# Supplementary material for: Spatiotemporal endometrial transcriptome analysis revealed the luminal epithelium as key player during initial maternal recognition of pregnancy in the mare
Source: Sci Rep. 2021 Nov 16;11:22293. doi: 10.1038/s41598-021-01785-3 (PMC8595723; doi:10.1038/s41598-021-01785-3)
Supplement: Supplementary file 6 — Supplementary Table S4. [file 41598_2021_1785_MOESM6_ESM.xlsx]

## Sheet: LE comparison 1
Eca Gene ID	Eca Gene symbol	Eca Gene description	Synonyms	type_of_gene	Hsa Gene ID	Hsa Gene symbol	Hsa Gene description	Synonyms	type_of_gene	log2FC P/C	LR	P-Value	FDR	counts	C10_01_LE	C10_02_LE	C10_03_LE	C10_04_LE	C10_05_LE	C13_07_LE_ren	C13_08_LE	C13_09_LE	C13_10_LE	P10_13_LE_4	P11_18_LE_10	P12_22_LE_9	P12_23_LE_10	P12_24_LE_1.10_2.11	P13_26_LE_11	P13_27_LE_1.20_2.26	P13_28_LE_15	P13_29_LE_8	P13_30_LE_2broke	cpm	C10_01_LE	C10_02_LE	C10_03_LE	C10_04_LE	C10_05_LE	C13_07_LE_ren	C13_08_LE	C13_09_LE	C13_10_LE	P10_13_LE_4	P11_18_LE_10	P12_22_LE_9	P12_23_LE_10	P12_24_LE_10_11	P13_26_LE_11
100071541	SLC36A2	solute carrier family 36 member 2	-	protein-coding	153201	SLC36A2	solute carrier family 36 member 2	PAT2|TRAMD1	protein-coding	8.58562	307.363	8.19587e-69	1.14488e-64		0	7	2	6	12	34	0	6	53	2933.5	3121	4418.5	2828.5	4090.5	4769	20331.1	1716.5	5112.1	5066.5		0	2.94447	1.00125	2.89839	6.13116	2.36892	0	2.61153	6.40204	440.345	927.69	828.847	669.76	686.717	1186.27
100069046	TM7SF3	transmembrane 7 superfamily member 3	-	protein-coding	51768	TM7SF3	transmembrane 7 superfamily member 3	-	protein-coding	4.00612	214.178	1.684e-48	1.17619e-44		85	107.5	63	104	50	678	217.5	63	338	1600	2823.8	3835.2	2267.8	7178.6	4571.1	6533.9	670	4347.3	2050		40.8405	45.2187	31.5395	50.2388	25.5465	47.239	60.9672	27.4211	40.8281	240.175	839.35	719.428	536.992	1205.15	1137.05
100064342	KCNN2	potassium calcium-activated channel subfamily N member 2	-	protein-coding	3781	KCNN2	potassium calcium-activated channel subfamily N member 2	KCa2.2|SK2|SKCA2|SKCa 2|hSK2	protein-coding	6.02949	211.707	5.82731e-48	2.71339e-44		3	1	5	3	2	28	50	1	16	265	215	445	519.5	909.5	362.5	3397.2	73	1072	770.5		1.44143	0.420639	2.50313	1.4492	1.02186	1.95087	14.0155	0.435255	1.93269	39.7789	63.9069	83.4756	123.012	152.688	90.1706
100059940	PHGDH	phosphoglycerate dehydrogenase	-	protein-coding	26227	PHGDH	phosphoglycerate dehydrogenase	3-PGDH|3PGDH|HEL-S-113|NLS|NLS1|PDG|PGAD|PGD|PGDH|PHGDHD|SERA	protein-coding	3.54343	195.106	2.44264e-44	8.5303e-41		12	27	11	21	37	122.5	28	55	79	753	568	609	326.5	819	359.8	900	202.5	490	574.5		5.76571	11.3573	5.50689	10.1444	18.9044	8.53507	7.84865	23.939	9.54267	113.032	168.833	114.24	77.3119	137.495	89.499
100629137	PROK2	prokineticin 2	-	protein-coding	60675	PROK2	prokineticin 2	BV8|HH4|KAL4|MIT1|PK2	protein-coding	5.32927	188.581	6.48834e-43	1.81271e-39		2	1	5	0	3	23	0	0	17	239	133	301.5	324	208	236	211	66	477.5	65		0.960952	0.420639	2.50313	0	1.53279	1.6025	0	0	2.05349	35.8761	39.5331	56.5571	76.72	34.9192	58.7042
100062293	RAB3B	RAB3B, member RAS oncogene family	-	protein-coding	5865	RAB3B	RAB3B, member RAS oncogene family	-	protein-coding	2.90682	174.511	7.65627e-40	1.78251e-36		123	109	150	142	199	1124	285	354	556	3632	2120	3058	2679	2305	2011	6959	553	5834.3	2217		59.0986	45.8496	75.094	68.5952	101.675	78.3136	79.8881	154.08	67.1611	545.196	630.151	573.637	634.36	386.966	500.229
100052045	LOC100052045	annexin A8	ANXA8|ANXA8L1	protein-coding	653145	ANXA8	annexin A8		protein-coding	3.12965	155.264	1.22585e-35	2.44627e-32		50	17	47	38	36	311	26	107	106	975	603	790	661	761.5	761.5	1427.5	183.5	2264	589		24.0238	7.15086	23.5294	18.3565	18.3935	21.6686	7.28803	46.5723	12.8041	146.356	179.236	148.193	156.518	127.841	189.42
100051067	RGS2	regulator of G protein signaling 2	-	protein-coding	5997	RGS2	regulator of G protein signaling 2	G0S8	protein-coding	3.33753	149.808	1.90943e-34	3.3341e-31		35	48	219	56	30	591	47	35	288	2194.5	983	1583	601	1100	926	2294	255	2235	987		16.8167	20.1907	109.637	27.0516	15.3279	41.1774	13.1745	15.2339	34.7885	329.414	292.188	296.948	142.311	184.669	230.339
100059768	GADD45B	growth arrest and DNA damage inducible beta	-	protein-coding	4616	GADD45B	growth arrest and DNA damage inducible beta	GADD45BETA|MYD118	protein-coding	3.23176	148.069	4.58149e-34	7.11098e-31		13	7	4	7	9	39	11	3	58	150	112	191	174	142	138	163	47	302	190		6.24619	2.94447	2.00251	3.38146	4.59837	2.71729	3.0834	1.30576	7.00601	22.5164	33.291	35.8289	41.2015	23.8391	34.327
106782254	LY6G6C	lymphocyte antigen 6 family member G6C	-	protein-coding	80740	LY6G6C	lymphocyte antigen 6 family member G6C	C6orf24|G6c|NG24	protein-coding	6.58413	139.059	4.27529e-32	5.97216e-29		1	1	0	1	1	4	0	1	1	53	47.5	95.8	110	192.7	83.5	2598	15.9	624.5	229		0.480476	0.420639	0	0.483065	0.51093	0.278696	0	0.435255	0.120793	7.95578	14.119	17.9707	26.0469	32.3507	20.7703
102148253	NFIL3	nuclear factor, interleukin 3 regulated	-	protein-coding	4783	NFIL3	nuclear factor, interleukin 3 regulated	E4BP4|IL3BP1|NF-IL3A|NFIL3A	protein-coding	2.81157	134.843	3.5738e-31	4.5384e-28		56	49	92	50	49	288	42	39	248	888	498	813	477	1235	634	2982	184	870	1657		26.9067	20.6113	46.0576	24.1533	25.0356	20.0661	11.773	16.9749	29.9567	133.297	148.026	152.507	112.949	207.333	157.705
100069762	GJB4	gap junction protein beta 4	-	protein-coding	127534	GJB4	gap junction protein beta 4	CX30.3|EKV|EKVP2	protein-coding	5.88774	134.368	4.53904e-31	5.28382e-28		0	0	0	1	0	9	0	4	4	80	55	160	123	40	68	378	50	252	30		0	0	0	0.483065	0	0.627066	0	1.74102	0.483173	12.0087	16.3483	30.0137	29.1252	6.71524	16.9148
100059003	CREG2	cellular repressor of E1A stimulated genes 2	-	protein-coding	200407	CREG2	cellular repressor of E1A stimulated genes 2	-	protein-coding	3.93512	130.876	2.63606e-30	2.83255e-27		4	2	5	1	3	45.5	25	3	17	157	122	200.5	80	135	234	469	50	249	50		1.9219	0.841278	2.50313	0.483065	1.53279	3.17017	7.00773	1.30576	2.05349	23.5671	36.2634	37.6109	18.9432	22.6639	58.2067
100058453	DUSP4	dual specificity phosphatase 4	-	protein-coding	1846	DUSP4	dual specificity phosphatase 4	HVH2|MKP-2|MKP2|TYP	protein-coding	4.27741	129.784	4.56973e-30	4.55961e-27		2	6	41	4	10	131	12	8	77	361	539.5	411	360	269	378	947	83	1165	591		0.960952	2.52383	20.5257	1.93226	5.1093	9.1273	3.36371	3.48204	9.30108	54.1894	160.362	77.0977	85.2444	45.16	94.0262
102149832	VSIR	V-set immunoregulatory receptor	C1H10orf54	protein-coding	64115	VSIR	V-set immunoregulatory receptor	B7-H5|B7H5|C10orf54|DD1alpha|Dies1|GI24|PD-1H|PP2135|SISP1|VISTA	protein-coding	2.68464	124.16	7.77197e-29	7.23778e-26		21	26	23	24	54	221	31	21	193	432.5	382.5	480	287	405	418.5	890.5	181	477.5	249		10.09	10.9366	11.5144	11.5936	27.5902	15.398	8.68958	9.14035	23.3131	64.9222	113.695	90.0411	67.9587	67.9918	104.1
100057656	CD55	CD55 molecule (Cromer blood group)	-	protein-coding	1604	CD55	CD55 molecule (Cromer blood group)	CHAPLE|CR|CROM|DAF|TC	protein-coding	5.03194	118.132	1.6219e-27	1.39639e-24		74	41	64.5	35	63	1173.5	23	14	415.5	4833.8	2668.1	7280.9	2965.4	2768.4	5222.1	10271	817.8	12233.5	954.9		35.5552	17.2462	32.2904	16.9073	32.1886	81.7625	6.44711	6.09357	50.1896	725.597	793.069	1365.79	702.177	464.762	1298.98
100053027	WNT7B	Wnt family member 7B	-	protein-coding	7477	WNT7B	Wnt family member 7B	-	protein-coding	5.90381	118.04	1.69938e-27	1.39639e-24		0	1	0	0	0	26	4	10	45	106	173	229	199	202	485	1230	102	750	151		0	0.420639	0	0	0	1.81152	1.12124	4.35255	5.4357	15.9116	51.4227	42.9571	47.1212	33.912	120.642
791240	ABCC1	ATP binding cassette subfamily C member 1	-	protein-coding	4363	ABCC1	ATP binding cassette subfamily C member 1	ABC29|ABCC|DFNA77|GS-X|MRP|MRP1	protein-coding	2.64674	110.934	6.11865e-26	4.74841e-23		29	65	75	46	54.5	504	169	50	589.5	722.5	463.5	817.5	880	1193.5	1024.5	3109	204	1937.5	918		13.9338	27.3415	37.547	22.221	27.8457	35.1157	47.3722	21.7627	71.2076	108.454	137.771	153.351	208.375	200.366	254.841
100071626	LIPA	lipase A, lysosomal acid type	-	protein-coding	3988	LIPA	lipase A, lysosomal acid type	CESD|LAL	protein-coding	2.13302	104.532	1.54707e-24	1.13742e-21		39	103	112	64	62	599.5	245	65	278	1076.7	660	872.7	581	1343.5	766	1352	189	1375	436		18.7386	43.3258	56.0702	30.9162	31.6776	41.7696	68.6757	28.2916	33.5805	161.622	196.179	163.706	137.575	225.548	190.54
100059870	FADS3	fatty acid desaturase 3	-	protein-coding	3995	FADS3	fatty acid desaturase 3	CYB5RP|LLCDL3	protein-coding	5.42638	101.919	5.78484e-24	4.04042e-21		0	0	0	0	0	7	0	0	3	30	29	54	20	19	52	107	19	163	29		0	0	0	0	0	0.487718	0	0	0.36238	4.50327	8.62	10.1296	4.7358	3.18974	12.9348
100061428	AOPEP	aminopeptidase O (putative)	C23H9orf3	protein-coding	84909	AOPEP	aminopeptidase O (putative)	AP-O|APO|C90RF3|C9orf3|ONPEP	protein-coding	2.23196	98.5501	3.16913e-23	2.10807e-20		217	385	316.5	281.5	294.7	1666.4	236.5	315	1309	3668.5	1657.5	3393.6	3713	3961.5	2968.7	3975.3	560	9539.7	2507.5		104.263	161.946	158.448	135.983	150.571	116.105	66.2931	137.105	158.118	550.675	492.677	636.591	879.201	665.06	738.454
100050907	VLDLR	very low density lipoprotein receptor	-	protein-coding	7436	VLDLR	very low density lipoprotein receptor	CAMRQ1|CARMQ1|CHRMQ1|VLDL-R|VLDLRCH	protein-coding	3.1579	97.8	4.62858e-23	2.93894e-20		9	26	38	18	20	284	29	3	242	566	263.5	514.5	415	970	450	605	199	824	335		4.32428	10.9366	19.0238	8.69517	10.2186	19.7874	8.12896	1.30576	29.232	84.9617	78.3231	96.5128	98.2678	162.845	111.936
100052853	PC	pyruvate carboxylase	-	protein-coding	5091	PC	pyruvate carboxylase	PCB	protein-coding	2.71355	96.4947	8.94826e-23	5.4347e-20		14	13	60	4	6	134	33	7	75	270	191.5	251	248	288	187	376	37	174	284		6.72666	5.46831	30.0376	1.93226	3.06558	9.33632	9.2502	3.04678	9.0595	40.5295	56.9217	47.084	58.7239	48.3497	46.5156
100055812	AMPD3	adenosine monophosphate deaminase 3	-	protein-coding	272	AMPD3	adenosine monophosphate deaminase 3	-	protein-coding	2.37418	92.0775	8.33497e-22	4.8513e-19		65	87	77	85	78	381	34	14	214	913	446	610.5	896	691	534.5	2008.5	158	1476.5	822		31.2309	36.5956	38.5482	41.0605	39.8525	26.5458	9.53051	6.09357	25.8498	137.05	132.57	114.521	212.164	116.006	132.955
100061921	CRYAB	crystallin alpha B	-	protein-coding	1410	CRYAB	crystallin alpha B	CMD1II|CRYA2|CTPP2|CTRCT16|HEL-S-101|HSPB5|MFM2	protein-coding	2.46399	91.3475	1.2053e-21	6.73472e-19		22	8	9	15	24	85	17	45	45	180	204	190	90	277	201	345	35	314	168.7		10.5705	3.36511	4.50564	7.24598	12.2623	5.92229	4.76525	19.5865	5.4357	27.0196	60.6372	35.6413	21.3111	46.503	49.998
100059719	FMO1	flavin containing dimethylaniline monoxygenase 1	-	protein-coding	2326	FMO1	flavin containing dimethylaniline monoxygenase 1	-	protein-coding	7.20007	90.6455	1.7186e-21	9.22639e-19		0	21	0	0	0	2	0	0	5	302	61	18	45	73.5	159	140	27	882	594		0	8.83342	0	0	0	0.139348	0	0	0.603966	45.3329	18.1317	3.37654	10.6555	12.3393	39.5507
100049970	SETD3	SET domain containing 3, actin histidine methyltransferase	-	protein-coding	84193	SETD3	SET domain containing 3, actin histidine methyltransferase	C14orf154|hSETD3	protein-coding	1.42793	90.5724	1.78332e-21	9.22639e-19		128	124.5	110	118	109	1067.5	236	131	418	861	435	824	624	977	786	1944	181	1426	611.5		61.5009	52.3696	55.0689	57.0017	55.6913	74.377	66.1529	57.0184	50.4916	129.244	129.3	154.571	147.757	164.02	195.515
100056842	SLC46A2	solute carrier family 46 member 2	-	protein-coding	57864	SLC46A2	solute carrier family 46 member 2	Ly110|TSCOT	protein-coding	3.46803	90.2772	2.07027e-21	1.03285e-18		35	21	56	17	22	237	25	3	126	312	496	457	716	1044	895.5	711.5	86	2254	604		16.8167	8.83342	28.0351	8.21211	11.2405	16.5127	7.00773	1.30576	15.22	46.834	147.432	85.7266	169.542	175.268	222.752
100061353	NR4A1	nuclear receptor subfamily 4 group A member 1	-	protein-coding	3164	NR4A1	nuclear receptor subfamily 4 group A member 1	GFRP1|HMR|N10|NAK-1|NGFIB|NP10|NUR77|TR3	protein-coding	3.72736	87.4539	8.62674e-21	4.15541e-18		176	102	72	80	75	408	17	10	220	2050.5	2591	1879.5	963	1094	1579.5	4366	591	2913	3594.5		84.5638	42.9052	36.0451	38.6452	38.3197	28.427	4.76525	4.35255	26.5745	307.799	770.152	352.567	228.029	183.662	392.895
100052062	ERRFI1	ERBB receptor feedback inhibitor 1	-	protein-coding	54206	ERRFI1	ERBB receptor feedback inhibitor 1	GENE-33|MIG-6|MIG6|RALT	protein-coding	3.63756	87.0466	1.05994e-20	4.93544e-18		105.5	253.5	376	155	177	4126.5	170	78	3209	6659.3	4931	6508.3	2600	5091.5	6652.5	13210.8	1813.5	13838.5	5218.5		50.6902	106.632	188.236	74.8751	90.4346	287.51	47.6525	33.9499	387.626	999.622	1465.7	1220.86	615.654	854.766	1654.79
100059716	SYNJ2	synaptojanin 2	-	protein-coding	8871	SYNJ2	synaptojanin 2	INPP5H	protein-coding	1.90983	84.2972	4.2571e-20	1.91831e-17		103	185	227	139	199.5	777.3	200	147.5	480	1997	791	1572.5	1623.2	1040.5	943	2982.8	240	1148	1480		49.489	77.8182	113.642	67.146	101.93	54.1576	56.0618	64.2001	57.9808	299.768	235.118	294.978	384.357	174.68	234.568
100065829	DSC2	desmocollin 2	-	protein-coding	1824	DSC2	desmocollin 2	ARVD11|CDHF2|DG2|DGII/III|DSC3	protein-coding	-2.16692	83.9744	5.01211e-20	2.18794e-17		346	498	171	342.5	295	1017.5	979	429	854	383	105	201	180	157	117	174	47	194	194		166.245	209.478	85.6071	165.45	150.724	70.8933	274.423	186.724	103.157	57.4918	31.2103	37.7047	42.6222	26.3573	29.1033
100059777	P3H2	prolyl 3-hydroxylase 2	LEPREL1	protein-coding	55214	P3H2	prolyl 3-hydroxylase 2	LEPREL1|MCVD|MLAT4	protein-coding	3.58293	83.4058	6.6824e-20	2.82868e-17		1	1	2	5	9	31	3	90.5	6	144	54	182	47	50	107	219	21	107	84		0.480476	0.420639	1.00125	2.41533	4.59837	2.15989	0.840927	39.3906	0.72476	21.6157	16.051	34.1406	11.1291	8.39405	26.6159
102149048	RSRP1	arginine and serine rich protein 1	C2H1orf63	protein-coding	57035	RSRP1	arginine and serine rich protein 1	C1orf63|NPD014	protein-coding	2.57724	81.851	1.46746e-19	6.02911e-17		317	196	97	235	160	2380	132	115	775	4013	1784.5	2644	2362	2280	2046	2997.5	833	7206.5	1404		152.311	82.4452	48.5608	113.52	81.7487	165.824	37.0008	50.0543	93.6148	602.388	530.427	495.976	559.298	382.769	508.935
100034082	GM2A	GM2 ganglioside activator	-	protein-coding	2760	GM2A	GM2 ganglioside activator	GM2-AP|SAP-3	protein-coding	3.48621	81.0897	2.15704e-19	8.60907e-17		103	717	652	766	728	5470	1349	43	3757	18151	12875.5	21060	12968.3	19974	14677	37342.5	7633.5	16507.3	9666.2		49.489	301.598	326.408	370.028	371.957	381.117	378.137	18.716	453.82	2724.63	3827.13	3950.55	3070.76	3353.25	3650.85
100051829	DOP1B	DOP1 leucine zipper like protein B	DOPEY2	protein-coding	9980	DOP1B	DOP1 leucine zipper like protein B	21orf5|C21orf5|DOPEY2	protein-coding	1.66851	80.9933	2.26488e-19	8.78838e-17		207	288	291	327	282	1226	344	276	832	2794	1253.5	2066	1941	1921	1712	2703.5	356	4294	1417		99.4585	121.144	145.682	157.962	144.082	85.4204	96.4263	120.13	100.5	419.405	372.592	387.552	459.609	322.499	425.854
100060949	AVPI1	arginine vasopressin induced 1	-	protein-coding	60370	AVPI1	arginine vasopressin induced 1	PP5395|VIP32|VIT32	protein-coding	2.25172	80.3071	3.20512e-19	1.21006e-16		5	6	4	8	10	51	14	14	35	56	61	107	77	65	74	188	20	172	133.5		2.40238	2.52383	2.00251	3.86452	5.1093	3.55338	3.92433	6.09357	4.22776	8.40611	18.1317	20.0717	18.2328	10.9123	18.4072
100069949	SMPD1	sphingomyelin phosphodiesterase 1	-	protein-coding	6609	SMPD1	sphingomyelin phosphodiesterase 1	ASM|ASMASE|NPD	protein-coding	2.02819	79.5211	4.77098e-19	1.75384e-16		36.5	35	47	44	46	340.5	96	22	199.5	392	408	415	399.5	306	329	1052	110	1324	222		17.5374	14.7224	23.5294	21.2549	23.5028	23.724	26.9097	9.57561	24.0983	58.8428	121.274	77.848	94.5976	51.3716	81.8376
100062257	PLPP1	phospholipid phosphatase 1	PPAP2A	protein-coding	8611	PLPP1	phospholipid phosphatase 1	LLP1a|LPP1|PAP-2a|PAP2|PPAP2A	protein-coding	2.168	79.3008	5.33379e-19	1.91045e-16		55	110	98	93	96	1214	96	71	885	1222	764	1080	876	1009.5	797	2671	377.5	1192	487.5		26.4262	46.2703	49.0614	44.925	49.0492	84.5843	26.9097	30.9031	106.902	183.433	227.092	202.592	207.428	169.476	198.251
100062890	EGR2	early growth response 2	-	protein-coding	1959	EGR2	early growth response 2	AT591|CHN1|CMT1D|CMT4E|KROX20	protein-coding	3.56477	78.8074	6.84718e-19	2.39121e-16		110	32	27	33	17	266	8	7	110	1027	585.5	1253	301	385	385	1386.5	487	544	1016		52.8524	13.4604	13.5169	15.9411	8.6858	18.5333	2.24247	3.04678	13.2873	154.162	174.035	235.045	71.2738	64.6342	95.7674
100068315	CYP2F1	cytochrome P450 family 2 subfamily F member 1	-	protein-coding	1572	CYP2F1	cytochrome P450 family 2 subfamily F member 1	C2F1|CYP2F|CYPIIF1	protein-coding	-4.88125	76.1333	2.6515e-18	9.03384e-16		25	35	24	12	26	15	33	14	24	5	0	0	0	1	7	2	1	2	1		12.0119	14.7224	12.015	5.79678	13.2842	1.04511	9.2502	6.09357	2.89904	0.750545	0	0	0	0.167881	1.74123
100050769	BCAP29	B cell receptor associated protein 29	-	protein-coding	55973	BCAP29	B cell receptor associated protein 29	BAP29	protein-coding	2.70285	75.9532	2.90466e-18	9.66075e-16		622	370	375.5	330	313.5	3060	381	165	1793	7041.5	5335.5	6008	6262.8	9329.8	5845	3899.5	935.5	9131.5	1591		298.856	155.636	187.985	159.411	160.176	213.203	106.798	71.817	216.582	1056.99	1585.93	1127.01	1482.97	1566.3	1453.92
100055748	TMEM43	transmembrane protein 43	-	protein-coding	79188	TMEM43	transmembrane protein 43	ARVC5|ARVD5|EDMD7|LUMA	protein-coding	1.37365	75.7795	3.17169e-18	1.03036e-15		46	89	65	64	64	578	128	70	309.5	505	324	387.5	364	483	483	763.5	124	792	304		22.1019	37.4369	32.5407	30.9162	32.6995	40.2716	35.8796	30.4678	37.3855	75.8051	96.3062	72.6894	86.1916	81.0865	120.145
100050779	HSPB8	heat shock protein family B (small) member 8	-	protein-coding	26353	HSPB8	heat shock protein family B (small) member 8	CMT2L|DHMN2|E2IG1|H11|HMN2|HMN2A|HSP22	protein-coding	4.61074	74.5298	5.97303e-18	1.8963e-15		1	9	162	7	43	379	8	43	158	1354	1384	858	1902.5	1898	1804.5	2874	239	5323.5	1067.3		0.480476	3.78575	81.1015	3.38146	21.97	26.4065	2.24247	18.716	19.0853	203.248	411.382	160.948	450.493	318.638	448.863
100064575	MAN2A1	mannosidase alpha class 2A member 1	-	protein-coding	4124	MAN2A1	mannosidase alpha class 2A member 1	AMan II|GOLIM7|MANA2|MANII	protein-coding	1.70947	72.9339	1.34063e-17	4.16162e-15		74	183	194	125	148	2044	284	115	854.5	1981	792	1408	995	1685	1290.2	2566	239	1958	900.5		35.5552	76.9769	97.1215	60.3831	75.6176	142.414	79.6078	50.0543	103.218	297.366	235.415	264.121	235.606	282.879	320.933
100068414	CSRNP1	cysteine and serine rich nuclear protein 1	-	protein-coding	64651	CSRNP1	cysteine and serine rich nuclear protein 1	AXUD1|CSRNP-1|FAM130B|TAIP-3|URAX1	protein-coding	2.18182	72.8766	1.38014e-17	4.19114e-15		55	84	88	55	43	378	40	24	263.5	553	568	744	310	327	452	1066	159	991	855		26.4262	35.3337	44.0551	26.5686	21.97	26.3368	11.2124	10.4461	31.829	83.0103	168.833	139.564	73.4049	54.8971	112.433
100059346	ETV5	ETS variant transcription factor 5	-	protein-coding	2119	ETV5	ETS variant transcription factor 5	ERM	protein-coding	-2.10163	72.6682	1.53383e-17	4.55875e-15		56	115	77	122	78	851	108	59	773	93	50	22	50	39	53	107	6	72	44		26.9067	48.3735	38.5482	58.9339	39.8525	59.2926	30.2734	25.68	93.3732	13.9601	14.8621	4.12688	11.8395	6.54736	13.1836
100071009	UBE2J1	ubiquitin conjugating enzyme E2 J1	-	protein-coding	51465	UBE2J1	ubiquitin conjugating enzyme E2 J1	CGI-76|HSPC153|HSPC205|HSU93243|NCUBE-1|NCUBE1|UBC6|UBC6E|Ubc6p	protein-coding	1.55418	71.3392	3.00803e-17	8.754e-15		122	199	203	121	143	912	276	110	417	1228.5	830	1225	974	1522	769	1683	127	1230	759		58.6181	83.7072	101.627	58.4509	73.0629	63.5427	77.3653	47.878	50.3708	184.409	246.71	229.792	230.633	255.515	191.286
100058331	ARPC2	actin related protein 2/3 complex subunit 2	-	protein-coding	10109	ARPC2	actin related protein 2/3 complex subunit 2	ARC34|PNAS-139|PRO2446|p34-Arc	protein-coding	1.50302	70.2032	5.34995e-17	1.52517e-14		257.5	296	396.5	261.5	275	2400.3	743.5	317	1090	2802	1737.5	2445.8	1751.5	3297.7	1715	2658.8	432.3	3345.8	1910.5		123.723	124.509	198.498	126.321	140.506	167.239	208.41	137.976	131.665	420.606	516.457	458.797	414.738	553.621	426.6
102148062	ADSS1	adenylosuccinate synthase 1	ADSSL1	protein-coding	122622	ADSS1	adenylosuccinate synthase 1	ADSSL1|MPD5	protein-coding	2.70618	69.6831	6.96406e-17	1.94562e-14		3	1	4	3	4	68	7	10	20	58	88	108	37	126	61	111.5	20	72	87		1.44143	0.420639	2.00251	1.4492	2.04372	4.73783	1.96216	4.35255	2.41587	8.70633	26.1572	20.2592	8.76123	21.153	15.1735
100060937	PRSS23	serine protease 23	-	protein-coding	11098	PRSS23	serine protease 23	SIG13|SPUVE|ZSIG13	protein-coding	2.84754	69.2635	8.61502e-17	2.35967e-14		25	60	95	24	62	983	10	17	261	846	461	827	706	1265.5	507	1860.3	247	1052.5	815		12.0119	25.2383	47.5595	11.5936	31.6776	68.4896	2.80309	7.39933	31.527	126.992	137.028	155.133	167.174	212.453	126.114
100058348	CDR2	cerebellar degeneration related protein 2	-	protein-coding	1039	CDR2	cerebellar degeneration related protein 2	CDR62|Yo	protein-coding	3.11618	68.9393	1.01542e-16	2.72777e-14		6	9	13	2	7	308	12	14	172	230	335	252	123	343	210	297	40	532	103		2.88286	3.78575	6.50814	0.96613	3.57651	21.4596	3.36371	6.09357	20.7764	34.5251	99.5758	47.2716	29.1252	57.5832	52.2368
100056943	FHL1	four and a half LIM domains 1	-	protein-coding	2273	FHL1	four and a half LIM domains 1	FCMSU|FHL-1|FHL1A|FHL1B|FLH1A|KYOT|RBMX1A|RBMX1B|SLIM|SLIM-1|SLIM1|SLIMMER|XMPMA	protein-coding	2.58969	67.5053	2.10126e-16	5.53821e-14		40	62	59	46	35	760	47	95	621	1699.5	507	1358	870	457	784.5	1575	324	976	242.5		19.219	26.0796	29.537	22.221	17.8825	52.9523	13.1745	41.3492	75.0126	255.11	150.701	254.741	206.007	76.7216	195.142
100059643	GPR153	G protein-coupled receptor 153	-	protein-coding	387509	GPR153	G protein-coupled receptor 153	PGR1	protein-coding	4.32547	67.4198	2.19439e-16	5.67656e-14		4	2	1	1	7	10	2	11	2	140	25	31	57	135	392	324	8	107	155		1.9219	0.841278	0.500626	0.483065	3.57651	0.69674	0.560618	4.7878	0.241587	21.0153	7.43103	5.81515	13.497	22.6639	97.5086
100147021	SLC29A4	solute carrier family 29 member 4	-	protein-coding	222962	SLC29A4	solute carrier family 29 member 4	ENT4|PMAT	protein-coding	4.31856	67.3122	2.3174e-16	5.88578e-14		1	8	18	5	32	62	0	1	246	259	284	190	280	659	527	843	67	601.5	273		0.480476	3.36511	9.01127	2.41533	16.3497	4.31979	0	0.435255	29.7151	38.8783	84.4165	35.6413	66.3012	110.634	131.089
100060084	NFKBID	NFKB inhibitor delta	-	protein-coding	84807	NFKBID	NFKB inhibitor delta	IkBNS|IkappaBNS|TA-NFKBH	protein-coding	3.63934	67.249	2.39288e-16	5.96896e-14		6	8	5	5	7	29	1	2	49	126	118	207	45	30	95	276	54	579	344.5		2.88286	3.36511	2.50313	2.41533	3.57651	2.02055	0.280309	0.87051	5.91887	18.9137	35.0745	38.8302	10.6555	5.03643	23.6309
100055634	TMBIM1	transmembrane BAX inhibitor motif containing 1	-	protein-coding	64114	TMBIM1	transmembrane BAX inhibitor motif containing 1	LFG3|MST100|MSTP100|PP1201|RECS1	protein-coding	1.54184	65.4342	6.00866e-16	1.46087e-13		53.5	68	207	78	61	460	112	55	266.5	433	384.5	394	485	590	459	741.5	78	811.5	456		25.7055	28.6035	103.63	37.6791	31.1667	32.0501	31.3946	23.939	32.1914	64.9972	114.289	73.9087	114.843	99.0498	114.175
100071450	SRD5A1	steroid 5 alpha-reductase 1	-	protein-coding	6715	SRD5A1	steroid 5 alpha-reductase 1	S5AR 1	protein-coding	2.11189	65.4156	6.06562e-16	1.46087e-13		9	19	7	12	13	136	31	19	38	203	130	178	165	289	144	141	21	164.5	72		4.32428	7.99214	3.50438	5.79678	6.64209	9.47567	8.68958	8.26984	4.59014	30.4721	38.6414	33.3902	39.0703	48.5176	35.8195
100070117	WFS1	wolframin ER transmembrane glycoprotein	-	protein-coding	7466	WFS1	wolframin ER transmembrane glycoprotein	CTRCT41|WFRS|WFS|WFSL	protein-coding	1.80455	65.2592	6.56657e-16	1.55472e-13		17	11	24	14	21	112	46	36	101	102.5	98.5	188.5	177.5	203.5	173	388.5	50	174	215.5		8.16809	4.62703	12.015	6.76291	10.7295	7.80349	12.8942	15.6692	12.2001	15.3862	29.2783	35.3599	42.0302	34.1638	43.0331
100068801	TAPT1	transmembrane anterior posterior transformation 1	-	protein-coding	202018	TAPT1	transmembrane anterior posterior transformation 1	CMVFR|OCLSBG	protein-coding	2.40027	64.8252	8.18476e-16	1.90555e-13		174	223	283	226	254	2253	154.5	124.5	1688.5	2847.3	2498.5	2568.5	2763.5	5429.3	3204.5	3285.2	369	6467	1448		83.6028	93.8025	141.677	109.173	129.776	156.976	43.3077	54.1892	203.959	427.406	742.657	481.814	654.369	911.476	797.108
100063893	BTBD3	BTB domain containing 3	-	protein-coding	22903	BTBD3	BTB domain containing 3	dJ742J24.1	protein-coding	2.32968	64.3174	1.05905e-15	2.42524e-13		93	151	85	121	101	4333.5	151	166.5	598	1298.5	663	1334.5	667	1916.5	1612.5	7935.5	402	6682.5	1204		44.6843	63.5165	42.5532	58.4509	51.6039	301.932	42.3267	72.4699	72.2344	194.917	197.071	250.333	157.939	321.744	401.104
100063566	NR4A3	nuclear receptor subfamily 4 group A member 3	NOR-1	unknown	8013	NR4A3	nuclear receptor subfamily 4 group A member 3	CHN|CSMF|MINOR|NOR1|TEC	protein-coding	5.06698	63.939	1.28334e-15	2.89144e-13		113	49	309	32	50	219	12	1	227	3830	4209.5	2951.5	601	986	1811	7869	665	12501.5	6192.3		54.2938	20.6113	154.694	15.4581	25.5465	15.2586	3.36371	0.435255	27.4201	574.918	1251.24	553.659	142.311	165.531	450.48
100055573	GJB3	gap junction protein beta 3	-	protein-coding	2707	GJB3	gap junction protein beta 3	CX31|DFNA2|DFNA2B|EKV|EKVP1	protein-coding	3.73954	63.7401	1.41964e-15	3.13567e-13		3	0	1	1	0	3	3	2	1	42	16	22	31	11	31	64	4	55	14		1.44143	0	0.500626	0.483065	0	0.209022	0.840927	0.87051	0.120793	6.30458	4.75586	4.12688	7.34049	1.84669	7.71114
100053729	PEX11A	peroxisomal biogenesis factor 11 alpha	-	protein-coding	8800	PEX11A	peroxisomal biogenesis factor 11 alpha	PEX11-ALPHA|PMP28|hsPEX11p	protein-coding	1.57979	63.7167	1.43663e-15	3.13567e-13		39	31	44	48	30	258	62	45	147	316	241	206	249	258	321	510	63	891	159		18.7386	13.0398	22.0276	23.1871	15.3279	17.9759	17.3792	19.5865	17.7566	47.4345	71.6351	38.6426	58.9607	43.3133	79.8476
100053093	ABCA5	ATP binding cassette subfamily A member 5	-	protein-coding	23461	ABCA5	ATP binding cassette subfamily A member 5	ABC13|EST90625|HTC3	protein-coding	2.20631	63.5816	1.53856e-15	3.30649e-13		447	415	244	510.5	363	2794.5	409.5	228	1561	2714.5	2315.8	4068	4534.5	7785.8	4500.5	6168.5	532	9361.5	1585.5		214.773	174.565	122.153	246.605	185.467	194.704	114.787	99.2381	188.558	407.471	688.351	763.098	1073.72	1307.09	1119.48
100069916	AQP1	aquaporin 1 (Colton blood group)	-	protein-coding	358	AQP1	aquaporin 1 (Colton blood group)	AQP-CHIP|CHIP28|CO	protein-coding	5.08813	62.8951	2.18012e-15	4.61425e-13		14	62	15	29	71	1071	15	9	876	3742.5	831	556	8787.8	2725.5	3447.5	11109.8	277	10385.8	2238.5		6.72666	26.0796	7.5094	14.0089	36.276	74.6209	4.20464	3.91729	105.815	561.783	247.007	104.298	2080.86	457.56	857.554
100064529	RASSF8	Ras association domain family member 8	-	protein-coding	11228	RASSF8	Ras association domain family member 8	C12orf2|HOJ1	protein-coding	1.6495	61.9987	3.43687e-15	7.16561e-13		144	259	118	189	184	828	138	141	487	1278	732	1215	1066	1682.5	947	1343	262	2858	614		69.1885	108.945	59.0739	91.2993	94.0111	57.6901	38.6826	61.3709	58.8263	191.839	217.581	227.917	252.418	282.46	235.563
100314892	MIR27B	microRNA mir-27b	eca-mir-27b	ncRNA	407019	MIR27B	microRNA 27b	MIR-27b|MIRN27B|miRNA27B	ncRNA	2.72171	61.8743	3.66104e-15	7.52074e-13		4	1	2	4	6	9	3	8	14	33	25.5	65.5	44	48	46	56	12	124	47		1.9219	0.420639	1.00125	1.93226	3.06558	0.627066	0.840927	3.48204	1.69111	4.9536	7.57965	12.2869	10.4188	8.05829	11.4423
100314890	MIR23B	microRNA mir-23b	eca-mir-23b	ncRNA	407011	MIR23B	microRNA 23b	MIRN23B|hsa-mir-23b|miRNA23B|mir-23b	ncRNA	2.16005	61.8141	3.77453e-15	7.6415e-13		5	13	11.5	11	11	50	8	11	56	135.5	67	87.5	201.5	174.5	55	169.8	12	251.5	77.5		2.40238	5.46831	5.7572	5.31372	5.62023	3.4837	2.24247	4.7878	6.76442	20.3398	19.9152	16.4137	47.7132	29.2952	13.6811
100058747	RND1	Rho family GTPase 1	-	protein-coding	27289	RND1	Rho family GTPase 1	ARHS|RHO6|RHOS	protein-coding	3.63784	61.6222	4.16096e-15	8.30349e-13		1	5	4	3	12	34	14	2	38	223	149	176	16	63.5	98	447	136.5	526.3	62		0.480476	2.10319	2.00251	1.4492	6.13116	2.36892	3.92433	0.87051	4.59014	33.4743	44.2889	33.0151	3.78864	10.6604	24.3772
100146176	AHNAK2	AHNAK nucleoprotein 2	-	protein-coding	113146	AHNAK2	AHNAK nucleoprotein 2	C14orf78	protein-coding	2.50748	61.3136	4.86704e-15	9.57573e-13		54.6	26.4	43	50.5	37.1	98.2	207.6	32.3	139.2	867.6	321.2	767.8	259.7	197.2	551.3	1742.9	205.1	571.4	261.2		26.234	11.1049	21.5269	24.3948	18.9555	6.84199	58.1922	14.0587	16.8144	130.235	95.4739	144.028	61.4944	33.1061	137.134
100068365	MFSD2A	major facilitator superfamily domain containing 2A	MFSD2	protein-coding	84879	MFSD2A	major facilitator superfamily domain containing 2A	MCPH15|MFSD2|NEDMISBA|NLS1	protein-coding	2.57255	61.08	5.48021e-15	1.06324e-12		29	44	44	38	48	111	7	19	98	319	431	357	275	808	404	458.5	36	695.5	579		13.9338	18.5081	22.0276	18.3565	24.5246	7.73382	1.96216	8.26984	11.8377	47.8848	128.111	66.9681	65.1172	135.648	100.494
100059711	CHD5	chromodomain helicase DNA binding protein 5	-	protein-coding	26038	CHD5	chromodomain helicase DNA binding protein 5	CHD-5	protein-coding	4.22091	60.5974	7.00274e-15	1.34002e-12		3	3	1	2	0	94	2	1	33	12	120	123	75	227	294	198.5	30	158	60		1.44143	1.26192	0.500626	0.96613	0	6.54936	0.560618	0.435255	3.98618	1.80131	35.6689	23.073	17.7592	38.109	73.1315
102148196	B3GNT7	UDP-GlcNAc:betaGal beta-1,3-N-acetylglucosaminyltransferase 7	-	protein-coding	93010	B3GNT7	UDP-GlcNAc:betaGal beta-1,3-N-acetylglucosaminyltransferase 7	beta3GnT7	protein-coding	2.20627	60.5046	7.34052e-15	1.38567e-12		73	64	148	54	86	686	89	48	931	603	746	604	730.5	660	920.5	2396	307	1737	474		35.0748	26.9209	74.0927	26.0855	43.94	47.7964	24.9475	20.8922	112.459	90.5158	221.742	113.302	172.975	110.801	228.971
111773956	LOC111773956	uncharacterized LOC111773956	-	ncRNA						2.62003	60.431	7.62043e-15	1.41933e-12		7	4	7	2	6	41	10	6	22	107	60	115	33	28	39	324	19	286	74		3.36333	1.68256	3.50438	0.96613	3.06558	2.85664	2.80309	2.61153	2.65745	16.0617	17.8345	21.5723	7.81407	4.70067	9.70111
100055691	GDPD2	glycerophosphodiester phosphodiesterase domain containing 2	-	protein-coding	54857	GDPD2	glycerophosphodiester phosphodiesterase domain containing 2	GDE3|OBDPF	protein-coding	-1.80596	60.3386	7.98675e-15	1.46798e-12		265	261	153	272	183	746.3	382	96	447	170	47	116	118.5	134	81	225	42	212.5	244		127.326	109.787	76.5958	131.394	93.5001	51.9977	107.078	41.7845	53.9946	25.5185	13.9703	21.7599	28.0596	22.4961	20.1485
100059938	MB21D2	Mab-21 domain containing 2	-	protein-coding	151963	MB21D2	Mab-21 domain containing 2	C3orf59	protein-coding	1.42997	60.3079	8.11207e-15	1.47166e-12		24	26	27	22	29	221	74	63	161	319	116	262	131	230	171	521	66	275	171		11.5314	10.9366	13.5169	10.6274	14.817	15.398	20.7429	27.4211	19.4477	47.8848	34.48	49.1474	31.0195	38.6126	42.5357
106783454	LOC106783454	uncharacterized LOC106783454	-	ncRNA						2.4861	60.1042	8.99659e-15	1.6112e-12		2	7	5	8	8	17	3	1	28	115	52	99.5	48	61.5	46	134.5	10.5	44.5	41.5		0.960952	2.94447	2.50313	3.86452	4.08744	1.18446	0.840927	0.435255	3.38221	17.2625	15.4565	18.6648	11.3659	10.3247	11.4423
100053537	SLC3A1	solute carrier family 3 member 1	-	protein-coding	6519	SLC3A1	solute carrier family 3 member 1	ATR1|CSNU1|D2H|NBAT|RBAT	protein-coding	1.66012	59.8961	1e-14	1.76823e-12		57	56	59	64	71	997	86	65	240	708	373	450.5	475	651	162	606	80	940	571		27.3871	23.5558	29.537	30.9162	36.276	69.465	24.1066	28.2916	28.9904	106.277	110.871	84.5073	112.475	109.291	40.2969
100050528	AREG	amphiregulin	-	protein-coding	374	AREG	amphiregulin	AR|AREGB|CRDGF|SDGF	protein-coding	2.77618	59.8197	1.0396e-14	1.81527e-12		26	16	26	7	18	72	6	102	35	238	169	436	172	135	129	847.5	41	430	346		12.4924	6.73022	13.0163	3.38146	9.19673	5.01653	1.68185	44.396	4.22776	35.726	50.2338	81.7873	40.7279	22.6639	32.0883
100063491	HSD3B7	hydroxy-delta-5-steroid dehydrogenase, 3 beta- and steroid delta-isomerase 7	-	protein-coding	80270	HSD3B7	hydroxy-delta-5-steroid dehydrogenase, 3 beta- and steroid delta-isomerase 7	CBAS1|PFIC4|SDR11E3	protein-coding	1.92138	59.6825	1.11462e-14	1.92224e-12		19	23	34	31	20.5	241	23	20	138	327	178	288.5	253.3	177.5	316	308	34	561.5	117		9.12904	9.6747	17.0213	14.975	10.4741	16.7914	6.44711	8.7051	16.6695	49.0857	52.9089	54.1184	59.9789	29.7989	78.6039
100070967	TENT5B	terminal nucleotidyltransferase 5B	FAM46B	protein-coding	115572	TENT5B	terminal nucleotidyltransferase 5B	FAM46B	protein-coding	2.67139	58.5878	1.94416e-14	3.31194e-12		1	2	3	5	6	22	5	18	18	45	41	60	98	37	38	192	8	100	69		0.480476	0.841278	1.50188	2.41533	3.06558	1.53283	1.40155	7.83459	2.17428	6.75491	12.1869	11.2551	23.2054	6.2116	9.45237
100070975	PM20D2	peptidase M20 domain containing 2	-	protein-coding	135293	PM20D2	peptidase M20 domain containing 2	ACY1L2	protein-coding	1.60732	58.2698	2.28528e-14	3.84615e-12		85	210	83	101	103	638	94	64	414	716	512	698	753	1126.5	588.5	921.5	77	1040.5	547		40.8405	88.3342	41.552	48.7896	52.6258	44.452	26.349	27.8563	50.0084	107.478	152.188	130.935	178.303	189.118	146.387
100069548	MYO5A	myosin VA	-	protein-coding	4644	MYO5A	myosin VA	GS1|MYH12|MYO5|MYR12	protein-coding	1.54484	57.6117	3.19326e-14	5.31031e-12		130	225	189	180	142.5	1883.5	235	225	1399	2191	919.5	1865.5	1450.5	1505.5	973	1785.3	346.5	2250.5	674.5		62.4619	94.6438	94.6184	86.9517	72.8075	131.231	65.8726	97.9323	168.99	328.889	273.313	349.941	343.464	252.745	242.03
100066656	SLC4A11	solute carrier family 4 member 11	-	protein-coding	83959	SLC4A11	solute carrier family 4 member 11	BTR1|CDPD1|CHED|CHED2|NABC1|dJ794I6.2	protein-coding	3.1153	57.4355	3.4924e-14	5.73945e-12		2	9	5	11	7	28	7	6	10	262	148	177.5	83	94	37	59	69	105	40		0.960952	3.78575	2.50313	5.31372	3.57651	1.95087	1.96216	2.61153	1.20793	39.3286	43.9917	33.2964	19.6536	15.7808	9.20362
100066791	CDK19	cyclin dependent kinase 19	CDC2L6	protein-coding	23097	CDK19	cyclin dependent kinase 19	CDC2L6|CDK11|EIEE87|bA346C16.3	protein-coding	1.20115	57.3852	3.58298e-14	5.81985e-12		136	239	164	180	192	1819.5	307.5	225	905.8	1466.2	669	1297.3	938	992.3	764.5	2782.5	322.5	1319.5	1049		65.3447	100.533	82.1027	86.9517	98.0985	126.772	86.195	97.9323	109.415	220.09	198.854	243.355	222.109	166.588	190.167
100062431	CDCA4	cell division cycle associated 4	-	protein-coding	55038	CDCA4	cell division cycle associated 4	HEPP|SEI-3/HEPP	protein-coding	2.20435	57.275	3.78935e-14	6.0843e-12		14	13.5	18	18	17	139	83	32	123	254	180	177	184	124	400	1077	43	576.6	175		6.72666	5.67863	9.01127	8.69517	8.6858	9.68469	23.2656	13.9282	14.8576	38.1277	53.5034	33.2027	43.5694	20.8172	99.4986
100063534	PRUNE2	prune homolog 2 with BCH domain	-	protein-coding	158471	PRUNE2	prune homolog 2 with BCH domain	BMCC1|BNIPXL|C9orf65|KIAA0367	protein-coding	2.86015	56.5101	5.59099e-14	8.73664e-12		4	3	10	10	8	60	2	3	36	246	38	40	208	89	99	288	21	278	46		1.9219	1.26192	5.00626	4.83065	4.08744	4.18044	0.560618	1.30576	4.34856	36.9268	11.2952	7.50342	49.2523	14.9414	24.6259
100064737	ZC3H12D	zinc finger CCCH-type containing 12D	-	protein-coding	340152	ZC3H12D	zinc finger CCCH-type containing 12D	C6orf95|MCPIP4|TFL|dJ281H8.1|p34	protein-coding	2.61758	56.5046	5.60676e-14	8.73664e-12		0	3	6	7	2	32	5	1	44	62	31	60	27	96	37	155	25	52	73		0	1.26192	3.00376	3.38146	1.02186	2.22957	1.40155	0.435255	5.3149	9.30676	9.21448	11.2551	6.39333	16.1166	9.20362
100146166	NR2F2	nuclear receptor subfamily 2 group F member 2	-	protein-coding	7026	NR2F2	nuclear receptor subfamily 2 group F member 2	ARP-1|ARP1|CHTD4|COUPTF2|COUPTFB|COUPTFII|NF-E3|SRXX5|SVP40|TFCOUP2	protein-coding	2.24184	56.4968	5.62888e-14	8.73664e-12		126	245	40	195	165	439	84	103	365	2061	979	1368	1434	875	1316	1563	344	1878	465		60.54	103.057	20.0251	94.1977	84.3034	30.5869	23.546	44.8312	44.0895	309.375	290.999	256.617	339.557	146.896	327.35
100068966	DUSP5	dual specificity phosphatase 5	-	protein-coding	1847	DUSP5	dual specificity phosphatase 5	DUSP|HVH3	protein-coding	2.77409	56.4496	5.76563e-14	8.85056e-12		49	8	41	11	12	68	17	18	43	159	252	303	136	139	124	1014	35	253	682		23.5433	3.36511	20.5257	5.31372	6.13116	4.73783	4.76525	7.83459	5.19411	23.8673	74.9048	56.8384	32.2034	23.3355	30.8446
111775555	LOC111775555	uncharacterized LOC111775555	-	protein-coding						3.7929	55.8625	7.77191e-14	1.18006e-11		0	2	0	1	2	3	0	0	5	15	17	21	17	15	31	36	11	107	22		0	0.841278	0	0.483065	1.02186	0.209022	0	0	0.603966	2.25164	5.0531	3.9393	4.02543	2.51821	7.71114
100054320	ANXA2	annexin A2	-	protein-coding	302	ANXA2	annexin A2	ANX2|ANX2L4|CAL1H|HEL-S-270|LIP2|LPC2|LPC2D|P36|PAP-IV	protein-coding	1.61599	55.6367	8.71811e-14	1.3095e-11		517.5	532	1160	638.5	557	5220.2	1033	1094	2395.2	7114.6	3585.3	6253.4	5196.5	5774.7	4310	7030.1	1041.7	8525.8	3347.5		248.646	223.78	580.727	308.437	284.588	363.712	289.559	476.169	289.324	1067.97	1065.7	1173.05	1230.48	969.462	1072.1
100059948	CLDN4	claudin 4	-	protein-coding	1364	CLDN4	claudin 4	CPE-R|CPER|CPETR|CPETR1|WBSCR8|hCPE-R	protein-coding	2.21901	55.5774	8.98502e-14	1.33523e-11		162.5	231	860.5	312.5	245	1873	148	130	1210.5	2857	2686.3	1784.5	4198	2618.5	2125	3529	652.5	4976.5	1603		78.0774	97.1676	430.789	150.958	125.178	130.499	41.4857	56.5831	146.22	428.862	798.479	334.747	994.044	439.596	528.586
100056103	AP2A1	adaptor related protein complex 2 subunit alpha 1	-	protein-coding	160	AP2A1	adaptor related protein complex 2 subunit alpha 1	ADTAA|AP2-ALPHA|CLAPA1	protein-coding	1.23021	54.7106	1.39653e-13	2.05348e-11		79	103	71	103	100	372	150	64	340	576	330	533	670	490	398	882.5	97	614.5	385		37.9576	43.3258	35.5445	49.7557	51.093	25.9187	42.0464	27.8563	41.0697	86.4628	98.0896	99.9831	158.649	82.2617	99.0011
100059009	EPB41L4B	erythrocyte membrane protein band 4.1 like 4B	-	protein-coding	54566	EPB41L4B	erythrocyte membrane protein band 4.1 like 4B	CG1|EHM2|LULU2	protein-coding	1.64678	54.53	1.5309e-13	2.22762e-11		338.5	399.5	492.5	397	376.8	3401.6	340.5	261.3	1057.8	4471.8	1776.5	3110	2828.4	2975.3	1925.8	3895.1	336	5889.1	1994.8		162.641	168.045	246.558	191.777	192.518	237.003	95.4452	113.732	127.775	671.258	528.049	583.391	669.737	499.496	479.036
100061008	ME3	malic enzyme 3	-	protein-coding	10873	ME3	malic enzyme 3	NADP-ME	protein-coding	1.93311	54.1459	1.86138e-13	2.68057e-11		5	10	11	5	9	71	6	4	32	61	69	71	49	85	47	105	23	75	105		2.40238	4.20639	5.50689	2.41533	4.59837	4.94686	1.68185	1.74102	3.86538	9.15666	20.5096	13.3186	11.6027	14.2699	11.6911
106783422	LOC106783422	uncharacterized LOC106783422	-	ncRNA						3.13929	53.6712	2.37013e-13	3.3784e-11		2	3	1	5	3	8	1	0	5	15	18	36	22	37	24	96	4	157	43		0.960952	1.26192	0.500626	2.41533	1.53279	0.557392	0.280309	0	0.603966	2.25164	5.35034	6.75308	5.20938	6.2116	5.96992
100062895	ATP1B3	ATPase Na+/K+ transporting subunit beta 3	-	protein-coding	483	ATP1B3	ATPase Na+/K+ transporting subunit beta 3	ATPB-3|CD298	protein-coding	-1.83528	53.6403	2.40765e-13	3.39722e-11		226.3	214	440	189	97.5	541	625	132	276	160.5	79	113.5	97	131	92	221	35	127	87		108.732	90.0167	220.276	91.2993	49.8156	37.6937	175.193	57.4536	33.3389	24.0925	23.4821	21.291	22.9686	21.9924	22.8847
100053199	FOXP1	forkhead box P1	-	protein-coding	27086	FOXP1	forkhead box P1	12CC4|HSPC215|MFH|QRF1|hFKH1B	protein-coding	1.58055	53.3626	2.77324e-13	3.87394e-11		207	421	342	297.5	373.5	3666	341.8	320	2949.8	2737.5	1536.8	2412.5	1888	3580.5	2077.3	4396.3	605.5	4821	2230		99.4585	177.089	171.214	143.712	190.832	255.425	95.8096	139.282	356.316	410.924	456.8	452.55	447.059	601.098	516.721
100056801	CDC42EP2	CDC42 effector protein 2	-	protein-coding	10435	CDC42EP2	CDC42 effector protein 2	BORG1|CEP2	protein-coding	2.3285	53.155	3.08244e-13	4.26322e-11		17	17	15	6	8	207.5	22	1	48	81	117	98	154	116.5	156	335.5	25	414.5	188		8.16809	7.15086	7.5094	2.89839	4.08744	14.4574	6.1668	0.435255	5.79808	12.1588	34.7772	18.3834	36.4657	19.5581	38.8045
100060928	LRP8	LDL receptor related protein 8	-	protein-coding	7804	LRP8	LDL receptor related protein 8	APOER2|HSZ75190|LRP-8|MCI1	protein-coding	-2.0503	53.1058	3.1605e-13	4.32834e-11		318	575	457	513	375	547	246	184	594	245	203	214	135	211	135	285	34	257	114		152.791	241.867	228.786	247.812	191.599	38.1117	68.956	80.0869	71.7512	36.7767	60.34	40.1433	31.9666	35.4229	33.5808
102150795	LOC102150795	EGF-like and EMI domain-containing protein 1	-	protein-coding	93556	EGFEM1P	EGF like and EMI domain containing 1, pseudogene	C3orf50|NCRNA00259	pseudo	2.64334	52.2749	4.82508e-13	6.54384e-11		18	9	38	3	28	574.3	18	15	58	236	242	311	108	736	199	322	52	632	215		8.64857	3.78575	19.0238	1.4492	14.306	40.0138	5.04556	6.52882	7.00601	35.4257	71.9324	58.3391	25.5733	123.56	49.5006
100062484	SGMS1	sphingomyelin synthase 1	-	protein-coding	259230	SGMS1	sphingomyelin synthase 1	MOB|MOB1|SMS1|TMEM23|hmob33	protein-coding	1.40973	51.5776	6.88231e-13	9.24413e-11		230.5	308	331.5	301	230	3222.8	432	157	1298.3	2195	1093.5	2160	2276.7	2285	1216.5	3114.3	362	3215	1490		110.75	129.557	165.958	145.403	117.514	224.545	121.094	68.335	156.826	329.489	325.033	405.185	539.1	383.608	302.6
100070269	MARCKSL1	MARCKS like 1	-	protein-coding	65108	MARCKSL1	MARCKS like 1	F52|MACMARCKS|MLP|MLP1|MRP	protein-coding	-1.81288	51.5137	7.10979e-13	9.45873e-11		142	160	128	157	159	768	557	69	963	179	118	98	161	98	74	114	27	98	106		68.2276	67.3022	64.0802	75.8412	81.2378	53.5097	156.132	30.0326	116.324	26.8695	35.0745	18.3834	38.1232	16.4523	18.4072
100053614	CTH	cystathionine gamma-lyase	-	protein-coding	1491	CTH	cystathionine gamma-lyase	-	protein-coding	2.84515	51.4323	7.41088e-13	9.76628e-11		15	10	10	8	8	307	60	17	195.5	153	168.5	310.5	71	438	345	776.5	132	810	170.5		7.20714	4.20639	5.00626	3.86452	4.08744	21.3899	16.8185	7.39933	23.6151	22.9667	50.0852	58.2453	16.8121	73.5319	85.8175
100060045	ACOT9	acyl-CoA thioesterase 9	-	protein-coding	23597	ACOT9	acyl-CoA thioesterase 9	ACATE2|CGI-16|MT-ACT48|MTACT48	protein-coding	1.92808	51.3287	7.81244e-13	1.01992e-10		25	42	108.5	31.5	15	759.5	75	52	201.5	472	251	391	434	397	406.5	558.5	68	1193	339		12.0119	17.6668	54.318	15.2165	7.66394	52.9174	21.0232	22.6332	24.3398	70.8515	74.6076	73.346	102.767	66.6487	101.115
100052808	ITPR1	inositol 1,4,5-trisphosphate receptor type 1	-	protein-coding	3708	ITPR1	inositol 1,4,5-trisphosphate receptor type 1	ACV|CLA4|INSP3R1|IP3R|IP3R1|PPP1R94|SCA15|SCA16|SCA29	protein-coding	2.22777	50.4135	1.24537e-12	1.61079e-10		1679.5	4007.5	1091	1968	1937.5	9296.2	614.5	751	11985.5	22250.2	9341	22590.3	14821.7	16237.8	10497.2	40503.3	6855.2	33957	16701		806.96	1685.71	546.183	950.672	989.926	647.704	172.25	326.876	1447.77	3339.96	2776.53	4237.62	3509.63	2726.02	2611.14
100071128	SCUBE1	signal peptide, CUB domain and EGF like domain containing 1	-	protein-coding	80274	SCUBE1	signal peptide, CUB domain and EGF like domain containing 1	-	protein-coding	4.47163	49.9864	1.54815e-12	1.98404e-10		0	1	2	0	0	22	0	1	15	28	120	49	7	105	85	115	52	25	76		0	0.420639	1.00125	0	0	1.53283	0	0.435255	1.8119	4.20305	35.6689	9.1917	1.65753	17.6275	21.1435
100050624	ZBTB10	zinc finger and BTB domain containing 10	-	protein-coding	65986	ZBTB10	zinc finger and BTB domain containing 10	RINZF	protein-coding	1.64529	49.6859	1.80441e-12	2.29143e-10		343	448	576	392	359	6379	485	468	2411	2919.5	2537	2992	2098.5	3827	3375	7547	750	9064.7	3335.5		164.803	188.446	288.361	189.361	183.424	444.451	135.95	203.699	291.233	438.244	754.101	561.256	496.904	642.481	839.519
100061276	RFLNA	refilin A	FAM101A	protein-coding	144347	RFLNA	refilin A	CFM2|FAM101A	protein-coding	3.83118	49.2142	2.2948e-12	2.88794e-10		0	1	7	2	3	69	0	0	6	15	105	53	59	104	54	61	8	72	91		0	0.420639	3.50438	0.96613	1.53279	4.80751	0	0	0.72476	2.25164	31.2103	9.94204	13.9706	17.4596	13.4323
100061280	HIP1	huntingtin interacting protein 1	-	protein-coding	3092	HIP1	huntingtin interacting protein 1	HIP-I|ILWEQ|SHON|SHONbeta|SHONgamma	protein-coding	1.53519	48.943	2.63504e-12	3.23741e-10		35	63	69	52	59	294	54	28	145	289	239	288	176.5	251	277	698	87	1091	338		16.8167	26.5003	34.5432	25.1194	30.1449	20.4842	15.1367	12.1871	17.515	43.3815	71.0407	54.0247	41.7934	42.1381	68.9028
100050661	WWTR1	WW domain containing transcription regulator 1	-	protein-coding	25937	WWTR1	WW domain containing transcription regulator 1	TAZ	protein-coding	1.93614	48.941	2.63778e-12	3.23741e-10		185	294	355	256	220	3297	560	216	1246	1977	2184	2362	3274	3330	3218.5	3651	231	8308.5	1440		88.8881	123.668	177.722	123.665	112.405	229.715	156.973	94.015	150.508	296.766	649.175	443.077	775.25	559.044	800.591
100064026	TBC1D2	TBC1 domain family member 2	-	protein-coding	55357	TBC1D2	TBC1 domain family member 2	PARIS-1|PARIS1|TBC1D2A	protein-coding	1.72847	48.9379	2.64202e-12	3.23741e-10		22	25	207	35	44	475	67	58	153	258	187	383	327	358	226	618	84	711	435		10.5705	10.516	103.63	16.9073	22.4809	33.0952	18.7807	25.2448	18.4814	38.7281	55.5841	71.8453	77.4303	60.1014	56.2167
100072667	TRPV3	transient receptor potential cation channel subfamily V member 3	-	protein-coding	162514	TRPV3	transient receptor potential cation channel subfamily V member 3	FNEPPK2|OLMS|VRL3	protein-coding	3.85945	48.4908	3.31843e-12	4.03088e-10		0	1	3	1	3	15	27	61	18	55	23	111	76	103	115	1142	14	240	302		0	0.420639	1.50188	0.483065	1.53279	1.04511	7.56834	26.5505	2.17428	8.256	6.83655	20.822	17.996	17.2917	28.6058
106782650	LOC106782650	uncharacterized LOC106782650	-	ncRNA						4.37338	48.2433	3.76474e-12	4.53359e-10		2	2	33	5	3	28	0	0	59	149	241	271	41	88	235	58.5	42	1059.3	94		0.960952	0.841278	16.5207	2.41533	1.53279	1.95087	0	0	7.1268	22.3663	71.6351	50.8357	9.70839	14.7735	58.4554
100034220	TIMP1	TIMP metallopeptidase inhibitor 1	TIMP-1	protein-coding	7076	TIMP1	TIMP metallopeptidase inhibitor 1	CLGI|EPA|EPO|HCI|TIMP|TIMP-1	protein-coding	2.70743	47.854	4.59164e-12	5.47962e-10		8	8	28	5	7	54	65	9	25	131	215	314	78	159	243	198	32	167	35		3.84381	3.36511	14.0175	2.41533	3.57651	3.7624	18.2201	3.91729	3.01983	19.6643	63.9069	58.9019	18.4696	26.6931	60.4454
100061416	GCNT1	glucosaminyl (N-acetyl) transferase 1	-	protein-coding	2650	GCNT1	glucosaminyl (N-acetyl) transferase 1	C2GNT|C2GNT-L|C2GNT1|G6NT|NACGT2|NAGCT2	protein-coding	1.9643	47.8382	4.62879e-12	5.47962e-10		81	259	258	251	270	1888	167	51	1557.5	2430.5	1193	1803	2555	2471	1795.3	4425.5	411	3286.8	1394		38.9186	108.945	129.162	121.249	137.951	131.545	46.8116	22.198	188.136	364.84	354.609	338.217	604.998	414.834	446.575
111773358	LOC111773358	small nucleolar RNA U109	-	snoRNA	677765	SCARNA18	small Cajal body-specific RNA 18		ncRNA	2.17649	47.2697	6.18605e-12	7.26159e-10		9	8	6	6	5	86	2	3	34	67	46	91	74	165	68	59	11	133	66.5		4.32428	3.36511	3.00376	2.89839	2.55465	5.99197	0.560618	1.30576	4.10697	10.0573	13.6731	17.0703	17.5225	27.7004	16.9148
106782846	LOC106782846	uncharacterized LOC106782846	-	ncRNA						4.14954	47.1844	6.46134e-12	7.52154e-10		2	22	43	5	7	1242.5	19	1	1533.5	461	470	492	442	768	466	2742.9	147	2175.5	695.5		0.960952	9.25406	21.5269	2.41533	3.57651	86.57	5.32587	0.435255	185.236	69.2003	139.703	92.2921	104.661	128.933	115.916
100061270	LRRC8D	leucine rich repeat containing 8 VRAC subunit D	-	protein-coding	55144	LRRC8D	leucine rich repeat containing 8 VRAC subunit D	LRRC5	protein-coding	1.50948	47.0564	6.89719e-12	7.96255e-10		80	118	107	102	94	1130.8	436.5	257	594	1051.5	389	981	1000.5	1071.5	770	3063.3	257	1030.5	705		38.4381	49.6354	53.567	49.2726	48.0274	78.7874	122.355	111.86	71.7512	157.84	115.627	184.021	236.908	179.884	191.535
104797045	MIR9023	microRNA mir-9023	eca-mir-9023	ncRNA						1.29712	46.841	7.69858e-12	8.81487e-10		24	32	33	22	22	378	63	49	124	210	115	236	160	255	215	467	38	242	138		11.5314	13.4604	16.5207	10.6274	11.2405	26.3368	17.6595	21.3275	14.9784	31.5229	34.1827	44.2702	37.8864	42.8096	53.4805
100629522	NREP	neuronal regeneration related protein	-	protein-coding	9315	NREP	neuronal regeneration related protein	C5orf13|D4S114|P311|PRO1873|PTZ17|SEZ17	protein-coding	-1.1843	46.795	7.88146e-12	8.9509e-10		103	110	121	84.5	58	887	331	122	345	145.5	91	136	72	123	108	211	31	155	83		49.489	46.2703	60.5758	40.819	29.6339	61.8009	92.7823	53.1011	41.6737	21.8409	27.049	25.5116	17.0489	20.6494	26.8646
100056621	ACP5	acid phosphatase 5, tartrate resistant	-	protein-coding	54	ACP5	acid phosphatase 5, tartrate resistant	HPAP|TRACP5a|TRACP5b|TRAP|TrATPase	protein-coding	-1.88837	46.7729	7.97068e-12	8.97923e-10		344	588	1459.5	588	683	3284	959.5	129.5	2933.5	556	373	404	253	530	397	263.5	103	324	264		165.284	247.336	730.664	284.042	348.965	228.81	268.957	56.3655	354.347	83.4607	110.871	75.7846	59.9079	88.9769	98.7524
100069704	LRAT	lecithin retinol acyltransferase	-	protein-coding	9227	LRAT	lecithin retinol acyltransferase	LCA14	protein-coding	-3.26625	46.7431	8.09297e-12	9.00607e-10		513	514	19	396	223	640	293	25	212	78	34	25	44	70	66	23	7	70	33		246.484	216.208	9.5119	191.294	113.937	44.5914	82.1305	10.8814	25.6082	11.7085	10.1062	4.68964	10.4188	11.7517	16.4173
111773208	LOC111773208	uncharacterized LOC111773208	-	ncRNA						4.23141	46.7357	8.12345e-12	9.00607e-10		0	0	0	1	0	11	0	0	9	8.5	26	16	16	31	41	173	3	140	28		0	0	0	0.483065	0	0.766414	0	0	1.08714	1.27593	7.72827	3.00137	3.78864	5.20431	10.1986
100059165	CTNNAL1	catenin alpha like 1	-	protein-coding	8727	CTNNAL1	catenin alpha like 1	ACRP|CLLP|alpha-CATU	protein-coding	1.37085	46.6451	8.50785e-12	9.35797e-10		216.5	114	59	79	71	928.8	286	168	468	1171	420.5	852	709.5	622	488.5	1816.8	171	1144	638.5		104.023	47.9528	29.537	38.1621	36.276	64.7132	80.1684	73.1228	56.5313	175.778	124.99	159.823	168.002	104.422	121.513
100058020	CENPU	centromere protein U	MLF1IP	protein-coding	79682	CENPU	centromere protein U	CENP50|CENPU50|KLIP1|MLF1IP|PBIP1	protein-coding	2.51019	46.5446	8.95565e-12	9.77356e-10		14	16	10	23	24	77	28	54	37	356.3	372	281	96	432.5	285	131	32	391.5	54		6.72666	6.73022	5.00626	11.1105	12.2623	5.3649	7.84865	23.5038	4.46935	53.4839	110.574	52.7116	22.7318	72.6085	70.8928
100058880	MSX2	msh homeobox 2	-	protein-coding	4488	MSX2	msh homeobox 2	CRS2|FPP|HOX8|MSH|PFM|PFM1	protein-coding	-2.07612	46.2976	1.0159e-11	1.10008e-09		133	105	50	148	113	312	100	93	160	52	36	57	21	40	44	51	9	190	107		63.9033	44.1671	25.0313	71.4936	57.7351	21.7383	28.0309	40.4787	19.3269	7.80567	10.7007	10.6924	4.97259	6.71524	10.9448
100056283	LOC100056283	creatine kinase U-type, mitochondrial	CKMT1A|CKMT1B	protein-coding	1159	CKMT1B	creatine kinase, mitochondrial 1B		protein-coding	2.90118	46.2222	1.05573e-11	1.13443e-09		4	6	30	2	13	114	283	10	60	284.5	132	261	52	216	189	972.7	49	872.7	144		1.9219	2.52383	15.0188	0.96613	6.64209	7.94284	79.3275	4.35255	7.2476	42.706	39.2358	48.9598	12.3131	36.2623	47.0131
106783036	LOC106783036	uncharacterized LOC106783036	-	ncRNA						2.79251	46.0225	1.169e-11	1.24655e-09		1	2	3	0	1	29	1	4	13	17	28	45.3	28	54	48	33	9	198.3	37		0.480476	0.841278	1.50188	0	0.51093	2.02055	0.280309	1.74102	1.57031	2.55185	8.32275	8.49763	6.63012	9.06557	11.9398
100049999	MID1	midline 1	-	protein-coding	4281	MID1	midline 1	BBBG1|FXY|GBBB1|MIDIN|OGS1|OS|OSX|RNF59|TRIM18|XPRF|ZNFXY	protein-coding	-1.76877	45.4427	1.57169e-11	1.66325e-09		295	144	49	170	120	347	217	138	145	100	44	105	39	97	65	128	23	128.5	90		141.74	60.572	24.5307	82.1211	61.3116	24.1769	60.8271	60.0652	17.515	15.0109	13.0786	19.6965	9.23481	16.2845	16.1685
100063477	GRIK4	glutamate ionotropic receptor kainate type subunit 4	-	protein-coding	2900	GRIK4	glutamate ionotropic receptor kainate type subunit 4	EAA1|GRIK|GluK4|KA1	protein-coding	3.68601	45.3217	1.67186e-11	1.75595e-09		0.5	2	1	5	2	3	1	0	0	16.5	4	18	15	41	15	51	10	35	48		0.240238	0.841278	0.500626	2.41533	1.02186	0.209022	0.280309	0	0	2.4768	1.18896	3.37654	3.55185	6.88312	3.7312
100056564	LAMB3	laminin subunit beta 3	-	protein-coding	3914	LAMB3	laminin subunit beta 3	AI1A|BM600-125KDA|LAM5|LAMNB1	protein-coding	1.77514	45.2389	1.74407e-11	1.81812e-09		45	40	162	110	54	709.5	431	192.5	486	837	683	850.5	1057.5	1103	778.5	1482	264	1733.5	659.5		21.6214	16.8256	81.1015	53.1372	27.5902	49.4337	120.813	83.7866	58.7055	125.641	203.016	159.542	250.405	185.173	193.649
100034131	GNS	glucosamine (N-acetyl)-6-sulfatase	G6S	protein-coding	2799	GNS	glucosamine (N-acetyl)-6-sulfatase	G6S	protein-coding	1.16014	44.9632	2.00772e-11	2.07729e-09		200	243	225.5	203	189	2145.2	783.5	286.5	1076	1590	1014	1329.5	1015	1451	1262.5	2841	390.5	2246	820		96.0952	102.215	112.891	98.0622	96.5657	149.465	219.622	124.701	129.974	238.673	301.403	249.395	240.342	243.595	314.042
100071081	FOSL2	FOS like 2, AP-1 transcription factor subunit	-	protein-coding	2355	FOSL2	FOS like 2, AP-1 transcription factor subunit	FRA2	protein-coding	1.62497	44.9489	2.02242e-11	2.07729e-09		234	333	617	270	323	3250.5	680	240.5	1726	2721	2361	2773	1714	3009	3321.7	5146.5	459	5718	1201		112.431	140.073	308.886	130.428	165.03	226.475	190.61	104.679	208.489	408.447	701.787	520.175	405.858	505.154	826.261
100630236	SMIM3	small integral membrane protein 3	-	protein-coding	85027	SMIM3	small integral membrane protein 3	C5orf62|MST150|NID67	protein-coding	2.89068	44.8825	2.09214e-11	2.13322e-09		13	35	49	16	54	1306.5	16	22	500.5	946	737	838.5	361	903	677	571	102	1481.5	173		6.24619	14.7224	24.5307	7.72904	27.5902	91.0291	4.48494	9.57561	60.457	142.003	219.067	157.291	85.4812	151.597	168.401
100065867	EPHA7	EPH receptor A7	-	protein-coding	2045	EPHA7	EPH receptor A7	EHK-3|EHK3|EK11|HEK11	protein-coding	-2.09854	44.4489	2.61077e-11	2.64274e-09		131	693	84	661.5	435	477	364	143	542	89	42	143	72	152	84	153	26	214	118		62.9424	291.503	42.0526	319.548	222.254	33.2345	102.032	62.2414	65.47	13.3597	12.4841	26.8247	17.0489	25.5179	20.8947
100033887	S100A6	S100 calcium binding protein A6	CACY	protein-coding	6277	S100A6	S100 calcium binding protein A6	2A9|5B10|CABP|CACY|PRA|S10A6	protein-coding	1.97373	44.421	2.64827e-11	2.66141e-09		398	459	918	530	445	1480	1362	326	495.5	5008.5	3185.5	5086	2794	2827.5	4029.2	10383.5	989	6459.7	2310		191.229	193.073	459.575	256.024	227.364	103.118	381.781	141.893	59.8531	751.821	946.862	954.06	661.591	474.683	1002.25
102147797	RTL5	retrotransposon Gag like 5	RGAG4	protein-coding	340526	RTL5	retrotransposon Gag like 5	6430402L03Rik|MAR5|MART5|RGAG4|SIRH8	protein-coding	1.43972	43.5515	4.12948e-11	4.09156e-09		53	55	28	49	43	160	37	31	156	292	145	238	177	112	215	534	49	481	326		25.4652	23.1351	14.0175	23.6702	21.97	11.1478	10.3714	13.4929	18.8438	43.8319	43.1	44.6454	41.9118	18.8027	53.4805
100059275	NPAS2	neuronal PAS domain protein 2	-	protein-coding	4862	NPAS2	neuronal PAS domain protein 2	MOP4|PASD4|bHLHe9	protein-coding	1.94519	43.5513	4.12993e-11	4.09156e-09		16.5	25	13	17	10	78	15	5	66	150	139	144.5	40	90	155.5	243.5	13	338	93		7.92785	10.516	6.50814	8.21211	5.1093	5.43457	4.20464	2.17627	7.97236	22.5164	41.3165	27.1061	9.4716	15.1093	38.6801
100050167	IKBKB	inhibitor of nuclear factor kappa B kinase subunit beta	-	protein-coding	3551	IKBKB	inhibitor of nuclear factor kappa B kinase subunit beta	IKK-beta|IKK2|IKKB|IMD15|IMD15A|IMD15B|NFKBIKB	protein-coding	1.12094	43.4684	4.30858e-11	4.22368e-09		75.5	87.5	155	81	87	441	167	122	276	487.5	362.5	569.5	437.5	524.5	329	874	74	743	421		36.2759	36.8059	77.5971	39.1283	44.4509	30.7262	46.8116	53.1011	33.3389	73.1782	107.75	106.83	103.596	88.0536	81.8376
100069918	CAVIN3	caveolae associated protein 3	PRKCDBP	protein-coding	112464	CAVIN3	caveolae associated protein 3	HSRBC|PRKCDBP|SRBC|cavin-3	protein-coding	2.34246	43.4615	4.32376e-11	4.22368e-09		1	1	0	5	2	19	3	22	16	33	30	30	29	34	30	91	1	65	24		0.480476	0.420639	0	2.41533	1.02186	1.32381	0.840927	9.57561	1.93269	4.9536	8.91724	5.62757	6.86691	5.70795	7.4624
100061676	PLCE1	phospholipase C epsilon 1	-	protein-coding	51196	PLCE1	phospholipase C epsilon 1	NPHS3|PLCE|PPLC	protein-coding	-2.66628	43.3122	4.66658e-11	4.52691e-09		270	262	19	177	116	222	59	281.5	165.5	83	21	54	52	33	51	95	12	44	20		129.729	110.207	9.5119	85.5025	59.2678	15.4676	16.5382	122.524	19.9913	12.4591	6.24207	10.1296	12.3131	5.54007	12.6861
100062390	ABCA10	ATP binding cassette subfamily A member 10	-	protein-coding	10349	ABCA10	ATP binding cassette subfamily A member 10	EST698739	protein-coding	2.86227	43.1745	5.00678e-11	4.82343e-09		11	1	10	9	13	78	9	7	25	45	139	86	145	468	342.5	345	8	270	41		5.28524	0.420639	5.00626	4.34759	6.64209	5.43457	2.52278	3.04678	3.01983	6.75491	41.3165	16.1324	34.3345	78.5683	85.1957
111771607	IDS	iduronate 2-sulfatase	-	protein-coding	3423	IDS	iduronate 2-sulfatase	ID2S|MPS2|SIDS	protein-coding	1.3767	43.0726	5.27445e-11	5.0465e-09		308	370	467	308	379	6160	994	365	2468.5	3020	1713	3223.5	2322	3789	2493	4250.5	687	5140.5	2300.5		147.987	155.636	233.793	148.784	193.642	429.192	278.627	158.868	298.178	453.329	509.174	604.682	549.826	636.101	620.125
100314891	MIR24-2	microRNA mir-24-2	eca-mir-24-2	ncRNA	407013	MIR24-2	microRNA 24-2	MIRN24-2|miR-24-2|miRNA24-2	ncRNA	2.5479	42.9305	5.67195e-11	5.3899e-09		1	5	5	3	4	10.5	0	1	13	27	14	24	68.5	45	40.5	55.5	7	96.5	26.5		0.480476	2.10319	2.50313	1.4492	2.04372	0.731577	0	0.435255	1.57031	4.05295	4.16138	4.50205	16.2201	7.55464	10.0742
100064059	ADTRP	androgen dependent TFPI regulating protein	-	protein-coding	84830	ADTRP	androgen dependent TFPI regulating protein	AIG1L|C6orf105|dJ413H6.1	protein-coding	2.96007	42.7818	6.12e-11	5.77637e-09		5	3	1	2	5	11	5	1	2	47	28.2	37	18	57	33	120	8	233	5		2.40238	1.26192	0.500626	0.96613	2.55465	0.766414	1.40155	0.435255	0.241587	7.05513	8.3822	6.94067	4.26222	9.56922	8.20863
100034107	OCA2	OCA2 melanosomal transmembrane protein	-	protein-coding	4948	OCA2	OCA2 melanosomal transmembrane protein	BEY|BEY1|BEY2|BOCA|D15S12|EYCL|EYCL2|EYCL3|HCL3|P|PED|SHEP1	protein-coding	2.02315	42.6615	6.50795e-11	6.10131e-09		49	147	64	107.5	150.5	1534.3	35	57.5	1052.2	935	646.5	1242.9	963.5	1613.3	981.2	1553.7	172	1713.5	946.3		23.5433	61.8339	32.0401	51.9295	76.8949	106.901	9.81082	25.0272	127.099	140.352	192.166	233.15	228.147	270.842	244.07
106780953	LOC106780953	uncharacterized LOC106780953	-	ncRNA						-2.1908	42.592	6.7433e-11	6.27981e-09		27	18	19	18	15	38	66	17	46	14	7	9	4	10	5	24	3	5	14		12.9729	7.5715	9.5119	8.69517	7.66394	2.64761	18.5004	7.39933	5.55649	2.10153	2.08069	1.68827	0.94716	1.67881	1.24373
111775906	LOC111775906	uncharacterized LOC111775906	-	protein-coding	5795	PTPRJ	protein tyrosine phosphatase, receptor type J		protein-coding	2.44476	42.4431	7.27695e-11	6.7319e-09		1	0	4.5	2	2	38.5	5	1	36.1	43.5	19	44.5	48	31.9	30.8	47.3	8.5	99.5	62.5		0.480476	0	2.25282	0.96613	1.02186	2.68245	1.40155	0.435255	4.36064	6.52975	5.64758	8.34756	11.3659	5.3554	7.66139
111775953	LOC111775953	uncharacterized LOC111775953	-	ncRNA						-2.29965	42.1091	8.63197e-11	7.9329e-09		26.5	80.3	11	39.5	84.3	219	45.3	18	291.8	19.3	12.8	47.2	11.5	38	8	23.5	3.5	20.8	23		12.7326	33.7773	5.50689	19.0811	43.0714	15.2586	12.698	7.83459	35.2475	2.89711	3.80469	8.85404	2.72308	6.37948	1.98997
100055590	GPBAR1	G protein-coupled bile acid receptor 1	-	protein-coding	151306	GPBAR1	G protein-coupled bile acid receptor 1	BG37|GPCR19|GPR131|M-BAR|TGR5	protein-coding	1.69912	41.8662	9.77364e-11	8.9234e-09		6	11	14	8	9	77	10	7	35	57	53	92.5	38	119	56	89	12	117	129		2.88286	4.62703	7.00877	3.86452	4.59837	5.3649	2.80309	3.04678	4.22776	8.55622	15.7538	17.3517	8.99802	19.9778	13.9298
100050551	SOAT1	sterol O-acyltransferase 1	-	protein-coding	6646	SOAT1	sterol O-acyltransferase 1	ACACT|ACAT|ACAT-1|ACAT1|SOAT|STAT	protein-coding	1.12965	41.786	1.01831e-10	9.23689e-09		144.5	129	150.5	185.7	121	1172.5	254	107	585	1206.7	396.5	579.5	808	920.5	508.5	1266.5	143	1781.8	835.5		69.4288	54.2624	75.3443	89.7052	61.8225	81.6928	71.1985	46.5723	70.6641	181.137	117.856	108.706	191.326	154.534	126.488
100067589	LOC100067589	N-acetyllactosaminide alpha-1,3-galactosyltransferase	-	protein-coding	2681	GGTA1	glycoprotein alpha-galactosyltransferase 1 (inactive)		protein-coding	2.77956	41.667	1.08218e-10	9.7529e-09		20	77	593	48	50	2435.2	48	40	759.5	1782.5	985	1029	1107.2	1973	1354.5	1637.1	120	1707.5	508.5		9.60952	32.3892	296.871	23.1871	25.5465	169.67	13.4548	17.4102	91.7425	267.569	292.783	193.026	262.174	331.229	336.927
100034155	IGFBP3	insulin like growth factor binding protein 3	IGFBP-3	protein-coding	3486	IGFBP3	insulin like growth factor binding protein 3	BP-53|IBP3	protein-coding	2.74937	41.5672	1.1389e-10	1.01983e-08		39	50	150	24	35	1017	37	46	563	470	505	796	290	459	1177	1619	693	2192	1109.5		18.7386	21.0319	75.094	11.5936	17.8825	70.8585	10.3714	20.0217	68.0066	70.5513	150.107	149.318	68.6691	77.0574	292.775
100052540	CEP104	centrosomal protein 104	-	protein-coding	9731	CEP104	centrosomal protein 104	CFAP256|GlyBP|JBTS25|KIAA0562|ROC22	protein-coding	1.11511	41.2805	1.31878e-10	1.16629e-08		147	144	139	177	166	818	151.5	125	678	1054	403.5	779	742	841	694.5	1035	143	1755	599		70.63	60.572	69.5871	85.5025	84.8143	56.9934	42.4668	54.4069	81.8978	158.215	119.937	146.129	175.698	141.188	172.754
100050163	GCH1	GTP cyclohydrolase 1	-	protein-coding	2643	GCH1	GTP cyclohydrolase 1	DYT14|DYT5|DYT5a|GCH|GTP-CH-1|GTPCH1|HPABH4B	protein-coding	-2.01909	41.2799	1.31917e-10	1.16629e-08		11	45	33	33	22	67	54	9	47	17	7	13	9	14	13	22	3	20	15		5.28524	18.9288	16.5207	15.9411	11.2405	4.66816	15.1367	3.91729	5.67728	2.55185	2.08069	2.43861	2.13111	2.35033	3.2337
100066945	SPTAN1	spectrin alpha, non-erythrocytic 1	-	protein-coding	6709	SPTAN1	spectrin alpha, non-erythrocytic 1	EIEE5|NEAS|SPTA2	protein-coding	1.2245	40.9742	1.54249e-10	1.35516e-08		703	634.5	533.5	653	478	4302	842	933	2527	5770	2436.5	4246	3790.8	3134	2602	6598.5	982.5	4587	1949		337.775	266.895	267.084	315.441	244.224	299.738	236.02	406.093	305.245	866.129	724.228	796.489	897.623	526.139	647.238
100055430	IER3	immediate early response 3	-	protein-coding	8870	IER3	immediate early response 3	DIF-2|DIF2|GLY96|IEX-1|IEX-1L|IEX1|PRG1	protein-coding	3.32282	40.5601	1.90659e-10	1.66457e-08		50	26	626	31	89	6449.2	365	76	1953	2861.2	2887.5	2891	2936.5	3182	2691	5876	1333	4867.7	4821		24.0238	10.9366	313.392	14.975	45.4727	449.342	102.313	33.0794	235.909	429.492	858.284	542.31	695.334	534.197	669.377
100630586	OR51L1	olfactory receptor family 51 subfamily L member 1	-	protein-coding	119682	OR51L1	olfactory receptor family 51 subfamily L member 1	OR11-31	protein-coding	-5.16826	40.3954	2.07428e-10	1.79973e-08		41	314	20	170	73.5	77	4	0	34	9	2	3	4	3	1	0	1	1	0		19.6995	132.081	10.0125	82.1211	37.5533	5.3649	1.12124	0	4.10697	1.35098	0.594482	0.562757	0.94716	0.503643	0.248747
100053794	PLAGL2	PLAG1 like zinc finger 2	-	protein-coding	5326	PLAGL2	PLAG1 like zinc finger 2	ZNF900	protein-coding	1.22963	40.3771	2.09379e-10	1.80544e-08		60	89	87	112	136	633	86	61	441	674	381	599	356.5	428	322	946.8	106	676.5	674		28.8286	37.4369	43.5545	54.1033	69.4864	44.1037	24.1066	26.5505	53.2698	101.174	113.249	112.364	84.4156	71.8531	80.0964
100060754	ESCO2	establishment of sister chromatid cohesion N-acetyltransferase 2	-	protein-coding	157570	ESCO2	establishment of sister chromatid cohesion N-acetyltransferase 2	2410004I17Rik|EFO2|EFO2p|RBS|hEFO2	protein-coding	-3.20231	40.2127	2.27765e-10	1.95193e-08		29	117	7	75	41	18	59	76	29	16	3	2	14	11	5	15	5	16	10		13.9338	49.2148	3.50438	36.2299	20.9481	1.25413	16.5382	33.0794	3.50301	2.40175	0.891724	0.375171	3.31506	1.84669	1.24373
100065654	SGSM1	small G protein signaling modulator 1	-	protein-coding	129049	SGSM1	small G protein signaling modulator 1	RUTBC2	protein-coding	1.53171	40.0991	2.41403e-10	2.0562e-08		12	48	20	26	34	96	18	9	97	215	108	150	127	99	93	222	44	185	117		5.76571	20.1907	10.0125	12.5597	17.3716	6.68871	5.04556	3.91729	11.7169	32.2735	32.1021	28.1378	30.0723	16.6202	23.1334
100052104	PLP2	proteolipid protein 2	-	protein-coding	5355	PLP2	proteolipid protein 2	A4|A4LSB	protein-coding	1.28348	40.0627	2.45946e-10	2.08219e-08		75	69.5	96	94	98	274	100	127	238	536.5	346	557.2	323	422.5	565.5	777.5	104	931.3	302		36.0357	29.2344	48.0601	45.4081	50.0711	19.0907	28.0309	55.2774	28.7488	80.5335	102.845	104.523	76.4832	70.9297	140.666
100062872	MMP15	matrix metallopeptidase 15	-	protein-coding	4324	MMP15	matrix metallopeptidase 15	MMP-15|MT2-MMP|MT2MMP|MTMMP2|SMCP-2	protein-coding	-1.61634	40.0253	2.50698e-10	2.10964e-08		43	23	24	19	24	126	232	46	134	30	16	22	21	24	18	61	6	38	17		20.6605	9.6747	12.015	9.17824	12.2623	8.77893	65.0317	20.0217	16.1863	4.50327	4.75586	4.12688	4.97259	4.02914	4.47744
100051456	CITED1	Cbp/p300 interacting transactivator with Glu/Asp rich carboxy-terminal domain 1	-	protein-coding	4435	CITED1	Cbp/p300 interacting transactivator with Glu/Asp rich carboxy-terminal domain 1	MSG1	protein-coding	3.09374	39.9921	2.54991e-10	2.13292e-08		0	1	2	1	2	2	1	0	9	14	13	28	9	17	18	54	14	21	21		0	0.420639	1.00125	0.483065	1.02186	0.139348	0.280309	0	1.08714	2.10153	3.86414	5.2524	2.13111	2.85398	4.47744
100064609	PJA2	praja ring finger ubiquitin ligase 2	-	protein-coding	9867	PJA2	praja ring finger ubiquitin ligase 2	Neurodap1|RNF131	protein-coding	0.942622	39.694	2.97033e-10	2.46979e-08		468	453	342	405	346	3709.5	722	459	1584.3	2316	1144.5	2177	1846	2295	1623	3943	474	3007	1694.5		224.863	190.549	171.214	195.641	176.782	258.456	202.383	199.782	191.373	347.653	340.193	408.374	437.114	385.287	403.716
100055563	LRRC56	leucine rich repeat containing 56	-	protein-coding	115399	LRRC56	leucine rich repeat containing 56	CILD39	protein-coding	1.76277	39.6401	3.05356e-10	2.52398e-08		14	8	30	16	15	148	14	4	105	144	142	105	129	135	83	176	29	173	198		6.72666	3.36511	15.0188	7.72904	7.66394	10.3118	3.92433	1.74102	12.6833	21.6157	42.2083	19.6965	30.5459	22.6639	20.646
106782874	EGF	epidermal growth factor	-	protein-coding	1950	EGF	epidermal growth factor	HOMG4|URG	protein-coding	4.60945	39.5468	3.20284e-10	2.63103e-08		2	16	132	5	2	436	2	2	506	1420	190	1350.5	1472	441	548	1416	217	1304.5	188		0.960952	6.73022	66.0827	2.41533	1.02186	30.3779	0.560618	0.87051	61.1214	213.155	56.4758	253.334	348.555	74.0355	136.313
100063683	ZNF185	zinc finger protein 185 with LIM domain	-	protein-coding	7739	ZNF185	zinc finger protein 185 with LIM domain	SCELL	protein-coding	-1.79537	39.536	3.22074e-10	2.63103e-08		107.5	93	106	105	51	128	159.5	107	78	121	45	43	48	52	31	153	7	73	51		51.6512	39.1194	53.0664	50.7218	26.0574	8.91828	44.7093	46.5723	9.42188	18.1632	13.3759	8.06618	11.3659	8.72981	7.71114
100058244	PPTC7	protein phosphatase targeting COQ7	-	protein-coding	160760	PPTC7	protein phosphatase targeting COQ7	TA-PP2C|TAPP2C	protein-coding	1.08687	39.478	3.31778e-10	2.69454e-08		119	91	125	101	72	776	151	68	332	469	402	569	301	481	426	1045	118	1013	367		57.1766	38.2781	62.5783	48.7896	36.7869	54.067	42.3267	29.5973	40.1034	70.4012	119.491	106.736	71.2738	80.7508	105.966
100062947	SPRED2	sprouty related EVH1 domain containing 2	-	protein-coding	200734	SPRED2	sprouty related EVH1 domain containing 2	Spred-2	protein-coding	-1.25836	39.377	3.49379e-10	2.82109e-08		71	36	58	47	46	402	140	123	206	54	48	61	52	55	65	112	11	93	72		34.1138	15.143	29.0363	22.7041	23.5028	28.009	39.2433	53.5363	24.8834	8.10589	14.2676	11.4427	12.3131	9.23345	16.1685
100056209	CLCN6	chloride voltage-gated channel 6	-	protein-coding	1185	CLCN6	chloride voltage-gated channel 6	CLC-6	protein-coding	0.979083	39.3281	3.58255e-10	2.87613e-08		63.5	84	74	78.5	90	471	133.5	65	458.5	541.5	257	353.5	269	389.8	294.5	591	121	509.5	395.5		30.5102	35.3337	37.0464	37.9206	45.9837	32.8165	37.4213	28.2916	55.3837	81.2841	76.391	66.3115	63.6965	65.44	73.2558
100061692	A2M	alpha-2-macroglobulin	-	protein-coding	2	A2M	alpha-2-macroglobulin	A2MD|CPAMD5|FWP007|S863-7	protein-coding	-2.40204	39.304	3.62701e-10	2.89518e-08		11	23	14	10	67	369.5	38.5	55	121	18.5	7	23	7	20	33	26	1	8	8		5.28524	9.6747	7.00877	4.83065	34.2323	25.7446	10.7919	23.939	14.616	2.77702	2.08069	4.31447	1.65753	3.35762	8.20863
100067099	FAM102A	family with sequence similarity 102 member A	-	protein-coding	399665	FAM102A	family with sequence similarity 102 member A	C9orf132|EEIG1|SYM-3A|bA203J24.7	protein-coding	1.2008	39.244	3.74015e-10	2.96853e-08		59.5	54	59	48	82	451	105	62	320	378	170	357.5	352.5	210	215	965.5	89.5	613.5	440		28.5883	22.7145	29.537	23.1871	41.8962	31.423	29.4324	26.9858	38.6538	56.7412	50.531	67.0619	83.4685	35.255	53.4805
100034080	SLC2A1	solute carrier family 2 member 1	GLUT1	protein-coding	6513	SLC2A1	solute carrier family 2 member 1	CSE|DYT17|DYT18|DYT9|EIG12|GLUT|GLUT-1|GLUT1|GLUT1DS|HTLVR|PED|SDCHCN	protein-coding	2.74076	39.1449	3.93494e-10	3.10549e-08		96	427	730	320	473.5	12112.4	460	133	11825.5	2646	4846.5	5076.5	5444.5	10623.6	7421.2	15229.2	1718	15424.8	8017		46.1257	179.613	365.457	154.581	241.925	843.92	128.942	57.8889	1428.44	397.189	1440.58	952.278	1289.2	1783.5	1846
100065624	LIMD1	LIM domains containing 1	-	protein-coding	8994	LIMD1	LIM domains containing 1	-	protein-coding	1.45369	38.9587	4.32861e-10	3.39699e-08		40	94	85	75	76	1027	194	137	739	823	563	726	670	651.5	836	1067	114	1386	342		19.219	39.5401	42.5532	36.2299	38.8307	71.5552	54.38	59.6299	89.2662	123.54	167.347	136.187	158.649	109.374	207.952
111768618	SOX21	SRY-box transcription factor 21	-	protein-coding	11166	SOX21	SRY-box transcription factor 21	SOX25	protein-coding	-2.88243	38.8449	4.58849e-10	3.58082e-08		19	15	39	22	13	35	22	2	54	5	5	19	0	4	3	7	2	3	6		9.12904	6.30958	19.5244	10.6274	6.64209	2.43859	6.1668	0.87051	6.52284	0.750545	1.48621	3.56413	0	0.671524	0.74624
100629547	FAM241A	family with sequence similarity 241 member A	C2H4orf32	protein-coding	132720	FAM241A	family with sequence similarity 241 member A	C4orf32	protein-coding	-1.30011	38.8306	4.62226e-10	3.58713e-08		110	127	190	95	104	541	149	154	251	134	57	119	39	142	95	250	30	86	105		52.8524	53.4212	95.119	45.8912	53.1367	37.6937	41.766	67.0292	30.3191	20.1146	16.9428	22.3227	9.23481	23.8391	23.6309
100059616	RAB11FIP1	RAB11 family interacting protein 1	-	protein-coding	80223	RAB11FIP1	RAB11 family interacting protein 1	NOEL1A|RCP|rab11-FIP1	protein-coding	1.28965	38.7527	4.81044e-10	3.71254e-08		134	146	180	136	229.5	948	549	243	685	1513	900	1023	476	869.5	790	2344	430	1750	819		64.3838	61.4133	90.1127	65.6968	117.258	66.051	153.89	105.767	82.7434	227.115	267.517	191.9	112.712	145.973	196.51
100053718	ANOS1	anosmin 1	-	protein-coding	3730	ANOS1	anosmin 1	ADMLX|HH1|HHA|KAL|KAL1|KALIG-1|KMS|WFDC19	protein-coding	-1.94427	38.639	5.09898e-10	3.9136e-08		29	51	20	18	6	332	37	34	125	73	11	16	17	17	11	22	4	45	10		13.9338	21.4526	10.0125	8.69517	3.06558	23.1318	10.3714	14.7987	15.0992	10.958	3.26965	3.00137	4.02543	2.85398	2.73621
100059505	PAQR3	progestin and adipoQ receptor family member 3	-	protein-coding	152559	PAQR3	progestin and adipoQ receptor family member 3	RKTG	protein-coding	-1.12299	38.4965	5.48529e-10	4.18711e-08		160	159	110	175	77	938	179	63	449	227	79	131	118	150	72	277	37	179	151		76.8762	66.8816	55.0689	84.5364	39.3416	65.3542	50.1753	27.4211	54.2362	34.0748	23.4821	24.5737	27.9412	25.1821	17.9097
111775907	LOC111775907	receptor-type tyrosine-protein phosphatase eta-like	-	protein-coding	5795	PTPRJ	protein tyrosine phosphatase, receptor type J		protein-coding	1.42219	38.187	6.42801e-10	4.88005e-08		87.2	129.2	186.2	101.3	86.2	1766.8	270.4	92	876	924	535	989.2	1277.1	1073.6	804.6	1120.8	209.9	1755.7	583.7		41.8975	54.3466	93.2166	48.9345	44.0421	123.1	75.7956	40.0434	105.815	138.701	159.024	185.56	302.404	180.237	200.141
100067226	STARD5	StAR related lipid transfer domain containing 5	-	protein-coding	80765	STARD5	StAR related lipid transfer domain containing 5	-	protein-coding	1.65413	38.1381	6.59094e-10	4.97669e-08		15	15	21	36	40	66	50	49	95	320.5	194	270	122	125	127	293.5	40	412	127		7.20714	6.30958	10.5132	17.3903	20.4372	4.59849	14.0155	21.3275	11.4754	48.11	57.6648	50.6481	28.8884	20.9851	31.5908
111773262	LOC111773262	uncharacterized LOC111773262	-	ncRNA						4.52851	38.048	6.90258e-10	5.15996e-08		1	0	12	1	1	140	0	0	106	47	50	122	66	288	134	232	18	576	347.5		0.480476	0	6.00752	0.483065	0.51093	9.75436	0	0	12.8041	7.05513	14.8621	22.8854	15.6281	48.3497	33.332
111775912	LOC111775912	receptor-type tyrosine-protein phosphatase eta-like	-	pseudo	5795	PTPRJ	protein tyrosine phosphatase, receptor type J		protein-coding	1.47125	38.0466	6.90753e-10	5.15996e-08		87.4	129	171.3	91.7	88.7	1885.4	281.2	88.4	811.6	940.5	475.8	1090.1	1310.6	1044.8	931.6	1085.5	188.9	1834.2	584.3		41.9936	54.2624	85.7573	44.2971	45.3195	131.363	78.8229	38.4765	98.0358	141.178	141.427	204.487	310.337	175.402	231.732
100068313	ABCA3	ATP binding cassette subfamily A member 3	-	protein-coding	21	ABCA3	ATP binding cassette subfamily A member 3	ABC-C|ABC3|EST111653|LBM180|SMDP3	protein-coding	1.2083	38.0261	6.98043e-10	5.18668e-08		52	67.5	61	72	71	389.5	234	39	275	385	237	270	238	380.7	333.5	1108	98.5	660.5	309.5		24.9848	28.3931	30.5382	34.7807	36.276	27.138	65.5923	16.9749	33.2182	57.792	70.4462	50.6481	56.356	63.9123	82.957
100050353	FGF9	fibroblast growth factor 9	-	protein-coding	2254	FGF9	fibroblast growth factor 9	FGF-9|GAF|HBFG-9|HBGF-9|SYNS3	protein-coding	3.209	37.8221	7.75008e-10	5.70065e-08		126	11	42	7	23	85	77	179	45	139	498	351	611	604	856	1562	41	2557	785		60.54	4.62703	21.0263	3.38146	11.7514	5.92229	21.5838	77.9106	5.4357	20.8652	148.026	65.8426	144.679	101.4	212.927
100053865	LOC100053865	olfactory receptor 51G2-like	-	protein-coding	119682	OR51L1	olfactory receptor family 51 subfamily L member 1		protein-coding	-5.63883	37.8211	7.75377e-10	5.70065e-08		26	198	21	135	78	52	0	0	16	5	1	0	0	6	2	2	0	1	1		12.4924	83.2865	10.5132	65.2138	39.8525	3.62305	0	0	1.93269	0.750545	0.297241	0	0	1.00729	0.497493
100051970	DOK6	docking protein 6	-	protein-coding	220164	DOK6	docking protein 6	DOK5L|HsT3226	protein-coding	-1.76072	37.7733	7.94611e-10	5.81148e-08		177	81	67	103	70	319	323	73	188	40	51	22	38	41	48	184	19	87	77		85.0443	34.0718	33.542	49.7557	35.7651	22.226	90.5398	31.7736	22.7091	6.00436	15.1593	4.12688	8.99802	6.88312	11.9398
102150261	FADS1	fatty acid desaturase 1	-	protein-coding	3992	FADS1	fatty acid desaturase 1	D5D|FADS6|FADSD5|LLCDL1|TU12	protein-coding	2.45853	37.7311	8.11987e-10	5.90763e-08		15	39	82	11	21	2976	52	36	819.5	286	186	601	589	709	386.5	1374	118.5	1099	413.5		7.20714	16.4049	41.0514	5.31372	10.7295	207.35	14.5761	15.6692	98.9901	42.9312	55.2869	112.739	139.469	119.028	96.1405
100066328	VTCN1	V-set domain containing T cell activation inhibitor 1	-	protein-coding	79679	VTCN1	V-set domain containing T cell activation inhibitor 1	B7-H4|B7H4|B7S1|B7X|B7h.5|PRO1291|VCTN1	protein-coding	1.47549	37.4469	9.39351e-10	6.79217e-08		8	52	21	33	28	198	20	10	90	128	87	165	130	225	102	362	29	286	162		3.84381	21.8732	10.5132	15.9411	14.306	13.7955	5.60618	4.35255	10.8714	19.214	25.86	30.9516	30.7827	37.7732	25.3721
100062492	MST1R	macrophage stimulating 1 receptor	-	protein-coding	4486	MST1R	macrophage stimulating 1 receptor	CD136|CDw136|NPCA3|PTK8|RON|SEA	protein-coding	1.59797	37.4388	9.43289e-10	6.79217e-08		10	23	70	18	32	139	56	48	127	150	166	172	94	254	146	456.5	68	369	319		4.80476	9.6747	35.0438	8.69517	16.3497	9.68469	15.6973	20.8922	15.3407	22.5164	49.342	32.2647	22.2583	42.6418	36.317
100069834	DUSP1	dual specificity phosphatase 1	-	protein-coding	1843	DUSP1	dual specificity phosphatase 1	CL100|HVH1|MKP-1|MKP1|PTPN10	protein-coding	1.89909	37.2427	1.04306e-09	7.47202e-08		438	318	497	270	164	1783	259	46	1799	3342	2877.5	3159.5	1058	2357	2029.5	4043	929	2669.5	2810.5		210.449	133.763	248.811	130.428	83.7925	124.229	72.6	20.0217	217.307	501.665	855.312	592.677	250.524	395.695	504.831
100055718	IFRD1	interferon related developmental regulator 1	-	protein-coding	3475	IFRD1	interferon related developmental regulator 1	PC4|TIS7	protein-coding	1.39805	37.212	1.05961e-09	7.55192e-08		114	61	116	62	40	583.5	94	88	236	342	424.5	723	281.5	403.5	306	985.5	92	635.5	690		54.7743	25.659	58.0727	29.95	20.4372	40.6548	26.349	38.3024	28.5072	51.3373	126.179	135.624	66.6564	67.74	76.1164
100056646	MAST4	microtubule associated serine/threonine kinase family member 4	-	protein-coding	375449	MAST4	microtubule associated serine/threonine kinase family member 4	-	protein-coding	1.05808	37.1561	1.09042e-09	7.73201e-08		109	117	211	111	133	1108	233	130	478.5	913.5	449	726	682.5	539	392	1130	228	1207	472		52.3719	49.2148	105.632	53.6202	67.9536	77.1988	65.312	56.5831	57.7996	137.125	133.461	136.187	161.609	90.4878	97.5086
100058689	PTPRJ	protein tyrosine phosphatase receptor type J	-	protein-coding	5795	PTPRJ	protein tyrosine phosphatase receptor type J	CD148|DEP1|HPTPeta|R-PTP-ETA|SCC1	protein-coding	1.41101	37.1438	1.0973e-09	7.74154e-08		103.5	133.8	207.2	111	110.2	1998.9	308.9	102	945.9	1143.8	578.4	1090.1	1449.2	1220.9	886.6	1165.3	219.3	2094.8	662.1		49.7293	56.2815	103.73	53.6202	56.3044	139.271	86.5875	44.396	114.258	171.695	171.924	204.487	343.156	204.966	220.539
111771846	LOC111771846	receptor-type tyrosine-protein phosphatase eta-like	-	protein-coding	5795	PTPRJ	protein tyrosine phosphatase, receptor type J		protein-coding	1.45121	37.0475	1.15284e-09	8.09245e-08		88.2	128.2	191.7	103.3	85.5	1851.3	282.9	94.8	902.1	956.8	540.9	1027.6	1344.1	1160.8	814.5	1098.8	212.4	1972.8	615.2		42.378	53.9259	95.9701	49.9006	43.6845	128.988	79.2994	41.2622	108.968	143.624	160.778	192.763	318.269	194.876	202.604
100053075	AGR2	anterior gradient 2, protein disulphide isomerase family member	-	protein-coding	10551	AGR2	anterior gradient 2, protein disulphide isomerase family member	AG-2|AG2|GOB-4|HAG-2|HEL-S-116|HPC8|PDIA17|XAG-2	protein-coding	-2.71525	37.0101	1.17521e-09	8.20824e-08		162	36	1140.5	63.5	69	1477.5	4112	124	242	32	41	42	23	45.5	100	265	10	73	29		77.8371	15.143	570.964	30.6746	35.2541	102.943	1152.63	53.9716	29.232	4.80349	12.1869	7.8786	5.44617	7.63858	24.8747
100068851	OTOA	otoancorin	-	protein-coding	146183	OTOA	otoancorin	CT108|DFNB22	protein-coding	-2.77353	36.9713	1.19882e-09	8.33151e-08		294	589	207	217	260	243	781.5	71	342	270.5	114	107	65	76	77	17	18	66	29		141.26	247.756	103.63	104.825	132.842	16.9308	219.062	30.9031	41.3113	40.6045	33.8855	20.0717	15.3913	12.759	19.1535
100058017	LOC100058017	feline leukemia virus subgroup C receptor-related protein 2	FLVCR2	protein-coding	55640	FLVCR2	feline leukemia virus subgroup C cellular receptor family member 2		protein-coding	2.19314	36.9182	1.23191e-09	8.51909e-08		6	5.5	4	2	4	103	11	20.5	56.8	84	38.5	77	121	78.5	119.3	162	21.5	364.5	35		2.88286	2.31351	2.00251	0.96613	2.04372	7.17643	3.0834	8.92272	6.86106	12.6092	11.4438	14.4441	28.6516	13.1787	29.6755
100059024	L1CAM	L1 cell adhesion molecule	-	protein-coding	3897	L1CAM	L1 cell adhesion molecule	CAML1|CD171|HSAS|HSAS1|MASA|MIC5|N-CAM-L1|N-CAML1|NCAM-L1|S10|SPG1	protein-coding	1.87886	36.7529	1.34092e-09	9.22727e-08		13	3	11	7	11	50	44	37	26	98	67	82	30	75	96	229	31	160	80		6.24619	1.26192	5.50689	3.38146	5.62023	3.4837	12.3336	16.1044	3.14063	14.7107	19.9152	15.382	7.1037	12.5911	23.8797
102147400	LOC102147400	uncharacterized LOC102147400	-	ncRNA						1.10212	36.5511	1.48716e-09	1.01834e-07		133	115	113	85	102	705	79	60	329	558	318	600	368	600	369	711	127	1060	416		63.9033	48.3735	56.5708	41.0605	52.1148	49.1202	22.1444	26.1153	39.741	83.7609	94.5227	112.551	87.1387	100.729	91.7875
100051679	ITGB4	integrin subunit beta 4	-	protein-coding	3691	ITGB4	integrin subunit beta 4	CD104|GP150	protein-coding	1.25772	36.2563	1.73003e-09	1.17887e-07		193	250	375	287.5	305.5	1574	624.5	287.5	963	1936.5	1113.5	2254.5	1556	1093	833.5	3397.3	630	1458.8	1830		92.7319	105.16	187.735	138.881	156.089	109.667	175.053	125.136	116.324	290.686	330.978	422.912	368.445	183.494	207.33
100071461	TRIM29	tripartite motif containing 29	-	protein-coding	23650	TRIM29	tripartite motif containing 29	ATDC	protein-coding	2.08841	35.9759	1.99771e-09	1.35012e-07		5	4	6	12	15	42.5	14	5	37	57	54	76	43	89	33	573.5	33	67	182		2.40238	1.68256	3.00376	5.79678	7.66394	2.96115	3.92433	2.17627	4.46935	8.55622	16.051	14.2565	10.182	14.9414	8.20863
111772912	LOC111772912	translation initiation factor IF-2-like	-	protein-coding	101060104	LOC101060104	translation initiation factor IF-2-like	-	pseudo	2.3112	35.973	2.00068e-09	1.35012e-07		4	4	2.5	2	6.5	91.5	4	3	36	38	29	75	30.5	49	47.5	101.5	16	231	134.5		1.9219	1.68256	1.25157	0.96613	3.32104	6.37517	1.12124	1.30576	4.34856	5.70415	8.62	14.0689	7.22209	8.22617	11.8155
102148620	LOC102148620	antileukoproteinase	-	protein-coding	6590	SLPI	secretory leukocyte peptidase inhibitor		protein-coding	-5.16119	35.7946	2.1925e-09	1.47245e-07		3	2	116	3	27	150	72	0	19	6	1	0	0	3	1	1	0	0	0		1.44143	0.841278	58.0727	1.4492	13.7951	10.4511	20.1823	0	2.29507	0.900655	0.297241	0	0	0.503643	0.248747
100065128	FGD6	FYVE, RhoGEF and PH domain containing 6	-	protein-coding	55785	FGD6	FYVE, RhoGEF and PH domain containing 6	ZFYVE24	protein-coding	-1.12483	35.7257	2.27143e-09	1.51816e-07		133	116.5	73	60	94	483	281.5	99	412.5	199	88	109	72	105	106	227	21	132.5	75		63.9033	49.0044	36.5457	28.9839	48.0274	33.6526	78.907	43.0902	49.8272	29.8717	26.1572	20.4468	17.0489	17.6275	26.3671
100073202	EFNA5	ephrin A5	-	protein-coding	1946	EFNA5	ephrin A5	AF1|EFL5|EPLG7|GLC1M|LERK7|RAGS	protein-coding	1.53591	35.6475	2.36452e-09	1.57285e-07		74	123	88	85	94	1686	282	280	837	1846	532	1375	1600	850	605	1559	241	1440.5	563		35.5552	51.7386	44.0551	41.0605	48.0274	117.47	79.0471	121.871	101.104	277.101	158.132	257.93	378.864	142.699	150.492
100052857	SUMF1	sulfatase modifying factor 1	-	protein-coding	285362	SUMF1	sulfatase modifying factor 1	AAPA3037|FGE|UNQ3037	protein-coding	1.32747	35.4937	2.55877e-09	1.69401e-07		37	81	77	81	64	994.3	240	61	476	467.5	259	492	419.5	712.5	333	1397	142	751.5	671		17.7776	34.0718	38.5482	39.1283	32.6995	69.2769	67.2742	26.5505	57.4976	70.176	76.9855	92.2921	99.3334	119.615	82.8326
100629248	TMEM72	transmembrane protein 72	-	protein-coding	643236	TMEM72	transmembrane protein 72	C10orf127|KSP37	protein-coding	-3.92741	35.3858	2.70453e-09	1.78206e-07		5	32	7	19	21	9	15	21	4	3	2	0	2	0	2	4	0	1	9		2.40238	13.4604	3.50438	9.17824	10.7295	0.627066	4.20464	9.14035	0.483173	0.450327	0.594482	0	0.47358	0	0.497493
100066194	RHOU	ras homolog family member U	-	protein-coding	58480	RHOU	ras homolog family member U	ARHU|CDC42L1|G28K|WRCH1|hG28K	protein-coding	-1.49402	35.2014	2.97307e-09	1.9498e-07		410	397	238	457	337	1087	426	96	493	409	183	227	166	191	162	282	45	496	281		196.995	166.994	119.149	220.761	172.183	75.7357	119.412	41.7845	59.5511	61.3946	54.3951	42.5819	39.3071	32.0653	40.2969
100072355	AMD1	adenosylmethionine decarboxylase 1	-	protein-coding	262	AMD1	adenosylmethionine decarboxylase 1	ADOMETDC|AMD|SAMDC	protein-coding	1.18338	35.1483	3.05527e-09	1.99435e-07		203.3	157	209.3	137.3	123	1226.2	258	286	563.7	1637	426.8	1106.3	1642.5	680.5	830	1972.8	259.8	1148.8	645.3		97.6808	66.0403	104.781	66.3248	62.8443	85.4343	72.3197	124.483	68.0912	245.729	126.863	207.526	388.928	114.243	206.46
100060384	SFXN3	sideroflexin 3	-	protein-coding	81855	SFXN3	sideroflexin 3	BA108L7.2|SFX3|SLC56A3	protein-coding	1.53518	35.0935	3.14248e-09	2.04174e-07		9	10	28	14	22	181	58	52	56	179	143	168	109.5	128	176	239	20	281.5	127		4.32428	4.20639	14.0175	6.76291	11.2405	12.611	16.2579	22.6332	6.76442	26.8695	42.5055	31.5144	25.9285	21.4888	43.7794
100629321	GMNC	geminin coiled-coil domain containing	-	protein-coding	647309	GMNC	geminin coiled-coil domain containing	GEMC1	protein-coding	-1.69964	35.0417	3.22728e-09	2.08712e-07		29	71	25	54	89	330	333	188	302	87	18	66	27	71	41	105	18	61.5	32		13.9338	29.8654	12.5157	26.0855	45.4727	22.9924	93.3429	81.8279	36.4796	13.0595	5.35034	12.3807	6.39333	11.9195	10.1986
100059236	RAB11FIP5	RAB11 family interacting protein 5	-	protein-coding	26056	RAB11FIP5	RAB11 family interacting protein 5	GAF1|RIP11|gaf-1|pp75|rab11-FIP5	protein-coding	1.65097	35.0209	3.26191e-09	2.0998e-07		10	10	11	15	18	96	29	17	48	71	94	82	66	98	160	335	13	318	68		4.80476	4.20639	5.50689	7.24598	9.19673	6.68871	8.12896	7.39933	5.79808	10.6577	27.9407	15.382	15.6281	16.4523	39.7994
100060968	SCD5	stearoyl-CoA desaturase 5	-	protein-coding	79966	SCD5	stearoyl-CoA desaturase 5	ACOD4|FADS4|HSCD5|SCD2|SCD4	protein-coding	2.22238	34.9852	3.32223e-09	2.12882e-07		9	12	8	33	26	196	6	6	146	641	268	147	208	201	140	324	36	268	77		4.32428	5.04767	4.00501	15.9411	13.2842	13.6561	1.68185	2.61153	17.6358	96.2199	79.6607	27.5751	49.2523	33.7441	34.8245
100056126	ACOT6	acyl-CoA thioesterase 6	-	protein-coding	641372	ACOT6	acyl-CoA thioesterase 6	C14orf42|c14_5530	protein-coding	-1.12135	34.7981	3.65735e-09	2.33286e-07		156	167.3	78	142.3	111	613.8	238	134	472.8	228	55.8	179	91.3	183.8	94.3	385.6	41.6	114.3	114.5		74.9543	70.3729	39.0489	68.7402	56.7132	42.7659	66.7135	58.3241	57.1111	34.2249	16.5861	33.5778	21.6189	30.8565	23.4568
100072331	SLC22A16	solute carrier family 22 member 16	-	protein-coding	85413	SLC22A16	solute carrier family 22 member 16	CT2|FLIPT2|HEL-S-18|OAT6|OCT6|OKB1|dJ261K5.1	protein-coding	2.53492	34.7707	3.70923e-09	2.35519e-07		3	0	1	1	0	12	0	1	10	41	10	21	19	14	16	49	6	19	8		1.44143	0	0.500626	0.483065	0	0.836088	0	0.435255	1.20793	6.15447	2.97241	3.9393	4.49901	2.35033	3.97994
100056635	EGLN3	egl-9 family hypoxia inducible factor 3	-	protein-coding	112399	EGLN3	egl-9 family hypoxia inducible factor 3	HIFP4H3|HIFPH3|PHD3	protein-coding	1.48226	34.761	3.72759e-09	2.35614e-07		7	35	51	24	14	134	80	15	109	218	104	155	109	113	120	352	51	396.5	139.5		3.36333	14.7224	25.5319	11.5936	7.15302	9.33632	22.4247	6.52882	13.1665	32.7238	30.9131	29.0758	25.8101	18.9706	29.8496
100063207	GALNT4	polypeptide N-acetylgalactosaminyltransferase 4	-	protein-coding	8693	GALNT4	polypeptide N-acetylgalactosaminyltransferase 4	GALNAC-T4|GALNACT4	protein-coding	1.35459	34.7094	3.82788e-09	2.40863e-07		138.5	182	178	128	102.5	3170.5	386	234	1023.5	944.5	514	1295	1126	1462.5	798	4442	306.5	2330	834.5		66.5459	76.5563	89.1115	61.8323	52.3703	220.902	108.199	101.85	123.632	141.778	152.782	242.923	266.626	245.526	198.5
100064702	MACIR	macrophage immunometabolism regulator	C14H5orf30	protein-coding	90355	MACIR	macrophage immunometabolism regulator	C5orf30	protein-coding	1.48522	34.6327	3.98157e-09	2.4941e-07		162	177	117	167	212.3	303	81	114	292	945	683	684.5	640	1104	715.3	1762.5	147	1702.5	466		77.8371	74.4531	58.5733	80.6719	108.47	21.1112	22.705	49.619	35.2716	141.853	203.016	128.402	151.546	185.341	177.928
100070341	SLC25A25	solute carrier family 25 member 25	-	protein-coding	114789	SLC25A25	solute carrier family 25 member 25	MCSC|PCSCL|SCAMC-2	protein-coding	1.82901	34.5732	4.10512e-09	2.56002e-07		103	40	97	40	36	569	34	19	264	378	378	538	179	499.5	352	883	116	731.5	1360.9		49.489	16.8256	48.5608	19.3226	18.3935	39.6445	9.53051	8.26984	31.8894	56.7412	112.357	100.921	42.3854	83.8565	87.5588
100072587	UGT8	UDP glycosyltransferase 8	-	protein-coding	7368	UGT8	UDP glycosyltransferase 8	CGT|UGT4	protein-coding	-2.90466	34.5487	4.15709e-09	2.58091e-07		44	16	8	5	31	82	487	278	69	15	7	3	7	9	16	11	3	6	5		21.1409	6.73022	4.00501	2.41533	15.8388	5.71327	136.51	121.001	8.33474	2.25164	2.08069	0.562757	1.65753	1.51093	3.97994
100056013	MET	MET proto-oncogene, receptor tyrosine kinase	-	protein-coding	4233	MET	MET proto-oncogene, receptor tyrosine kinase	AUTS9|DFNB97|HGFR|RCCP2|c-Met	protein-coding	1.80415	34.4654	4.33887e-09	2.68185e-07		73	1059	419	281	365	2047.5	964	508	2371	4532.5	3031	4216.5	2416	3584	3143.5	7752	1090	7197	882.5		35.0748	445.457	209.762	135.741	186.489	142.658	270.218	221.109	286.401	680.369	900.938	790.955	572.085	601.685	781.935
111775348	MARCKS	myristoylated alanine rich protein kinase C substrate	-	protein-coding	4082	MARCKS	myristoylated alanine rich protein kinase C substrate	80K-L|MACS|PKCSL|PRKCSL	protein-coding	-1.34885	34.347	4.61105e-09	2.83752e-07		638	718	779	423	383	2608	1209	436	2421	1528	421	514	409	457	376	871.5	299	387	492		306.544	302.019	389.988	204.336	195.686	181.71	338.894	189.771	292.441	229.367	125.139	96.419	96.8471	76.7216	93.5287
100058817	MPIG6B	megakaryocyte and platelet inhibitory receptor G6b	C20H6orf25	protein-coding	80739	MPIG6B	megakaryocyte and platelet inhibitory receptor G6b	C6orf25|G6b|G6b-B|NG31|THAMY	protein-coding	1.18385	34.3213	4.67246e-09	2.8627e-07		18	30	27.5	22.5	53	173	61.5	30	145.5	211	93.5	209	142.5	129.5	168.5	276.5	26	377	132.5		8.64857	12.6192	13.7672	10.869	27.0793	12.0536	17.239	13.0576	17.5754	31.673	27.7921	39.2054	33.7426	21.7406	41.9138
100050854	SYTL2	synaptotagmin like 2	-	protein-coding	54843	SYTL2	synaptotagmin like 2	CHR11SYT|EXO4|PPP1R151|SGA72M|SLP2|SLP2A	protein-coding	1.66967	34.2551	4.83396e-09	2.94871e-07		23	98	26	29	23	333	49	19	98	388.5	101	174	137	136	95	753	73	458	393.5		11.0509	41.2226	13.0163	14.0089	11.7514	23.2015	13.7351	8.26984	11.8377	58.3174	30.0214	32.6399	32.4402	22.8318	23.6309
100064222	FEM1C	fem-1 homolog C	-	protein-coding	56929	FEM1C	fem-1 homolog C	EUROIMAGE686608|EUROIMAGE783647|FEM1A	protein-coding	1.5432	34.208	4.9524e-09	3.00783e-07		39	134	88	51	57	950	79	46	489	972	459	493	543	537	518	554	100	1024.5	254		18.7386	56.3656	44.0551	24.6363	29.123	66.1903	22.1444	20.0217	59.0679	145.906	136.434	92.4797	128.577	90.1521	128.851
111770564	LOC111770564	uncharacterized LOC111770564	-	ncRNA						-1.04833	34.0979	5.24088e-09	3.16926e-07		78	71	28	69	52	440	149	97	231	122	39	95	73	102	61	137	29	80	62		37.4771	29.8654	14.0175	33.3315	26.5683	30.6566	41.766	42.2197	27.9032	18.3133	11.5924	17.8206	17.2857	17.1239	15.1735
100630214	MTURN	maturin, neural progenitor differentiation regulator homolog	C4H7orf41	protein-coding	222166	MTURN	maturin, neural progenitor differentiation regulator homolog	C7orf41|Ells1	protein-coding	1.15029	34.0889	5.26511e-09	3.17019e-07		95	229	146	217	190	1624	153	404	893	1276	699	1213	960	1180	915	1571	236	1414	1146		45.6452	96.3263	73.0915	104.825	97.0766	113.151	42.8873	175.843	107.868	191.539	207.772	227.541	227.318	198.1	227.603
100060573	HIP1R	huntingtin interacting protein 1 related	-	protein-coding	9026	HIP1R	huntingtin interacting protein 1 related	HIP12|HIP3|ILWEQ	protein-coding	1.24241	34.0804	5.28824e-09	3.17045e-07		109.5	147	129	113	108	1142.5	137	68	909	461	637	733.8	510.5	899.5	605	1093	212	738	797.5		52.6121	61.8339	64.5808	54.5863	55.1804	79.6026	38.4023	29.5973	109.801	69.2003	189.343	137.65	120.881	151.009	150.492
100065996	MAP2K1	mitogen-activated protein kinase kinase 1	-	protein-coding	5604	MAP2K1	mitogen-activated protein kinase kinase 1	CFC3|MAPKK1|MEK1|MEL|MKK1|PRKMK1	protein-coding	0.967316	33.7158	6.37802e-09	3.80746e-07		59	52	51	47	37	391	106	42	165	306	151	272	206	196	211	505	38	508.5	187		28.3481	21.8732	25.5319	22.7041	18.9044	27.2425	29.7128	18.2807	19.9309	45.9334	44.8834	51.0233	48.7787	32.9047	52.4855
100062569	GOLIM4	golgi integral membrane protein 4	-	protein-coding	27333	GOLIM4	golgi integral membrane protein 4	GIMPC|GOLPH4|GPP130|P138	protein-coding	1.43315	33.7071	6.40667e-09	3.80829e-07		378	780.5	463.5	612	599.3	4174.8	482	454	2839.8	4186.2	3104.3	4546.7	2571.7	4876.5	3302	3438.5	680.5	8289.5	1396.3		181.62	328.309	232.04	295.636	306.2	290.875	135.109	197.606	343.029	628.387	922.726	852.896	608.953	818.672	821.361
111773593	LOC111773593	uncharacterized LOC111773593	-	ncRNA						2.13153	33.6349	6.64886e-09	3.9355e-07		6	3	10	3	3	69	2	4	31	44	16	59	28	64	58	186.3	15	259	51		2.88286	1.26192	5.00626	1.4492	1.53279	4.80751	0.560618	1.74102	3.74459	6.6048	4.75586	11.0676	6.63012	10.7444	14.4273
100058059	PTGR1	prostaglandin reductase 1	-	protein-coding	22949	PTGR1	prostaglandin reductase 1	LTB4DH|PGR1|ZADH3	protein-coding	3.00082	33.5678	6.88221e-09	4.05644e-07		42	485	60	493	415	859.5	204	43	444	6998.9	4500.7	4239.5	2877	2923	1991.3	1065	606	4099.4	555.5		20.18	204.01	30.0376	238.151	212.036	59.8848	57.183	18.716	53.6322	1050.6	1337.79	795.269	681.245	490.716	495.329
100073038	NPNT	nephronectin	-	protein-coding	255743	NPNT	nephronectin	EGFL6L|POEM	protein-coding	-2.44173	33.5104	7.08823e-09	4.16031e-07		531	184	32	97	44	192	199	37	358	113	71	26	28	18	56	64	3	31	22		255.133	77.3976	16.02	46.8573	22.4809	13.3774	55.7815	16.1044	43.244	16.9623	21.1041	4.87723	6.63012	3.02186	13.9298
111772602	CXXC4	CXXC finger protein 4	-	protein-coding	80319	CXXC4	CXXC finger protein 4	IDAX	protein-coding	-1.37246	33.4465	7.32499e-09	4.28129e-07		13	27	12	26	17	109	51	25	74	24	7	21	8	26	17	36	7	22	24		6.24619	11.3573	6.00752	12.5597	8.6858	7.59447	14.2958	10.8814	8.9387	3.60262	2.08069	3.9393	1.89432	4.36491	4.22869
100067528	ENDOD1	endonuclease domain containing 1	-	protein-coding	23052	ENDOD1	endonuclease domain containing 1	-	protein-coding	2.27228	33.4285	7.39331e-09	4.30321e-07		24	106	128	52	62	2179	123	376	957	656	670	925	1183	2598	1282	2157	296	4469	1364		11.5314	44.5877	64.0802	25.1194	31.6776	151.82	34.478	163.656	115.599	98.4716	199.152	173.517	280.123	436.155	318.893
100063974	MEX3A	mex-3 RNA binding family member A	-	protein-coding	92312	MEX3A	mex-3 RNA binding family member A	MEX-3A|RKHD4|RNF162	protein-coding	-2.44616	33.4114	7.4587e-09	4.32326e-07		16	8	3	6	13	91	52	25	172	6	5	2	5	6	6	18.5	4	3	12		7.68762	3.36511	1.50188	2.89839	6.64209	6.34034	14.5761	10.8814	20.7764	0.900655	1.48621	0.375171	1.18395	1.00729	1.49248
100070458	NT5E	5'-nucleotidase ecto	-	protein-coding	4907	NT5E	5'-nucleotidase ecto	CALJA|CD73|E5NT|NT|NT5|NTE|eN|eNT	protein-coding	2.38316	33.4028	7.49166e-09	4.32442e-07		66	38.5	4.5	43.5	20.5	87.5	31.5	21	29.5	422.5	229.5	342.5	360.5	196.5	226.5	288.5	31.5	1341.3	48.5		31.7114	16.1946	2.25282	21.0133	10.4741	6.09648	8.82973	9.14035	3.5634	63.4211	68.2169	64.2481	85.3628	32.9886	56.3411
100067041	CYP3A93	cytochrome p450 3A93	-	protein-coding	1576	CYP3A4	cytochrome P450 family 3 subfamily A member 4		protein-coding	-5.16449	33.3718	7.61198e-09	4.37579e-07		90.8	33.5	46.8	147.1	56	8	2.8	0	5.5	6.5	5.3	4.5	2	2	1.5	0.5	0	0.5	0		43.6272	14.0914	23.4293	71.0589	28.6121	0.557392	0.784865	0	0.664363	0.975709	1.57538	0.844135	0.47358	0.335762	0.37312
100056093	TMEM139	transmembrane protein 139	-	protein-coding	135932	TMEM139	transmembrane protein 139	-	protein-coding	1.18128	33.3344	7.75993e-09	4.44256e-07		25	23	27	39	51	197	105	76	226	264.5	177	274	143	289	166	462.5	69	309	211		12.0119	9.6747	13.5169	18.8395	26.0574	13.7258	29.4324	33.0794	27.2993	39.7039	52.6117	51.3985	33.861	48.5176	41.2919
100050109	UNC93A	unc-93 homolog A	-	protein-coding	54346	UNC93A	unc-93 homolog A	Unc-93A|dJ366N23.1|dJ366N23.2	protein-coding	2.6646	33.3143	7.84028e-09	4.47024e-07		34	2	13	25	7	88	1	1	33	116	206	127	60	410.5	122	166	21	234	101		16.3362	0.841278	6.50814	12.0766	3.57651	6.13131	0.280309	0.435255	3.98618	17.4127	61.2317	23.8234	14.2074	68.9151	30.3471
100071697	LOC100071697	N-acetyllactosaminide alpha-1,3-galactosyltransferase-like 1	-	protein-coding	2681	GGTA1	glycoprotein alpha-galactosyltransferase 1 (inactive)		protein-coding	2.37068	33.2821	7.97123e-09	4.52642e-07		5	0	8	4	5	63	5	2	13	125.5	49	59	55.5	32	21	120.5	6	268	20		2.40238	0	4.00501	1.93226	2.55465	4.38946	1.40155	0.87051	1.57031	18.8387	14.5648	11.0676	13.1418	5.37219	5.22368
100146945	TMEM229B	transmembrane protein 229B	-	protein-coding	161145	TMEM229B	transmembrane protein 229B	C14orf83	protein-coding	2.32643	33.2485	8.11015e-09	4.57308e-07		18	12	35	11	23	46	10	3	54	177	108	64	185	151	33	892	33	155	341		8.64857	5.04767	17.5219	5.31372	11.7514	3.20501	2.80309	1.30576	6.52284	26.5693	32.1021	12.0055	43.8061	25.35	8.20863
100056475	G0S2	G0/G1 switch 2	-	protein-coding	50486	G0S2	G0/G1 switch 2	-	protein-coding	2.53713	33.2464	8.11885e-09	4.57308e-07		6	3	15	2	5	279	7	4	56	70	147	80	25	70	128	319	48	138	56		2.88286	1.26192	7.5094	0.96613	2.55465	19.4391	1.96216	1.74102	6.76442	10.5076	43.6945	15.0068	5.91975	11.7517	31.8396
100058736	ABHD16A	abhydrolase domain containing 16A, phospholipase	BAT5	protein-coding	7920	ABHD16A	abhydrolase domain containing 16A, phospholipase	BAT5|D6S82E|NG26|PP199|hBAT5	protein-coding	1.05831	33.1951	8.33602e-09	4.67654e-07		37	76	88	59	61	419	124	56	326.5	338.2	213.5	367	666	409	314	558	68	535.5	249		17.7776	31.9686	44.0551	28.5008	31.1667	29.1934	34.7583	24.3743	39.439	50.7669	63.461	68.8439	157.702	68.6633	78.1064
100061415	RIN2	Ras and Rab interactor 2	-	protein-coding	54453	RIN2	Ras and Rab interactor 2	MACS|RASSF4	protein-coding	1.53338	33.1457	8.55047e-09	4.77766e-07		147	168	189	175	200	4164.2	212	168	1462	1332.5	836.5	1352	1393	2047.5	1419.5	1586.5	276	7472.5	781.5		70.63	70.6673	94.6184	84.5364	102.186	290.137	59.4255	73.1228	176.6	200.02	248.642	253.616	329.848	343.736	353.096
100069196	KLHL42	kelch like family member 42	KLHDC5	protein-coding	57542	KLHL42	kelch like family member 42	Ctb9|KLHDC5	protein-coding	1.03031	32.9484	9.46359e-09	5.26681e-07		95	139	145	126	93	1452	223	139	613	630	537	635	360	933	665	1199.5	116	1208	628		45.6452	58.4688	72.5908	60.8662	47.5165	101.167	62.5089	60.5004	74.0463	94.5687	159.619	119.117	85.2444	156.633	165.416
100052573	UBQLN1	ubiquilin 1	-	protein-coding	29979	UBQLN1	ubiquilin 1	DA41|DSK2|PLIC-1|UBQN|XDRP1	protein-coding	0.959193	32.9047	9.67905e-09	5.34596e-07		396	502	460.5	420	360	4366.3	736.3	412	2184.2	2694	1375.7	2280.2	1466.8	3191.7	1666.3	4475.8	617.5	3164.7	1517.2		190.269	211.161	230.538	202.887	183.935	304.218	206.392	179.325	263.837	404.394	408.915	427.733	347.324	535.826	414.486
100064797	ATP6V0A4	ATPase H+ transporting V0 subunit a4	-	protein-coding	50617	ATP6V0A4	ATPase H+ transporting V0 subunit a4	A4|ATP6N1B|ATP6N2|DRTA3|RDRTA2|RTA1C|RTADR|STV1|VPH1|VPP2	protein-coding	2.40277	32.904	9.68235e-09	5.34596e-07		79	46	225	81.5	88	2089.7	108	10	1442.5	1078	573.5	1294.3	1109.1	2161.5	1102.8	2450	161	4057.3	1419		37.9576	19.3494	112.641	39.3698	44.9618	145.598	30.2734	4.35255	174.244	161.818	170.468	242.792	262.624	362.875	274.318
100066103	TSPAN13	tetraspanin 13	-	protein-coding	27075	TSPAN13	tetraspanin 13	NET-6|NET6|TM4SF13	protein-coding	-1.29416	32.8521	9.94435e-09	5.469e-07		425	805	656	602.5	415	2489.5	1972	156.5	1435.7	916	351	403	421	583.5	321	1216	144	576.5	418		204.202	338.614	328.411	291.047	212.036	173.454	552.769	68.1174	173.423	137.5	104.332	75.597	99.6886	97.9586	79.8476
100034124	HSD11B2	hydroxysteroid 11-beta dehydrogenase 2	11-HSD2	protein-coding	3291	HSD11B2	hydroxysteroid 11-beta dehydrogenase 2	AME|AME1|HSD11K|HSD2|SDR9C3	protein-coding	-3.34793	32.7663	1.03931e-08	5.69336e-07		323	94	6	215	144	73	74	43	112	176	23	18	6	5	11	49	3	27	3		155.194	39.5401	3.00376	103.859	73.5739	5.0862	20.7429	18.716	13.5288	26.4192	6.83655	3.37654	1.42074	0.839405	2.73621
100057005	ATP6V1C2	ATPase H+ transporting V1 subunit C2	-	protein-coding	245973	ATP6V1C2	ATPase H+ transporting V1 subunit C2	ATP6C2|VMA5	protein-coding	2.70491	32.7587	1.04339e-08	5.69338e-07		57.5	159	587	47	306.5	1157.8	38	21	1398.8	1843	1581	2292.1	769.5	3039.5	2011.5	3060.7	822.5	2768.7	2076.3		27.6274	66.8816	293.868	22.7041	156.6	80.6686	10.6517	9.14035	168.966	276.651	469.938	429.965	182.21	510.274	500.354
100049957	INSIG2	insulin induced gene 2	-	protein-coding	51141	INSIG2	insulin induced gene 2	INSIG-2	protein-coding	1.54157	32.696	1.07758e-08	5.85707e-07		53	75	80	57	49	2631	84	49	996	630	391.5	634.3	378	918	371	560.5	131	625	256.5		25.4652	31.5479	40.0501	27.5347	25.0356	183.312	23.546	21.3275	120.31	94.5687	116.37	118.986	89.5066	154.115	92.285
100034154	IGFBP1	insulin like growth factor binding protein 1	IGFBP-1	protein-coding	3484	IGFBP1	insulin like growth factor binding protein 1	AFBP|IBP1|IGF-BP25|PP12|hIGFBP-1	protein-coding	6.03834	32.5276	1.17509e-08	6.36233e-07		0	2	16	0	1	612	0	0	172	161	1116	811	191	1479	1083	29	352	2755	279		0	0.841278	8.01002	0	0.51093	42.6405	0	0	20.7764	24.1676	331.721	152.132	45.2269	248.296	269.392
100059958	NTPCR	nucleoside-triphosphatase, cancer-related	-	protein-coding	84284	NTPCR	nucleoside-triphosphatase, cancer-related	C1orf57|HCR-NTPase|THEP1	protein-coding	1.13968	32.481	1.20366e-08	6.49185e-07		29	16	13	21	17	105	41	30	80	167.7	88	121	52	106	116	204	30	145	71		13.9338	6.73022	6.50814	10.1444	8.6858	7.31577	11.4927	13.0576	9.66346	25.1733	26.1572	22.6979	12.3131	17.7954	28.8546
100053810	MMP26	matrix metallopeptidase 26	-	protein-coding	56547	MMP26	matrix metallopeptidase 26	-	protein-coding	-4.46743	32.3934	1.25914e-08	6.765e-07		703	3982.5	664	3228.3	1702.5	8762.8	569	0	2267	550	62	194	1135.5	155	66	30	14	32	126		337.775	1675.19	332.416	1559.48	869.858	610.54	159.496	0	273.838	82.56	18.429	36.3916	268.875	26.0216	16.4173
100057356	NCAPG2	non-SMC condensin II complex subunit G2	-	protein-coding	54892	NCAPG2	non-SMC condensin II complex subunit G2	3KS|CAP-G2|CAPG2|LUZP5|MTB|hCAP-G2	protein-coding	-1.57228	32.3131	1.31223e-08	7.02321e-07		94	158	26	99	83	138	70	100	148	111	35	50	35	74.5	37	91.5	14	88	51		45.1647	66.461	13.0163	47.8234	42.4072	9.61502	19.6216	43.5255	17.8774	16.6621	10.4034	9.37928	8.28765	12.5071	9.20362
100057675	EGR3	early growth response 3	-	protein-coding	1960	EGR3	early growth response 3	EGR-3|PILOT	protein-coding	2.50987	32.2513	1.35467e-08	7.17041e-07		103	69	45	5	9	553	32	22	343	289	615	856	282	669	349	1256.5	227	538	3366.3		49.489	29.0241	22.5282	2.41533	4.59837	38.5297	8.96989	9.57561	41.4321	43.3815	182.803	160.573	66.7748	112.312	86.8125
100057530	PLEKHA2	pleckstrin homology domain containing A2	-	protein-coding	59339	PLEKHA2	pleckstrin homology domain containing A2	TAPP2	protein-coding	-1.10566	32.2508	1.35501e-08	7.17041e-07		75	123	155	66	50	991.5	297	176	560.3	164	95	164	101	197	137	233.5	31	206	118		36.0357	51.7386	77.5971	31.8823	25.5465	69.0818	83.2518	76.6048	67.6805	24.6179	28.2379	30.764	23.9158	33.0726	34.0783
111775308	LOC111775308	5'-nucleotidase-like	-	protein-coding	4907	NT5E	5'-nucleotidase ecto		protein-coding	2.36014	32.2506	1.35513e-08	7.17041e-07		65	37.5	4.5	40.5	18.5	83	28.5	21	24.5	386	212.5	333	336	184.5	201	270.5	29.5	1264.3	46		31.2309	15.774	2.25282	19.5641	9.4522	5.78294	7.98881	9.14035	2.95944	57.9421	63.1638	62.466	79.5614	30.974	49.998
100053784	EML4	EMAP like 4	-	protein-coding	27436	EML4	EMAP like 4	C2orf2|ELP120|EMAP-4|EMAPL4|ROPP120	protein-coding	-0.818381	32.1992	1.39148e-08	7.33496e-07		357	501.5	376	438	353	2913.5	942.5	481	1367.5	969.5	318	618	583.5	620	456	1041	129	851.5	447.5		171.53	210.95	188.236	211.582	180.358	202.995	264.191	209.358	165.185	145.531	94.5227	115.928	138.167	104.086	113.428
100061567	DAPK1	death associated protein kinase 1	-	protein-coding	1612	DAPK1	death associated protein kinase 1	DAPK|ROCO3	protein-coding	0.946615	32.1128	1.45477e-08	7.63972e-07		140	131	125	88.5	143	780.5	291.5	116	674.5	1082.2	389.5	607	324	614.5	525	1068.5	159	1193.5	549		67.2666	55.1037	62.5783	42.7513	73.0629	54.3806	81.7101	50.4896	81.4751	162.448	115.775	113.864	76.72	103.163	130.592
111770618	LOC111770618	uncharacterized LOC111770618	-	ncRNA						-4.29966	32.0311	1.51723e-08	7.93788e-07		3	14	0	7	11	36	0	8	140	1	0	0	0	2	0	2	0	1	2		1.44143	5.88895	0	3.38146	5.62023	2.50827	0	3.48204	16.9111	0.150109	0	0	0	0.335762	0
100056044	PTP4A2	protein tyrosine phosphatase 4A2	-	protein-coding	8073	PTP4A2	protein tyrosine phosphatase 4A2	HH13|HH7-2|HU-PP-1|OV-1|PRL-2|PRL2|PTP4A|PTPCAAX2|ptp-IV1a|ptp-IV1b	protein-coding	1.11474	31.8749	1.64431e-08	8.57068e-07		496	321	576	342	241	3602	975	571	1266	3167.5	1731	2646	2509	2184	1711	4000	477	3787.5	1637		238.316	135.025	288.361	165.208	123.134	250.966	273.301	248.53	152.924	475.471	514.525	496.352	594.106	366.652	425.605
100060878	STX3	syntaxin 3	-	protein-coding	6809	STX3	syntaxin 3	STX3A	protein-coding	0.967664	31.8125	1.69796e-08	8.8174e-07		37	38	35	33	24	366.7	85	45	151	229	144	201	255	201.3	147	327	37	318	124		17.7776	15.9843	17.5219	15.9411	12.2623	25.5495	23.8263	19.5865	18.2398	34.375	42.8027	37.7047	60.3814	33.7944	36.5657
100055629	SLC34A2	solute carrier family 34 member 2	-	protein-coding	10568	SLC34A2	solute carrier family 34 member 2	NAPI-3B|NAPI-IIb|NPTIIb|PULAM	protein-coding	-2.77012	31.7555	1.74854e-08	9.04643e-07		72	32	95	89	262	156	3341.5	189	95	37	16	18	26	35	18	382	26	68	14		34.5943	13.4604	47.5595	42.9928	133.864	10.8691	936.653	82.2632	11.4754	5.55404	4.75586	3.37654	6.15654	5.87583	4.47744
100055509	TRPV6	transient receptor potential cation channel subfamily V member 6	-	protein-coding	55503	TRPV6	transient receptor potential cation channel subfamily V member 6	ABP/ZF|CAT1|CATL|ECAC2|HRPTTN|HSA277909|LP6728|ZFAB	protein-coding	2.04155	31.7176	1.78298e-08	9.19058e-07		894.5	771.8	1395.5	1033.8	701	8380.4	749.5	25	4954.6	11529.4	6720.3	8671.8	11560.8	12380.7	3331.3	13912.6	2485	9606.9	8583.3		429.786	324.649	698.624	499.393	358.162	583.896	210.092	10.8814	598.482	1730.67	1997.55	1626.7	2737.48	2078.48	828.649
100052926	ATXN10	ataxin 10	-	protein-coding	25814	ATXN10	ataxin 10	E46L|HUMEEP|SCA10	protein-coding	0.905956	31.6815	1.81649e-08	9.32886e-07		142.5	180	135	143	136.5	1211	189	276	833	882	477	782.5	521.5	828.5	681.5	1305.5	176	1520	573.3		68.4678	75.715	67.5846	69.0783	69.7419	84.3753	52.9784	120.13	100.621	132.396	141.784	146.786	123.486	139.089	169.521
100052187	PARD6B	par-6 family cell polarity regulator beta	-	protein-coding	84612	PARD6B	par-6 family cell polarity regulator beta	PAR6B	protein-coding	1.36296	31.6387	1.85689e-08	9.50143e-07		78	64	184	63	56	601	133	113	252	332	353	398.5	307	375	452	1565	81	1044	758		37.4771	26.9209	92.1153	30.4331	28.6121	41.8741	37.2811	49.1838	30.4399	49.8362	104.926	74.7529	72.6945	62.9554	112.433
100069715	ABL1	ABL proto-oncogene 1, non-receptor tyrosine kinase	-	protein-coding	25	ABL1	ABL proto-oncogene 1, non-receptor tyrosine kinase	ABL|BCR-ABL|CHDSKM|JTK7|bcr/abl|c-ABL|c-ABL1|p150|v-abl	protein-coding	0.970624	31.6052	1.88923e-08	9.63164e-07		63	88	47	74	73	372	155	81	409.5	446.5	290	374.5	284	383	403.5	676.5	80	476	210		30.27	37.0162	23.5294	35.7468	37.2979	25.9187	43.4479	35.2556	49.4648	67.0237	86.2	70.2508	67.2484	64.2984	100.369
100070350	GABRP	gamma-aminobutyric acid type A receptor subunit pi	-	protein-coding	2568	GABRP	gamma-aminobutyric acid type A receptor subunit pi	-	protein-coding	-2.59718	31.5814	1.91257e-08	9.71518e-07		162	49	70	76	15	59	349	33	27	42	14	23	22	23	13	49	2	15	6		77.8371	20.6113	35.0438	36.7129	7.66394	4.11077	97.8279	14.3634	3.26142	6.30458	4.16138	4.31447	5.20938	3.86126	3.2337
100060062	DHRS7	dehydrogenase/reductase 7	-	protein-coding	51635	DHRS7	dehydrogenase/reductase 7	CGI-86|SDR34C1|retDSR4|retSDR4	protein-coding	1.38463	31.5641	1.92964e-08	9.76633e-07		24	31	17	31	22	111	50	54	50	283	201	150	120	154	144	297	25	192	66		11.5314	13.0398	8.51065	14.975	11.2405	7.73382	14.0155	23.5038	6.03966	42.4809	59.7455	28.1378	28.4148	25.8537	35.8195
100059010	IGSF5	immunoglobulin superfamily member 5	-	protein-coding	150084	IGSF5	immunoglobulin superfamily member 5	GSF5|JAM4	protein-coding	-1.62441	31.528	1.96589e-08	9.91393e-07		17	36	32	20	22	134	99	25	67	22	7	10	12	19	10	56	5	44	35		8.16809	15.143	16.02	9.6613	11.2405	9.33632	27.7506	10.8814	8.09315	3.3024	2.08069	1.87586	2.84148	3.18974	2.48747
100054396	OTUD7B	OTU deubiquitinase 7B	-	protein-coding	56957	OTUD7B	OTU deubiquitinase 7B	CEZANNE|ZA20D1	protein-coding	1.24768	31.4625	2.03331e-08	1.0217e-06		129	140	125	115	104	1724.7	195	219	985	1157	625.5	1050.5	1023	976.5	688	1127	154	2515.8	459.5		61.9814	58.8895	62.5783	55.5525	53.1367	120.167	54.6603	95.3208	118.981	173.676	185.924	197.059	242.236	163.936	171.138
100146651	CLCF1	cardiotrophin like cytokine factor 1	-	protein-coding	23529	CLCF1	cardiotrophin like cytokine factor 1	BSF-3|BSF3|CISS2|CLC|NNT-1|NNT1|NR6	protein-coding	2.90675	31.429	2.06866e-08	1.03574e-06		1	5	20	4.5	3	201	4	1	89	178	97	111	219	46	51	101.5	20	361	73		0.480476	2.10319	10.0125	2.17379	1.53279	14.0045	1.12124	0.435255	10.7506	26.7194	28.8324	20.822	51.857	7.72253	12.6861
100049847	CD36	CD36 molecule	-	protein-coding	948	CD36	CD36 molecule	BDPLT10|CHDS7|FAT|GP3B|GP4|GPIV|PASIV|SCARB3	protein-coding	1.09788	31.4095	2.08956e-08	1.04247e-06		25	38	25	30	20	342	66	31	141	218	100	167	222	182	139	508	31	239.5	104		12.0119	15.9843	12.5157	14.492	10.2186	23.8285	18.5004	13.4929	17.0319	32.7238	29.7241	31.3268	52.5674	30.5543	34.5758
100061359	FANCC	FA complementation group C	-	protein-coding	2176	FANCC	FA complementation group C	FA3|FAC|FACC	protein-coding	1.12039	31.3583	2.14538e-08	1.06651e-06		33	53	43	52	55	220	81	62.5	152	248	101	241	237.5	347.5	259	476	32	555.5	154		15.8557	22.2939	21.5269	25.1194	28.1011	15.3283	22.705	27.2034	18.3606	37.2271	30.0214	45.2081	56.2376	58.3386	64.4253
100067593	RAPGEF5	Rap guanine nucleotide exchange factor 5	-	protein-coding	9771	RAPGEF5	Rap guanine nucleotide exchange factor 5	GFR|MR-GEF|REPAC	protein-coding	1.30264	31.279	2.23478e-08	1.10344e-06		61	94	51	71	51	674	286.5	92	255	982.8	144	590	532	374.5	198	723	138	758.5	388.5		29.309	39.5401	25.5319	34.2976	26.0574	46.9603	80.3085	40.0434	30.8023	147.527	42.8027	110.676	125.972	62.8714	49.2518
100069562	MYO5C	myosin VC	-	protein-coding	55930	MYO5C	myosin VC	-	protein-coding	1.07984	31.2785	2.23547e-08	1.10344e-06		411.5	326	220	325.5	265	1731	341	295	1168.7	2278.5	1009.5	1935.5	1459	1065.5	1246.5	1857	543.5	1571	985.5		197.716	137.128	110.138	157.238	135.396	120.606	95.5854	128.4	141.171	342.024	300.065	363.072	345.477	178.877	310.063
100050849	ATF3	activating transcription factor 3	-	protein-coding	467	ATF3	activating transcription factor 3	-	protein-coding	2.05489	31.1939	2.33499e-08	1.1485e-06		290	173	275	81	90	1089	152	36	1118.5	1233.5	2741.2	2448.7	508	861.5	1020	3115.8	575	1584	2317.5		139.338	72.7705	137.672	39.1283	45.9837	75.875	42.607	15.6692	135.107	185.16	814.798	459.341	120.289	144.629	253.721
100056451	TOB1	transducer of ERBB2, 1	-	protein-coding	10140	TOB1	transducer of ERBB2, 1	APRO5|APRO6|PIG49|TOB|TROB|TROB1	protein-coding	1.17732	31.1512	2.38691e-08	1.16992e-06		329	446	253	365	303	1235	338	176	1044	1510	1444	2276	878	979	1245	2937.5	425	2263	1272		158.077	187.605	126.658	176.319	154.812	86.0474	94.7445	76.6048	126.108	226.665	429.216	426.945	207.902	164.355	309.689
106781781	LOC106781781	uncharacterized LOC106781781	-	ncRNA						-1.25361	31.1177	2.42851e-08	1.18615e-06		48	120	41	92	83	884	101	91	399	169	26	97	73	125	61	122	31	119	47		23.0628	50.4767	20.5257	44.442	42.4072	61.5918	28.3112	39.6082	48.1965	25.3684	7.72827	18.1958	17.2857	20.9851	15.1735
100056978	SLC6A12	solute carrier family 6 member 12	-	protein-coding	6539	SLC6A12	solute carrier family 6 member 12	BGT-1|BGT1|GAT2	protein-coding	2.09262	31.0223	2.5508e-08	1.2406e-06		1	15	7	4	8	11	2	0	14	48	19	25	32	29	15	43	8	58	44		0.480476	6.30958	3.50438	1.93226	4.08744	0.766414	0.560618	0	1.69111	7.20524	5.64758	4.68964	7.57728	4.86855	3.7312
100054739	ERBB2	erb-b2 receptor tyrosine kinase 2	HER2	protein-coding	2064	ERBB2	erb-b2 receptor tyrosine kinase 2	CD340|HER-2|HER-2/neu|HER2|MLN 19|NEU|NGL|TKR1	protein-coding	1.09994	31.017	2.55776e-08	1.2406e-06		169.5	320.5	173	260	330	948	436.5	236	1054	1584.7	889	1290	1018.7	1324.5	766	2151.5	436	768	1344		81.4407	134.815	86.6084	125.597	168.607	66.051	122.355	102.72	127.316	237.878	264.247	241.985	241.218	222.358	190.54
100060129	COG5	component of oligomeric golgi complex 5	-	protein-coding	10466	COG5	component of oligomeric golgi complex 5	CDG2I|GOLTC1|GTC90	protein-coding	0.891891	30.8951	2.7236e-08	1.31647e-06		138	162	102	104	115	760.5	179	117	450	807.5	430	574.5	552	490.5	431	716.5	131	839.5	273		66.3057	68.1435	51.0639	50.2388	58.7569	52.9871	50.1753	50.9248	54.357	121.213	127.814	107.768	130.708	82.3456	107.21
102150599	LOC102150599	uncharacterized LOC102150599	-	ncRNA						-2.28643	30.7509	2.93362e-08	1.4131e-06		36	87	19	48	32	64	19	5	90.2	26	4	14	17.5	11	8	23	3	25	1		17.2971	36.5956	9.5119	23.1871	16.3497	4.45914	5.32587	2.17627	10.8956	3.90284	1.18896	2.6262	4.14382	1.84669	1.98997
100051387	NHS	NHS actin remodeling regulator	-	protein-coding	4810	NHS	NHS actin remodeling regulator	CTRCT40|CXN|SCML1	protein-coding	1.28402	30.7313	2.9635e-08	1.42258e-06		160	141	50	127	89	486	40	54	395	682	368	628.5	448	716.5	326	682	156	820	416		76.8762	59.3101	25.0313	61.3493	45.4727	33.8616	11.2124	23.5038	47.7133	102.374	109.385	117.898	106.082	120.287	81.0914
100060222	SLC26A4	solute carrier family 26 member 4	-	protein-coding	5172	SLC26A4	solute carrier family 26 member 4	DFNB4|EVA|PDS|TDH2B	protein-coding	3.62861	30.5711	3.21857e-08	1.53973e-06		91	3	8	14	2	1	2	0	10	319.5	137	60.5	61	140	138	76	15	67	14		43.7233	1.26192	4.00501	6.76291	1.02186	0.069674	0.560618	0	1.20793	47.9599	40.7221	11.3489	14.4442	23.5033	34.327
100055853	FCAMR	Fc fragment of IgA and IgM receptor	-	protein-coding	83953	FCAMR	Fc fragment of IgA and IgM receptor	CD351|FCA/MR|FKSG87	protein-coding	-3.59668	30.5372	3.27531e-08	1.56153e-06		49	15	9	21	9	16	64.5	16	9	6	0	0	0	4	0	17	1	4	10		23.5433	6.30958	4.50564	10.1444	4.59837	1.11478	18.0799	6.96408	1.08714	0.900655	0	0	0	0.671524	0
100066142	SDF4	stromal cell derived factor 4	-	protein-coding	51150	SDF4	stromal cell derived factor 4	Cab45|SDF-4	protein-coding	0.816541	30.4515	3.42326e-08	1.62651e-06		126	139	147	163	132	712	217	98	521	631	466	607	454	625	480	999.8	154	684	412.5		60.54	58.4688	73.5921	78.7396	67.4427	49.6079	60.8271	42.655	62.9333	94.7188	138.514	113.864	107.503	104.926	119.398
100034192	MX1	MX dynamin like GTPase 1	MxA	protein-coding	4599	MX1	MX dynamin like GTPase 1	IFI-78K|IFI78|MX|MxA|lncMX1-215	protein-coding	1.36363	30.3242	3.65528e-08	1.73087e-06		109	123	420	86	91.5	1235.5	194	128	984	1584.5	618	678	836	1042	460	1250.5	199	2111.5	428		52.3719	51.7386	210.263	41.5436	46.7501	86.0823	54.38	55.7126	118.861	237.848	183.695	127.183	197.956	174.932	114.423
100629236	EIF4E3	eukaryotic translation initiation factor 4E family member 3	-	protein-coding	317649	EIF4E3	eukaryotic translation initiation factor 4E family member 3	eIF-4E3|eIF4E-3	protein-coding	1.6528	30.3173	3.66842e-08	1.73122e-06		178	699	231	582.5	410.3	2243.3	172	105	1506	3661.5	2078.8	3134.5	2080	2444	1766	2793.3	473	4677.5	1534.5		85.5247	294.027	115.645	281.385	209.634	156.3	48.2132	45.7018	181.915	549.624	617.905	587.987	492.523	410.301	439.286
100052058	KLF5	Kruppel like factor 5	-	protein-coding	688	KLF5	Kruppel like factor 5	BTEB2|CKLF|IKLF	protein-coding	1.14087	30.1254	4.04995e-08	1.90484e-06		1188	1197.5	1282	1239	1231	5694.5	1496	990.5	4460.5	8516.5	3831	6005.3	5345	3599.5	3391	14575	1476.5	12709.8	4298		570.806	503.715	641.803	598.518	628.954	396.759	419.342	431.12	538.798	1278.4	1138.73	1126.51	1265.64	604.288	843.499
100060346	CLUH	clustered mitochondria homolog	-	protein-coding	23277	CLUH	clustered mitochondria homolog	CLU1	protein-coding	1.11664	30.0345	4.24418e-08	1.98949e-06		69	122	75	127	135.5	475	126	66.5	600.5	668.5	376.5	578.5	385.8	477	291	1029	205	501.5	498.5		33.1528	51.318	37.547	61.3493	69.231	33.0952	35.3189	28.9444	72.5364	100.348	111.911	108.518	91.3536	80.0792	72.3852
100034167	PER2	period circadian regulator 2	-	protein-coding	8864	PER2	period circadian regulator 2	FASPS|FASPS1	protein-coding	2.2078	29.9954	4.33078e-08	2.0233e-06		18	7	57	18	16	329	15	26	89	87	255	264	230	135	115	370	28	1711	408		8.64857	2.94447	28.5357	8.69517	8.17487	22.9228	4.20464	11.3166	10.7506	13.0595	75.7965	49.5226	54.4617	22.6639	28.6058
100051542	STARD7	StAR related lipid transfer domain containing 7	-	protein-coding	56910	STARD7	StAR related lipid transfer domain containing 7	FAME2|GTT1	protein-coding	0.980195	29.9143	4.51564e-08	2.1024e-06		143	163.5	80	170	140	937	183	172	521	1092	486	657	348	815	556.5	1408.5	186	423	549		68.7081	68.7745	40.0501	82.1211	71.5302	65.2846	51.2966	74.8638	62.9333	163.919	144.459	123.244	82.4029	136.823	138.427
102149219	LOC102149219	cytochrome P450 3A12-like	-	protein-coding	1576	CYP3A4	cytochrome P450 family 3 subfamily A member 4		protein-coding	-4.61525	29.9064	4.5342e-08	2.1024e-06		112.3	51	58.3	165.9	66.5	8	0.8	0	14.5	12.5	9.8	5.5	4	5	2.5	1.5	0	2.5	1		53.9575	21.4526	29.1865	80.1405	33.9768	0.557392	0.224247	0	1.7515	1.87636	2.91296	1.03172	0.94716	0.839405	0.621866
100051120	BAZ2B	bromodomain adjacent to zinc finger domain 2B	-	protein-coding	29994	BAZ2B	bromodomain adjacent to zinc finger domain 2B	WALp4	protein-coding	-0.918143	29.8989	4.55175e-08	2.1024e-06		1218.5	1018.3	495	864.8	769	4503.3	1696.9	757.8	2904.3	1595	751.5	1063.5	827.7	1249.8	841.5	1664.8	227	1576.6	958.3		585.46	428.337	247.81	417.755	392.905	313.763	475.656	329.836	350.82	239.424	223.377	199.497	195.991	209.818	209.32
100052744	SSTR2	somatostatin receptor 2	-	protein-coding	6752	SSTR2	somatostatin receptor 2	-	protein-coding	-4.62634	29.8952	4.5603e-08	2.1024e-06		8	33	3	74	9	52	0	0	26	1	1	2	0	0	0	0	0	2	1		3.84381	13.8811	1.50188	35.7468	4.59837	3.62305	0	0	3.14063	0.150109	0.297241	0.375171	0	0	0
106783112	LOC106783112	uncharacterized LOC106783112	-	ncRNA						1.9876	29.8873	4.57904e-08	2.1041e-06		81.5	170	369	89	129	2349.4	104	100	1531.3	1126	929	1593.5	1118	2897.1	1075	1256.8	286	10316.7	1453.2		39.1588	71.5086	184.731	42.9928	65.9099	163.692	29.1521	43.5255	184.971	169.023	276.137	298.918	264.731	486.368	267.402
100629766	MUC16	mucin 16, cell surface associated	-	protein-coding	94025	MUC16	mucin 16, cell surface associated	CA125	protein-coding	1.41807	29.8142	4.75495e-08	2.17777e-06		275.5	129	226.5	217	144.5	1133.5	671	882.5	765	1938.5	903	1362.5	1471	1789	637.5	3158.5	175.5	3054.5	1769.3		132.371	54.2624	113.392	104.825	73.8293	78.9755	188.087	384.112	92.4069	290.986	268.409	255.585	348.318	300.339	158.576
100066528	LOC100066528	sulfotransferase family cytosolic 1B member 1	SULT1B1	protein-coding	27284	SULT1B1	sulfotransferase family 1B member 1		protein-coding	1.51895	29.7427	4.93356e-08	2.25219e-06		10	14	9	8	8	128	10	3	35	85	39	73	42	71	82	191	16	66	32		4.80476	5.88895	4.50564	3.86452	4.08744	8.91828	2.80309	1.30576	4.22776	12.7593	11.5924	13.6937	9.94518	11.9195	20.3972
100054480	ALDOB	aldolase, fructose-bisphosphate B	-	protein-coding	229	ALDOB	aldolase, fructose-bisphosphate B	ALDB|ALDO2	protein-coding	2.73704	29.6742	5.11095e-08	2.32557e-06		4	5	10	7	9	339	3	3	352.5	148	61	247	57	34.5	154	299	69	217	37		1.9219	2.10319	5.00626	3.38146	4.59837	23.6195	0.840927	1.30576	42.5796	22.2161	18.1317	46.3336	13.497	5.79189	38.307
102149605	LOC102149605	uncharacterized LOC102149605	-	ncRNA						2.01826	29.6084	5.28744e-08	2.39806e-06		284.5	473	806.5	348	303.3	8114.5	207	147.5	3221.8	4365.5	3811	4502.5	1740.5	5874.8	2838.5	4799.8	869	15218.4	3795.8		136.695	198.962	403.755	168.107	154.965	565.37	58.024	64.2001	389.172	655.301	1132.79	844.604	412.133	986.267	706.067
100034130	GALC	galactosylceramidase	-	protein-coding	2581	GALC	galactosylceramidase	-	protein-coding	1.19956	29.4943	5.6082e-08	2.5353e-06		204	360.3	267.5	317	232	2849	646.3	184.5	1470.7	2757	1169	2518.1	1057.5	2261	1693.1	1779.8	345.5	2845.8	701		98.0171	151.556	133.918	153.132	118.536	198.501	181.164	80.3045	177.651	413.851	347.475	472.359	250.405	379.579	421.153
100051680	MPP3	membrane palmitoylated protein 3	-	protein-coding	4356	MPP3	membrane palmitoylated protein 3	DLG3	protein-coding	3.1697	29.4262	5.80855e-08	2.61741e-06		2	2	2	1	0	92	1	5	43	59	42	66	69	88	111	30	10	440	8		0.960952	0.841278	1.00125	0.483065	0	6.41001	0.280309	2.17627	5.19411	8.85644	12.4841	12.3807	16.3385	14.7735	27.6109
100049832	TXNDC16	thioredoxin domain containing 16	-	protein-coding	57544	TXNDC16	thioredoxin domain containing 16	ERp90|KIAA1344	protein-coding	-0.968732	29.3465	6.05262e-08	2.71862e-06		91	107	36	81	74	623.5	86	73	353	157	55.5	109	74.5	153	74	165	19	153.5	56		43.7233	45.0084	18.0225	39.1283	37.8088	43.4418	24.1066	31.7736	42.64	23.5671	16.4969	20.4468	17.6409	25.6858	18.4072
111769279	LOC111769279	40S ribosomal protein SA pseudogene	-	pseudo	3921	RPSA	ribosomal protein SA	37LRP|67LR|ICAS|LAMBR|LAMR1|LBP|LBP/p40|LRP|LRP/LR|NEM/1CHD4|SA|lamR|p40	protein-coding	-2.38936	29.3344	6.09039e-08	2.72681e-06		15	16	4	18	13	50	3	6	31	5	3.3	10	0	4	3.3	10	1	3	6		7.20714	6.73022	2.00251	8.69517	6.64209	3.4837	0.840927	2.61153	3.74459	0.750545	0.980896	1.87586	0	0.671524	0.820863
111775380	LOC111775380	uncharacterized LOC111775380	-	ncRNA						-2.10655	29.3231	6.1262e-08	2.73409e-06		14	42	10	23	24	30	18	22	44	28	4	3	9	14	4	23	2	5	11		6.72666	17.6668	5.00626	11.1105	12.2623	2.09022	5.04556	9.57561	5.3149	4.20305	1.18896	0.562757	2.13111	2.35033	0.994986
102150658	LOC102150658	zinc finger protein 568	-	protein-coding	374900	ZNF568	zinc finger protein 568	ZFP568	protein-coding	-1.18439	29.3074	6.1758e-08	2.74745e-06		280	192	249	179	239	920	416	561	854	201	170	176	149	320.5	277	509	48	784	230		134.533	80.7627	124.656	86.4686	122.112	64.1001	116.609	244.178	103.157	30.1719	50.531	33.0151	35.2817	53.8059	68.9028
100051327	MADD	MAP kinase activating death domain	-	protein-coding	8567	MADD	MAP kinase activating death domain	DENN|IG20|RAB3GEP	protein-coding	0.984436	29.224	6.44769e-08	2.8593e-06		38	47	70	68	50.5	443	78.5	63	241.5	202	177.7	260.5	218	255	256.5	514	73	765.3	254.5		18.2581	19.77	35.0438	32.8484	25.8019	30.8656	22.0043	27.4211	29.1716	30.322	52.8198	48.8661	51.6202	42.8096	63.8035
100057457	KLF6	Kruppel like factor 6	-	protein-coding	1316	KLF6	Kruppel like factor 6	BCD1|CBA1|COPEB|CPBP|GBF|PAC1|ST12|ZF9	protein-coding	1.26231	29.1016	6.86808e-08	3.03608e-06		200	182	513	185	129	1340	318	222	843	1705	1800	1859.5	475	1131	966	1752.5	379	1169	727		96.0952	76.5563	256.821	89.367	65.9099	93.3632	89.1383	96.6266	101.829	255.936	535.034	348.815	112.475	189.873	240.289
100057314	FAM53B	family with sequence similarity 53 member B	-	protein-coding	9679	FAM53B	family with sequence similarity 53 member B	KIAA0140|bA12J10.2|smp	protein-coding	0.968734	29.088	6.91641e-08	3.0478e-06		117.5	138.5	87	120.5	138	485	130	154.5	604.5	511.5	467	470.5	480	556.5	530.5	1302.1	157.5	682	428.5		56.4559	58.2585	43.5545	58.2093	70.5083	33.7919	36.4402	67.2469	73.0195	76.7808	138.812	88.259	113.659	93.4258	131.96
100070396	EMC8	ER membrane protein complex subunit 8	-	protein-coding	10328	EMC8	ER membrane protein complex subunit 8	C16orf2|C16orf4|COX4NB|FAM158B|NOC4	protein-coding	0.985159	29.0433	7.0777e-08	3.10907e-06		11	26	35	17	18	134	37	30	88	95	64	107	80.5	127.5	89	234	20	156	112		5.28524	10.9366	17.5219	8.21211	9.19673	9.33632	10.3714	13.0576	10.6298	14.2604	19.0234	20.0717	19.0616	21.4048	22.1384
100059648	IGSF3	immunoglobulin superfamily member 3	-	protein-coding	3321	IGSF3	immunoglobulin superfamily member 3	EWI-3|LCDD|V8	protein-coding	-0.982316	28.9936	7.26175e-08	3.17992e-06		75	144	81	134	131	762	137	80	581	224	99	144	152	104	96	254	24	208	94		36.0357	60.572	40.5507	64.7307	66.9318	53.0916	38.4023	34.8204	70.1809	33.6244	29.4269	27.0123	35.9921	17.4596	23.8797
100055379	C3H4orf19	chromosome 3 C4orf19 homolog	-	protein-coding	55286	C4orf19	chromosome 4 open reading frame 19	-	protein-coding	1.05162	28.965	7.3698e-08	3.21715e-06		114	118	141	80	90	904.5	253	84	659	617	429	567	273	677	461.1	1248.5	145	1971.4	656		54.7743	49.6354	70.5883	38.6452	45.9837	63.0202	70.9182	36.5614	79.6028	92.6173	127.516	106.361	64.6437	113.655	114.697
100065094	CTF1	cardiotrophin 1	-	protein-coding	1489	CTF1	cardiotrophin 1	CT-1|CT1	protein-coding	-1.03716	28.8841	7.68404e-08	3.34387e-06		19	40	33	31	21	278	62.5	32	193	60	23	35	28	41	38	79	14	49	39.5		9.12904	16.8256	16.5207	14.975	10.7295	19.3694	17.5193	13.9282	23.3131	9.00655	6.83655	6.5655	6.63012	6.88312	9.45237
100054894	PECR	peroxisomal trans-2-enoyl-CoA reductase	-	protein-coding	55825	PECR	peroxisomal trans-2-enoyl-CoA reductase	DCRRP|HPDHASE|HSA250303|PVIARL|SDR29C1|TERP	protein-coding	1.76676	28.8344	7.88368e-08	3.4201e-06		27	7	4	26	16	231	35	43	37.5	147	69	223	82	214	116	721	21	262	241		12.9729	2.94447	2.00251	12.5597	8.17487	16.0947	9.81082	18.716	4.52975	22.066	20.5096	41.8316	19.4168	35.9265	28.8546
100069077	MED21	mediator complex subunit 21	-	protein-coding	9412	MED21	mediator complex subunit 21	SRB7|SURB7|hSrb7	protein-coding	0.992822	28.6741	8.56415e-08	3.70379e-06		15	24	21	25	20	184	62	27	112	103	111	120	103	178	103	213.5	27	189	82.5		7.20714	10.0953	10.5132	12.0766	10.2186	12.82	17.3792	11.7519	13.5288	15.4612	32.9938	22.5103	24.3894	29.8828	25.6209
100057622	ALDH2	aldehyde dehydrogenase 2 family member	ALDH-E2|ALDHI	protein-coding	217	ALDH2	aldehyde dehydrogenase 2 family member	ALDH-E2|ALDHI|ALDM	protein-coding	1.02317	28.5965	8.91421e-08	3.84329e-06		78	138.5	88	138.5	171	811	371.5	141.5	424	776.5	400	751.5	356	575.5	488	1430	249	712.5	626.5		37.4771	58.2585	44.0551	66.9045	87.369	56.5056	104.135	61.5886	51.2164	116.56	118.896	140.971	84.2972	96.6155	121.388
111768383	LOC111768383	uncharacterized LOC111768383	-	ncRNA						2.29338	28.577	9.00475e-08	3.87038e-06		0	4	2	4	4	7	2	4	3	19	7	24	10	14	25	62	7	53	36		0	1.68256	1.00125	1.93226	2.04372	0.487718	0.560618	1.74102	0.36238	2.85207	2.08069	4.50205	2.3679	2.35033	6.21866
100061910	TMEM144	transmembrane protein 144	-	protein-coding	55314	TMEM144	transmembrane protein 144	-	protein-coding	-1.48308	28.3607	1.00687e-07	4.31442e-06		31	16	20	24	19	160	68	8	47	20	10	19	17	28	10	40	8	15	15		14.8948	6.73022	10.0125	11.5936	9.70766	11.1478	19.061	3.48204	5.67728	3.00218	2.97241	3.56413	4.02543	4.70067	2.48747
100050682	SORBS2	sorbin and SH3 domain containing 2	-	protein-coding	8470	SORBS2	sorbin and SH3 domain containing 2	ARGBP2|PRO0618	protein-coding	0.996875	28.2704	1.05497e-07	4.50669e-06		460	282	346	305	335.5	2983.5	470	273	2116.5	2840	1004.5	1564	1840.5	1998	1229	3948	313	2598	1293.5		221.019	118.62	173.217	147.335	171.417	207.872	131.745	118.825	255.659	426.31	298.579	293.384	435.812	335.426	305.709
100068935	LARGE1	LARGE xylosyl- and glucuronyltransferase 1	-	protein-coding	9215	LARGE1	LARGE xylosyl- and glucuronyltransferase 1	LARGE|MDC1D|MDDGA6|MDDGB6	protein-coding	1.46737	28.2554	1.06318e-07	4.52792e-06		17	51	41	33	34	916.5	45	31	379	212	138	219	132	367.5	160.5	673.5	86	434	369		8.16809	21.4526	20.5257	15.9411	17.3716	63.8563	12.6139	13.4929	45.7807	31.8231	41.0193	41.0812	31.2563	61.6963	39.9238
100060652	SCARA3	scavenger receptor class A member 3	-	protein-coding	51435	SCARA3	scavenger receptor class A member 3	APC7|CSR|CSR1|MSLR1|MSRL1	protein-coding	-1.55964	28.2407	1.07126e-07	4.54847e-06		21	70	17	52	46	79	112	71	112	42	39	26	27	39	43	64	7	35	25		10.09	29.4447	8.51065	25.1194	23.5028	5.50425	31.3946	30.9031	13.5288	6.30458	11.5924	4.87723	6.39333	6.54736	10.6961
100063257	SETD7	SET domain containing 7, histone lysine methyltransferase	-	protein-coding	80854	SETD7	SET domain containing 7, histone lysine methyltransferase	KMT7|SET7|SET7/9|SET9	protein-coding	-0.968309	28.1582	1.11794e-07	4.73229e-06		225	206	185	136	144	770	511	243	454	308	164	226	168	259	210	412	63	208	165		108.107	86.6516	92.6159	65.6968	73.5739	53.649	143.238	105.767	54.8401	46.2336	48.7476	42.3943	39.7807	43.4812	52.2368
100064844	RPF1	ribosome production factor 1 homolog	-	protein-coding	80135	RPF1	ribosome production factor 1 homolog	BXDC5	protein-coding	-0.812825	28.0691	1.17061e-07	4.94027e-06		69.5	72	70	61	55	629	119	87	315.5	159	55.5	133.5	74	135	93	163.5	26	129	66		33.3931	30.286	35.0438	29.467	28.1011	43.825	33.3568	37.8672	38.1103	23.8673	16.4969	25.0427	17.5225	22.6639	23.1334
100058493	PXDC1	PX domain containing 1	-	protein-coding	221749	PXDC1	PX domain containing 1	C6orf145	protein-coding	1.65247	28.0353	1.1912e-07	5.01202e-06		6	33	8	14	14	65	13	21	58.5	193.5	40	114	120	79.2	51	220	21	27.7	125		2.88286	13.8811	4.00501	6.76291	7.15302	4.52881	3.64402	9.14035	7.06641	29.0461	11.8896	21.3848	28.4148	13.2962	12.6861
102148787	IL6R	interleukin 6 receptor	-	protein-coding	3570	IL6R	interleukin 6 receptor	CD126|HIES5|IL-6R-1|IL-6RA|IL6Q|IL6QTL|IL6RA|IL6RQ|gp80	protein-coding	1.10359	27.9347	1.2548e-07	5.26376e-06		101	116	106	68	105.5	694.5	295	152	424	1002	473	793.5	420	895	457.5	665.5	163	366.5	344		48.5281	48.7941	53.0664	32.8484	53.9031	48.3886	82.6912	66.1587	51.2164	150.409	140.595	148.849	99.4518	150.253	113.802
100058957	LMCD1	LIM and cysteine rich domains 1	-	protein-coding	29995	LMCD1	LIM and cysteine rich domains 1	-	protein-coding	1.90336	27.9285	1.25879e-07	5.26467e-06		102	21	26	18	22	177	11	16	96	84	301	403	120	205	140	160	46	245.5	462		49.0086	8.83342	13.0163	8.69517	11.2405	12.3323	3.0834	6.96408	11.5962	12.6092	89.4696	75.597	28.4148	34.4156	34.8245
100059533	LOC100059533	glutathione S-transferase P	-	protein-coding	2950	GSTP1	glutathione S-transferase pi 1		protein-coding	2.21178	27.7701	1.3662e-07	5.69685e-06		4	2	19.5	5	11	50	46	27	41.5	208.8	233.5	204	40.5	87.5	126.5	152.3	60.5	99	45.5		1.9219	0.841278	9.76221	2.41533	5.62023	3.4837	12.8942	11.7519	5.01292	31.3428	69.4058	38.2675	9.58999	14.6896	31.4664
100060485	SCD	stearoyl-CoA desaturase	-	protein-coding	6319	SCD	stearoyl-CoA desaturase	FADS5|MSTP008|SCD1|SCDOS|hSCD1	protein-coding	-1.52949	27.5867	1.50207e-07	6.24479e-06		59	161	96	66	83	317.5	242	156	300	65	32	77	36	98	73	687	30	73	148		28.3481	67.7229	48.0601	31.8823	42.4072	22.1215	67.8348	67.8997	36.238	9.75709	9.51172	14.4441	8.52444	16.4523	18.1585
100051461	PARG	poly(ADP-ribose) glycohydrolase	-	protein-coding	8505	PARG	poly(ADP-ribose) glycohydrolase	PARG99	protein-coding	0.744336	27.5749	1.51129e-07	6.26446e-06		125	149	116	146	115.5	1102	250	146.5	615	875.5	383.5	600	574	685.5	418	883.5	147	858	351.5		60.0595	62.6752	58.0727	70.5275	59.0124	76.7808	70.0773	63.7648	74.2879	131.421	113.992	112.551	135.917	115.082	103.976
100050666	NR4A2	nuclear receptor subfamily 4 group A member 2	-	protein-coding	4929	NR4A2	nuclear receptor subfamily 4 group A member 2	HZF-3|NOT|NURR1|RNR1|TINUR	protein-coding	2.4103	27.5293	1.54736e-07	6.39497e-06		599.5	539	223	245	344	2492	74	9	2605	5277.2	3912	4999	1311	2434	2842	6198.3	1063	9123.7	6735.5		288.045	226.724	111.64	118.351	175.76	173.628	20.7429	3.91729	314.666	792.156	1162.81	937.74	310.432	408.622	706.938
100067343	ACADM	acyl-CoA dehydrogenase medium chain	-	protein-coding	34	ACADM	acyl-CoA dehydrogenase medium chain	ACAD1|MCAD|MCADH	protein-coding	0.912536	27.4872	1.58141e-07	6.51643e-06		125.5	119	140	115	102	2072	254	137	622	886.5	316	709	402.5	571	389	1316	193	1098.5	646.5		60.2997	50.056	70.0877	55.5525	52.1148	144.365	71.1985	59.6299	75.1334	133.072	93.9282	132.998	95.308	95.86	96.7624
100058900	VPS37B	VPS37B subunit of ESCRT-I	-	protein-coding	79720	VPS37B	VPS37B subunit of ESCRT-I	-	protein-coding	1.09295	27.4345	1.6251e-07	6.67678e-06		78	42	78.5	49	57	451	96	45	301	253.5	202	354	253	299.5	240.5	713	46	685.5	558		37.4771	17.6668	39.2992	23.6702	29.123	31.423	26.9097	19.5865	36.3588	38.0527	60.0427	66.4053	59.9079	50.2804	59.8235
100067994	LOC100067994	UDP-glucuronosyltransferase 2C1	-	protein-coding	7363	UGT2B4	UDP glucuronosyltransferase family 2 member B4		protein-coding	-2.75986	27.4094	1.6463e-07	6.74402e-06		169	90.5	17	77	35	95.5	661.5	48	58	15	1	16	14	79	17	47	15	7	23		81.2005	38.0678	8.51065	37.196	17.8825	6.65387	185.424	20.8922	7.00601	2.25164	0.297241	3.00137	3.31506	13.2626	4.22869
100050742	TM4SF1	transmembrane 4 L six family member 1	-	protein-coding	4071	TM4SF1	transmembrane 4 L six family member 1	H-L6|L6|M3S1|TAAL6	protein-coding	1.38347	27.4034	1.65139e-07	6.74512e-06		40	81	161	34	33	493	28	54.5	184	227	180	367	293	584	300	737	39	454	288		19.219	34.0718	80.6008	16.4242	16.8607	34.3493	7.84865	23.7214	22.226	34.0748	53.5034	68.8439	69.3795	98.0425	74.624
106782258	MAPK13	mitogen-activated protein kinase 13	-	protein-coding	5603	MAPK13	mitogen-activated protein kinase 13	MAPK 13|MAPK-13|PRKM13|SAPK4|p38delta	protein-coding	1.8323	27.3669	1.68287e-07	6.85367e-06		2	4	41	12	7	134	38.5	11	41	78	120	103	48	156	44	161	40	127	152		0.960952	1.68256	20.5257	5.79678	3.57651	9.33632	10.7919	4.7878	4.95252	11.7085	35.6689	19.3213	11.3659	26.1894	10.9448
111769928	LOC111769928	uncharacterized LOC111769928	-	ncRNA						-1.28602	27.2903	1.75088e-07	7.10988e-06		17.5	26.5	14.5	24.5	27.2	112.7	24.8	28.2	72.8	61.2	6	21.5	15.7	30.3	17.5	26	4.3	30	18.3		8.40833	11.1469	7.25908	11.8351	13.8973	7.85226	6.95166	12.2742	8.79375	9.18668	1.78345	4.03309	3.7176	5.08679	4.35306
100072048	GEN1	GEN1 Holliday junction 5' flap endonuclease	-	protein-coding	348654	GEN1	GEN1 Holliday junction 5' flap endonuclease	Gen	protein-coding	-1.18481	27.2743	1.76538e-07	7.148e-06		79	114	38	101	70	296	73	92	205	123	40	70	59	115	49	118	13	63	115		37.9576	47.9528	19.0238	48.7896	35.7651	20.6235	20.4626	40.0434	24.7626	18.4634	11.8896	13.131	13.9706	19.3063	12.1886
100071760	FLNC	filamin C	-	protein-coding	2318	FLNC	filamin C	ABP-280|ABP280A|ABPA|ABPL|CMH26|FLN2|MFM5|MPD4|RCM5	protein-coding	1.68652	27.2589	1.77955e-07	7.17559e-06		2	10	8	6	10	59	3	11	37	37	31	65	71	51	67	99	15	259	28		0.960952	4.20639	4.00501	2.89839	5.1093	4.11077	0.840927	4.7878	4.46935	5.55404	9.21448	12.1931	16.8121	8.56193	16.666
100063673	MSTO1	misato mitochondrial distribution and morphology regulator 1	-	protein-coding	55154	MSTO1	misato mitochondrial distribution and morphology regulator 1	LST005|MMYAT|MST	protein-coding	1.01842	27.2557	1.78247e-07	7.17559e-06		11	7	17	15	15	117	28	11	51	67	48	64	60	86.5	67	133	13	118.5	61		5.28524	2.94447	8.51065	7.24598	7.66394	8.15186	7.84865	4.7878	6.16046	10.0573	14.2676	12.0055	14.2074	14.5217	16.666
100063961	SLC24A2	solute carrier family 24 member 2	-	protein-coding	25769	SLC24A2	solute carrier family 24 member 2	NCKX2	protein-coding	-2.99342	27.0372	1.99572e-07	7.99194e-06		35	36	7	40	8	14	11	39	13	17	0	4	16	7	4	3	2	8	2		16.8167	15.143	3.50438	19.3226	4.08744	0.975436	3.0834	16.9749	1.57031	2.55185	0	0.750342	3.78864	1.17517	0.994986
100067683	ANO7	anoctamin 7	TMEM16G	unknown	50636	ANO7	anoctamin 7	D-TMPP|DTMPP|IPCA-5|IPCA5|NGEP|PCANAP5|PCANAP5L|TMEM16G	protein-coding	1.66802	27.0363	1.9967e-07	7.99194e-06		4	5	4	3	6	13	12	8	11	32.5	23.5	34	37	21	36	101	8	31	24		1.9219	2.10319	2.00251	1.4492	3.06558	0.905762	3.36371	3.48204	1.32873	4.87855	6.98517	6.37791	8.76123	3.5255	8.95487
100053541	MME	membrane metalloendopeptidase	-	protein-coding	4311	MME	membrane metalloendopeptidase	CALLA|CD10|CMT2T|NEP|SCA43|SFE	protein-coding	2.56542	27.0189	2.01479e-07	8.03938e-06		137	394	1003.5	139	395	13240.3	160.5	319	8211	2459.5	1946	2670	4935.3	11721.3	6159.8	16504.7	1522.5	9825.8	8083.3		65.8252	165.732	502.379	67.146	201.817	922.505	44.9896	138.846	991.834	369.193	578.431	500.854	1168.63	1967.78	1532.23
102147503	ZNF555	zinc finger protein 555	-	protein-coding	148254	ZNF555	zinc finger protein 555	-	protein-coding	-1.25344	27.0138	2.02006e-07	8.03938e-06		44	116	54	92	51	320	67.5	50	335	114	28	77	94	59	68	67	7	87	58		21.1409	48.7941	27.0338	44.442	26.0574	22.2957	18.9209	21.7627	40.4657	17.1124	8.32275	14.4441	22.2583	9.90498	16.9148
100067064	CYP3A89	cytochrome P450 3A89	-	protein-coding	1576	CYP3A4	cytochrome P450 family 3 subfamily A member 4		protein-coding	-1.9543	26.9977	2.03697e-07	8.08365e-06		15	32	12	19.7	24	34	26.5	1	42.5	10	4	9	4	13.5	8.5	17	7	8	10.5		7.20714	13.4604	6.00752	9.51638	12.2623	2.36892	7.42819	0.435255	5.13371	1.50109	1.18896	1.68827	0.94716	2.26639	2.11435
111769285	SOX4	SRY-box transcription factor 4	-	protein-coding	6659	SOX4	SRY-box transcription factor 4	CSS10|EVI16	protein-coding	-1.35529	26.9376	2.10126e-07	8.31514e-06		262	374	163	305	440	4204.5	2521	403	4411	841	199	418	348	557	336	609	124	364	345		125.885	157.319	81.6021	147.335	224.809	292.944	706.659	175.408	532.819	126.242	59.151	78.4108	82.4029	93.5097	83.5788
106782349	LOC106782349	uncharacterized LOC106782349	-	ncRNA						2.29263	26.8562	2.19167e-07	8.64843e-06		13	4	19	6	4	228	16	0	41.5	35	58	116	70	191	112	267	8	544	115		6.24619	1.68256	9.5119	2.89839	2.04372	15.8857	4.48494	0	5.01292	5.25382	17.24	21.7599	16.5753	32.0653	27.8596
100056413	KIF5C	kinesin family member 5C	-	protein-coding	3800	KIF5C	kinesin family member 5C	CDCBM2|KINN|NKHC|NKHC-2|NKHC2	protein-coding	-1.31138	26.8295	2.22224e-07	8.74436e-06		558	375	346	338	358	1834.5	1727	1607	1417	459	591	281	390	819	364	745.5	74	560.5	314		268.106	157.74	173.217	163.276	182.913	127.817	484.094	699.454	171.164	68.9001	175.67	52.7116	92.3481	137.495	90.5437
100630191	SFT2D2	SFT2 domain containing 2	-	protein-coding	375035	SFT2D2	SFT2 domain containing 2	UNQ512|dJ747L4.C1.2	protein-coding	1.43164	26.6723	2.41055e-07	9.45871e-06		217.5	541	389.5	547.5	325	2689	458.5	333	1395.8	2971	2067	2537.5	4489.8	2108	2779	1805	344	5814	896		104.504	227.566	194.994	264.478	166.052	187.353	128.522	144.94	168.603	445.974	614.398	475.998	1063.14	353.893	691.267
100063373	LIMCH1	LIM and calponin homology domains 1	-	protein-coding	22998	LIMCH1	LIM and calponin homology domains 1	LIMCH1A|LMO7B	protein-coding	-1.2086	26.653	2.43473e-07	9.52683e-06		106	201	108	49	58	405	238.5	358.5	389	176	58	128	118	114	101	210	27	116	78		50.9305	84.5484	54.0676	23.6702	29.6339	28.218	66.8537	156.039	46.9886	26.4192	17.24	24.011	27.9412	19.1384	25.1234
100058542	ABCD3	ATP binding cassette subfamily D member 3	-	protein-coding	5825	ABCD3	ATP binding cassette subfamily D member 3	ABC43|CBAS5|PMP70|PXMP1|ZWS2	protein-coding	0.929355	26.5769	2.53252e-07	9.8775e-06		324.5	460.5	294	439.5	331.5	3310	511	230.5	1277.5	1995.8	954.5	1653.5	2089	2016	1149.5	2796	293.5	2749	1661		155.914	193.704	147.184	212.307	169.373	230.621	143.238	100.326	154.313	299.588	283.717	310.173	494.654	338.448	285.934
100068152	RAI14	retinoic acid induced 14	-	protein-coding	26064	RAI14	retinoic acid induced 14	NORPEG|RAI13	protein-coding	-1.40551	26.5724	2.5385e-07	9.8775e-06		214.3	501	112	412	355.5	1460	199	167	1000	320	145	226	396	310	222.5	336.5	24	384.5	102		102.966	210.74	56.0702	199.023	181.635	101.724	55.7815	72.6876	120.793	48.0349	43.1	42.3943	93.7688	52.0431	55.3461
100051483	EGFL8	EGF like domain multiple 8	PPT2	protein-coding	80864	EGFL8	EGF like domain multiple 8	C6orf8|NG3	protein-coding	0.960901	26.5604	2.55427e-07	9.91128e-06		25	38	31	59	49	202	48	32	146	194	117	113	123	160	128	299	51	257	229		12.0119	15.9843	15.5194	28.5008	25.0356	14.0742	13.4548	13.9282	17.6358	29.1212	34.7772	21.1972	29.1252	26.861	31.8396
100146758	PNPLA2	patatin like phospholipase domain containing 2	-	protein-coding	57104	PNPLA2	patatin like phospholipase domain containing 2	1110001C14Rik|ATGL|FP17548|PEDF-R|TTS-2.2|TTS2|iPLA2zeta	protein-coding	1.02098	26.5501	2.56797e-07	9.93685e-06		12	18	37	19	30	158	38	22	86	127	87	86	81	109	111	150	25	208	114		5.76571	7.5715	18.5232	9.17824	15.3279	11.0085	10.6517	9.57561	10.3882	19.0639	25.86	16.1324	19.18	18.299	27.6109
100056252	WFDC2	WAP four-disulfide core domain 2	-	protein-coding	10406	WFDC2	WAP four-disulfide core domain 2	EDDM4|HE4|WAP5|dJ461P17.6	protein-coding	-1.6135	26.5397	2.58183e-07	9.96288e-06		254	408.5	566.5	317.5	486	778	4160.1	131	852	553	198	189	92	242	260	688	59	282	281		122.041	171.831	283.605	153.373	248.312	54.2064	1166.11	57.0184	102.916	83.0103	58.8538	35.4537	21.7847	40.6272	64.6741
100061108	ALDH1L1	aldehyde dehydrogenase 1 family member L1	-	protein-coding	10840	ALDH1L1	aldehyde dehydrogenase 1 family member L1	10-FTHFDH|10-fTHF|FDH|FTHFD	protein-coding	-1.38303	26.4867	2.65359e-07	1.02116e-05		62	84	77.5	101	62	129.5	77	22	119.5	81.5	40	51	44	60	60	81	8	58	33		29.7895	35.3337	38.7985	48.7896	31.6776	9.02279	21.5838	9.57561	14.4348	12.2339	11.8896	9.56687	10.4188	10.0729	14.9248
100052119	STEAP3	STEAP3 metalloreductase	-	protein-coding	55240	STEAP3	STEAP3 metalloreductase	AHMIO2|STMP3|TSAP6|dudlin-2|dudulin-2|pHyde	protein-coding	2.20034	26.4428	2.71461e-07	1.04177e-05		5	7	51	8	10	93	122	54	78	89	181	202	214	152	244	274.5	30	962	134		2.40238	2.94447	25.5319	3.86452	5.1093	6.47968	34.1977	23.5038	9.42188	13.3597	53.8007	37.8923	50.6731	25.5179	60.6941
100062675	FREM2	FRAS1 related extracellular matrix 2	-	protein-coding	341640	FREM2	FRAS1 related extracellular matrix 2	CRYPTOP|FRASRS2	protein-coding	-2.31877	26.3961	2.78103e-07	1.06434e-05		62	51	11	51	11	40	27	381	31	11	15	18	10	18	15	21	4	11	6		29.7895	21.4526	5.50689	24.6363	5.62023	2.78696	7.56834	165.832	3.74459	1.6512	4.45862	3.37654	2.3679	3.02186	3.7312
100033979	PTHLH	parathyroid hormone like hormone	PTHrP	protein-coding	5744	PTHLH	parathyroid hormone like hormone	BDE2|HHM|PLP|PTHR|PTHRP	protein-coding	2.95124	26.3811	2.80267e-07	1.06969e-05		10	2	30	1	4	7	0	3	3	21	33	21	15	107	78	125	3	62	16		4.80476	0.841278	15.0188	0.483065	2.04372	0.487718	0	1.30576	0.36238	3.15229	9.80896	3.9393	3.55185	17.9633	19.4022
100070522	LTBP1	latent transforming growth factor beta binding protein 1	-	protein-coding	4052	LTBP1	latent transforming growth factor beta binding protein 1	-	protein-coding	2.30761	26.3667	2.82364e-07	1.07163e-05		43	27	31	33	23	349	78	220	146	879	322	228.5	471.5	87	1065	1181.5	92	4948.3	53		20.6605	11.3573	15.5194	15.9411	11.7514	24.3162	21.8641	95.7561	17.6358	131.946	95.7117	42.8633	111.646	14.6056	264.915
100053315	TTC38	tetratricopeptide repeat domain 38	-	protein-coding	55020	TTC38	tetratricopeptide repeat domain 38	LL22NC03-5H6.5	protein-coding	1.0567	26.3628	2.82939e-07	1.07163e-05		92.5	65	61	78	58	379.5	242.5	88	206.5	399.8	242	383.5	169.5	376.5	235.5	1015.5	100	478.5	546.5		44.444	27.3415	30.5382	37.6791	29.6339	26.4413	67.9749	38.3024	24.9438	60.0136	71.9324	71.9391	40.1359	63.2072	58.5798
100051514	RGS16	regulator of G protein signaling 16	-	protein-coding	6004	RGS16	regulator of G protein signaling 16	A28-RGS14|A28-RGS14P|RGS-R	protein-coding	2.90903	26.3604	2.83285e-07	1.07163e-05		0	4	7	1	0	64	4	2	8	39	21	68	24	4	49	236	11	232	20		0	1.68256	3.50438	0.483065	0	4.45914	1.12124	0.87051	0.966346	5.85425	6.24207	12.7558	5.68296	0.671524	12.1886
100061926	SHC3	SHC adaptor protein 3	-	protein-coding	53358	SHC3	SHC adaptor protein 3	N-Shc|NSHC|RAI|SHCC	protein-coding	-2.84182	26.3566	2.83846e-07	1.07163e-05		63	58	5	47	28	21	32	16	51	37	5	10	26	1	4	9	1	22	2		30.27	24.3971	2.50313	22.7041	14.306	1.46315	8.96989	6.96408	6.16046	5.55404	1.48621	1.87586	6.15654	0.167881	0.994986
106780860	CACNG4	calcium voltage-gated channel auxiliary subunit gamma 4	-	protein-coding	27092	CACNG4	calcium voltage-gated channel auxiliary subunit gamma 4	-	protein-coding	2.13914	26.2873	2.94212e-07	1.10778e-05		4	4	3	16	10	56	1	0	44	62	69	69	21	59	51	205	40	55	42		1.9219	1.68256	1.50188	7.72904	5.1093	3.90175	0.280309	0	5.3149	9.30676	20.5096	12.9434	4.97259	9.90498	12.6861
100059609	CYP26B1	cytochrome P450 family 26 subfamily B member 1	-	protein-coding	56603	CYP26B1	cytochrome P450 family 26 subfamily B member 1	CYP26A2|P450RAI-2|P450RAI2|RHFCA	protein-coding	2.88748	26.1837	3.10439e-07	1.16573e-05		1	0	2	2	3	15	3	6	17	11	16	40	62	153	48	100	3	4	152		0.480476	0	1.00125	0.96613	1.53279	1.04511	0.840927	2.61153	2.05349	1.6512	4.75586	7.50342	14.681	25.6858	11.9398
111775603	LOC111775603	spindle and kinetochore-associated protein 1 pseudogene	-	pseudo	220134	SKA1	spindle and kinetochore associated complex subunit 1			3.21766	26.06	3.30971e-07	1.2395e-05		4	1	0	0	2	21	0	1	14	11	41	17	53	189	132	20	1	85	13		1.9219	0.420639	0	0	1.02186	1.46315	0	0.435255	1.69111	1.6512	12.1869	3.18896	12.5499	31.7295	32.8345
106782892	COQ8A	coenzyme Q8A	ADCK3	protein-coding	56997	COQ8A	coenzyme Q8A	ADCK3|ARCA2|CABC1|COQ10D4|COQ8|SCAR9	protein-coding	1.7346	25.9914	3.42946e-07	1.28091e-05		22	27	14	31	43	101.5	33	16	68	141	133	167	25	234	111	434.5	110.5	84.5	365		10.5705	11.3573	7.00877	14.975	21.97	7.07191	9.2502	6.96408	8.21394	21.1654	39.5331	31.3268	5.91975	39.2841	27.6109
100053097	FBXO11	F-box protein 11	-	protein-coding	80204	FBXO11	F-box protein 11	FBX11|IDDFBA|PRMT9|UBR6|UG063H01|VIT1	protein-coding	0.843283	25.9569	3.49124e-07	1.30051e-05		279	278	219	263	205	1608.5	313	244	848.5	1992.3	541	1281.7	676.5	844.5	754	2435	312	1417	704		134.053	116.938	109.637	127.046	104.741	112.071	87.7367	106.202	102.493	299.062	160.808	240.428	160.188	141.775	187.555
100072564	MPPED2	metallophosphoesterase domain containing 2	-	protein-coding	744	MPPED2	metallophosphoesterase domain containing 2	239FB|C11orf8	protein-coding	-1.32421	25.9496	3.50448e-07	1.30197e-05		158	316.5	148.5	255	224.5	1695	79	72	1070.6	284.5	178	232	121	226	104	253.2	50	213	307		75.9152	133.132	74.343	123.182	114.704	118.097	22.1444	31.3383	129.321	42.706	52.9089	43.5199	28.6516	37.9411	25.8696
100051072	LPGAT1	lysophosphatidylglycerol acyltransferase 1	-	protein-coding	9926	LPGAT1	lysophosphatidylglycerol acyltransferase 1	FAM34A|FAM34A1|NET8	protein-coding	-1.1713	25.8607	3.66967e-07	1.35973e-05		584	593	1175.5	591	245	2216.5	1204	177	1288	681.5	408	548.5	422	590	449	644	142	683	435		280.598	249.439	588.486	285.491	125.178	154.432	337.492	77.0401	155.582	102.299	121.274	102.891	99.9254	99.0498	111.687
100054388	NIPAL1	NIPA like domain containing 1	-	protein-coding	152519	NIPAL1	NIPA like domain containing 1	NPAL1	protein-coding	-0.989324	25.8073	3.77264e-07	1.39418e-05		181	237	213	235	213	1702	178	138	782	444	125	242	95	241	210	626	50	436	182		86.9662	99.6914	106.633	113.52	108.828	118.585	49.895	60.0652	94.4603	66.6484	37.1552	45.3957	22.495	40.4593	52.2368
100056069	ZNF750	zinc finger protein 750	-	protein-coding	79755	ZNF750	zinc finger protein 750	ZFP750	protein-coding	-2.13888	25.7434	3.89968e-07	1.43733e-05		209	160	28	184	96	110	119	36	135	171	17	32	63	26	12	54	17	61	45		100.419	67.3022	14.0175	88.884	49.0492	7.66414	33.3568	15.6692	16.3071	25.6687	5.0531	6.00274	14.9178	4.36491	2.98496
100056328	RHOB	ras homolog family member B	-	protein-coding	388	RHOB	ras homolog family member B	ARH6|ARHB|MST081|MSTP081|RHOH6	protein-coding	1.58413	25.7359	3.91486e-07	1.43912e-05		71	59	188	40	49	794	292	103	396	396	814	935	333	310	642	2554	150	932	560		34.1138	24.8177	94.1178	19.3226	25.0356	55.3212	81.8502	44.8312	47.8341	59.4432	241.954	175.393	78.8511	52.0431	159.695
100071144	TYRO3	TYRO3 protein tyrosine kinase	-	protein-coding	7301	TYRO3	TYRO3 protein tyrosine kinase	BYK|Dtk|Etk-2|RSE|Rek|Sky|Tif	protein-coding	1.74839	25.6716	4.04744e-07	1.48396e-05		1	8	1	17	9	77	6	1	51	63	46	59	33	41	71	141	13	109	41		0.480476	3.36511	0.500626	8.21211	4.59837	5.3649	1.68185	0.435255	6.16046	9.45687	13.6731	11.0676	7.81407	6.88312	17.661
100629956	HBEGF	heparin binding EGF like growth factor	-	protein-coding	1839	HBEGF	heparin binding EGF like growth factor	DTR|DTS|DTSF|HEGFL	protein-coding	1.60115	25.6043	4.19112e-07	1.53261e-05		10	6	51	6	3	91	18	20	24	57	55	100	58	36	55	142	17	188	66		4.80476	2.52383	25.5319	2.89839	1.53279	6.34034	5.04556	8.7051	2.89904	8.55622	16.3483	18.7586	13.7338	6.04372	13.6811
100071750	MYO1D	myosin ID	-	protein-coding	4642	MYO1D	myosin ID	PPP1R108|myr4	protein-coding	1.0177	25.4792	4.47187e-07	1.63101e-05		85	92	120	114	91	572.3	503	177.5	401	604.5	308.7	484.5	270	785	492.5	1383.5	140	1026.5	407.5		40.8405	38.6988	60.0752	55.0694	46.4946	39.8744	140.995	77.2577	48.4381	90.741	91.7584	90.8852	63.9333	131.787	122.508
100063341	ETV6	ETS variant transcription factor 6	-	protein-coding	2120	ETV6	ETS variant transcription factor 6	TEL|TEL/ABL|THC5	protein-coding	0.888124	25.3906	4.68201e-07	1.7032e-05		133	167	262	185	171	739.5	441	161.5	536	935	471	776	771	785	523	1562	193	1255.5	480.5		63.9033	70.2467	131.164	89.367	87.369	51.5239	123.616	70.2937	64.7452	140.352	140.001	145.566	182.565	131.787	130.094
106780979	LOC106780979	uncharacterized LOC106780979	-	ncRNA						-5.28597	25.3587	4.76009e-07	1.72711e-05		564	295	5	499	57	1	0	0	29	15	7	2	10	6	1	4	0	11	7		270.988	124.088	2.50313	241.049	29.123	0.069674	0	0	3.50301	2.25164	2.08069	0.375171	2.3679	1.00729	0.248747
111773909	LOC111773909	uncharacterized LOC111773909	-	ncRNA						1.70323	25.2977	4.91288e-07	1.77793e-05		2	4	6	1	0.5	22.5	3.5	3	14.5	29.5	19	19.5	14.5	34	26	24	6	48	11.5		0.960952	1.68256	3.00376	0.483065	0.255465	1.56767	0.981082	1.30576	1.7515	4.42822	5.64758	3.65792	3.43345	5.70795	6.46741
100063668	EMP1	epithelial membrane protein 1	-	protein-coding	2012	EMP1	epithelial membrane protein 1	CL-20|EMP-1|TMP	protein-coding	1.72457	25.2434	5.05326e-07	1.824e-05		121	31	93	66	23	407	95	229.5	105	657.5	571	616	489	432	403	651.5	74	1210.5	115		58.1376	13.0398	46.5583	31.8823	11.7514	28.3573	26.6294	99.891	12.6833	98.6967	169.725	115.553	115.79	72.5246	100.245
100066844	CDH1	cadherin 1	-	protein-coding	999	CDH1	cadherin 1	Arc-1|BCDS1|CD324|CDHE|ECAD|LCAM|UVO	protein-coding	1.28323	25.203	5.16029e-07	1.85784e-05		283	296	805	322	274	2478	2133.5	855	1266	2710.5	1638	2601	2175	2275	2152.5	4470	652	4530	1431.5		135.975	124.509	403.004	155.547	139.995	172.652	598.039	372.143	152.924	406.871	486.881	487.91	515.018	381.929	535.427
100067544	RBM18	RNA binding motif protein 18	-	protein-coding	92400	RBM18	RNA binding motif protein 18	-	protein-coding	0.994157	25.1602	5.27597e-07	1.88988e-05		43	51	66	37	43	596.5	98	53	193	228.5	206	236.5	188	302.5	268.5	481.5	51	789.5	167.5		20.6605	21.4526	33.0413	17.8734	21.97	41.5606	27.4703	23.0685	23.3131	34.2999	61.2317	44.364	44.5165	50.784	66.7884
100054655	TST	thiosulfate sulfurtransferase	-	protein-coding	7263	TST	thiosulfate sulfurtransferase	RDS	protein-coding	1.40935	25.1564	5.28634e-07	1.88988e-05		13	21	9	27	34	56	25	15	75	113	72	134	43	77	158	248	25	226	58		6.24619	8.83342	4.50564	13.0428	17.3716	3.90175	7.00773	6.52882	9.0595	16.9623	21.4014	25.1365	10.182	12.9268	39.3019
111767478	LOC111767478	proton-coupled amino acid transporter 1	-	protein-coding	206358	SLC36A1	solute carrier family 36 member 1		protein-coding	1.12973	25.1551	5.28988e-07	1.88988e-05		8	10	7.3	8.7	8.3	42.7	10.7	6.3	27	41.5	19.5	42.7	24.7	39.4	29.2	78.1	15	55.7	48.8		3.84381	4.20639	3.65457	4.20267	4.24072	2.97508	2.99931	2.74211	3.26142	6.22953	5.7962	8.00991	5.84871	6.61451	7.2634
100054506	PSEN2	presenilin 2	-	protein-coding	5664	PSEN2	presenilin 2	AD3L|AD4|CMD1V|PS2|STM2	protein-coding	1.16992	25.1403	5.33084e-07	1.89966e-05		19	26	44	34	35	576.5	36	29	193	289	137	249.5	172.5	253.8	164	208	32	335.8	106		9.12904	10.9366	22.0276	16.4242	17.8825	40.1671	10.0911	12.6224	23.3131	43.3815	40.7221	46.8026	40.8463	42.6082	40.7944
100068708	CENPQ	centromere protein Q	-	protein-coding	55166	CENPQ	centromere protein Q	C6orf139|CENP-Q	protein-coding	-1.51136	25.132	5.35371e-07	1.90096e-05		24	28	4	23	25	57	19	27	44	29	11	10	13	16	8	31	3	18	15		11.5314	11.7779	2.00251	11.1105	12.7732	3.97142	5.32587	11.7519	5.3149	4.35316	3.26965	1.87586	3.07827	2.6861	1.98997
100053545	H2AC6	H2A clustered histone 6	-	protein-coding	8334	H2AC6	H2A clustered histone 6	H2A/l|H2AFL|HIST1H2AC|dJ221C16.4	protein-coding	-1.01223	25.1291	5.3617e-07	1.90096e-05		85	87.8	56.9	121.4	90.2	350.4	208.8	147.4	219	186.8	55.6	95.4	78.7	120.4	76.7	217.8	38	111.6	103.2		40.8405	36.9321	28.4856	58.6441	46.0859	24.4138	58.5285	64.1566	26.4537	28.0404	16.5266	17.8957	18.6354	20.2129	19.0789
100053436	KRT17	keratin 17	-	protein-coding	3872	KRT17	keratin 17	39.1|CK-17|K17|PC|PC2|PCHC1	protein-coding	2.57694	25.1142	5.40344e-07	1.9109e-05		1	0	4	4	1.5	20.8	2	13	8	53	37.5	37	16	6	16	211.5	3	52.5	100		0.480476	0	2.00251	1.93226	0.766394	1.44922	0.560618	5.65831	0.966346	7.95578	11.1465	6.94067	3.78864	1.00729	3.97994
100050475	GEM	GTP binding protein overexpressed in skeletal muscle	-	protein-coding	2669	GEM	GTP binding protein overexpressed in skeletal muscle	KIR	protein-coding	1.89247	25.1042	5.43157e-07	1.916e-05		32	58	78	35	37	884	16	16	283	434	434	709.5	63	194	315	835	127	855	310		15.3752	24.3971	39.0489	16.9073	18.9044	61.5918	4.48494	6.96408	34.1845	65.1473	129.003	133.092	14.9178	32.5689	78.3552
111772577	LOC111772577	uncharacterized LOC111772577	-	ncRNA						-1.3173	25.053	5.57747e-07	1.96251e-05		15	18	5	18	19	86.5	22	22	49	40	6	10	14	18	14	28	2	21	9		7.20714	7.5715	2.50313	8.69517	9.70766	6.0268	6.1668	9.57561	5.91887	6.00436	1.78345	1.87586	3.31506	3.02186	3.48245
100072574	EGR1	early growth response 1	-	protein-coding	1958	EGR1	early growth response 1	AT225|G0S30|KROX-24|NGFI-A|TIS8|ZIF-268|ZNF225	protein-coding	1.71444	24.9813	5.78876e-07	2.03174e-05		1488	1047	774	744	874	7550	406	190	6399	8251.5	7495	9715.5	4470.5	5540	5095	8016.5	3378	5587.5	7869		714.948	440.409	387.485	359.4	446.553	526.039	113.805	82.6984	772.956	1238.63	2227.82	1822.49	1058.57	930.061	1267.36
111769757	LOC111769757	uncharacterized LOC111769757	-	ncRNA						1.43755	24.9762	5.80429e-07	2.03208e-05		33	22	28	39	22	439.5	16	15	332	366	127.5	303.5	161.5	188	118	255	55	316	101.5		15.8557	9.25406	14.0175	18.8395	11.2405	30.6217	4.48494	6.52882	40.1034	54.9399	37.8983	56.9322	38.2416	31.5616	29.3521
100069075	ROBO1	roundabout guidance receptor 1	-	protein-coding	6091	ROBO1	roundabout guidance receptor 1	DUTT1|SAX3	protein-coding	-1.7816	24.9404	5.91314e-07	2.06502e-05		39	183	16	45	46	174	71	227	438	22	34	39	26	78	49	78	11	38	17		18.7386	76.9769	8.01002	21.7379	23.5028	12.1233	19.9019	98.8028	52.9075	3.3024	10.1062	7.31584	6.15654	13.0947	12.1886
100063467	ADAMTSL1	ADAMTS like 1	-	protein-coding	92949	ADAMTSL1	ADAMTS like 1	ADAMTSL-1|ADAMTSR1|C9orf94|PUNCTIN	protein-coding	2.30908	24.8945	6.05545e-07	2.10944e-05		6	57	90	38	112	149	10	2	251	255.5	289	545.5	215	679	312.5	679.5	192	504	453		2.88286	23.9764	45.0564	18.3565	57.2241	10.3814	2.80309	0.87051	30.3191	38.3529	85.9027	102.328	50.9098	113.991	77.7333
100054191	NT5C1A	5'-nucleotidase, cytosolic IA	-	protein-coding	84618	NT5C1A	5'-nucleotidase, cytosolic IA	CN-I|CN-IA|CN1|CN1A|CNI	protein-coding	-2.64851	24.8751	6.11681e-07	2.12552e-05		11	269	3	65	41	96	28	1	632	21	4	12	10	14	12	20	3	14	10		5.28524	113.152	1.50188	31.3992	20.9481	6.68871	7.84865	0.435255	76.3414	3.15229	1.18896	2.25103	2.3679	2.35033	2.98496
100058629	DPY19L4	dpy-19 like 4	-	protein-coding	286148	DPY19L4	dpy-19 like 4	-	protein-coding	0.949735	24.8424	6.22131e-07	2.15646e-05		280	579.5	276	322.5	295	2616.8	428.5	231	1718.5	2739	987	1448.5	1423.5	2258.3	930.5	2086	479.8	2049.7	1071.5		134.533	243.76	138.173	155.788	150.724	182.323	120.112	100.544	207.583	411.149	293.377	271.718	337.071	379.126	231.459
100052546	FUT8	fucosyltransferase 8	-	protein-coding	2530	FUT8	fucosyltransferase 8	CDGF|CDGF1	protein-coding	-1.27907	24.8247	6.2787e-07	2.17097e-05		103	208	155	65	66	510	1075	56	581	129	76	66	76	175	106	263	30	157	109		49.489	87.4929	77.5971	31.3992	33.7214	35.5338	301.332	24.3743	70.1809	19.3641	22.5903	12.3807	17.996	29.3792	26.3671
111775371	LOC111775371	uncharacterized LOC111775371	-	ncRNA						2.89689	24.7573	6.50217e-07	2.24269e-05		2	3	1	3	3	19	4	5	5	286	85	81	23	31	25	10	0	148	8		0.960952	1.26192	0.500626	1.4492	1.53279	1.32381	1.12124	2.17627	0.603966	42.9312	25.2655	15.1944	5.44617	5.20431	6.21866
100058947	SCCPDH	saccharopine dehydrogenase (putative)	-	protein-coding	51097	SCCPDH	saccharopine dehydrogenase (putative)	CGI-49|NET11	protein-coding	0.739346	24.6595	6.84059e-07	2.3536e-05		106	152	80	93	96	679.2	213	107.5	345	524.8	262.5	375.5	291.5	545	330	984.2	129	470	414		50.9305	63.9371	40.0501	44.925	49.0492	47.3226	59.7058	46.7899	41.6737	78.7773	78.0258	70.4384	69.0243	91.4951	82.0863
100066120	CAVIN1	caveolae associated protein 1	PTRF	protein-coding	284119	CAVIN1	caveolae associated protein 1	CAVIN|CGL4|FKSG13|PTRF|cavin-1	protein-coding	1.36205	24.6385	6.91545e-07	2.37201e-05		56	81	42	34	55	537.5	174	439	323	467	385	577	423.5	258	424	686	105	1532	204		26.9067	34.0718	21.0263	16.4242	28.1011	37.4498	48.7738	191.077	39.0162	70.1009	114.438	108.237	100.281	43.3133	105.469
100066723	TMEM213	transmembrane protein 213	-	protein-coding	155006	TMEM213	transmembrane protein 213	-	protein-coding	4.01309	24.635	6.92806e-07	2.37201e-05		3	1	155	4	11	1395.5	23	0	967	436	416	775.7	710.5	2074.7	1221	1645	147	3067.5	760		1.44143	0.420639	77.5971	1.93226	5.62023	97.2301	6.44711	0	116.807	65.4476	123.652	145.51	168.239	348.303	303.719
100050300	KLF9	Kruppel like factor 9	-	protein-coding	687	KLF9	Kruppel like factor 9	BTEB|BTEB1	protein-coding	1.20556	24.6281	6.95292e-07	2.3747e-05		9	18	18	11	16	96	12	6	83	91	79	64	83	99	70	93	17	94	54		4.32428	7.5715	9.01127	5.31372	8.17487	6.68871	3.36371	2.61153	10.0258	13.6599	23.4821	12.0055	19.6536	16.6202	17.4123
100050990	IRF2	interferon regulatory factor 2	-	protein-coding	3660	IRF2	interferon regulatory factor 2	IRF-2	protein-coding	0.758104	24.6192	6.98524e-07	2.37992e-05		140	190	181	139	141	828	340.5	148	576	952.5	512	781.5	434	804	505.5	1148.5	156	622	512.5		67.2666	79.9214	90.6134	67.146	72.0411	57.6901	95.4452	64.4177	69.5769	142.979	152.188	146.598	102.767	134.976	125.741
100055240	HDAC11	histone deacetylase 11	-	protein-coding	79885	HDAC11	histone deacetylase 11	HD11	protein-coding	1.803	24.5725	7.15658e-07	2.43237e-05		21	30	16	42	81	58	15	13	46	265	231	120	128	129.5	173.5	113	22	386	73		10.09	12.6192	8.01002	20.2887	41.3853	4.04109	4.20464	5.65831	5.55649	39.7789	68.6627	22.5103	30.3091	21.7406	43.1575
100056325	TMEM92	transmembrane protein 92	-	protein-coding	162461	TMEM92	transmembrane protein 92	-	protein-coding	-2.08188	24.5311	7.31192e-07	2.47913e-05		8	7	14	5	4	42	15	7	44	19	4	7	0	5	4	5	0	10	1		3.84381	2.94447	7.00877	2.41533	2.04372	2.92631	4.20464	3.04678	5.3149	2.85207	1.18896	1.3131	0	0.839405	0.994986
100072811	DDIT4	DNA damage inducible transcript 4	-	protein-coding	54541	DDIT4	DNA damage inducible transcript 4	Dig2|REDD-1|REDD1	protein-coding	-1.15015	24.3751	7.92873e-07	2.68175e-05		43	44	62	39	33	153	60	21	155	74	20	40	44	47	45	67	6	32	28		20.6605	18.5081	31.0388	18.8395	16.8607	10.6601	16.8185	9.14035	18.723	11.1081	5.94482	7.50342	10.4188	7.89041	11.1936
100055466	DYRK3	dual specificity tyrosine phosphorylation regulated kinase 3	-	protein-coding	8444	DYRK3	dual specificity tyrosine phosphorylation regulated kinase 3	DYRK5|RED|REDK|hYAK3-2	protein-coding	0.909072	24.3181	8.16693e-07	2.75565e-05		126	85	112	98	91	497	122	115	281	368	337	506	371	307	358	805	105	1029.5	311		60.54	35.7543	56.0702	47.3404	46.4946	34.628	34.1977	50.0543	33.9429	55.2401	100.17	94.9183	87.8491	51.5395	89.0513
100052480	DCDC2	doublecortin domain containing 2	-	protein-coding	51473	DCDC2	doublecortin domain containing 2	DCDC2A|DFNB66|NPHP19|NSC|RU2|RU2S	protein-coding	-1.19893	24.3133	8.1873e-07	2.75587e-05		1036	423	724	502	474	4074.5	1858.5	1128	1480.5	1090	405	731.5	324	970	418.5	1389.5	298	741	949		497.773	177.93	362.453	242.499	242.181	283.887	520.954	490.967	178.834	163.619	120.383	137.219	76.72	162.845	104.1
100053785	MGLL	monoglyceride lipase	-	protein-coding	11343	MGLL	monoglyceride lipase	HU-K5|HUK5|MAGL|MGL	protein-coding	1.69668	24.2379	8.51415e-07	2.85885e-05		28	18	109	18	34	570	283	19	203	453	334	339	355	350.3	177.5	332	55	768.5	247		13.4533	7.5715	54.5683	8.69517	17.3716	39.7142	79.3275	8.26984	24.521	67.9994	99.2786	63.5915	84.0604	58.8087	44.1525
100049947	FHL2	four and a half LIM domains 2	-	protein-coding	2274	FHL2	four and a half LIM domains 2	AAG11|DRAL|FHL-2|SLIM-3|SLIM3	protein-coding	-2.68337	24.2263	8.56563e-07	2.85885e-05		26	12	12	24	4	13	43	12	4	14	5	7	4	3	6	4	1	2	1		12.4924	5.04767	6.00752	11.5936	2.04372	0.905762	12.0533	5.22306	0.483173	2.10153	1.48621	1.3131	0.94716	0.503643	1.49248
100055619	GJB5	gap junction protein beta 5	-	protein-coding	2709	GJB5	gap junction protein beta 5	CX31.1	protein-coding	1.97807	24.2256	8.56836e-07	2.85885e-05		2	1	4	4	1	8	9	4	11	40	10	36	30	5	28	52	8	42	11		0.960952	0.420639	2.00251	1.93226	0.51093	0.557392	2.52278	1.74102	1.32873	6.00436	2.97241	6.75308	7.1037	0.839405	6.9649
111773255	LOC111773255	uncharacterized LOC111773255	-	ncRNA						2.64283	24.2241	8.5751e-07	2.85885e-05		3	0	3	3	0	24	0	0	7	8	8	22	24	131	23	37	5	113	22		1.44143	0	1.50188	1.4492	0	1.67218	0	0	0.845553	1.20087	2.37793	4.12688	5.68296	21.9924	5.72117
100059512	CD9	CD9 molecule	-	protein-coding	928	CD9	CD9 molecule	BTCC-1|DRAP-27|MIC3|MRP-1|TSPAN-29|TSPAN29	protein-coding	0.802676	24.1535	8.89563e-07	2.95864e-05		273.5	224	401.5	193	218.5	2319.5	406	398	1053.5	1285.5	905	1091.5	1015.5	1410.5	1024.7	2269.5	275	1626.5	1032		131.41	94.2231	201.001	93.2315	111.638	161.609	113.805	173.231	127.256	192.965	269.003	204.75	240.46	236.796	254.891
100055709	MAFB	MAF bZIP transcription factor B	-	protein-coding	9935	MAFB	MAF bZIP transcription factor B	DURS3|KRML|MCTO	protein-coding	-0.995019	24.1324	8.99333e-07	2.98403e-05		50	48	42	35	37	419	108	45	290	75	26	74	34	101	68	142	17	62	44		24.0238	20.1907	21.0263	16.9073	18.9044	29.1934	30.2734	19.5865	35.0301	11.2582	7.72827	13.8813	8.05086	16.956	16.9148
100072165	PCDH1	protocadherin 1	-	protein-coding	5097	PCDH1	protocadherin 1	PC42|PCDH42	protein-coding	0.909722	24.0563	9.35588e-07	3.09698e-05		129	197	210	201	200	1120	234	58	790	707	612.5	625	682	948	706	1655	157	1345	770		61.9814	82.8659	105.132	97.0961	102.186	78.0349	65.5923	25.2448	95.4267	106.127	182.06	117.241	161.491	159.151	175.615
100071182	WEE1	WEE1 G2 checkpoint kinase	-	protein-coding	7465	WEE1	WEE1 G2 checkpoint kinase	WEE1A|WEE1hu	protein-coding	-0.983181	23.948	9.89724e-07	3.26843e-05		170	238.5	85	233	162	1048.5	259	232	561.5	505	79	253	242	227	128	436	49	206	212		81.6809	100.322	42.5532	112.554	82.7706	73.0532	72.6	100.979	67.8254	75.8051	23.4821	47.4592	57.3032	38.109	31.8396
100056432	PLBD2	phospholipase B domain containing 2	-	protein-coding	196463	PLBD2	phospholipase B domain containing 2	P76	protein-coding	0.976261	23.917	1.00581e-06	3.31371e-05		23	26	16	17	26	150.5	76	16	133.5	142	86	92	90	112	116	198.5	43	164	93		11.0509	10.9366	8.01002	8.21211	13.2842	10.4859	21.3035	6.96408	16.1259	21.3155	25.5627	17.2579	21.3111	18.8027	28.8546
100058920	SSUH2	ssu-2 homolog	-	protein-coding	51066	SSUH2	ssu-2 homolog	C3orf32|SSU-2|fls485	protein-coding	3.67296	23.8313	1.05156e-06	3.45629e-05		2	1	52	2	6	789.5	7	0	221	80	188	141	243	449.5	264.5	423.5	20	1335	611.5		0.960952	0.420639	26.0326	0.96613	3.06558	55.0076	1.96216	0	26.6953	12.0087	55.8814	26.4496	57.54	75.4625	65.7935
100064027	ATG9B	autophagy related 9B	-	protein-coding	285973	ATG9B	autophagy related 9B	APG9L2|NOS3AS|SONE	protein-coding	1.81255	23.774	1.08336e-06	3.55246e-05		1	4	13	9	10	103	1	6	73	65	33	73	36	101	51	168	15.5	160	168.5		0.480476	1.68256	6.50814	4.34759	5.1093	7.17643	0.280309	2.61153	8.81791	9.75709	9.80896	13.6937	8.52444	16.956	12.6861
100058946	UTP14A	UTP14A small subunit processome component	-	protein-coding	10813	UTP14A	UTP14A small subunit processome component	NYCO16|SDCCAG16|Utp14|dJ537K23.3	protein-coding	0.822939	23.6812	1.13686e-06	3.71915e-05		58	41	66	39	31	330	92	38	188.5	210.5	146	226	163.5	204.5	139	322.5	43	427.5	212		27.8676	17.2462	33.0413	18.8395	15.8388	22.9924	25.7884	16.5397	22.7695	31.598	43.3972	42.3943	38.7152	34.3317	34.5758
100051056	FLRT3	fibronectin leucine rich transmembrane protein 3	-	protein-coding	23767	FLRT3	fibronectin leucine rich transmembrane protein 3	HH21	protein-coding	-2.39864	23.6513	1.1547e-06	3.76869e-05		7	13	14	1	2	23	31	16	35	3	2	0	4	6	3	12	1	3	8		3.36333	5.46831	7.00877	0.483065	1.02186	1.6025	8.68958	6.96408	4.22776	0.450327	0.594482	0	0.94716	1.00729	0.74624
100060647	CAT	catalase	-	protein-coding	847	CAT	catalase	-	protein-coding	1.12356	23.6002	1.18574e-06	3.86098e-05		227	209.5	152	321	249	1085.5	224	123	956	1820	1103	1334.5	650.5	1871.2	605	1130	265	1292	578.5		109.068	88.1239	76.0952	155.064	127.221	75.6312	62.7892	53.5363	115.478	273.199	327.857	250.333	154.032	314.139	150.492
100064066	CCN1	cellular communication network factor 1	CYR61	protein-coding	3491	CCN1	cellular communication network factor 1	CYR61|GIG1|IGFBP10	protein-coding	2.41496	23.5297	1.23002e-06	3.99586e-05		59	30	82	7	4	248	27	14	118	40	306	341	100	212	616	1034	63	242	797		28.3481	12.6192	41.0514	3.38146	2.04372	17.2792	7.56834	6.09357	14.2536	6.00436	90.9558	63.9667	23.679	35.5908	153.228
100056812	NUDT5	nudix hydrolase 5	-	protein-coding	11164	NUDT5	nudix hydrolase 5	YSA1|YSA1H|YSAH1|hNUDT5	protein-coding	0.847347	23.4634	1.2731e-06	4.12619e-05		95	103	91	74	89	448.5	142.5	155	256	503.5	291.5	506	208	454	365.5	605	83	653	243		45.6452	43.3258	45.557	35.7468	45.4727	31.2488	39.944	67.4645	30.9231	75.5799	86.6458	94.9183	49.2523	76.218	90.9168
100050421	NDE1	nudE neurodevelopment protein 1	-	protein-coding	54820	NDE1	nudE neurodevelopment protein 1	HOM-TES-87|LIS4|MHAC|NDE|NUDE|NUDE1	protein-coding	1.22086	23.3839	1.32686e-06	4.28169e-05		10	13	15	22	16	97	27	39	33	112	55	57	64	70	98	174	14	241	80.5		4.80476	5.46831	7.5094	10.6274	8.17487	6.75838	7.56834	16.9749	3.98618	16.8122	16.3483	10.6924	15.1546	11.7517	24.3772
100049920	ATP2B4	ATPase plasma membrane Ca2+ transporting 4	-	protein-coding	493	ATP2B4	ATPase plasma membrane Ca2+ transporting 4	ATP2B2|MXRA1|PMCA4|PMCA4b|PMCA4x	protein-coding	0.797828	23.3834	1.32721e-06	4.28169e-05		141	133.5	212	148	154	1118	276	264	772	930	442	818	583	749	648	1349	170	2010	520		67.7471	56.1553	106.133	71.4936	78.6832	77.8956	77.3653	114.907	93.2524	139.601	131.381	153.445	138.049	125.743	161.188
100058721	ADAM28	ADAM metallopeptidase domain 28	-	protein-coding	10863	ADAM28	ADAM metallopeptidase domain 28	ADAM 28|MDC-L|MDCL|eMDC II|eMDCII	protein-coding	-1.16956	23.192	1.46606e-06	4.71129e-05		17	36	44	34	32	289.5	103	20	171	56	13	54	25	77	36.5	56	12	54	27		8.16809	15.143	22.0276	16.4242	16.3497	20.1706	28.8718	8.7051	20.6557	8.40611	3.86414	10.1296	5.91975	12.9268	9.07925
100050889	CRACDL	CRACD like	KIAA1211L	protein-coding	343990	CRACDL	CRACD like	C2orf55|KIAA1211L	protein-coding	1.20329	23.1906	1.46711e-06	4.71129e-05		59	76	51	52	100	156	89	22	162	271	186	256	181	223	225	1079.5	56	467	391		28.3481	31.9686	25.5319	25.1194	51.093	10.8691	24.9475	9.57561	19.5685	40.6796	55.2869	48.0219	42.859	37.4375	55.968
100051522	SHMT1	serine hydroxymethyltransferase 1	-	protein-coding	6470	SHMT1	serine hydroxymethyltransferase 1	CSHMT|SHMT	protein-coding	-1.53234	23.1453	1.50211e-06	4.81259e-05		110	82.7	17	82	68	101	69	62.5	71	72	14	45	28	40	28	82	18	58.5	55.5		52.8524	34.7868	8.51065	39.6113	34.7432	7.03708	19.3413	27.2034	8.57632	10.8079	4.16138	8.44135	6.63012	6.71524	6.9649
106780840	LRATD1	LRAT domain containing 1	FAM84A	protein-coding	151354	LRATD1	LRAT domain containing 1	FAM84A|NSE1|PP11517	protein-coding	1.40968	23.1247	1.51831e-06	4.85337e-05		121	499	287	397	416	5897.5	583	509	3922.5	5812	2029	3875	3017	2851	1814	2918.5	938	2736.5	1559.5		58.1376	209.899	143.68	191.777	212.547	410.903	163.42	221.545	473.812	872.434	603.102	726.894	714.395	478.629	451.226
102149410	LOC102149410	uncharacterized LOC102149410	-	ncRNA						1.68595	23.1046	1.53422e-06	4.88305e-05		1	4	2	8	4	25	1	3	12	14	20	28	22	19	15	34	6	57	26		0.480476	1.68256	1.00125	3.86452	2.04372	1.74185	0.280309	1.30576	1.44952	2.10153	5.94482	5.2524	5.20938	3.18974	3.7312
100073103	MOXD1	monooxygenase DBH like 1	-	protein-coding	26002	MOXD1	monooxygenase DBH like 1	MOX|PRO5780|dJ248E1.1	protein-coding	1.45708	23.1042	1.53458e-06	4.88305e-05		102	95	22	41	78	674	123	581	405	468.5	462	596	492	560	1030	2317	99	546	342		49.0086	39.9607	11.0138	19.8057	39.8525	46.9603	34.478	252.883	48.9213	70.3261	137.325	111.801	116.501	94.0133	256.209
100054329	GULP1	GULP PTB domain containing engulfment adaptor 1	-	protein-coding	51454	GULP1	GULP PTB domain containing engulfment adaptor 1	CED-6|CED6|GULP	protein-coding	1.47211	23.0581	1.57179e-06	4.99009e-05		53	64	207	49	83	2443.3	328	115	741.8	749	222	997	487	1328.5	771.5	1832.5	210	1662	958.5		25.4652	26.9209	103.63	23.6702	42.4072	170.235	91.9414	50.0543	89.6045	112.432	65.9876	187.023	115.317	223.03	191.908
100057495	SNX25	sorting nexin 25	-	protein-coding	83891	SNX25	sorting nexin 25	MSTP043|SBBI31	protein-coding	0.85448	23.0395	1.58708e-06	5.0272e-05		46	46	34	40	46	446	47	50	190.5	304.5	129	241	199	253	133	298	32	328.5	121		22.1019	19.3494	17.0213	19.3226	23.5028	31.0746	13.1745	21.7627	23.0111	45.7082	38.3441	45.2081	47.1212	42.4739	33.0833
100055112	MAFF	MAF bZIP transcription factor F	-	protein-coding	23764	MAFF	MAF bZIP transcription factor F	U-MAF|hMafF	protein-coding	1.29822	23.0344	1.59132e-06	5.02921e-05		57	21	53	29	15	278	24	19	101	171	221	225	87	145	99	211	50	248	205		27.3871	8.83342	26.5332	14.0089	7.66394	19.3694	6.72742	8.26984	12.2001	25.6687	65.6903	42.2068	20.6007	24.3427	24.6259
100056400	GRPR	gastrin releasing peptide receptor	-	protein-coding	2925	GRPR	gastrin releasing peptide receptor	BB2|BB2R	protein-coding	-1.34327	22.9522	1.66079e-06	5.23693e-05		43	68	37	26	42	273	16	39	217	85	18	37	60	67	23	32	7	55	27		20.6605	28.6035	18.5232	12.5597	21.459	19.021	4.48494	16.9749	26.2121	12.7593	5.35034	6.94067	14.2074	11.248	5.72117
100146534	CDH23	cadherin related 23	-	protein-coding	64072	CDH23	cadherin related 23	CDHR23|PITA5|USH1D	protein-coding	1.50284	22.9024	1.70443e-06	5.36242e-05		7	7	6	5	14	29	5	2	22	27	38	13	28	60	24	69	9	56	38		3.36333	2.94447	3.00376	2.41533	7.15302	2.02055	1.40155	0.87051	2.65745	4.05295	11.2952	2.43861	6.63012	10.0729	5.96992
100065030	ARRDC3	arrestin domain containing 3	-	protein-coding	57561	ARRDC3	arrestin domain containing 3	TLIMP	protein-coding	-1.06601	22.8965	1.70965e-06	5.36678e-05		472	1148.5	713	940.5	676	3109.5	751.5	406	2577.5	1790	435	665.5	559	881.5	672	1946.5	180	788	371		226.785	483.104	356.947	454.323	345.388	216.651	210.652	176.713	311.345	268.695	129.3	124.838	132.366	147.987	167.158
100058370	SHROOM3	shroom family member 3	-	protein-coding	57619	SHROOM3	shroom family member 3	APXL3|MSTP013|SHRM|ShrmL	protein-coding	-1.1908	22.8749	1.72892e-06	5.41509e-05		186	73	181	107	74	447.5	306	140	208	172	80	134	63	126	61	288	27	134	173		89.3685	30.7066	90.6134	51.688	37.8088	31.1791	85.7746	60.9357	25.125	25.8188	23.7793	25.1365	14.9178	21.153	15.1735
100064838	IFI27	interferon, alpha-inducible protein 27	ISG12(A)	protein-coding	3429	IFI27	interferon alpha inducible protein 27	FAM14D|ISG12|ISG12A|P27	protein-coding	1.54547	22.8544	1.74747e-06	5.46093e-05		80	46	201	26	37	693	617	85	502.5	560.5	561	349	349	663.5	551	2360	172	925	532		38.4381	19.3494	100.626	12.5597	18.9044	48.2841	172.951	36.9967	60.6986	84.1361	166.752	65.4674	82.6397	111.389	137.059
111767486	LOC111767486	proton-coupled amino acid transporter 1	-	protein-coding	206358	SLC36A1	solute carrier family 36 member 1		protein-coding	1.07668	22.8261	1.77339e-06	5.52959e-05		8	10	8.3	10.2	8.3	42.7	10.7	6.3	31.5	42	22	41.7	24.7	40.1	30.2	79.1	15	56.2	51.3		3.84381	4.20639	4.1552	4.92726	4.24072	2.97508	2.99931	2.74211	3.80499	6.30458	6.53931	7.82232	5.84871	6.73203	7.51214
111770802	LOC111770802	uncharacterized LOC111770802	-	ncRNA						1.50742	22.8046	1.79332e-06	5.57925e-05		3.5	4	8	4.5	8	26	11	3	12	45.7	17.3	18.5	35	35.7	25	30.5	7	88.7	43.7		1.68167	1.68256	4.00501	2.17379	4.08744	1.81152	3.0834	1.30576	1.44952	6.85999	5.14227	3.47033	8.28765	5.99335	6.21866
100055795	SLC6A6	solute carrier family 6 member 6	-	protein-coding	6533	SLC6A6	solute carrier family 6 member 6	TAUT	protein-coding	-1.07924	22.7954	1.80199e-06	5.59378e-05		102.5	26.5	43	55.5	56.5	201	135.5	86	181	83	45.5	55	35.5	77.5	68	129	19.5	78.5	66.5		49.2488	11.1469	21.5269	26.8101	28.8675	14.0045	37.9819	37.4319	21.8636	12.4591	13.5245	10.3172	8.40604	13.0108	16.9148
100069784	TENT5A	terminal nucleotidyltransferase 5A	FAM46A	protein-coding	55603	TENT5A	terminal nucleotidyltransferase 5A	C6orf37|FAM46A|OI18|XTP11	protein-coding	-0.908111	22.7767	1.81962e-06	5.63598e-05		95	294	165	187	174	1263	393	54	801	308	120	266	197	264	215	374	67	408	205		45.6452	123.668	82.6034	90.3332	88.9018	87.9983	110.161	23.5038	96.7554	46.2336	35.6689	49.8978	46.6476	44.3206	53.4805
102149337	LOC102149337	uncharacterized LOC102149337	-	ncRNA						1.82375	22.7083	1.8855e-06	5.81116e-05		1	6	3	0	6	34	1	0	23	44	6	43	32	38	24	29	8	53	19		0.480476	2.52383	1.50188	0	3.06558	2.36892	0.280309	0	2.77825	6.6048	1.78345	8.06618	7.57728	6.37948	5.96992
100070523	LOC100070523	MOB-like protein phocein	MOB4	protein-coding	25843	MOB4	MOB family member 4, phocein		protein-coding	0.786385	22.7067	1.8871e-06	5.81116e-05		168	148	137	155.5	102	1102.2	317	198	465.5	957.5	366.5	657.7	474.5	545	387	1555	199	690	717		80.72	62.2546	68.5858	75.1166	52.1148	76.7947	88.858	86.1805	56.2293	143.729	108.939	123.375	112.357	91.4951	96.2649
100069997	C13H16orf89	chromosome 13 C16orf89 homolog	-	protein-coding	146556	C16orf89	chromosome 16 open reading frame 89	-	protein-coding	-2.54189	22.7051	1.88866e-06	5.81116e-05		104.5	73	6	90	54	28	7	62	56	70	8	28	20	11	16	12	3	25	6		50.2097	30.7066	3.00376	43.4759	27.5902	1.95087	1.96216	26.9858	6.76442	10.5076	2.37793	5.2524	4.7358	1.84669	3.97994
100050482	RNH1	ribonuclease/angiogenin inhibitor 1	-	protein-coding	6050	RNH1	ribonuclease/angiogenin inhibitor 1	RAI|RNH	protein-coding	0.904218	22.5833	2.0123e-06	6.17799e-05		24	22	40	18	18	178.5	71	31	144	163	94	124	122	118	96	289	49	163	94.5		11.5314	9.25406	20.0251	8.69517	9.19673	12.4368	19.9019	13.4929	17.3942	24.4678	27.9407	23.2606	28.8884	19.81	23.8797
100063854	MALL	mal, T cell differentiation protein like	-	protein-coding	7851	MALL	mal, T cell differentiation protein like	BENE	protein-coding	1.39719	22.534	2.06453e-06	6.32444e-05		79.5	39	337	80.5	67	772.5	180	136	249.5	286	367.7	543	465.5	270.5	533.5	1487.5	129.5	1979.5	715		38.1978	16.4049	168.711	38.8867	34.2323	53.8232	50.4556	59.1947	30.1379	42.9312	109.296	101.859	110.226	45.4118	132.706
100067576	TACSTD2	tumor associated calcium signal transducer 2	-	protein-coding	4070	TACSTD2	tumor associated calcium signal transducer 2	EGP-1|EGP1|GA733-1|GA7331|GP50|M1S1|TROP2	protein-coding	1.286	22.525	2.07421e-06	6.3402e-05		486	972	767	1051	1128	1955	731	656	1556	5751.5	3519	4944	4472.5	2889	3183	5783	1012	4637.8	1854		233.511	408.861	383.98	507.701	576.329	136.213	204.906	285.527	187.954	863.352	1045.99	927.423	1059.04	485.008	791.76
100058878	PATL1	PAT1 homolog 1, processing body mRNA decay factor	-	protein-coding	219988	PATL1	PAT1 homolog 1, processing body mRNA decay factor	Pat1b|hPat1b	protein-coding	0.866353	22.5133	2.08695e-06	6.3652e-05		61	109	149	97.5	116	778.2	170	119	453.5	508.3	249.5	557	603	636.5	291.5	1194.5	78	592.5	511		29.309	45.8496	74.5933	47.0988	59.2678	54.2203	47.6525	51.7953	54.7798	76.3005	74.1617	104.485	142.784	106.856	72.5096
100059877	SNX9	sorting nexin 9	-	protein-coding	51429	SNX9	sorting nexin 9	SDP1|SH3PX1|SH3PXD3A|WISP	protein-coding	0.800258	22.4575	2.14846e-06	6.53853e-05		165	208	240	172.5	223	2055.5	285	253.5	810	1404	557	1093	1142	930.3	653.5	1648.5	152	1409	652.5		79.2785	87.4929	120.15	83.3287	113.937	143.215	79.8881	110.337	97.8426	210.753	165.563	205.031	270.414	156.18	162.556
100064889	NAALADL2	N-acetylated alpha-linked acidic dipeptidase like 2	-	protein-coding	254827	NAALADL2	N-acetylated alpha-linked acidic dipeptidase like 2	-	protein-coding	-0.805862	22.4495	2.15743e-06	6.5469e-05		488	592	304.5	476	379	2814	492	423	1746.5	819	290	552	727	646	388	698.5	161	1060.5	575		234.472	249.018	152.441	229.939	193.642	196.063	137.912	184.113	210.965	122.939	86.2	103.547	172.146	108.451	96.5136
111768565	LOC111768565	uncharacterized LOC111768565	-	protein-coding						-3.53958	22.4467	2.16058e-06	6.5469e-05		119	35	7	89	80	7	2	1	9	5	6	2	2	3	7	4	1	5	11		57.1766	14.7224	3.50438	42.9928	40.8744	0.487718	0.560618	0.435255	1.08714	0.750545	1.78345	0.375171	0.47358	0.503643	1.74123
100058953	TNFAIP1	TNF alpha induced protein 1	-	protein-coding	7126	TNFAIP1	TNF alpha induced protein 1	B12|B61|BTBD34|EDP1|hBACURD2	protein-coding	0.938778	22.403	2.21033e-06	6.68313e-05		76	63	109	59	55	547	111	74	287	260	203	339	296	274	283	715	52	703.3	550.5		36.5162	26.5003	54.5683	28.5008	28.1011	38.1117	31.1143	32.2089	34.6677	39.0284	60.34	63.5915	70.0898	45.9994	70.3953
100061697	CNDP2	carnosine dipeptidase 2	-	protein-coding	55748	CNDP2	carnosine dipeptidase 2	CN2|CPGL|HEL-S-13|HsT2298|PEPA	protein-coding	-0.912585	22.3681	2.25085e-06	6.79094e-05		501	253	357.5	334	192	1263.5	677	222	718.5	474	248	400	250	417.5	230.5	797	101	359	359.5		240.718	106.422	178.974	161.344	98.0985	88.0331	189.769	96.6266	86.79	71.1517	73.7158	75.0342	59.1975	70.0903	57.3361
100066909	PLAGL1	PLAG1 like zinc finger 1	-	protein-coding	5325	PLAGL1	PLAG1 like zinc finger 1	LOT1|ZAC|ZAC1	protein-coding	1.06863	22.3552	2.26597e-06	6.82185e-05		28	58	35	25	31	399	50	69	255	216	160.5	221	192	231	259.5	416	39	858.5	143		13.4533	24.3971	17.5219	12.0766	15.8388	27.7999	14.0155	30.0326	30.8023	32.4236	47.7072	41.4564	45.4637	38.7805	64.5497
100072318	RFLNB	refilin B	-	protein-coding	359845	RFLNB	refilin B	CFM1|FAM101B	protein-coding	-1.56904	22.3457	2.27725e-06	6.83869e-05		14	45	49	18	15	586	16	19	204	18	17	16	26	38	14	52	4	40	26		6.72666	18.9288	24.5307	8.69517	7.66394	40.829	4.48494	8.26984	24.6418	2.70196	5.0531	3.00137	6.15654	6.37948	3.48245
100071523	SLC36A1	solute carrier family 36 member 1	-	protein-coding	206358	SLC36A1	solute carrier family 36 member 1	Dct1|LYAAT1|PAT1|TRAMD3	protein-coding	1.10962	22.3422	2.28136e-06	6.83869e-05		8	9.7	8	9.2	7.7	34	10	6.3	27.8	39.7	19.2	38	24.7	37.3	27.7	72.1	15	54.7	48.8		3.84381	4.0802	4.00501	4.4442	3.93416	2.36892	2.80309	2.74211	3.35805	5.95933	5.70703	7.12825	5.84871	6.26196	6.89028
100056490	TBCD	tubulin folding cofactor D	-	protein-coding	6904	TBCD	tubulin folding cofactor D	PEBAT|SSD-1|tfcD	protein-coding	0.779041	22.2974	2.33528e-06	6.98533e-05		36	72	38	68	49.5	273.5	95	69	189.5	279.5	156	250.5	172.5	198.5	175	320.5	82.5	358	164		17.2971	30.286	19.0238	32.8484	25.291	19.0558	26.6294	30.0326	22.8903	41.9555	46.3696	46.9902	40.8463	33.3244	43.5306
100059731	YWHAG	tyrosine 3-monooxygenase/tryptophan 5-monooxygenase activation protein gamma	-	protein-coding	7532	YWHAG	tyrosine 3-monooxygenase/tryptophan 5-monooxygenase activation protein gamma	14-3-3GAMMA|EIEE56|PPP1R170	protein-coding	0.860237	22.27	2.36881e-06	7.0705e-05		261	312	220	257	188	1822.5	589	277	1155	1078	974	970	724	1728	1492	2079	230	2583.5	836		125.404	131.239	110.138	124.148	96.0548	126.981	165.102	120.566	139.516	161.818	289.513	181.958	171.436	290.098	371.13
100050934	BCL2	BCL2 apoptosis regulator	-	protein-coding	596	BCL2	BCL2 apoptosis regulator	Bcl-2|PPP1R50	protein-coding	1.0817	22.2595	2.3818e-06	7.08526e-05		18	36	30	20	19	352	61	41	135	187	129	191	145	208	191	136	24	292	92		8.64857	15.143	15.0188	9.6613	9.70766	24.5253	17.0989	17.8454	16.3071	28.0704	38.3441	35.8289	34.3345	34.9192	47.5106
100055611	ANKRD27	ankyrin repeat domain 27	-	protein-coding	84079	ANKRD27	ankyrin repeat domain 27	PP12899|VARP	protein-coding	0.790204	22.2542	2.38841e-06	7.08526e-05		119	219	131	202.5	179.7	817	158	110	496.5	780.5	398	762.5	512	592	509	956.5	134	783.5	508		57.1766	92.1199	65.5821	97.8207	91.8141	56.9237	44.2888	47.878	59.9739	117.16	118.302	143.034	121.236	99.3855	126.612
100054679	ZDHHC9	zinc finger DHHC-type palmitoyltransferase 9	-	protein-coding	51114	ZDHHC9	zinc finger DHHC-type palmitoyltransferase 9	CGI89|CXorf11|DHHC9|MMSA1|MRXSZ|ZDHHC10|ZNF379|ZNF380	protein-coding	1.1034	22.2537	2.38897e-06	7.08526e-05		107	319	139	221	253	1431.5	200	72	1174.5	1494.5	507	931	981	813	905	2144.5	200	2297	793.5		51.4109	134.184	69.5871	106.757	129.265	99.7384	56.0618	31.3383	141.872	224.338	150.701	174.642	232.291	136.487	225.116
102150725	LOC102150725	putative protein TPRXL	-	protein-coding	729966	LOC729966	uncharacterized LOC729966		ncRNA	1.82891	22.2187	2.43299e-06	7.20052e-05		5	5	13	5	6	31	146	12	19	73	60.5	45.3	39	29	36	487.5	16	79	110.5		2.40238	2.10319	6.50814	2.41533	3.06558	2.15989	40.9251	5.22306	2.29507	10.958	17.9831	8.49763	9.23481	4.86855	8.95487
111770694	LOC111770694	uncharacterized LOC111770694	-	ncRNA						1.54567	22.1725	2.49214e-06	7.34689e-05		11	7	3	4	5	48	6	5	11	35	32	30	25	76	28	42	5	135	29		5.28524	2.94447	1.50188	1.93226	2.55465	3.34435	1.68185	2.17627	1.32873	5.25382	9.51172	5.62757	5.91975	12.759	6.9649
100060601	LRRC66	leucine rich repeat containing 66	-	protein-coding	339977	LRRC66	leucine rich repeat containing 66	-	protein-coding	-1.92217	22.1719	2.49297e-06	7.34689e-05		7	47	9	14	23	38	52	40	67	33.5	2	10	6	14	6	29	4	13	34		3.36333	19.77	4.50564	6.76291	11.7514	2.64761	14.5761	17.4102	8.09315	5.02865	0.594482	1.87586	1.42074	2.35033	1.49248
100069015	HES1	hes family bHLH transcription factor 1	-	protein-coding	3280	HES1	hes family bHLH transcription factor 1	HES-1|HHL|HRY|bHLHb39	protein-coding	-1.9388	22.128	2.55056e-06	7.5008e-05		21	18	83	14	19	1217.5	184	112	380	29	13	45	46	94	30	36	18	31	47		10.09	7.5715	41.552	6.76291	9.70766	84.8281	51.5769	48.7485	45.9014	4.35316	3.86414	8.44135	10.8923	15.7808	7.4624
111773020	LOC111773020	uncharacterized LOC111773020	-	ncRNA						1.15441	22.104	2.58267e-06	7.57928e-05		4	3	5	5	5	53	11	19	29	38	24	34	40	37.5	24	56.5	11	47	35		1.9219	1.26192	2.50313	2.41533	2.55465	3.69272	3.0834	8.26984	3.50301	5.70415	7.13379	6.37791	9.4716	6.29554	5.96992
100146988	SOD3	superoxide dismutase 3	-	protein-coding	6649	SOD3	superoxide dismutase 3	EC-SOD	protein-coding	2.65116	22.0797	2.61558e-06	7.65974e-05		3	2	6	2	20	112	1	2	222	128	41	55	43	26	130	406	32	238	31		1.44143	0.841278	3.00376	0.96613	10.2186	7.80349	0.280309	0.87051	26.8161	19.214	12.1869	10.3172	10.182	4.36491	32.337
111769323	LOC111769323	uncharacterized LOC111769323	-	ncRNA						-1.69454	22.0527	2.65261e-06	7.75196e-05		3	21	8	21	33	76	13	15	84.5	23	10	15	6	18	11	7	1	8	9		1.44143	8.83342	4.00501	10.1444	16.8607	5.29523	3.64402	6.52882	10.207	3.45251	2.97241	2.81378	1.42074	3.02186	2.73621
100054791	GNL2	G protein nucleolar 2	-	protein-coding	29889	GNL2	G protein nucleolar 2	HUMAUANTIG|NGP1|Ngp-1|Nog2|Nug2	protein-coding	1.25814	22.0126	2.70865e-06	7.88817e-05		106	127	177	92	142	3253	170.7	101	719	1116	908	640.5	906.5	1031	571	820	110	2695.7	472		50.9305	53.4212	88.6109	44.442	72.552	226.65	47.8488	43.9607	86.8504	167.522	269.895	120.149	214.65	173.085	142.034
100060861	UPK3B	uroplakin 3B	-	protein-coding	105375355	UPK3B	uroplakin 3B	P35|UP3B|UPIIIB	protein-coding	-4.32963	22.0113	2.71052e-06	7.88817e-05		23	11	2	10	33	0	2	26.5	0	5	2	0	0	1	0	2	0	1	2		11.0509	4.62703	1.00125	4.83065	16.8607	0	0.560618	11.5343	0	0.750545	0.594482	0	0	0.167881	0
100057307	DOCK6	dedicator of cytokinesis 6	-	protein-coding	57572	DOCK6	dedicator of cytokinesis 6	AOS2|ZIR1	protein-coding	0.884899	21.9986	2.72851e-06	7.92404e-05		43	39	53	53	57	167.3	68	31	173	176	143	165	145	162	181	327.5	50	345	221		20.6605	16.4049	26.5332	25.6024	29.123	11.6565	19.061	13.4929	20.8972	26.4192	42.5055	30.9516	34.3345	27.1967	45.0231
100062018	PTPN21	protein tyrosine phosphatase non-receptor type 21	-	protein-coding	11099	PTPN21	protein tyrosine phosphatase non-receptor type 21	PTPD1|PTPRL10	protein-coding	0.842715	21.9618	2.78132e-06	8.06062e-05		117	114	78	84	104.5	769.7	208	161	419.5	506.5	331	734.5	514	668	462	807.5	84	569	234.5		56.2157	47.9528	39.0489	40.5775	53.3922	53.6281	58.3043	70.076	50.6728	76.0303	98.3869	137.782	121.71	112.144	114.921
100052657	NFATC2	nuclear factor of activated T cells 2	-	protein-coding	4773	NFATC2	nuclear factor of activated T cells 2	NFAT1|NFATP	protein-coding	1.13099	21.9238	2.83697e-06	8.20489e-05		246	235.5	87	195	180	790.5	121	84	576.5	1150.5	576	1107	1171	550.5	646.3	1162	193	987	450		118.197	99.0605	43.5545	94.1977	91.9673	55.0773	33.9174	36.5614	69.6373	172.701	171.211	207.657	277.281	92.4185	160.765
100069942	ACSF2	acyl-CoA synthetase family member 2	-	protein-coding	80221	ACSF2	acyl-CoA synthetase family member 2	ACSMW|AVYV493	protein-coding	1.17358	21.891	2.88582e-06	8.32892e-05		233	318.5	125.5	215.5	288	960.7	121.7	44	838	1119.3	610	891	634.5	1282	793	2280.3	292.5	1325	1341.7		111.951	133.974	62.8286	104.101	147.148	66.9358	34.1136	19.1512	101.225	168.017	181.317	167.139	150.243	215.223	197.256
100630737	GRTP1	growth hormone regulated TBC protein 1	-	protein-coding	79774	GRTP1	growth hormone regulated TBC protein 1	TBC1D6	protein-coding	1.00048	21.8673	2.92166e-06	8.41499e-05		15	12	15	23	19	191	43	17	51	90	77	104	61	100	104	190	14	114	83		7.20714	5.04767	7.5094	11.1105	9.70766	13.3077	12.0533	7.39933	6.16046	13.5098	22.8876	19.5089	14.4442	16.7881	25.8696
100629450	SVIP	small VCP interacting protein	-	protein-coding	258010	SVIP	small VCP interacting protein	-	protein-coding	1.78359	21.8558	2.93925e-06	8.44823e-05		0	3	2	3	1	24	2	1	15	43	17	26	16	13	11	39	6	13	18		0	1.26192	1.00125	1.4492	0.51093	1.67218	0.560618	0.435255	1.8119	6.45469	5.0531	4.87723	3.78864	2.18245	2.73621
100054233	PLCD1	phospholipase C delta 1	-	protein-coding	5333	PLCD1	phospholipase C delta 1	NDNC3|PLC-III	protein-coding	1.40618	21.8493	2.94922e-06	8.45947e-05		56	37	41	64	55	121	129	182	94	466	141	439	407	202	164	1186	72	310.5	342		26.9067	15.5636	20.5257	30.9162	28.1011	8.43056	36.1599	79.2164	11.3546	69.9508	41.911	82.3501	96.3735	33.912	40.7944
100033916	SCGB1A1	secretoglobin, family 1A, member 1 (uteroglobin)	-	protein-coding	7356	SCGB1A1	secretoglobin family 1A member 1	CC10|CC16|CCPBP|CCSP|UGB|UP-1|UP1	protein-coding	-2.27807	21.836	2.96978e-06	8.501e-05		966.5	741	675.5	754.5	2616.5	556	8186	636	3282	1902.7	195	735.5	96	114	443	1714	135	434.5	125		464.38	311.693	338.173	364.473	1336.85	38.7388	2294.61	276.822	396.444	285.613	57.962	137.969	22.7318	19.1384	110.195
100056429	HSD11B1	hydroxysteroid 11-beta dehydrogenase 1	-	protein-coding	3290	HSD11B1	hydroxysteroid 11-beta dehydrogenase 1	11-DH|11-beta-HSD1|CORTRD2|HDL|HSD11|HSD11B|HSD11L|SDR26C1	protein-coding	3.47822	21.7889	3.04358e-06	8.69285e-05		0	0	18	0	4	153.5	5	0	56	93	116	105	32	216	249	149	16	876.5	13		0	0	9.01127	0	2.04372	10.695	1.40155	0	6.76442	13.9601	34.48	19.6965	7.57728	36.2623	61.9379
100050195	SELENOW	selenoprotein W	SEPW1	protein-coding	6415	SELENOW	selenoprotein W	SEPW1|selW	protein-coding	0.795749	21.7822	3.05419e-06	8.69285e-05		54	67	82	91	89.5	518.5	121	86	302	453.5	290	303	265	218.5	304	656.5	58	573.5	236		25.9457	28.1828	41.0514	43.9589	45.7282	36.126	33.9174	37.4319	36.4796	68.0745	86.2	56.8384	62.7493	36.682	75.6189
100066769	SVOPL	SVOP like	-	protein-coding	136306	SVOPL	SVOP like	-	protein-coding	0.970797	21.7814	3.05547e-06	8.69285e-05		96.7	76	93.5	96.5	173	802	144	69	487	610	350	481.5	362.5	663	319	416.5	81	1220.3	516		46.462	31.9686	46.8086	46.6158	88.3908	55.8786	40.3645	30.0326	58.8263	91.5666	104.034	90.3225	85.8364	111.305	79.3501
100062650	LOC100062650	thiamine transporter 2	-	protein-coding	80704	SLC19A3	solute carrier family 19 member 3		protein-coding	-2.01787	21.7729	3.06912e-06	8.71394e-05		994	985	355	1029	704	808	751	112	606	453	207	272	242	266	135	2005	74	132	870		477.593	414.329	177.722	497.074	359.694	56.2966	210.512	48.7485	73.2007	67.9994	61.5289	51.0233	57.3032	44.6563	33.5808
111773967	LOC111773967	translation initiation factor IF-2-like	-	protein-coding	400027	LINC00938	long intergenic non-protein coding RNA 938		ncRNA	-1.09717	21.7456	3.11311e-06	8.8209e-05		31	33	13	23	24	124	19	23	51	38	11	25	15	30	18	50	6	27	18		14.8948	13.8811	6.50814	11.1105	12.2623	8.63958	5.32587	10.0109	6.16046	5.70415	3.26965	4.68964	3.55185	5.03643	4.47744
100064749	PAQR5	progestin and adipoQ receptor family member 5	-	protein-coding	54852	PAQR5	progestin and adipoQ receptor family member 5	MPRG	protein-coding	3.34104	21.7385	3.12457e-06	8.83544e-05		0	17	129	2	19	2427	12	19	555	261	567.5	604	941	1182	833.8	906	68	3589.5	436		0	7.15086	64.5808	0.96613	9.70766	169.099	3.36371	8.26984	67.0403	39.1785	168.684	113.302	222.819	198.435	207.405
100062297	FREM1	FRAS1 related extracellular matrix 1	-	protein-coding	158326	FREM1	FRAS1 related extracellular matrix 1	BNAR|C9orf143|C9orf145|C9orf154|MOTA|TILRR|TRIGNO2	protein-coding	-1.93305	21.7216	3.15217e-06	8.89549e-05		812	598	62	515.5	261	248	70	139	190	119	76	118	110	143	113	156	26	116	74		390.147	251.542	31.0388	249.02	133.353	17.2792	19.6216	60.5004	22.9507	17.863	22.5903	22.1351	26.0469	24.007	28.1084
100146483	OGFR	opioid growth factor receptor	-	protein-coding	11054	OGFR	opioid growth factor receptor	-	protein-coding	0.877621	21.6963	3.19403e-06	8.99546e-05		26	19	26	28	25	126.5	48.3	21	115	122	96	85	80	115.5	125.5	202	22	208	79.5		12.4924	7.99214	13.0163	13.5258	12.7732	8.81377	13.5389	9.14035	13.8912	18.3133	28.5352	15.9448	18.9432	19.3903	31.2177
100054924	DCLK3	doublecortin like kinase 3	-	protein-coding	85443	DCLK3	doublecortin like kinase 3	CLR|DCAMKL3|DCDC3C|DCK3	protein-coding	1.66273	21.6097	3.34161e-06	9.39215e-05		7	4	40	4	4	52	12	8	20	39	50	57	66	52	62	38	13	69	11		3.36333	1.68256	20.0251	1.93226	2.04372	3.62305	3.36371	3.48204	2.41587	5.85425	14.8621	10.6924	15.6281	8.72981	15.4223
100061000	ACSS3	acyl-CoA synthetase short chain family member 3	-	protein-coding	79611	ACSS3	acyl-CoA synthetase short chain family member 3	-	protein-coding	-1.01593	21.5797	3.39433e-06	9.50684e-05		387	347	404.5	483.5	342	1693.5	1467	645.5	864.5	746	399	533	243	496	459.5	699.5	181	491.5	387		185.944	145.962	202.503	233.562	174.738	117.993	411.213	280.957	104.426	111.981	118.599	99.9831	57.54	83.269	114.299
100068712	FAM171A1	family with sequence similarity 171 member A1	-	protein-coding	221061	FAM171A1	family with sequence similarity 171 member A1	APCN|C10orf38	protein-coding	-1.19849	21.5787	3.39603e-06	9.50684e-05		266	326	92	188	205	458	468	96	431	339	109.5	166	152	185	80	379	74	220	192.5		127.807	137.128	46.0576	90.8162	104.741	31.9107	131.185	41.7845	52.0619	50.887	32.5479	31.1392	35.9921	31.058	19.8997
100068889	RHBDL2	rhomboid like 2	-	protein-coding	54933	RHBDL2	rhomboid like 2	RRP2	protein-coding	-1.21855	21.4558	3.62076e-06	0.000101157		62	94	60	44	49	73	111	65	93	78	36	38	35	52.5	46	136	8	89	79.3		29.7895	39.5401	30.0376	21.2549	25.0356	5.0862	31.1143	28.2916	11.2338	11.7085	10.7007	7.12825	8.28765	8.81375	11.4423
100060961	SLC15A1	solute carrier family 15 member 1	-	protein-coding	6564	SLC15A1	solute carrier family 15 member 1	HPECT1|HPEPT1|PEPT1	protein-coding	3.64588	21.4391	3.65243e-06	0.000101838		5	157	6	5	68	267	2	3	490.5	2445	563.5	46	2677	986.5	747	1443	41	2474	75		2.40238	66.0403	3.00376	2.41533	34.7432	18.603	0.560618	1.30576	59.2491	367.017	167.495	8.62894	633.887	165.615	185.814
100057862	LOC100057862	heat shock cognate 71 kDa protein pseudogene	-	pseudo	3312	HSPA8	heat shock protein family A (Hsp70) member 8		protein-coding	0.837014	21.4267	3.67622e-06	0.000102297		180	120.5	186.8	142.8	118.4	1097.2	312.8	142.3	660.7	715	620.3	480.3	516.2	686.5	619.6	1637.4	171.3	1248	323.7		86.4857	50.687	93.517	68.9817	60.4941	76.4463	87.6807	61.9368	79.8081	107.328	184.379	90.0974	122.231	115.25	154.123
100065847	RASSF2	Ras association domain family member 2	-	protein-coding	9770	RASSF2	Ras association domain family member 2	CENP-34|RASFADIN	protein-coding	-0.907641	21.3894	3.74839e-06	0.000103978		60	122.5	169	96	76	526	112	65	329	203	67	89	124	136	50	167	19.5	171	106		28.8286	51.5283	84.6059	46.3742	38.8307	36.6485	31.3946	28.2916	39.741	30.4721	19.9152	16.6951	29.362	22.8318	12.4373
100053071	GPR68	G protein-coupled receptor 68	-	protein-coding	8111	GPR68	G protein-coupled receptor 68	AI2A6|GPR12A|OGR1	protein-coding	1.65851	21.3878	3.75151e-06	0.000103978		107	87	37	90	67	149	102	177	111.8	564	148	657	696	300	354	2667.2	135	200	692		51.4109	36.5956	18.5232	43.4759	34.2323	10.3814	28.5915	77.0401	13.5047	84.6615	43.9917	123.244	164.806	50.3643	88.0563
100146169	FAM131A	family with sequence similarity 131 member A	-	protein-coding	131408	FAM131A	family with sequence similarity 131 member A	C3orf40|FLAT715|PRO1378	protein-coding	1.39642	21.3122	3.90245e-06	0.000107947		6	12	20	11	5	60.5	10	3	55	44	49	51	43	46	72	89	8	169	63		2.88286	5.04767	10.0125	5.31372	2.55465	4.21528	2.80309	1.30576	6.64363	6.6048	14.5648	9.56687	10.182	7.72253	17.9097
100630667	LOC100630667	C-X-C motif chemokine 17	-	protein-coding	284340	CXCL17	C-X-C motif chemokine ligand 17		protein-coding	1.34797	21.2935	3.94058e-06	0.000108786		11	65	243.5	34	68.5	637	301.5	59	443.3	556	262.3	549	336.5	429.5	316	1218	151.3	845	476.5		5.28524	27.3415	121.903	16.4242	34.9987	44.3824	84.5132	25.68	53.5477	83.4607	77.9664	102.985	79.6798	72.1049	78.6039
100059081	PSMD2	proteasome 26S subunit, non-ATPase 2	-	protein-coding	5708	PSMD2	proteasome 26S subunit, non-ATPase 2	P97|RPN1|S2|TRAP2	protein-coding	0.709519	21.2662	3.99723e-06	0.000110133		136	227	152	211	199	1194	441	166	819	940	528.5	835	718.5	776.5	611.5	1148.8	167.5	1505	585		65.3447	95.485	76.0952	101.927	101.675	83.1908	123.616	72.2523	98.9297	141.103	157.092	156.634	170.134	130.36	152.108
100630456	CEP20	centrosomal protein 20	FOPNL	protein-coding	123811	CEP20	centrosomal protein 20	C16orf63|FOPNL|FOR20|PHSECRG2	protein-coding	0.742312	21.2471	4.03719e-06	0.000111015		41	59	53	53	42	456	79	63	256	195	130	251	171	285	202	590	57	269	194		19.6995	24.8177	26.5332	25.6024	21.459	31.7714	22.1444	27.4211	30.9231	29.2713	38.6414	47.084	40.4911	47.8461	50.2468
100055303	GABPB2	GA binding protein transcription factor subunit beta 2	-	protein-coding	126626	GABPB2	GA binding protein transcription factor subunit beta 2	GABPB-2	protein-coding	-1.07654	21.2341	4.06472e-06	0.000111552		151.5	235.5	56	185	109.5	808.5	74	56	477	191.5	82.5	156	106	150	108	240	26	138	155		72.7921	99.0605	28.0351	89.367	55.9468	56.3315	20.7429	24.3743	57.6184	28.7459	24.5224	29.2634	25.0997	25.1821	26.8646
100061847	COBLL1	cordon-bleu WH2 repeat protein like 1	-	protein-coding	22837	COBLL1	cordon-bleu WH2 repeat protein like 1	COBLR1	protein-coding	-1.05741	21.1353	4.27969e-06	0.000117221		324	502	153	393	488	1117	191	225	1084	486	150	292	216	385.5	215	619.5	100	437	405		155.674	211.161	76.5958	189.845	249.334	77.8259	53.539	97.9323	130.94	72.953	44.5862	54.775	51.1466	64.7181	53.4805
100062273	KLF10	Kruppel like factor 10	-	protein-coding	7071	KLF10	Kruppel like factor 10	EGR-alpha|EGRA|TIEG|TIEG1	protein-coding	1.10981	21.1042	4.3497e-06	0.000118906		159	140	354	84	96	2239	306	100	647	591	521	815	906	692	704	936	210	1444	862		76.3957	58.8895	177.222	40.5775	49.0492	156	85.7746	43.5255	78.1533	88.7145	154.863	152.882	214.532	116.174	175.118
100061166	HIF1A	hypoxia inducible factor 1 subunit alpha	HIF1-alpha	protein-coding	3091	HIF1A	hypoxia inducible factor 1 subunit alpha	HIF-1-alpha|HIF-1A|HIF-1alpha|HIF1|HIF1-ALPHA|MOP1|PASD8|bHLHe78	protein-coding	-1.03302	21.065	4.43967e-06	0.000121128		1686	1392	2735.5	1510	829.5	7367	2623.5	461	3400	2232	1012	1467.5	1367.5	1759.5	990	2463	358	2692.5	1223		810.083	585.529	1369.46	729.428	423.816	513.289	735.391	200.652	410.697	335.044	300.808	275.282	323.81	295.387	246.259
100059040	SLC25A30	solute carrier family 25 member 30	-	protein-coding	253512	SLC25A30	solute carrier family 25 member 30	KMCP1	protein-coding	-0.974858	21.0535	4.4663e-06	0.000121617		89	127	34	111.5	83	532.5	88.5	40	353	152.5	47	137	59.5	103.5	64.5	197	34	106	101.5		42.7624	53.4212	17.0213	53.8617	42.4072	37.1014	24.8073	17.4102	42.64	22.8916	13.9703	25.6992	14.089	17.3757	16.0441
100060004	XKRX	XK related X-linked	-	protein-coding	402415	XKRX	XK related X-linked	XKR2|XPLAC|XRG2	protein-coding	1.53806	21.026	4.53101e-06	0.00012314		5	10	47	9	4	70	44	22	36	81	30.5	91.5	83	69	48	403	29	83	105		2.40238	4.20639	23.5294	4.34759	2.04372	4.87718	12.3336	9.57561	4.34856	12.1588	9.06586	17.1641	19.6536	11.5838	11.9398
100052493	NDRG4	NDRG family member 4	-	protein-coding	65009	NDRG4	NDRG family member 4	BDM1|SMAP-8|SMAP8	protein-coding	-1.1054	21.0062	4.57797e-06	0.000124174		1000.5	572	629	653.5	1035.5	1915.7	2003.5	1172	2179	1140	736.5	718	845.5	922	614	1917	149	1142.5	1879.8		480.716	240.605	314.894	315.683	529.068	133.475	561.599	510.119	263.209	171.124	218.918	134.686	200.206	154.786	152.73
100073063	PTPRK	protein tyrosine phosphatase receptor type K	-	protein-coding	5796	PTPRK	protein tyrosine phosphatase receptor type K	R-PTP-kappa	protein-coding	-0.798371	20.9964	4.60142e-06	0.000124568		294.5	377.5	488.5	361	363.5	3641.5	1210	451	2271	827.5	453	636.3	557.3	880	574.5	876.5	148.5	1028	378		141.5	158.791	244.556	174.386	185.723	253.718	339.174	196.3	274.322	124.215	134.65	119.361	131.963	147.735	142.905
100059822	TTYH3	tweety family member 3	-	protein-coding	80727	TTYH3	tweety family member 3	-	protein-coding	-1.18392	20.9697	4.66599e-06	0.000126072		35	48.5	27	54	53	290	180	49	327.5	84.5	36	48.5	144	33	56.5	65	16	91	39		16.8167	20.401	13.5169	26.0855	27.0793	20.2055	50.4556	21.3275	39.5598	12.6842	10.7007	9.0979	34.0978	5.54007	14.0542
100066484	BEND3	BEN domain containing 3	-	protein-coding	57673	BEND3	BEN domain containing 3	KIAA1553	protein-coding	-0.897611	20.912	4.80875e-06	0.000129679		21	24	16	19	25	169	56	34	105.5	44	15	37	37	36	29	64	9	32	27		10.09	10.0953	8.01002	9.17824	12.7732	11.7749	15.6973	14.7987	12.7437	6.6048	4.45862	6.94067	8.76123	6.04372	7.21365
100055292	LSS	lanosterol synthase	-	protein-coding	4047	LSS	lanosterol synthase	APMR4|CTRCT44|HYPT14|OSC	protein-coding	-1.53384	20.8717	4.91104e-06	0.000132182		45	52.5	26.5	43	23	84	36	58	82.5	32	5	23	24	16	10	172	11	65	27		21.6214	22.0835	13.2666	20.7718	11.7514	5.85262	10.0911	25.2448	9.96545	4.80349	1.48621	4.31447	5.68296	2.6861	2.48747
100065571	DENND11	DENN domain containing 11	KIAA1147	protein-coding	57189	DENND11	DENN domain containing 11	KIAA1147|LCHN|PRO2561	protein-coding	-1.03792	20.8054	5.08382e-06	0.000136569		221	259	100	257	210	546	355	115	504	437	192	277	152	177	139.5	416	40	232	138		106.185	108.945	50.0626	124.148	107.295	38.042	99.5097	50.0543	60.8798	65.5977	57.0703	51.9612	35.9921	29.7149	34.7001
100051001	INTS7	integrator complex subunit 7	-	protein-coding	25896	INTS7	integrator complex subunit 7	C1orf73|INT7	protein-coding	-0.779021	20.8007	5.09634e-06	0.000136643		146	147	116	134	72	501	295	137	347	221	115	157	104	239	134	335	37	271	137		70.1495	61.8339	58.0727	64.7307	36.7869	34.9067	82.6912	59.6299	41.9153	33.1741	34.1827	29.4509	24.6262	40.1236	33.332
100146707	PPP1R26	protein phosphatase 1 regulatory subunit 26	-	protein-coding	9858	PPP1R26	protein phosphatase 1 regulatory subunit 26	KIAA0649|NRBE3	protein-coding	0.994435	20.7327	5.28074e-06	0.000141315		37	35	31	24	32	220	36	20	202	122	94	84	104	162	120	308	42	321	213		17.7776	14.7224	15.5194	11.5936	16.3497	15.3283	10.0911	8.7051	24.4002	18.3133	27.9407	15.7572	24.6262	27.1967	29.8496
100060683	CCDC25	coiled-coil domain containing 25	-	protein-coding	55246	CCDC25	coiled-coil domain containing 25	-	protein-coding	-0.760286	20.7012	5.36817e-06	0.00014338		259	315	117.5	240	212	1026.5	431.5	288	521	447	221	303.5	266	308.5	219	620	74	495.5	298		124.443	132.501	58.8236	115.936	108.317	71.5204	120.953	125.353	62.9333	67.0988	65.6903	56.9322	62.9861	51.7913	54.4755
100061301	SIDT1	SID1 transmembrane family member 1	-	protein-coding	54847	SIDT1	SID1 transmembrane family member 1	SID-1|SID1	protein-coding	-2.12226	20.6741	5.44487e-06	0.000145151		496.5	421	21	259	144.5	246.5	54	7	189	52	42	57	55	58	27	57	14	90.5	55		238.556	177.089	10.5132	125.114	73.8293	17.1746	15.1367	3.04678	22.8299	7.80567	12.4841	10.6924	13.0234	9.7371	6.71616
100057925	ACSL1	acyl-CoA synthetase long chain family member 1	-	protein-coding	2180	ACSL1	acyl-CoA synthetase long chain family member 1	ACS1|FACL1|FACL2|LACS|LACS1|LACS2	protein-coding	1.22898	20.6668	5.46566e-06	0.000145428		78	65	58	100.5	61	203	152	166	121.5	677	290	427	465.5	330	423.5	467.5	50	769.5	193		37.4771	27.3415	29.0363	48.548	31.1667	14.1438	42.607	72.2523	14.6764	101.624	86.2	80.0991	110.226	55.4007	105.344
100068542	ZDBF2	zinc finger DBF-type containing 2	-	protein-coding	57683	ZDBF2	zinc finger DBF-type containing 2	Slx9	protein-coding	2.20202	20.603	5.65064e-06	0.000150041		20	17	59	17	4	1411	8	24	144	138	304	260	115	296	447	319	14	1318	181		9.60952	7.15086	29.537	8.21211	2.04372	98.3101	2.24247	10.4461	17.3942	20.7151	90.3613	48.7723	27.2308	49.6928	111.19
111768566	LOC111768566	uncharacterized LOC111768566	-	ncRNA						-2.8417	20.5996	5.66078e-06	0.000150041		57	71	21	50	67	30	1	4	12	28	9	2	9	12	10	5	0	8	17		27.3871	29.8654	10.5132	24.1533	34.2323	2.09022	0.280309	1.74102	1.44952	4.20305	2.67517	0.375171	2.13111	2.01457	2.48747
100056592	PTPRG	protein tyrosine phosphatase receptor type G	-	protein-coding	5793	PTPRG	protein tyrosine phosphatase receptor type G	HPTPG|PTPG|R-PTP-GAMMA|RPTPG	protein-coding	-0.710809	20.5961	5.67125e-06	0.000150041		259	576	245.5	449.5	344	2927.5	817.5	359	1755.5	611	437	679	477.5	653	444	1248	139.5	872.5	523		124.443	242.288	122.904	217.138	175.76	203.971	229.153	156.256	212.053	91.7167	129.894	127.371	113.067	109.626	110.443
100064197	CDCA7	cell division cycle associated 7	-	protein-coding	83879	CDCA7	cell division cycle associated 7	ICF3|JPO1	protein-coding	-2.25966	20.5846	5.70546e-06	0.000150661		31	105	10	60	39	20	23	67	44	67	17	28	10	31	4	20	3	10	5		14.8948	44.1671	5.00626	28.9839	19.9263	1.39348	6.44711	29.1621	5.3149	10.0573	5.0531	5.2524	2.3679	5.20431	0.994986
100064404	MCC	MCC regulator of WNT signaling pathway	-	protein-coding	4163	MCC	MCC regulator of WNT signaling pathway	MCC1	protein-coding	-1.00078	20.5524	5.80218e-06	0.000152926		69	115	61	127	80	215	82	48	165	93	54	67	73	70	86	148	18	90	67		33.1528	48.3735	30.5382	61.3493	40.8744	14.9799	22.9853	20.8922	19.9309	13.9601	16.051	12.5682	17.2857	11.7517	21.3922
100056404	ZSCAN29	zinc finger and SCAN domain containing 29	-	protein-coding	146050	ZSCAN29	zinc finger and SCAN domain containing 29	ZNF690|Zfp690	protein-coding	-0.952905	20.5293	5.87269e-06	0.000154493		341	567	147	332	378	1193	523	403	1116	672.5	216	387	244	474	215	895	124	407	582		163.842	238.502	73.5921	160.378	193.131	83.1211	146.602	175.408	134.805	100.948	64.2041	72.5956	57.7768	79.5756	53.4805
100050292	CCNL1	cyclin L1	-	protein-coding	57018	CCNL1	cyclin L1	ANIA6A|BM-001|PRO1073|ania-6a	protein-coding	0.930472	20.5081	5.93802e-06	0.000155888		469	501.5	640.5	412	287.5	6014.5	551	359	2118.5	1996.5	1807	2803.5	1762	2357	1547	3289	507	3829	1594.5		225.343	210.95	320.651	199.023	146.892	419.054	154.45	156.256	255.901	299.693	537.115	525.896	417.224	395.695	384.811
100057413	CENPK	centromere protein K	-	protein-coding	64105	CENPK	centromere protein K	AF5alpha|CENP-K|FKSG14|P33|Solt	protein-coding	-1.9491	20.5018	5.95744e-06	0.000155888		23	10	5	16	17.3	24	47.5	71.8	15	13	5	7	15	11	7	21.3	1	11	4		11.0509	4.20639	2.50313	7.72904	8.83908	1.67218	13.3147	31.2513	1.8119	1.95142	1.48621	1.3131	3.55185	1.84669	1.74123
100051830	PSD3	pleckstrin and Sec7 domain containing 3	-	protein-coding	23362	PSD3	pleckstrin and Sec7 domain containing 3	EFA6D|EFA6R|HCA67	protein-coding	1.09727	20.5013	5.95922e-06	0.000155888		66	244	183	126	157	1418	472	162	1219	2034	613.5	1205	1157	839	608	1122	261	2001	480		31.7114	102.636	91.6146	60.8662	80.216	98.7978	132.306	70.5113	147.247	305.322	182.358	226.041	273.966	140.852	151.238
100056303	DNAJB2	DnaJ heat shock protein family (Hsp40) member B2	-	protein-coding	3300	DNAJB2	DnaJ heat shock protein family (Hsp40) member B2	CMT2T|DSMA5|HSJ-1|HSJ1|HSPF3	protein-coding	1.35934	20.4642	6.07566e-06	0.000158637		8	5	9	7	5	50	5	12	24	37	38.5	24.5	35	34.5	59.5	80	4	109	41.5		3.84381	2.10319	4.50564	3.38146	2.55465	3.4837	1.40155	5.22306	2.89904	5.55404	11.4438	4.59585	8.28765	5.79189	14.8004
100147121	KCTD11	potassium channel tetramerization domain containing 11	-	protein-coding	147040	KCTD11	potassium channel tetramerization domain containing 11	C17orf36|KCASH1|REN|REN/KCTD11	protein-coding	1.2081	20.4471	6.13009e-06	0.00015976		13	18	49	10	14	153	18	12	94	59	110	133	82.5	72	89	190	16	164	69		6.24619	7.5715	24.5307	4.83065	7.15302	10.6601	5.04556	5.22306	11.3546	8.85644	32.6965	24.9489	19.5352	12.0874	22.1384
100067947	MANBA	mannosidase beta	-	protein-coding	4126	MANBA	mannosidase beta	MANB1	protein-coding	1.18456	20.4331	6.17511e-06	0.00016035		320	280	95	351	182	637	298	88	372.5	878	676	764.5	572	1570.5	971	1929.5	145	1506	660		153.752	117.779	47.5595	169.556	92.9892	44.3824	83.5321	38.3024	44.9955	131.796	200.935	143.409	135.444	263.657	241.533
100065086	DNAJB1	DnaJ heat shock protein family (Hsp40) member B1	-	protein-coding	3337	DNAJB1	DnaJ heat shock protein family (Hsp40) member B1	HSPF1|Hdj1|Hsp40|RSPH16B|Sis1	protein-coding	0.899432	20.433	6.1757e-06	0.00016035		74	49	91	61	55	416	80	49	274	298	480	270	319	301	216	329	77	423	192		35.5552	20.6113	45.557	29.467	28.1011	28.9844	22.4247	21.3275	33.0974	44.7325	142.676	50.6481	75.536	50.5322	53.7292
106782427	LOC106782427	uncharacterized LOC106782427	CD24	protein-coding	100133941	CD24	CD24 molecule			1.44912	20.4236	6.20611e-06	0.000160838		1317.5	3500.8	740.3	2042.5	3171.8	15500.2	1413	1044	14780.2	11579.8	6714.7	8232.5	5417	17359.5	15515.8	19527.7	4489.3	30620.3	12148.2		633.027	1472.57	370.614	986.66	1620.57	1079.96	396.077	454.406	1785.35	1738.23	1995.89	1544.3	1282.69	2914.33	3859.5
100147583	FCGRT	Fc fragment of IgG receptor and transporter	-	protein-coding	2217	FCGRT	Fc fragment of IgG receptor and transporter	FCRN|alpha-chain	protein-coding	-1.04996	20.42	6.21753e-06	0.000160838		19	44	21	21	24	171	88	29	139	50	28	15	43	35	27	61	9.5	36	30		9.12904	18.5081	10.5132	10.1444	12.2623	11.9143	24.6672	12.6224	16.7903	7.50545	8.32275	2.81378	10.182	5.87583	6.71616
100070923	SPATS2L	spermatogenesis associated serine rich 2 like	-	protein-coding	26010	SPATS2L	spermatogenesis associated serine rich 2 like	DNAPTP6|SGNP	protein-coding	0.921467	20.4139	6.23749e-06	0.000161056		117	112	144	97.5	101	990	315	195	570.5	943	460	723.5	797	579	505	936	100	1861	318		56.2157	47.1116	72.0902	47.0988	51.6039	68.9773	88.2973	84.8747	68.9126	141.553	136.731	135.718	188.722	97.2031	125.617
111767866	LOC111767866	uncharacterized LOC111767866	-	ncRNA						1.70318	20.344	6.46943e-06	0.000166737		2	13	9	2	11	31	1	5	12	46	19	32	22	134.5	36	38	8	75	28		0.960952	5.46831	4.50564	0.96613	5.62023	2.15989	0.280309	2.17627	1.44952	6.90502	5.64758	6.00274	5.20938	22.58	8.95487
100064696	TACC2	transforming acidic coiled-coil containing protein 2	-	protein-coding	10579	TACC2	transforming acidic coiled-coil containing protein 2	AZU-1|ECTACC	protein-coding	1.43191	20.34	6.48327e-06	0.000166786		60	27	136.5	79	107.5	1437.8	90.5	94	386	745	261	564	757.2	465	1021.5	807	100	4353.5	370.5		28.8286	11.3573	68.3355	38.1621	54.9249	100.177	25.368	40.914	46.6262	111.831	77.58	105.798	179.297	78.0647	254.095
100060554	CTNS	cystinosin, lysosomal cystine transporter	-	protein-coding	1497	CTNS	cystinosin, lysosomal cystine transporter	CTNS-LSB|PQLC4|SLC66A4	protein-coding	1.50889	20.2925	6.64614e-06	0.000170662		93	62	56	71	50	174	139	32	292	190	181	221.5	215	635.5	561.2	5305.2	65	605	926		44.6843	26.0796	28.0351	34.2976	25.5465	12.1233	38.963	13.9282	35.2716	28.5207	53.8007	41.5502	50.9098	106.688	139.597
100065904	PRNP	prion protein	PRP|prmp	protein-coding	5621	PRNP	prion protein	ASCR|AltPrP|CD230|CJD|GSS|KURU|PRIP|PrP|PrP27-30|PrP33-35C|PrPc|p27-30	protein-coding	0.973204	20.2827	6.68003e-06	0.000171217		125	188	184.5	185	177	860	99	58	558	849	487	616.5	525.5	497.5	751	1155.5	163	1454	555		60.0595	79.0801	92.3656	89.367	90.4346	59.9197	27.7506	25.2448	67.4027	127.443	144.756	115.647	124.433	83.5208	186.809
100059976	LOC100059976	immunoglobulin lambda variable 1-40-like	-	other	28825	IGLV1-40	immunoglobulin lambda variable 1-40	IGLV140|V1-13	other	-3.05084	20.249	6.79879e-06	0.000173942		17.5	9.9	18	0.5	2	12.9	42	1.2	14.5	1.3	0.6	2.5	5.5	2.3	2.8	5	0.9	0.7	0		8.40833	4.16433	9.01127	0.241533	1.02186	0.898795	11.773	0.522306	1.7515	0.195142	0.178345	0.468964	1.30234	0.386126	0.69649
100064726	PPIP5K2	diphosphoinositol pentakisphosphate kinase 2	HISPPD1	protein-coding	23262	PPIP5K2	diphosphoinositol pentakisphosphate kinase 2	CFAP160|DFNB100|HISPPD1|IP7K2|VIP2	protein-coding	-0.734565	20.2333	6.85494e-06	0.000175058		276	276	128	281	241	1435.3	593.5	377	860.5	603.7	246.5	332.5	413	394	259	725.5	87	625	313		132.611	116.096	64.0802	135.741	123.134	100.003	166.363	164.091	103.943	90.6209	73.27	62.3722	97.7943	66.1451	64.4253
102148422	ZBED8	zinc finger BED-type containing 8	C14H5orf54	protein-coding	63920	ZBED8	zinc finger BED-type containing 8	Buster3|C5orf54	protein-coding	0.860555	20.2047	6.95831e-06	0.000177373		38	90	47	55	40	533	87	73	317	524	174	347	215	378	195	373	63	404	127		18.2581	37.8575	23.5294	26.5686	20.4372	37.1363	24.3869	31.7736	38.2915	78.6572	51.72	65.0922	50.9098	63.459	48.5056
100070045	BAG2	BAG cochaperone 2	-	protein-coding	9532	BAG2	BAG cochaperone 2	BAG-2|dJ417I1.2	protein-coding	-1.03099	20.1969	6.98655e-06	0.000177769		85	89.5	28.5	72.5	49	203	101.5	56.5	112.5	109	43.5	60	58	58	34	93.3	15.5	131.5	52		40.8405	37.6472	14.2679	35.0222	25.0356	14.1438	28.4514	24.5919	13.5892	16.3619	12.93	11.2551	13.7338	9.7371	8.45738
100059073	FXYD5	FXYD domain containing ion transport regulator 5	-	protein-coding	53827	FXYD5	FXYD domain containing ion transport regulator 5	DYSAD|HSPC113|IWU1|KCT1|OIT2|PRO6241|RIC	protein-coding	1.53439	20.145	7.17891e-06	0.000182331		2	5	10	4	5	25	12	13	27	26	36.5	38	21	25.5	47	114.5	15	108.5	18		0.960952	2.10319	5.00626	1.93226	2.55465	1.74185	3.36371	5.65831	3.26142	3.90284	10.8493	7.12825	4.97259	4.28096	11.6911
100059907	FGF12	fibroblast growth factor 12	-	protein-coding	2257	FGF12	fibroblast growth factor 12	EIEE47|FGF12B|FHF1	protein-coding	2.39284	20.1174	7.28308e-06	0.000184641		0	3	9	1	2	403	24	27	132	63	62	64	151	191	48	439	42	268.5	180.5		0	1.26192	4.50564	0.483065	1.02186	28.0786	6.72742	11.7519	15.9447	9.45687	18.429	12.0055	35.7553	32.0653	11.9398
100052212	IVNS1ABP	influenza virus NS1A binding protein	-	protein-coding	10625	IVNS1ABP	influenza virus NS1A binding protein	ARA3|FLARA3|HSPC068|IMD70|KLHL39|ND1|NS-1|NS1-BP|NS1BP	protein-coding	1.13442	20.0787	7.43201e-06	0.000188076		540	559.3	1029	613	682	9548	2316	541	2424	4342.3	2758.5	5052.3	3995	6598	2797.5	4785.8	593	7656.5	3754.5		259.457	235.263	515.145	296.119	348.454	665.248	649.196	235.473	292.803	651.819	819.94	947.739	945.976	1107.68	695.868
100068984	FAM200B	family with sequence similarity 200 member B	-	protein-coding	285550	FAM200B	family with sequence similarity 200 member B	C4orf53	protein-coding	-0.934902	20.0095	7.7057e-06	0.000194649		45	46	37	50	34	363	55	34	121	133	26	64	64	60	34	72	9	79	31		21.6214	19.3494	18.5232	24.1533	17.3716	25.2917	15.417	14.7987	14.616	19.9645	7.72827	12.0055	15.1546	10.0729	8.45738
100066306	STARD8	StAR related lipid transfer domain containing 8	-	protein-coding	9754	STARD8	StAR related lipid transfer domain containing 8	ARHGAP38|DLC3|STARTGAP3	protein-coding	1.07727	19.9481	7.95742e-06	0.000200645		18	26	21	16	20	165	10	15	139	174	69	118.5	102	83	92	209.5	35	82	64		8.64857	10.9366	10.5132	7.72904	10.2186	11.4962	2.80309	6.52882	16.7903	26.119	20.5096	22.2289	24.1526	13.9341	22.8847
100065629	PDP2	pyruvate dehyrogenase phosphatase catalytic subunit 2	-	protein-coding	57546	PDP2	pyruvate dehyrogenase phosphatase catalytic subunit 2	PDPC 2|PPM2B|PPM2C2	protein-coding	-1.07751	19.9348	8.01293e-06	0.000201174		16	26	16	26	19	104.5	42	25	142	52	7	26	19	36	22	45	5	25	29		7.68762	10.9366	8.01002	12.5597	9.70766	7.28094	11.773	10.8814	17.1526	7.80567	2.08069	4.87723	4.49901	6.04372	5.47242
100067061	ATAD2	ATPase family AAA domain containing 2	-	protein-coding	29028	ATAD2	ATPase family AAA domain containing 2	ANCCA|CT137|PRO2000	protein-coding	-0.934187	19.933	8.02056e-06	0.000201174		95	112	45	106	79	662.5	240	361.5	330	243	68	154	137	177	101	213	25	156	77		45.6452	47.1116	22.5282	51.2049	40.3634	46.159	67.2742	157.345	39.8618	36.4765	20.2124	28.8882	32.4402	29.7149	25.1234
100061031	RGCC	regulator of cell cycle	-	protein-coding	28984	RGCC	regulator of cell cycle	C13orf15|RGC-32|RGC32|bA157L14.2	protein-coding	1.59533	19.9327	8.0216e-06	0.000201174		13	20	6	11	15	199	8	0	49	140	118	87	97.5	100.5	96.5	85	19	71	33		6.24619	8.41278	3.00376	5.31372	7.66394	13.8651	2.24247	0	5.91887	21.0153	35.0745	16.3199	23.087	16.872	24.004
100063997	BAMBI	BMP and activin membrane bound inhibitor	-	protein-coding	25805	BAMBI	BMP and activin membrane bound inhibitor	NMA	protein-coding	-1.21562	19.9279	8.04182e-06	0.000201319		61	42	29	42	17	1460	52	73	242	91	31	63	49	53	45	51	7	48	60		29.309	17.6668	14.5182	20.2887	8.6858	101.724	14.5761	31.7736	29.232	13.6599	9.21448	11.8179	11.6027	8.89769	11.1936
100072439	RTN4RL1	reticulon 4 receptor like 1	-	protein-coding	146760	RTN4RL1	reticulon 4 receptor like 1	NGRH2|NgR3	protein-coding	-2.54563	19.8928	8.19079e-06	0.000204682		23	63	4	62	51	49	7	21	34	37	18	4	6	12	8	3	3	2	9		11.0509	26.5003	2.00251	29.95	26.0574	3.41403	1.96216	9.14035	4.10697	5.55404	5.35034	0.750342	1.42074	2.01457	1.98997
106781521	LOC106781521	uncharacterized LOC106781521	-	ncRNA						1.58019	19.8831	8.23233e-06	0.000205353		5	6	10	10	4	34	0	0	16	43	16	35	35	36	18	31	9	88	40		2.40238	2.52383	5.00626	4.83065	2.04372	2.36892	0	0	1.93269	6.45469	4.75586	6.5655	8.28765	6.04372	4.47744
100056656	ACSL3	acyl-CoA synthetase long chain family member 3	-	protein-coding	2181	ACSL3	acyl-CoA synthetase long chain family member 3	ACS3|FACL3|LACS 3|LACS3|PRO2194	protein-coding	-0.9729	19.8616	8.32568e-06	0.000207311		57	132	29	59	40	259	121	62	177	94	28	58	51	101	42	220	12	88	65		27.3871	55.5243	14.5182	28.5008	20.4372	18.0456	33.9174	26.9858	21.3804	14.1103	8.32275	10.88	12.0763	16.956	10.4474
111773581	LOC111773581	uncharacterized LOC111773581	-	ncRNA						-1.82151	19.8569	8.34619e-06	0.000207452		222	325	40	185	99	207	35	17	140	105	31	55	35	69	21	45	12	46	53		106.666	136.708	20.0251	89.367	50.582	14.4225	9.81082	7.39933	16.9111	15.7615	9.21448	10.3172	8.28765	11.5838	5.22368
100061297	PSPH	phosphoserine phosphatase	-	protein-coding	5723	PSPH	phosphoserine phosphatase	PSP|PSPHD	protein-coding	-1.09999	19.8343	8.44533e-06	0.000209543		109	112	45	105	66	227	90	61	138	219	48	74	45	87	51	147	22	71	61		52.3719	47.1116	22.5282	50.7218	33.7214	15.816	25.2278	26.5505	16.6695	32.8739	14.2676	13.8813	10.6555	14.6056	12.6861
102148867	TRPM4	transient receptor potential cation channel subfamily M member 4	-	protein-coding	54795	TRPM4	transient receptor potential cation channel subfamily M member 4	EKVP6|LTrpC4|PFHB1B|TRPM4B|hTRPM4	protein-coding	1.047	19.829	8.46862e-06	0.000209749		13.5	26	19.5	16	14	84.5	81	13	51.5	71	53	81.5	57	89.5	91.5	143.5	24	191.5	59.5		6.48643	10.9366	9.76221	7.72904	7.15302	5.88746	22.705	5.65831	6.22085	10.6577	15.7538	15.2882	13.497	15.0253	22.7603
100057738	RWDD3	RWD domain containing 3	-	protein-coding	25950	RWDD3	RWD domain containing 3	RSUME	protein-coding	-0.77541	19.8114	8.5471e-06	0.000211318		65	105	48	66	56	406	66	41	200	133	49	90.7	48	105	64	136	21	100	70		31.2309	44.1671	24.0301	31.8823	28.6121	28.2877	18.5004	17.8454	24.1587	19.9645	14.5648	17.014	11.3659	17.6275	15.9198
100058495	MRGBP	MRG domain binding protein	-	protein-coding	55257	MRGBP	MRG domain binding protein	C20orf20|Eaf7|MRG15BP|URCC4	protein-coding	1.08778	19.7925	8.63201e-06	0.00021304		9	19	21	13	7	113	17	17	56	57	44.5	63	55	73	88	184	10	191.5	58		4.32428	7.99214	10.5132	6.27985	3.57651	7.87317	4.76525	7.39933	6.76442	8.55622	13.2272	11.8179	13.0234	12.2553	21.8897
100054617	MREG	melanoregulin	-	protein-coding	55686	MREG	melanoregulin	DSU|WDT2	protein-coding	1.31793	19.7179	8.97569e-06	0.000221131		4	12	8	9	10	182	14	46	38	127	38	89	42	101	52	95	20	65	36		1.9219	5.04767	4.00501	4.34759	5.1093	12.6807	3.92433	20.0217	4.59014	19.0639	11.2952	16.6951	9.94518	16.956	12.9348
100050975	PKP4	plakophilin 4	-	protein-coding	8502	PKP4	plakophilin 4	p0071	protein-coding	0.876659	19.7121	9.0029e-06	0.000221411		121	235	151	172	192	1041	254	258	772.5	941.2	445	773	573	934.5	300	2045.2	300	807	1215		58.1376	98.8502	75.5946	83.0872	98.0985	72.5307	71.1985	112.296	93.3128	141.283	132.272	145.004	135.681	156.885	74.624
100058365	PUM3	pumilio RNA binding family member 3	KIAA0020	protein-coding	9933	PUM3	pumilio RNA binding family member 3	HA-8|HLA-HA8|KIAA0020|PEN|PUF-A|PUF6|XTP5	protein-coding	0.655004	19.6903	9.10612e-06	0.000223481		108.5	99	119	90	133.5	896	208.5	150	415.5	573.5	258	532	368.5	503	346.5	772.5	119	921.5	323		52.1317	41.6433	59.5745	43.4759	68.2091	62.4279	58.4444	65.2882	50.1896	86.0876	76.6882	99.7955	87.2571	84.4441	86.1907
100052833	GALNT1	polypeptide N-acetylgalactosaminyltransferase 1	-	protein-coding	2589	GALNT1	polypeptide N-acetylgalactosaminyltransferase 1	GALNAC-T1	protein-coding	1.31247	19.6876	9.11908e-06	0.000223481		268	299	294	286.5	175	4498	1159.5	366	1258.5	3471	1604	2188	1899	1990	1783.5	1457	475	6181.3	456		128.768	125.771	147.184	138.398	89.4127	313.394	325.018	159.303	152.018	521.029	476.775	410.437	449.664	334.083	443.639
100050598	CBWD1	COBW domain containing 1	-	protein-coding	55871	CBWD1	COBW domain containing 1	COBP	protein-coding	-1.07886	19.6445	9.32733e-06	0.000228185		223	404	154	201	357	1903	117	136.3	1569.3	653.8	164	348	227	411	174	426.5	65	349	227.5		107.146	169.938	77.0965	97.0961	182.402	132.59	32.7962	59.3252	189.561	98.1413	48.7476	65.2798	53.7513	68.9991	43.2819
100067152	KLHL38	kelch like family member 38	-	protein-coding	340359	KLHL38	kelch like family member 38	C8ORFK36	protein-coding	1.43688	19.5591	9.75367e-06	0.000238197		17	8	3	16	17	25	7	3	28	58	33	54	28	77	44	59	9	57	24		8.16809	3.36511	1.50188	7.72904	8.6858	1.74185	1.96216	1.30576	3.38221	8.70633	9.80896	10.1296	6.63012	12.9268	10.9448
100067985	DGKG	diacylglycerol kinase gamma	-	protein-coding	1608	DGKG	diacylglycerol kinase gamma	DAGK3|DGK-GAMMA	protein-coding	-2.31007	19.536	9.87202e-06	0.000240667		14	4	2	7	4	22	30	37	20	5	6	5	0	4	4	5	0	3	5		6.72666	1.68256	1.00125	3.38146	2.04372	1.53283	8.40927	16.1044	2.41587	0.750545	1.78345	0.937928	0	0.671524	0.994986
111773292	LOC111773292	uncharacterized LOC111773292	-	ncRNA						-1.46968	19.4755	1.01897e-05	0.000247979		19	30	8	28	21	55	6	15	49	27	5	18	10	15	9	22	7	12	9		9.12904	12.6192	4.00501	13.5258	10.7295	3.83207	1.68185	6.52882	5.91887	4.05295	1.48621	3.37654	2.3679	2.51821	2.23872
100065187	CHN1	chimerin 1	-	protein-coding	1123	CHN1	chimerin 1	ARHGAP2|CHN|DURS2|NC|RHOGAP2	protein-coding	-1.57987	19.4382	1.0391e-05	0.000252437		61	63	15	74	51	92	24	91	40.5	51.5	22	52.5	22	24	29	31	10	43	30.5		29.309	26.5003	7.5094	35.7468	26.0574	6.41001	6.72742	39.6082	4.89213	7.73062	6.53931	9.84824	5.20938	4.02914	7.21365
100071321	TBC1D9	TBC1 domain family member 9	-	protein-coding	23158	TBC1D9	TBC1 domain family member 9	GRAMD9|MDR1	protein-coding	-0.626743	19.4089	1.05514e-05	0.000255715		164	160	161	174.5	141	1026.5	242	149	713.5	500.5	194.5	237	170	288.5	180	431	61	341	225		78.7981	67.3022	80.6008	84.2948	72.0411	71.5204	67.8348	64.853	86.186	75.1296	57.8134	44.4578	40.2543	48.4337	44.7744
100060985	LOC100060985	zinc finger protein 529	ZNF529	protein-coding	57711	ZNF529	zinc finger protein 529		protein-coding	-0.654463	19.4044	1.05762e-05	0.000255715		115	98.5	68	95	64	744	207	121	401	222	104	157	140	200	129	228	28	236	124		55.2547	41.4329	34.0426	45.8912	32.6995	51.8375	58.024	52.6658	48.4381	33.3242	30.9131	29.4509	33.1506	33.5762	32.0883
100052922	TTC8	tetratricopeptide repeat domain 8	-	protein-coding	123016	TTC8	tetratricopeptide repeat domain 8	BBS8|RP51	protein-coding	0.844329	19.4036	1.05808e-05	0.000255715		64	58	60	75	65	401.5	38	44	293	472.5	117	342	143	303	191	463	74	376	236		30.7505	24.3971	30.0376	36.2299	33.2104	27.9741	10.6517	19.1512	35.3924	70.9265	34.7772	64.1543	33.861	50.8679	47.5106
100071120	TTLL12	tubulin tyrosine ligase like 12	-	protein-coding	23170	TTLL12	tubulin tyrosine ligase like 12	dJ526I14.2	protein-coding	0.863191	19.3896	1.06587e-05	0.000257154		60	53.5	58	67	80	350	378.5	97.5	252	336	231	322.5	243	296.5	220.5	713.5	108.5	305	278.5		28.8286	22.5042	29.0363	32.3654	40.8744	24.3859	106.097	42.4373	30.4399	50.4367	68.6627	60.4964	57.54	49.7767	54.8486
100147424	ALS2CL	ALS2 C-terminal like	-	protein-coding	259173	ALS2CL	ALS2 C-terminal like	RN49018	protein-coding	0.993285	19.3583	1.08348e-05	0.000260951		22	22	54	28	40	109	51	56	101	139.5	104	117.5	83	166	126	318	36	219	206		10.5705	9.25406	27.0338	13.5258	20.4372	7.59447	14.2958	24.3743	12.2001	20.9402	30.9131	22.0413	19.6536	27.8682	31.3421
100064240	PRKCZ	protein kinase C zeta	-	protein-coding	5590	PRKCZ	protein kinase C zeta	PKC-ZETA|PKC2	protein-coding	0.798504	19.3395	1.09421e-05	0.000262811		58	62	50.5	56	93	269	96	57	242.5	269.5	188	254	132.5	264	153	518.5	81	242	287.5		27.8676	26.0796	25.2816	27.0516	47.5165	18.7423	26.9097	24.8095	29.2924	40.4544	55.8814	47.6467	31.3747	44.3206	38.0582
100049949	GATA2	GATA binding protein 2	-	protein-coding	2624	GATA2	GATA binding protein 2	DCML|IMD21|MONOMAC|NFE1B	protein-coding	-1.30055	19.3381	1.09497e-05	0.000262811		314	190	64	178	250	261	158	113	187	190	74	147	135	96	77	200	31	98	148		150.869	79.9214	32.0401	85.9856	127.732	18.1849	44.2888	49.1838	22.5883	28.5207	21.9959	27.5751	31.9666	16.1166	19.1535
100059922	CLDN3	claudin 3	-	protein-coding	1365	CLDN3	claudin 3	C7orf1|CPE-R2|CPETR2|HRVP1|RVP1	protein-coding	1.09798	19.3289	1.10029e-05	0.000263635		40.5	32.5	134.5	79.5	70	266.5	173	46	204	296.5	371	214	315.5	294.5	231.5	462	105.5	507.5	245		19.4593	13.6708	67.3342	38.4037	35.7651	18.5681	48.4935	20.0217	24.6418	44.5073	110.277	40.1433	74.7072	49.4409	57.5848
100050350	FAM107A	family with sequence similarity 107 member A	-	protein-coding	11170	FAM107A	family with sequence similarity 107 member A	DRR1|TU3A	protein-coding	-1.66928	19.3235	1.10343e-05	0.00026366		311	225	226	297	634.5	309	229	327	531.5	415	472	156	50	92	305	177	34	291	122		149.428	94.6438	113.142	143.47	324.185	21.5293	64.1908	142.328	64.2016	62.2953	140.298	29.2634	11.8395	15.4451	75.8677
100071018	RRAGD	Ras related GTP binding D	-	protein-coding	58528	RRAGD	Ras related GTP binding D	RAGD|bA11D8.2.1	protein-coding	-1.33443	19.3222	1.10417e-05	0.00026366		365	314	69	242	236	995	139	37	438	229	102	165	69	291	154	371	32	134	164		175.374	132.081	34.5432	116.902	120.579	69.3257	38.963	16.1044	52.9075	34.375	30.3186	30.9516	16.3385	48.8534	38.307
100056263	FRRS1	ferric chelate reductase 1	-	protein-coding	391059	FRRS1	ferric chelate reductase 1	SDFR2|SDR2	protein-coding	-1.11025	19.3063	1.11341e-05	0.000265414		18	46	22	41	33	330	46	41	66	71	27	48	15	38	12	53	10	58	39		8.64857	19.3494	11.0138	19.8057	16.8607	22.9924	12.8942	17.8454	7.97236	10.6577	8.02551	9.00411	3.55185	6.37948	2.98496
100049927	C7H11orf54	chromosome 7 C11orf54 homolog	-	protein-coding	28970	C11orf54	chromosome 11 open reading frame 54	PTD012|PTOD012	protein-coding	-1.06793	19.2922	1.12165e-05	0.000266921		37	61	12	33	37	179	37	18	105	44	25	30.5	24	46	25	59	8	26	46		17.7776	25.659	6.00752	15.9411	18.9044	12.4717	10.3714	7.83459	12.6833	6.6048	7.43103	5.72136	5.68296	7.72253	6.21866
100034086	PDE3A	phosphodiesterase 3A	-	protein-coding	5139	PDE3A	phosphodiesterase 3A	CGI-PDE|CGI-PDE A|CGI-PDE-A|HTNB	protein-coding	-1.22954	19.2874	1.12448e-05	0.000267141		259	974.5	383	560	594	10728.5	683	693	3951	627.5	460	576	543	1345	564	578	136	2618	582.5		124.443	409.913	191.74	270.516	303.492	747.498	191.451	301.632	477.254	94.1935	136.731	108.049	128.577	225.8	140.293
100064520	CSPG5	chondroitin sulfate proteoglycan 5	-	protein-coding	10675	CSPG5	chondroitin sulfate proteoglycan 5	NGC	protein-coding	-2.53602	19.2578	1.14206e-05	0.00027085		68	27	6	31	30	16	2	2	25	12	9	7	2	5	5	3	2	6	5		32.6724	11.3573	3.00376	14.975	15.3279	1.11478	0.560618	0.87051	3.01983	1.80131	2.67517	1.3131	0.47358	0.839405	1.24373
100071949	UBE2H	ubiquitin conjugating enzyme E2 H	-	protein-coding	7328	UBE2H	ubiquitin conjugating enzyme E2 H	E2-20K|GID3|UBC8|UBCH|UBCH2	protein-coding	0.678813	19.2546	1.14397e-05	0.00027085		230	299	243	269	259	1523.5	658.5	356	780.5	1462.5	624	1135	951	921.5	791.5	2356	281	1270.5	914		110.509	125.771	121.652	129.944	132.331	106.148	184.583	154.951	94.2792	219.535	185.479	212.91	225.187	154.702	196.883
100057085	PYGB	glycogen phosphorylase B	-	protein-coding	5834	PYGB	glycogen phosphorylase B	GPBB	protein-coding	0.945427	19.2296	1.159e-05	0.000273944		35	45	57	52	56	232	175.5	88	219	315	172.5	309	143.5	192	246	600	76	503	138		16.8167	18.9288	28.5357	25.1194	28.6121	16.1644	49.1942	38.3024	26.4537	47.2844	51.2741	57.964	33.9794	32.2331	61.1916
100051634	KCNJ15	potassium inwardly rectifying channel subfamily J member 15	-	protein-coding	3772	KCNJ15	potassium inwardly rectifying channel subfamily J member 15	IRKK|KIR1.3|KIR4.2	protein-coding	-2.60972	19.1768	1.19152e-05	0.000281155		70	71	29	28	33	10	38	4	7	26	4	6	8	8	21	19	1	21	0		33.6333	29.8654	14.5182	13.5258	16.8607	0.69674	10.6517	1.74102	0.845553	3.90284	1.18896	1.12551	1.89432	1.34305	5.22368
100061813	PDZRN3	PDZ domain containing ring finger 3	-	protein-coding	23024	PDZRN3	PDZ domain containing ring finger 3	LNX3|SEMACAP3|SEMCAP3	protein-coding	-1.27328	19.1385	1.21566e-05	0.000286366		137	123	44	90	117	1177	28	70	550	114	106	104	84	149	147	141	27	86	46		65.8252	51.7386	22.0276	43.4759	59.7788	82.0063	7.84865	30.4678	66.4363	17.1124	31.5076	19.5089	19.8904	25.0143	36.5657
100064614	TLR10	toll like receptor 10	-	protein-coding	81793	TLR10	toll like receptor 10	CD290	protein-coding	-1.42934	19.1283	1.22222e-05	0.000287428		4.5	12	36.5	6	8	88	33.5	19.5	65	18	3	8.6	11	14.8	10.5	36.8	5.5	9	9		2.16214	5.04767	18.2729	2.89839	4.08744	6.13131	9.39035	8.48747	7.85156	2.70196	0.891724	1.61324	2.60469	2.48464	2.61184
100064442	SOX5	SRY-box transcription factor 5	-	protein-coding	6660	SOX5	SRY-box transcription factor 5	L-SOX5|L-SOX5B|L-SOX5F|LAMSHF	protein-coding	-1.17783	19.1195	1.22784e-05	0.000288263		558.5	460.5	92	428	583	2106	697.8	778.5	1271	996	238.5	321	198	722.5	216	1035	218	575	478		268.346	193.704	46.0576	206.752	297.872	146.734	195.6	338.846	153.528	149.509	70.892	60.215	46.8844	121.294	53.7292
106782877	LOC106782877	uncharacterized LOC106782877	-	ncRNA	100093630	SNHG8	small nucleolar RNA host gene 8		ncRNA	-0.860904	19.0405	1.2797e-05	0.000299936		87.5	56.5	38	23	32	207.5	86.5	48.5	125.5	61	37.5	68.5	48	55	44	117.5	9	76.5	40.5		42.0417	23.7661	19.0238	11.1105	16.3497	14.4574	24.2467	21.1099	15.1596	9.15666	11.1465	12.8496	11.3659	9.23345	10.9448
100050845	CBLL1	Cbl proto-oncogene like 1	-	protein-coding	79872	CBLL1	Cbl proto-oncogene like 1	HAKAI|RNF188	protein-coding	1.04651	19.0235	1.2912e-05	0.000301795		144	81	78	130	93	490	117	84	279	855.5	419	565.5	378	361	562	511.5	116	367	165		69.1885	34.0718	39.0489	62.7985	47.5165	34.1403	32.7962	36.5614	33.7013	128.418	124.544	106.08	89.5066	60.605	139.796
100054271	ICE2	interactor of little elongation complex ELL subunit 2	NARG2	protein-coding	79664	ICE2	interactor of little elongation complex ELL subunit 2	BRCC1|NARG2	protein-coding	1.01437	19.0224	1.29196e-05	0.000301795		399	241	109	144	149	1524.5	226	155	762	1157	736	813	904	561	543	1124	153	3921	1012		191.71	101.374	54.5683	69.5614	76.1285	106.218	63.3498	67.4645	92.0445	173.676	218.77	152.507	214.058	94.1812	135.069
100062325	FAM53C	family with sequence similarity 53 member C	-	protein-coding	51307	FAM53C	family with sequence similarity 53 member C	C5orf6	protein-coding	0.776968	19.0094	1.30076e-05	0.000302923		29	55.5	32	48	39	295	85	47	207	173.5	139	207	131	129	163.5	418	39	424	152		13.9338	23.3455	16.02	23.1871	19.9263	20.5538	23.8263	20.457	25.0042	26.0439	41.3165	38.8302	31.0195	21.6566	40.6701
106781657	LOC106781657	uncharacterized LOC106781657	-	ncRNA						1.67279	19.0089	1.30112e-05	0.000302923		9	9	13	14	16	38	0	8	18	96	35	39	82	157	49	53	7	194	44		4.32428	3.78575	6.50814	6.76291	8.17487	2.64761	0	3.48204	2.17428	14.4105	10.4034	7.31584	19.4168	26.3573	12.1886
100072858	PLA2G12A	phospholipase A2 group XIIA	-	protein-coding	81579	PLA2G12A	phospholipase A2 group XIIA	GXII|PLA2G12|ROSSY	protein-coding	0.801148	18.9974	1.30893e-05	0.000304235		100	174	238	92	76	1032.7	263	122	548.2	754	328	463	578	488	455.4	1523.2	118	854.4	434		48.0476	73.1912	119.149	44.442	38.8307	71.9524	73.7213	53.1011	66.2189	113.182	97.4951	86.8521	136.865	81.9259	113.279
100034031	TKT	transketolase	-	protein-coding	7086	TKT	transketolase	HEL-S-48|HEL107|SDDHD|TK|TKT1	protein-coding	-1.06431	18.9845	1.31786e-05	0.0003058		127	151	72	144	122	248	294	170	192.3	152	108	122	103.5	120.7	104	389.2	26	146.7	197		61.0205	63.5165	36.0451	69.5614	62.3334	17.2792	82.4109	73.9933	23.2285	22.8166	32.1021	22.8854	24.5078	20.2632	25.8696
100060271	EPB41L5	erythrocyte membrane protein band 4.1 like 5	-	protein-coding	57669	EPB41L5	erythrocyte membrane protein band 4.1 like 5	BE37|LULU|LULU1|YMO1|YRT	protein-coding	-1.12281	18.9771	1.32298e-05	0.00030648		1459	1570	549.5	1397	972	6362.8	552	406.5	3265.5	2411.5	781	1205.5	613	1424	785	1458	221	1679.5	812.5		701.015	660.403	275.094	674.842	496.624	443.322	154.731	176.931	394.45	361.988	232.145	226.134	145.152	239.063	195.266
111768612	LOC111768612	uncharacterized LOC111768612	-	ncRNA						-1.33319	18.9646	1.33166e-05	0.00030798		18	47	20	38	10	175	20	18	90	22	5	28	16	39	13	14	6	48	23		8.64857	19.77	10.0125	18.3565	5.1093	12.193	5.60618	7.83459	10.8714	3.3024	1.48621	5.2524	3.78864	6.54736	3.2337
100058234	ZBTB21	zinc finger and BTB domain containing 21	ZNF295	protein-coding	49854	ZBTB21	zinc finger and BTB domain containing 21	ZNF295	protein-coding	0.805024	18.9469	1.34405e-05	0.000310332		163	149	167	146	159	1664	218	93	749	638	468	824	389	619	664	1239	134	1363	711		78.3176	62.6752	83.6046	70.5275	81.2378	115.938	61.1074	40.4787	90.4742	95.7696	139.109	154.571	92.1113	103.918	165.168
100050503	TIA1	TIA1 cytotoxic granule associated RNA binding protein	-	protein-coding	7072	TIA1	TIA1 cytotoxic granule associated RNA binding protein	TIA-1|WDM	protein-coding	-0.648438	18.9191	1.36384e-05	0.000313891		638	947.5	493.5	654	494.5	4797	1042.3	644	2941	1352	624.5	1049	896	1366	712	1735	266	1586	785		306.544	398.555	247.059	315.925	252.655	334.226	292.166	280.304	355.253	202.948	185.627	196.777	212.164	229.325	177.108
100061213	ALDH18A1	aldehyde dehydrogenase 18 family member A1	-	protein-coding	5832	ALDH18A1	aldehyde dehydrogenase 18 family member A1	ADCL3|ARCL3A|GSAS|P5CS|PYCS|SPG9|SPG9A|SPG9B	protein-coding	-0.805727	18.9189	1.36396e-05	0.000313891		54.5	56	37	48.5	31	215	88	55	120	82.5	30	53	57	72	53.5	165	13	74	43		26.1859	23.5558	18.5232	23.4287	15.8388	14.9799	24.6672	23.939	14.4952	12.384	8.91724	9.94204	13.497	12.0874	13.3079
100053604	CERK	ceramide kinase	-	protein-coding	64781	CERK	ceramide kinase	LK4|dA59H18.2|dA59H18.3|hCERK	protein-coding	-0.940625	18.8887	1.38573e-05	0.000318377		52	78	155	99	59	350	215	51	164	114	69	84	86	98	83	122	21	97	73		24.9848	32.8098	77.5971	47.8234	30.1449	24.3859	60.2664	22.198	19.8101	17.1124	20.5096	15.7572	20.3639	16.4523	20.646
100059173	ZNRF3	zinc and ring finger 3	-	protein-coding	84133	ZNRF3	zinc and ring finger 3	BK747E2.3|RNF203	protein-coding	-1.0289	18.8349	1.42537e-05	0.000326946		35	34	29	21	31	439	128	70	305.5	68	27	76	42	65	48	87	16	63	75		16.8167	14.3017	14.5182	10.1444	15.8388	30.5869	35.8796	30.4678	36.9023	10.2074	8.02551	14.2565	9.94518	10.9123	11.9398
100054244	ZFHX3	zinc finger homeobox 3	-	protein-coding	463	ZFHX3	zinc finger homeobox 3	ATBF1|ATBT|C16orf47|ZFH-3|ZNF927	protein-coding	1.09669	18.8149	1.44037e-05	0.000329846		505	1042	1108	711	905	12072.7	1469	704	7974	5382	3051	5654.5	5400.3	5675	3684.5	6338	924	11937.5	4725.5		242.64	438.306	554.694	343.459	462.391	841.154	411.774	306.419	963.206	807.887	906.883	1060.7	1278.74	952.725	916.507
100058646	PRDX3	peroxiredoxin 3	-	protein-coding	10935	PRDX3	peroxiredoxin 3	AOP-1|AOP1|HBC189|MER5|PRO1748|SP-22|prx-III	protein-coding	0.849451	18.7801	1.46686e-05	0.000335361		201	371	110	281	153	1039	224.5	81	590	853	412	735	523	795	655	1476	172	1349	550		96.5757	156.057	55.0689	135.741	78.1722	72.3913	62.9294	35.2556	71.268	128.043	122.463	137.875	123.841	133.465	162.929
100037401	PLA2G2A	phospholipase A2 group IIA	SPLA2	protein-coding	5320	PLA2G2A	phospholipase A2 group IIA	MOM1|PLA2|PLA2B|PLA2L|PLA2S|PLAS1|sPLA2	protein-coding	-3.13437	18.7739	1.47171e-05	0.00033592		46	213	220	118	46	100.5	6406	17	44	11	3	4	75.5	10	16	220	5	18	219		22.1019	89.5961	110.138	57.0017	23.5028	7.00224	1795.66	7.39933	5.3149	1.6512	0.891724	0.750342	17.8776	1.67881	3.97994
111772155	LOC111772155	uncharacterized LOC111772155	-	ncRNA						-1.2755	18.7679	1.47632e-05	0.000336422		14.5	16.3	15.8	17	26.7	55.5	17.3	7.3	44.8	27.8	6	12.5	19.2	12.5	12.5	21.3	1.5	17.8	6		6.9669	6.85642	7.9099	8.21211	13.6418	3.86691	4.84935	3.17736	5.41154	4.17303	1.78345	2.34482	4.54637	2.09851	3.10933
100062090	NFIB	nuclear factor I B	-	protein-coding	4781	NFIB	nuclear factor I B	CTF|HMGIC/NFIB|MACID|NF-I/B|NF1-B|NFI-B|NFI-RED|NFIB2|NFIB3	protein-coding	-0.749817	18.7593	1.48297e-05	0.000337387		992	478	614.5	608	499.5	4309.7	922	584	1784.3	1151	600	1001	439.5	951.5	554.5	1548	266	943	850.5		476.632	201.065	307.635	293.704	255.209	300.274	258.445	254.189	215.531	172.776	178.345	187.773	104.069	159.739	137.93
100060057	ENOX1	ecto-NOX disulfide-thiol exchanger 1	-	protein-coding	55068	ENOX1	ecto-NOX disulfide-thiol exchanger 1	CNOX|PIG38|bA64J21.1|cCNOX	protein-coding	-1.76482	18.7347	1.50226e-05	0.000341221		11	34	4	18	16	16	6	28.5	42	12	5	7	5	9	9	16	3	16	6		5.28524	14.3017	2.00251	8.69517	8.17487	1.11478	1.68185	12.4048	5.07332	1.80131	1.48621	1.3131	1.18395	1.51093	2.23872
102150971	LOC102150971	uncharacterized LOC102150971	-	ncRNA						-1.20578	18.7188	1.51484e-05	0.000343518		30	24	16	9	13	71	14	14	55	32	12	18	13	21	11	17	2	14	11		14.4143	10.0953	8.01002	4.34759	6.64209	4.94686	3.92433	6.09357	6.64363	4.80349	3.56689	3.37654	3.07827	3.5255	2.73621
111770153	LOC111770153	uncharacterized LOC111770153	-	ncRNA						-1.77004	18.7025	1.52785e-05	0.000345907		18	23	6	15	11	23	11	17	45	18	5	21	7	8	10	8	3	2	3		8.64857	9.6747	3.00376	7.24598	5.62023	1.6025	3.0834	7.39933	5.4357	2.70196	1.48621	3.9393	1.65753	1.34305	2.48747
100050541	RAPGEF3	Rap guanine nucleotide exchange factor 3	-	protein-coding	10411	RAPGEF3	Rap guanine nucleotide exchange factor 3	CAMP-GEFI|EPAC|EPAC1|HSU79275|bcm910	protein-coding	-1.24185	18.6797	1.54624e-05	0.000349505		24	32	20	15	21	52.5	30	29	37	22	18	13	16.5	23	14	41	2	21	33		11.5314	13.4604	10.0125	7.24598	10.7295	3.65789	8.40927	12.6224	4.46935	3.3024	5.35034	2.43861	3.90703	3.86126	3.48245
100147284	MDK	midkine	-	protein-coding	4192	MDK	midkine	ARAP|MK|NEGF2	protein-coding	-2.40505	18.6373	1.58098e-05	0.000356781		2	3	11	4	4	160	150	26	160	9	8	6	9	7	5	2	3	15	0		0.960952	1.26192	5.50689	1.93226	2.04372	11.1478	42.0464	11.3166	19.3269	1.35098	2.37793	1.12551	2.13111	1.17517	1.24373
100051533	OGDHL	oxoglutarate dehydrogenase L	-	protein-coding	55753	OGDHL	oxoglutarate dehydrogenase L	-	protein-coding	-2.70964	18.5793	1.62984e-05	0.000367215		92	71	6	124	100	12	23	10	25	186	13	22	12	12	14	20	0	11	9		44.2038	29.8654	3.00376	59.9001	51.093	0.836088	6.44711	4.35255	3.01983	27.9203	3.86414	4.12688	2.84148	2.01457	3.48245
100060957	PPP2R2B	protein phosphatase 2 regulatory subunit Bbeta	-	protein-coding	5521	PPP2R2B	protein phosphatase 2 regulatory subunit Bbeta	B55BETA|PP2AB55BETA|PP2ABBETA|PP2APR55B|PP2APR55BETA|PR2AB55BETA|PR2ABBETA|PR2APR55BETA|PR52B|PR55-BETA|PR55BETA|SCA12	protein-coding	-1.97404	18.5504	1.65475e-05	0.000372225		40	9	7	14	9	21	25	164	25	5	7	3	4	17	7	17	1	8	6		19.219	3.78575	3.50438	6.76291	4.59837	1.46315	7.00773	71.3818	3.01983	0.750545	2.08069	0.562757	0.94716	2.85398	1.74123
100059969	ETS2	ETS proto-oncogene 2, transcription factor	-	protein-coding	2114	ETS2	ETS proto-oncogene 2, transcription factor	ETS2IT1	protein-coding	1.03353	18.539	1.66465e-05	0.000373806		130	155	655.5	147	136	2475	473	207.5	959.5	1250.5	1036.5	1142.7	818	729	725	2083.5	213	2346.5	783		62.4619	65.199	328.161	71.0106	69.4864	172.443	132.586	90.3154	115.901	187.711	308.091	214.354	193.694	122.385	180.341
102150880	ZC3HAV1L	zinc finger CCCH-type containing, antiviral 1 like	-	protein-coding	92092	ZC3HAV1L	zinc finger CCCH-type containing, antiviral 1 like	C7orf39	protein-coding	-0.799519	18.5342	1.66884e-05	0.000373806		214	220	79	196	181	791	242	192	501	359	86	278	192	237	209	482	60	224	210		102.822	92.5406	39.5495	94.6807	92.4783	55.1122	67.8348	83.5689	60.5174	53.8892	25.5627	52.1488	45.4637	39.7878	51.988
100057563	TSC22D2	TSC22 domain family member 2	-	protein-coding	9819	TSC22D2	TSC22 domain family member 2	TILZ4a|TILZ4b|TILZ4c	protein-coding	0.810994	18.5331	1.6698e-05	0.000373806		223	280	161	161	140	1256.5	252	185	859	734	757	927	356	593	550	1321	234	1643	874		107.146	117.779	80.6008	77.7735	71.5302	87.5454	70.6379	80.5221	103.761	110.18	225.012	173.892	84.2972	99.5534	136.811
100065909	ASPH	aspartate beta-hydroxylase	-	protein-coding	444	ASPH	aspartate beta-hydroxylase	AAH|BAH|CASQ2BP1|FDLAB|HAAH|JCTN|junctin	protein-coding	-0.855286	18.4384	1.75481e-05	0.000392208		255	264.5	163	198	143.5	670.5	564	293	323	372	153.7	307	257	282.5	166.3	510	68	445	245.5		122.521	111.259	81.6021	95.6469	73.3184	46.7164	158.094	127.53	39.0162	55.8406	45.686	57.5888	60.855	47.4264	41.3665
100065361	DOP1A	DOP1 leucine zipper like protein A	DOPEY1	protein-coding	23033	DOP1A	DOP1 leucine zipper like protein A	DOP1|DOPEY1|KIAA1117|dJ202D23.2	protein-coding	-0.660575	18.3927	1.79747e-05	0.0004011		183	222	263	183	143	2121.5	294	222.5	964	437.5	217	322	272	442	256	466.5	79	567	260		87.9271	93.3819	131.665	88.4009	73.0629	147.813	82.4109	96.8442	116.445	65.6727	64.5014	60.4026	64.4069	74.2034	63.6791
100053313	GOLGA5	golgin A5	-	protein-coding	9950	GOLGA5	golgin A5	GOLIM5|RFG5|ret-II	protein-coding	0.758411	18.3754	1.81385e-05	0.00040411		108	99.5	103.5	89	76	912.1	151	89	507	413	323.3	375	348	770	392	582.5	72.5	835	326.7		51.8914	41.8536	51.8148	42.9928	38.8307	63.5497	42.3267	38.7377	61.2422	61.9951	96.0981	70.3446	82.4029	129.268	97.5086
100052158	FUZ	fuzzy planar cell polarity protein	-	protein-coding	80199	FUZ	fuzzy planar cell polarity protein	CPLANE3|FY|NTD	protein-coding	1.31106	18.368	1.82088e-05	0.000404644		10	11	6	9	11	56	5	7	50	21.5	48	42	54	36	56	85	16	54	89.3		4.80476	4.62703	3.00376	4.34759	5.62023	3.90175	1.40155	3.04678	6.03966	3.22735	14.2676	7.8786	12.7867	6.04372	13.9298
111770964	LOC111770964	kelch repeat and BTB domain-containing protein 11-like	-	protein-coding	9920	KBTBD11	kelch repeat and BTB domain containing 11		protein-coding	1.69047	18.3661	1.82272e-05	0.000404644		12.3	27.8	3.7	10.8	27	641.8	9.8	57.2	236.3	160	194.8	149.7	168.8	255.7	237.2	189.5	31.5	377.3	144.8		5.90986	11.6938	1.85232	5.2171	13.7951	44.7168	2.74703	24.8966	28.5435	24.0175	57.9026	28.0816	39.9701	42.9272	59.0027
100033904	PLAUR	plasminogen activator, urokinase receptor	-	protein-coding	5329	PLAUR	plasminogen activator, urokinase receptor	CD87|U-PAR|UPAR|URKR	protein-coding	1.33534	18.363	1.82572e-05	0.000404644		11	10	44	8	9	252	26	7	58	54	82	65.5	103	76	74	118.5	10	167	80		5.28524	4.20639	22.0276	3.86452	4.59837	17.5579	7.28803	3.04678	7.00601	8.10589	24.3738	12.2869	24.3894	12.759	18.4072
100061927	PPM1L	protein phosphatase, Mg2+/Mn2+ dependent 1L	-	protein-coding	151742	PPM1L	protein phosphatase, Mg2+/Mn2+ dependent 1L	PP2C-epsilon|PP2CE|PPM1-LIKE	protein-coding	-0.833765	18.3602	1.82835e-05	0.000404644		46	82.5	51	68	62.5	236	177.5	53	208.5	131.5	59.5	97.5	71.5	93.5	71	126	20.5	80.5	48		22.1019	34.7027	25.5319	32.8484	31.9331	16.4431	49.7549	23.0685	25.1854	19.7393	17.6859	18.2896	16.9305	15.6969	17.661
100058173	NID1	nidogen 1	-	protein-coding	4811	NID1	nidogen 1	NID	protein-coding	1.00439	18.3577	1.83073e-05	0.000404644		50	61	26	26	37	172	35	57	125	153	160.5	162	148	171	254	487	43	201	83		24.0238	25.659	13.0163	12.5597	18.9044	11.9839	9.81082	24.8095	15.0992	22.9667	47.7072	30.3889	35.0449	28.7076	63.1816
100072829	ELOVL6	ELOVL fatty acid elongase 6	-	protein-coding	79071	ELOVL6	ELOVL fatty acid elongase 6	FACE|FAE|LCE	protein-coding	-1.08487	18.3463	1.84179e-05	0.000406444		55	85	40	62	56	637	223	209	388	198	56	121	43	75	38	247	36	121	72		26.4262	35.7543	20.0251	29.95	28.6121	44.3824	62.5089	90.9683	46.8678	29.7216	16.6455	22.6979	10.182	12.5911	9.45237
100061202	MFAP5	microfibril associated protein 5	-	protein-coding	8076	MFAP5	microfibril associated protein 5	AAT9|MAGP-2|MAGP2|MFAP-5|MP25	protein-coding	1.21257	18.3356	1.8521e-05	0.000408076		53	25	32	24	18	232.5	3	19	139.5	200	72.5	105	129	160.5	152	712.3	23	265.8	139.5		25.4652	10.516	16.02	11.5936	9.19673	16.1992	0.840927	8.26984	16.8507	30.0218	21.55	19.6965	30.5459	26.9449	37.8095
100066300	ARHGEF18	Rho/Rac guanine nucleotide exchange factor 18	-	protein-coding	23370	ARHGEF18	Rho/Rac guanine nucleotide exchange factor 18	P114-RhoGEF|RP78|SA-RhoGEF|p114RhoGEF	protein-coding	0.665887	18.3261	1.86137e-05	0.000409298		53	55	61	74	51	299	84	52	220	249	184	215	178	222	130	399	63	232	212		25.4652	23.1351	30.5382	35.7468	26.0574	20.8325	23.546	22.6332	26.5745	37.3772	54.6924	40.3309	42.1486	37.2696	32.337
100629285	ABRACL	ABRA C-terminal like	-	protein-coding	58527	ABRACL	ABRA C-terminal like	C6orf115|Costars|HSPC280|PRO2013	protein-coding	-1.02445	18.3239	1.86351e-05	0.000409298		123	103.5	92.5	53	78	438.5	375	76	159.5	285	87	125.5	82	87	66	148.5	26	97	79		59.0986	43.5361	46.3079	25.6024	39.8525	30.5521	105.116	33.0794	19.2665	42.7811	25.86	23.542	19.4168	14.6056	16.4173
100050698	TMEM106C	transmembrane protein 106C	-	protein-coding	79022	TMEM106C	transmembrane protein 106C	-	protein-coding	-1.56049	18.3027	1.88439e-05	0.000413234		253.5	547.5	88	453	289	579	186	28	807	421	144	136	103	246	113	177	60	101	123		121.801	230.3	44.0551	218.828	147.659	40.3413	52.1375	12.1871	97.4802	63.1959	42.8027	25.5116	24.3894	41.2987	28.1084
100073099	SNX2	sorting nexin 2	-	protein-coding	6643	SNX2	sorting nexin 2	TRG-9	protein-coding	-0.795895	18.2889	1.89812e-05	0.000414936		698	643	289.5	689	501	2103.3	772.5	338.5	1345.5	1010.5	479.5	667.5	576.5	587.3	407.5	1353.2	152	764.5	541		335.372	270.471	144.931	332.832	255.976	146.545	216.539	147.334	162.527	151.685	142.527	125.213	136.509	98.5965	101.364
100055011	IQSEC1	IQ motif and Sec7 domain ArfGEF 1	-	protein-coding	9922	IQSEC1	IQ motif and Sec7 domain ArfGEF 1	ARF-GEP100|ARFGEP100|BRAG2|GEP100|IDDSSBA	protein-coding	-0.793854	18.288	1.89901e-05	0.000414936		85	59	53	73	73	506.5	178	87	290	100	92	114	47	103	92	270	26	109	125		40.8405	24.8177	26.5332	35.2637	37.2979	35.2899	49.895	37.8672	35.0301	15.0109	27.3462	21.3848	11.1291	17.2917	22.8847
100067399	ABHD17C	abhydrolase domain containing 17C, depalmitoylase	-	protein-coding	58489	ABHD17C	abhydrolase domain containing 17C, depalmitoylase	FAM108C1	protein-coding	1.32399	18.2859	1.90106e-05	0.000414936		59	102	218	123	72	2609	187	50	1058.5	671	564	600.5	554	625	684.5	2219.2	103	1837.2	571		28.3481	42.9052	109.137	59.417	36.7869	181.78	52.4178	21.7627	127.86	100.723	167.644	112.645	131.182	104.926	170.267
100055954	SLC30A4	solute carrier family 30 member 4	-	protein-coding	7782	SLC30A4	solute carrier family 30 member 4	ZNT4|znT-4	protein-coding	-1.23913	18.2432	1.94419e-05	0.000423029		747	771	1370	685.5	498.5	2108	3871.5	2666	1200	1075	438	653.5	563.5	838	654	2395.5	160	1179.5	895		358.916	324.313	685.858	331.141	254.698	146.873	1085.22	1160.39	144.952	161.367	130.192	122.587	133.431	140.684	162.68
100056698	LOC100056698	serum amyloid A protein-like	-	protein-coding	6289	SAA2	serum amyloid A2		protein-coding	-3.26887	18.2432	1.94419e-05	0.000423029		2.5	67.3	815.7	8.5	58.5	2	596.9	0	40.8	11.5	9.5	8.5	3.5	7	9	4	4.8	11.8	8		1.20119	28.309	408.361	4.10605	29.8894	0.139348	167.316	0	4.92837	1.72625	2.82379	1.59448	0.828765	1.17517	2.23872
111768875	LOC111768875	uncharacterized LOC111768875	-	ncRNA						-1.06259	18.2359	1.95162e-05	0.000423985		16	22	8	18	24	94	18	16	77	30	3	22	20	20	15	28	5	36	12		7.68762	9.25406	4.00501	8.69517	12.2623	6.54936	5.04556	6.96408	9.30108	4.50327	0.891724	4.12688	4.7358	3.35762	3.7312
100053031	BZW2	basic leucine zipper and W2 domains 2	-	protein-coding	28969	BZW2	basic leucine zipper and W2 domains 2	HSPC028|MST017|MSTP017	protein-coding	-0.7827	18.2286	1.95915e-05	0.000424959		131	118.5	127	124	88.5	570	422.5	171	270.5	257	116	173	130.5	157	126.5	376	32.5	213	175		62.9424	49.8457	63.5795	59.9001	45.2173	39.7142	118.431	74.4286	32.6746	38.578	34.48	32.4523	30.9011	26.3573	31.4664
100053122	BTG2	BTG anti-proliferation factor 2	-	protein-coding	7832	BTG2	BTG anti-proliferation factor 2	APRO1|PC3|TIS21	protein-coding	1.83889	18.2098	1.97856e-05	0.000428505		35	67	84	39	31	1047	28	2	518	736.7	698	571	249	417	371	286	190	472	264		16.8167	28.1828	42.0526	18.8395	15.8388	72.9487	7.84865	0.87051	62.5709	110.585	207.474	107.111	58.9607	70.0064	92.285
111770851	LOC111770851	uncharacterized LOC111770851	-	ncRNA						-2.04292	18.201	1.9877e-05	0.000429818		20	31	6	9	12	19	4	7	23	12	3	3	6	4	3	4	0	13	3		9.60952	13.0398	3.00376	4.34759	6.13116	1.32381	1.12124	3.04678	2.77825	1.80131	0.891724	0.562757	1.42074	0.671524	0.74624
100146791	RET	ret proto-oncogene	-	protein-coding	5979	RET	ret proto-oncogene	CDHF12|CDHR16|HSCR1|MEN2A|MEN2B|MTC1|PTC|RET-ELE1	protein-coding	2.08456	18.1893	1.99998e-05	0.000431384		5	18	2	17	17	34	3	3	13	60	81	49	26	7	86	135	26	113	22		2.40238	7.5715	1.00125	8.21211	8.6858	2.36892	0.840927	1.30576	1.57031	9.00655	24.0765	9.1917	6.15654	1.17517	21.3922
100072578	HDAC2	histone deacetylase 2	-	protein-coding	3066	HDAC2	histone deacetylase 2	HD2|KDAC2|RPD3|YAF1	protein-coding	-0.646246	18.1882	2.00112e-05	0.000431384		260	240.5	147	215	158	1237.5	390.5	141.5	808	509.5	192	320.5	279.5	394	193	550	67	385	275		124.924	101.164	73.5921	103.859	80.7269	86.2216	109.461	61.5886	97.601	76.4806	57.0703	60.1212	66.1828	66.1451	48.0081
100056014	GSTK1	glutathione S-transferase kappa 1	-	protein-coding	373156	GSTK1	glutathione S-transferase kappa 1	GST|GST 13-13|GST13|GST13-13|GSTK1-1|hGSTK1	protein-coding	1.37966	18.1703	2.02005e-05	0.000434793		19	30	10	38	26	107	11	15	75	336	133	157.5	92.5	121.5	101	72.5	23	183	34		9.12904	12.6192	5.00626	18.3565	13.2842	7.45512	3.0834	6.52882	9.0595	50.4367	39.5331	29.5447	21.9031	20.3975	25.1234
100062004	PPP1R3C	protein phosphatase 1 regulatory subunit 3C	-	protein-coding	5507	PPP1R3C	protein phosphatase 1 regulatory subunit 3C	PPP1R5|PTG	protein-coding	-1.20735	18.1343	2.0586e-05	0.00044241		15	30	21	23	31	87	50	38	45	38	18	23	14	28	9	27	13	33	38		7.20714	12.6192	10.5132	11.1105	15.8388	6.06164	14.0155	16.5397	5.4357	5.70415	5.35034	4.31447	3.31506	4.70067	2.23872
100051502	IRF6	interferon regulatory factor 6	-	protein-coding	3664	IRF6	interferon regulatory factor 6	LPS|OFC6|PIT|PPS|PPS1|VWS|VWS1	protein-coding	0.634461	18.1021	2.09368e-05	0.000449257		207.7	181	214	209	146	1469	328	179	655.7	661	484	762.5	591	768	610.3	1492.9	127	1361.5	699.7		99.7949	76.1357	107.134	100.961	74.5957	102.351	91.9414	77.9106	79.2042	99.2221	143.865	143.034	139.943	128.933	151.81
111768900	LOC111768900	uncharacterized LOC111768900	-	ncRNA						-1.57114	18.0824	2.11544e-05	0.000453209		10	8	10	5	15	37	9	15	11	5	4	6	7	8	6	9	2	9	6		4.80476	3.36511	5.00626	2.41533	7.66394	2.57794	2.52278	6.52882	1.32873	0.750545	1.18896	1.12551	1.65753	1.34305	1.49248
100058260	ADGRG2	adhesion G protein-coupled receptor G2	GPR64	protein-coding	10149	ADGRG2	adhesion G protein-coupled receptor G2	CBAVDX|EDDM6|GPR64|HE6|TM7LN2	protein-coding	-2.63635	18.0795	2.11873e-05	0.000453209		146	57	0	85	46	41	123	1	16	32	5	18	13	29	6	35	3	27	4		70.1495	23.9764	0	41.0605	23.5028	2.85664	34.478	0.435255	1.93269	4.80349	1.48621	3.37654	3.07827	4.86855	1.49248
111771592	LOC111771592	uncharacterized LOC111771592	-	ncRNA						1.34716	18.0767	2.12183e-05	0.000453209		40	35	9	27	16	104	7	10	99	134	81	129	106	142	51	105	22	360	182		19.219	14.7224	4.50564	13.0428	8.17487	7.2461	1.96216	4.35255	11.9585	20.1146	24.0765	24.1985	25.0997	23.8391	12.6861
100051898	LRRC8B	leucine rich repeat containing 8 VRAC subunit B	-	protein-coding	23507	LRRC8B	leucine rich repeat containing 8 VRAC subunit B	TA-LRRP|TALRRP	protein-coding	1.13319	18.0699	2.12945e-05	0.000454143		100	122	182	72	87.5	1502.5	603.3	336.3	622	639	532	730.5	939	1089	859	1295.3	130	2321.3	766		48.0476	51.318	91.114	34.7807	44.7063	104.685	169.11	146.376	75.1334	95.9197	158.132	137.031	222.346	182.822	213.673
100067545	NT5DC3	5'-nucleotidase domain containing 3	-	protein-coding	51559	NT5DC3	5'-nucleotidase domain containing 3	TU12B1-TY|TU12B1TY	protein-coding	1.10982	18.0268	2.17814e-05	0.000463818		95	169	122.3	125.6	178.7	636	113.5	39	720.7	955.7	262.5	482.7	410.7	610.6	350.8	2134.8	218.7	715.4	1030.1		45.6452	71.088	61.2266	60.673	91.3031	44.3127	31.8151	16.9749	87.0557	143.459	78.0258	90.5476	97.2496	102.508	87.2603
100059327	CCDC190	coiled-coil domain containing 190	C5H1orf110	protein-coding	339512	CCDC190	coiled-coil domain containing 190	C1orf110	protein-coding	-1.96084	18.0014	2.20743e-05	0.000469338		96	8	98	7	35	88	79	50	72	14	19	28	3	28	8	60	7	8	35		46.1257	3.36511	49.0614	3.38146	17.8825	6.13131	22.1444	21.7627	8.69712	2.10153	5.64758	5.2524	0.71037	4.70067	1.98997
100071727	ECE1	endothelin converting enzyme 1	-	protein-coding	1889	ECE1	endothelin converting enzyme 1	ECE	protein-coding	1.35686	17.9597	2.2563e-05	0.000479002		215.5	232	325.5	178	352	4738.8	305.5	206.5	3855.5	1850.5	1846.2	1735.5	1471	2814.5	2412.5	1458.2	388	3187	532.5		103.543	97.5882	162.954	85.9856	179.847	330.171	85.6344	89.8801	465.718	277.777	548.767	325.555	348.318	472.501	600.101
100065955	TNS3	tensin 3	-	protein-coding	64759	TNS3	tensin 3	TEM6|TENS1	protein-coding	0.808638	17.9266	2.29595e-05	0.000486678		143	251.5	210.5	198	247	1474	348.5	161	1138	985	515	948.8	749.5	1092.3	454	2711.5	249	1044	1638.5		68.7081	105.791	105.382	95.6469	126.2	102.7	97.6877	70.076	137.463	147.857	153.079	177.981	177.474	183.376	112.931
100070131	TOMM22	translocase of outer mitochondrial membrane 22	-	protein-coding	56993	TOMM22	translocase of outer mitochondrial membrane 22	1C9-2|MST065|MSTP065|TOM22	protein-coding	0.659898	17.9182	2.30611e-05	0.000488092		52	63	54	76	69.5	355.5	87	35	249	305	176	205	203	266	163	333	48	311	233		24.9848	26.5003	27.0338	36.7129	35.5096	24.7691	24.3869	15.2339	30.0775	45.7833	52.3145	38.4551	48.0684	44.6563	40.5457
100064097	LOC100064097	UL16-binding protein 2	RAET1G	protein-coding	79465	ULBP3	UL16 binding protein 3		protein-coding	2.96107	17.8451	2.39636e-05	0.000506427		0	0	0	1	1	65	0	0	19	29	12	9	25	16	22	11	4	55.5	2		0	0	0	0.483065	0.51093	4.52881	0	0	2.29507	4.35316	3.56689	1.68827	5.91975	2.6861	5.47242
100068915	THOC6	THO complex 6	-	protein-coding	79228	THOC6	THO complex 6	WDR58|fSAP35	protein-coding	1.45818	17.8135	2.43645e-05	0.00051412		1	4	5	2	2	21	18	9	8	16	23	23	27	22	18	37.5	6	31.5	22		0.480476	1.68256	2.50313	0.96613	1.02186	1.46315	5.04556	3.91729	0.966346	2.40175	6.83655	4.31447	6.39333	3.69338	4.47744
100146664	MAST3	microtubule associated serine/threonine kinase 3	-	protein-coding	23031	MAST3	microtubule associated serine/threonine kinase 3	-	protein-coding	0.887398	17.7938	2.4618e-05	0.000518458		23	37	79	38	54	202.5	65	36	264	176	108	192.5	122	157	181	329	54	358.5	197.5		11.0509	15.5636	39.5495	18.3565	27.5902	14.109	18.2201	15.6692	31.8894	26.4192	32.1021	36.1102	28.8884	26.3573	45.0231
100058281	C2CD2	C2 calcium dependent domain containing 2	-	protein-coding	25966	C2CD2	C2 calcium dependent domain containing 2	C21orf25|C21orf258|TMEM24L	protein-coding	1.14079	17.7918	2.46443e-05	0.000518458		180	371	218	247	263.5	2424	154	110	1355.5	1895	1392	1320	1074	1239.5	1567.5	1126	202	2780.5	655.5		86.4857	156.057	109.137	119.317	134.63	168.89	43.1676	47.878	163.735	284.457	413.76	247.613	254.312	208.088	389.91
100058481	PLEKHA1	pleckstrin homology domain containing A1	-	protein-coding	59338	PLEKHA1	pleckstrin homology domain containing A1	TAPP1	protein-coding	0.626858	17.7782	2.48214e-05	0.000521399		185	299	259.5	281.5	199	2138.5	412.5	226	896	1101.3	665	939.3	806	1216.3	811	1423	180	1677	740.5		88.8881	125.771	129.913	135.983	101.675	148.998	115.627	98.3676	108.231	165.315	197.665	176.199	190.853	204.194	201.733
100063281	TSPAN15	tetraspanin 15	-	protein-coding	23555	TSPAN15	tetraspanin 15	2700063A19Rik|NET-7|NET7|TM4SF15	protein-coding	1.21269	17.7419	2.52996e-05	0.000530645		11	58	29	51	64	191	15	27	167	229	178	141	80	252.3	138	461	71	159	229.5		5.28524	24.3971	14.5182	24.6363	32.6995	13.3077	4.20464	11.7519	20.1725	34.375	52.9089	26.4496	18.9432	42.3564	34.327
102150979	MARVELD1	MARVEL domain containing 1	-	protein-coding	83742	MARVELD1	MARVEL domain containing 1	GB14|MARVD1|MRVLDC1|bA548K23.8	protein-coding	0.851906	17.7125	2.56931e-05	0.000538091		22	27	36	15	27	281	54	51	94	117	123	165	133	138	127	235	23	154	118		10.5705	11.3573	18.0225	7.24598	13.7951	19.5784	15.1367	22.198	11.3546	17.5628	36.5607	30.9516	31.4931	23.1676	31.5908
100068419	ID1	inhibitor of DNA binding 1, HLH protein	-	protein-coding	3397	ID1	inhibitor of DNA binding 1, HLH protein	ID|bHLHb24	protein-coding	-1.34679	17.6997	2.58667e-05	0.000540917		90	47	33	69	40	245	8	62	249	54	61	37	96	35	28	60	19	51	37		43.2428	19.77	16.5207	33.3315	20.4372	17.0701	2.24247	26.9858	30.0775	8.10589	18.1317	6.94067	22.7318	5.87583	6.9649
111774743	LOC111774743	uncharacterized LOC111774743	-	ncRNA						-2.91248	17.6631	2.63695e-05	0.000550606		13	4	1	2	10	11	27	48	19	4	1	2	0	1	2	12	0	1	49		6.24619	1.68256	0.500626	0.96613	5.1093	0.766414	7.56834	20.8922	2.29507	0.600436	0.297241	0.375171	0	0.167881	0.497493
100054367	TLR8	toll like receptor 8	-	protein-coding	51311	TLR8	toll like receptor 8	CD288	protein-coding	-1.41173	17.645	2.66221e-05	0.00055505		23	21	37	11	5	195	81.5	28	145	32	5	15	25	46	29	31	12	36	8		11.0509	8.83342	18.5232	5.31372	2.55465	13.5864	22.8452	12.1871	17.515	4.80349	1.48621	2.81378	5.91975	7.72253	7.21365
102148546	LOC102148546	uncharacterized LOC102148546	-	ncRNA						-0.997239	17.5713	2.76729e-05	0.000576099		23	20	12	26	19	110	17	12	63	22	8	24	17	31	9	44	4	29	25		11.0509	8.41278	6.00752	12.5597	9.70766	7.66414	4.76525	5.22306	7.60998	3.3024	2.37793	4.50205	4.02543	5.20431	2.23872
100068371	OSBPL3	oxysterol binding protein like 3	-	protein-coding	26031	OSBPL3	oxysterol binding protein like 3	ORP-3|ORP3|OSBP3	protein-coding	-1.26395	17.5602	2.78352e-05	0.000578431		265.5	304.5	174.5	270	149	492.5	319	296	273.5	407.5	108.5	282	365.5	99	130	238	29	487	97		127.566	128.085	87.3593	130.428	76.1285	34.3145	89.4186	128.835	33.037	61.1695	32.2507	52.8991	86.5467	16.6202	32.337
100056845	BTC	betacellulin	-	protein-coding	685	BTC	betacellulin	-	protein-coding	0.988037	17.558	2.78677e-05	0.000578431		13	25	28	18	13	122	34	74	63	171	72	112	60	134	101	146	17	133	43		6.24619	10.516	14.0175	8.69517	6.64209	8.50023	9.53051	32.2089	7.60998	25.6687	21.4014	21.0096	14.2074	22.4961	25.1234
111774221	LOC111774221	uncharacterized LOC111774221	-	ncRNA						2.17	17.5407	2.81225e-05	0.000582853		0	0	1	4	1	21	3	5	4	4	10	13	6	12	27	67	5	61	27		0	0	0.500626	1.93226	0.51093	1.46315	0.840927	2.17627	0.483173	0.600436	2.97241	2.43861	1.42074	2.01457	6.71616
100061845	HYAL2	hyaluronidase 2	-	protein-coding	8692	HYAL2	hyaluronidase 2	LUCA2	protein-coding	0.812885	17.5324	2.82446e-05	0.000584518		30.5	38	40.5	36	42	209.5	89.5	23.5	181	180	92	129	169.5	154	130.5	297	63	392	109.5		14.6545	15.9843	20.2754	17.3903	21.459	14.5967	25.0877	10.2285	21.8636	27.0196	27.3462	24.1985	40.1359	25.8537	32.4614
100059955	PPP2R2A	protein phosphatase 2 regulatory subunit Balpha	-	protein-coding	5520	PPP2R2A	protein phosphatase 2 regulatory subunit Balpha	B55A|B55ALPHA|PR52A|PR55A|PR55alpha	protein-coding	-0.872393	17.5146	2.85105e-05	0.000589146		328	438	248	384	331	3498.8	227	189	2375	848	327.5	476.5	341	567.5	296	676	106	761	368		157.596	184.24	124.155	185.497	169.118	243.776	63.6302	82.2632	286.884	127.293	97.3465	89.3845	80.7454	95.2725	73.629
100066169	PARP12	poly(ADP-ribose) polymerase family member 12	-	protein-coding	64761	PARP12	poly(ADP-ribose) polymerase family member 12	ARTD12|MST109|MSTP109|ZC3H1|ZC3HDC1	protein-coding	0.975894	17.5075	2.86177e-05	0.000590489		38	87	147.5	40.5	53	711.5	287	77	337.5	599	332	338.5	307	537.5	347.5	645.5	74	561	200		18.2581	36.5956	73.8424	19.5641	27.0793	49.5731	80.4487	33.5146	40.7677	89.9154	98.6841	63.4977	72.6945	90.236	86.4394
100146120	ACKR4	atypical chemokine receptor 4	-	protein-coding	51554	ACKR4	atypical chemokine receptor 4	CC-CKR-11|CCBP2|CCR-11|CCR10|CCR11|CCRL1|CCX CKR|CCX-CKR|CKR-11|PPR1|VSHK1	protein-coding	-2.3218	17.493	2.88368e-05	0.000594132		202	86	28	156	34	30	33	3	13	35	13	12	24	17	16	9	3	23	7		97.0562	36.175	14.0175	75.3581	17.3716	2.09022	9.2502	1.30576	1.57031	5.25382	3.86414	2.25103	5.68296	2.85398	3.97994
100072720	PPA1	inorganic pyrophosphatase 1	-	protein-coding	5464	PPA1	inorganic pyrophosphatase 1	HEL-S-66p|IOPPP|PP|PP1|SID6-8061	protein-coding	-0.971438	17.489	2.88978e-05	0.000594511		285.5	163	311.5	174.5	101	1236.5	299	76.5	553.5	311.5	126.5	192	128	236.5	120	498.5	56	231	469.5		137.176	68.5642	155.945	84.2948	51.6039	86.1519	83.8124	33.297	66.8591	46.759	37.601	36.0164	30.3091	39.7039	29.8496
100057981	ZNF704	zinc finger protein 704	-	protein-coding	619279	ZNF704	zinc finger protein 704	Gig1	protein-coding	-1.02064	17.4839	2.89756e-05	0.000595236		115	116	63	88	131	457.7	279	488	287	87	122	135	68	152	134	336	27	141	130		55.2547	48.7941	31.5395	42.5097	66.9318	31.8898	78.2062	212.404	34.6677	13.0595	36.2634	25.3241	16.1017	25.5179	33.332
100068406	LOC100068406	gasdermin-C	-	protein-coding	56169	GSDMC	gasdermin C		protein-coding	2.48273	17.4654	2.92584e-05	0.000600163		9	210.5	17	71	106	1234.9	47.5	0	953.5	1184.7	327	915.8	326.5	1073	491	5131	512	1012	2284.7		4.32428	88.5445	8.51065	34.2976	54.1585	86.0405	13.3147	0	115.176	177.834	97.1979	171.791	77.3119	180.136	122.135
100054071	STC1	stanniocalcin 1	-	protein-coding	6781	STC1	stanniocalcin 1	STC	protein-coding	2.37655	17.4192	2.99778e-05	0.000614017		281	5374.5	5258	3127	6566.5	88572.6	3863.5	36	69585.7	63061.7	50917	55478.2	41538.3	86345.4	62165.9	87118.5	13546.5	108489	33055.8		135.014	2260.72	2632.29	1510.54	3355.02	6171.21	1082.97	15.6692	8405.49	9466.13	15134.6	10406.9	9835.85	14495.8	15463.6
100056416	EPB41	erythrocyte membrane protein band 4.1	-	protein-coding	2035	EPB41	erythrocyte membrane protein band 4.1	4.1R|EL1|HE	protein-coding	-0.711464	17.4001	3.02804e-05	0.000619307		221	212.5	205.5	211.5	232	1053.5	279.5	295	524	420	189	272.5	210.5	303	279	460	83	820	238		106.185	89.3858	102.879	102.168	118.536	73.4016	78.3464	128.4	63.2957	63.0458	56.1786	51.1171	49.8443	50.8679	69.4003
100057836	KIF1A	kinesin family member 1A	-	protein-coding	547	KIF1A	kinesin family member 1A	ATSV|C2orf20|HSN2C|MRD9|NESCAVS|SPG30|UNC104	protein-coding	-1.11725	17.3368	3.13067e-05	0.000639361		27	63	36	58	110	255	37	50	193	60	25	47	20	46	47.5	232.5	26	72	42		12.9729	26.5003	18.0225	28.0178	56.2023	17.7669	10.3714	21.7627	23.3131	9.00655	7.43103	8.81652	4.7358	7.72253	11.8155
100053652	SYNE3	spectrin repeat containing nuclear envelope family member 3	-	protein-coding	161176	SYNE3	spectrin repeat containing nuclear envelope family member 3	C14orf139|C14orf49|KASH3|LINC00341|NCRNA00341|NET53|Nesp3	protein-coding	1.14727	17.3174	3.16279e-05	0.000644978		16	38	10	24	22	65	6	11	74	107	77	115	80	85	78	73.5	19	126	65		7.68762	15.9843	5.00626	11.5936	11.2405	4.52881	1.68185	4.7878	8.9387	16.0617	22.8876	21.5723	18.9432	14.2699	19.4022
100060202	VSIG1	V-set and immunoglobulin domain containing 1	-	protein-coding	340547	VSIG1	V-set and immunoglobulin domain containing 1	1700062D20Rik|GPA34|dJ889N15.1	protein-coding	-2.48099	17.3032	3.1865e-05	0.000647972		52	25	3	15	21	26	35	1	18	12	2	22	22	5	1	5	1	8	1		24.9848	10.516	1.50188	7.24598	10.7295	1.81152	9.81082	0.435255	2.17428	1.80131	0.594482	4.12688	5.20938	0.839405	0.248747
100069551	GUCY1B1	guanylate cyclase 1 soluble subunit beta 1	GUCY1B3	protein-coding	2983	GUCY1B1	guanylate cyclase 1 soluble subunit beta 1	GC-S-beta-1|GC-SB3|GUC1B3|GUCB3|GUCSB3|GUCY1B3	protein-coding	1.27252	17.3031	3.18675e-05	0.000647972		546.2	743	550.7	1017.5	828.5	3403	399	155	2306	7182.5	3220.2	3648	2910.5	4100	2579.5	2791.6	597	6016.7	1366		262.436	312.535	275.695	491.519	423.305	237.101	111.843	67.4645	278.549	1078.16	957.176	684.312	689.177	688.312	641.642
100071715	ABLIM3	actin binding LIM protein family member 3	-	protein-coding	22885	ABLIM3	actin binding LIM protein family member 3	HMFN1661	protein-coding	-1.85705	17.268	3.24603e-05	0.000659066		2	8	34	3	8	195	110.5	28.5	130.5	16	9	12	4	18	8	52.5	7	11	11		0.960952	3.36511	17.0213	1.4492	4.08744	13.5864	30.9741	12.4048	15.7635	2.40175	2.67517	2.25103	0.94716	3.02186	1.98997
100051252	HDAC5	histone deacetylase 5	-	protein-coding	10014	HDAC5	histone deacetylase 5	HD5|NY-CO-9	protein-coding	0.738482	17.265	3.25114e-05	0.000659146		60	58	38	56	83	250.5	69	58	176	239	183	178	219	220	192	298.5	47	282	140		28.8286	24.3971	19.0238	27.0516	42.4072	17.4533	19.3413	25.2448	21.2596	35.8761	54.3951	33.3902	51.857	36.9338	47.7593
106783139	LOC106783139	uncharacterized LOC106783139	-	ncRNA						-2.66439	17.2576	3.26398e-05	0.00066079		37	23	1	19	25	17	5	1	11	7	4	0	4	4	3	6	0	3	9		17.7776	9.6747	0.500626	9.17824	12.7732	1.18446	1.40155	0.435255	1.32873	1.05076	1.18896	0	0.94716	0.671524	0.74624
111771502	LOC111771502	uncharacterized LOC111771502	-	ncRNA						2.36096	17.2538	3.27038e-05	0.000661127		4	4	17	5	7	178	1	0	94	47	33	64	117	166	10	345	18	166	282		1.9219	1.68256	8.51065	2.41533	3.57651	12.402	0.280309	0	11.3546	7.05513	9.80896	12.0055	27.7044	27.8682	2.48747
100056268	S100A16	S100 calcium binding protein A16	-	protein-coding	140576	S100A16	S100 calcium binding protein A16	AAG13|DT1P1A7|S100F	protein-coding	0.698993	17.2163	3.33559e-05	0.000673336		78	78	64	77	76	381.7	199	65	237	327.7	168	336.5	284	212.5	212	632	79	445	209.5		37.4771	32.8098	32.0401	37.196	38.8307	26.5946	55.7815	28.2916	28.628	49.1908	49.9365	63.1226	67.2484	35.6747	52.7343
100068039	ADGRA3	adhesion G protein-coupled receptor A3	GPR125	protein-coding	166647	ADGRA3	adhesion G protein-coupled receptor A3	GPR125|PGR21|TEM5L	protein-coding	0.946613	17.2036	3.35793e-05	0.000676868		158	132	175	145	104	1014	786	318	611	865	476	969	593.5	734	792.5	1826	153	2133	372		75.9152	55.5243	87.6096	70.0444	53.1367	70.6495	220.323	138.411	73.8047	129.844	141.487	181.77	140.535	123.225	197.132
100062364	CLIC6	chloride intracellular channel 6	-	protein-coding	54102	CLIC6	chloride intracellular channel 6	CLIC1L	protein-coding	-1.76008	17.1927	3.37738e-05	0.000679807		157	79	70	121	60	103	389	35	100	37	89	94	21	52	26	34	12	78	130		75.4347	33.2305	35.0438	58.4509	30.6558	7.17643	109.04	15.2339	12.0793	5.55404	26.4545	17.633	4.97259	8.72981	6.46741
100062397	STX19	syntaxin 19	-	protein-coding	415117	STX19	syntaxin 19	-	protein-coding	-2.29809	17.1683	3.42091e-05	0.000687578		8	10	0	5	3	10	20	11	5	5	1	2	2	5	2	3	1	2	2		3.84381	4.20639	0	2.41533	1.53279	0.69674	5.60618	4.7878	0.603966	0.750545	0.297241	0.375171	0.47358	0.839405	0.497493
100055278	TP53BP2	tumor protein p53 binding protein 2	-	protein-coding	7159	TP53BP2	tumor protein p53 binding protein 2	53BP2|ASPP2|BBP|P53BP2|PPP1R13A	protein-coding	-0.639724	17.1531	3.44838e-05	0.000692104		323.5	341	196	291.5	325	1361	310	232.5	959.5	609	272	357	325.5	455.5	269	695.5	87	643	427		155.434	143.438	98.1228	140.813	166.052	94.8264	86.8958	101.197	115.901	91.4164	80.8496	66.9681	77.0751	76.4698	66.9128
100066360	KLF7	Kruppel like factor 7	-	protein-coding	8609	KLF7	Kruppel like factor 7	UKLF	protein-coding	0.851397	17.1365	3.47865e-05	0.000697178		152	124	60	84	96	365	167	166	274	564	345	360	300	416	342	851	83	1055	272		73.0324	52.1592	30.0376	40.5775	49.0492	25.431	46.8116	72.2523	33.0974	84.6615	102.548	67.5308	71.037	69.8385	85.0713
100051266	ITGB6	integrin subunit beta 6	-	protein-coding	3694	ITGB6	integrin subunit beta 6	AI1H	protein-coding	1.53883	17.1239	3.50193e-05	0.000700837		83	40	463	45	23	383	362	75	92	177	266	693	274.5	272	530.5	1045	60	983.5	299		39.8795	16.8256	231.79	21.7379	11.7514	26.6852	101.472	32.6441	11.113	26.5693	79.0662	129.997	64.9988	45.6636	131.96
100060053	SCGB1A1	secretoglobin family 1A member 1	-	protein-coding	7356	SCGB1A1	secretoglobin family 1A member 1	CC10|CC16|CCPBP|CCSP|UGB|UP-1|UP1	protein-coding	-2.06293	17.1131	3.52178e-05	0.000703151		858	1050.5	826.5	797.5	2863	464.5	10196.5	557	3320.8	2485.5	274	905.5	86	281	536	2326.5	140	573.5	127.5		412.248	441.881	413.768	385.244	1462.79	32.3636	2858.17	242.437	401.13	373.096	81.4441	169.859	20.3639	47.1746	133.328
100054088	AMACR	alpha-methylacyl-CoA racemase	-	protein-coding	23600	AMACR	alpha-methylacyl-CoA racemase	AMACRD|CBAS4|P504S|RACE|RM	protein-coding	-1.01462	17.1122	3.52356e-05	0.000703151		47	74	77	42	82	1853	89	50	526	121	48	54	58.5	144	53	149	24	105	110		22.5824	31.1273	38.5482	20.2887	41.8962	129.106	24.9475	21.7627	63.5373	18.1632	14.2676	10.1296	13.8522	24.1749	13.1836
100033828	CHGA	chromogranin A	-	protein-coding	1113	CHGA	chromogranin A	CGA	protein-coding	4.14595	17.1071	3.53296e-05	0.000704022		0	0	9.5	0	0	239.8	0	0	140	2	60.8	30.5	28	240.7	263.4	256.8	25.5	143.3	376.2		0	0	4.75595	0	0	16.7078	0	0	16.9111	0.300218	18.0723	5.72136	6.63012	40.409	65.5198
111772934	LOC111772934	uncharacterized LOC111772934	-	ncRNA						3.24262	17.0973	3.55125e-05	0.000706659		0	0	0	0	1	39	0	0	13	22	0	37	19	15	10	13	4	81	8		0	0	0	0	0.51093	2.71729	0	0	1.57031	3.3024	0	6.94067	4.49901	2.51821	2.48747
100051444	TGIF1	TGFB induced factor homeobox 1	-	protein-coding	7050	TGIF1	TGFB induced factor homeobox 1	HPE4|TGIF	protein-coding	0.804824	17.0888	3.56713e-05	0.000708809		183	262	371	240	208	2527	645	157	1524	1578	971	1323	879.5	1357	933	1630	439	1776	1009		87.9271	110.207	185.732	115.936	106.273	176.066	180.799	68.335	184.089	236.872	288.621	248.176	208.257	227.814	232.08
100059216	ERBB3	erb-b2 receptor tyrosine kinase 3	-	protein-coding	2065	ERBB3	erb-b2 receptor tyrosine kinase 3	ErbB-3|FERLK|HER3|LCCS2|MDA-BF-1|c-erbB-3|c-erbB3|erbB3-S|p180-ErbB3|p45-sErbB3|p85-sErbB3	protein-coding	0.760483	17.083	3.5782e-05	0.000709998		203	363	301	349.5	428.5	2652.5	669.5	311	2370	2220	1184.5	1471	1368.2	1571	1295.5	2105	399	2233.5	950.5		97.5366	152.692	150.689	168.831	218.933	184.81	187.667	135.364	286.28	333.242	352.082	275.938	323.976	263.741	322.251
100068162	MYO1E	myosin IE	-	protein-coding	4643	MYO1E	myosin IE	FSGS6|HuncM-IC|MYO1C	protein-coding	1.27726	17.0794	3.58487e-05	0.000710313		177	207	263	162	241	2547.5	253	167	1223	1160	875.5	960.5	2054	2339	1684.5	1155.5	98	5418.5	582		85.0443	87.0723	131.665	78.2565	123.134	177.495	70.9182	72.6876	147.73	174.127	260.235	180.176	486.367	392.674	419.013
100065348	MSN	moesin	-	protein-coding	4478	MSN	moesin	HEL70|IMD50	protein-coding	0.90665	17.0688	3.60497e-05	0.000713283		130	154	172	81	95	887	220.5	141	446.5	672.7	315	659	630.5	578.5	770.5	915.5	99	1838.5	184.5		62.4619	64.7784	86.1077	39.1283	48.5383	61.8009	61.8081	61.3709	53.9342	100.978	93.631	123.619	149.296	97.1191	191.659
100069132	PLEKHM3	pleckstrin homology domain containing M3	PLEKHM1L	protein-coding	389072	PLEKHM3	pleckstrin homology domain containing M3	DAPR|PLEKHM1L	protein-coding	0.750993	16.9915	3.75467e-05	0.000741853		98	225	118	167	123	713	135	103	521	1133	277	673.5	416	489	405.3	885.5	101	725	386.5		47.0867	94.6438	59.0739	80.6719	62.8443	49.6776	37.8417	44.8312	62.9333	170.074	82.3358	126.339	98.5046	82.0938	100.817
100062026	RARG	retinoic acid receptor gamma	-	protein-coding	5916	RARG	retinoic acid receptor gamma	NR1B3|RARC	protein-coding	1.25069	16.986	3.76573e-05	0.000742987		29	16	11	18	21	48	36	53	38	175	79	122.5	127	41	96	135	31	98	63		13.9338	6.73022	5.50689	8.69517	10.7295	3.34435	10.0911	23.0685	4.59014	26.2691	23.4821	22.9792	30.0723	6.88312	23.8797
100050838	TMTC2	transmembrane O-mannosyltransferase targeting cadherins 2	-	protein-coding	160335	TMTC2	transmembrane O-mannosyltransferase targeting cadherins 2	IBDBP1	protein-coding	-1.00013	16.9711	3.79538e-05	0.000747781		168	196.5	61	178	137	314	123	76	282.5	176.5	70	113	68	160.5	91	329	25	198.5	147.5		80.72	82.6556	30.5382	85.9856	69.9974	21.8776	34.478	33.0794	34.1241	26.4943	20.8069	21.1972	16.1017	26.9449	22.6359
100071844	A1CF	APOBEC1 complementation factor	-	protein-coding	29974	A1CF	APOBEC1 complementation factor	ACF|ACF64|ACF65|APOBEC1CF|ASP	protein-coding	-3.81308	16.9505	3.83677e-05	0.00075442		2	9	1	17	11	37	0	0	7	10	0	4	0	0	1	0	0	1	0		0.960952	3.78575	0.500626	8.21211	5.62023	2.57794	0	0	0.845553	1.50109	0	0.750342	0	0	0.248747
100056221	EPHA1	EPH receptor A1	-	protein-coding	2041	EPHA1	EPH receptor A1	EPH|EPHT|EPHT1	protein-coding	0.832156	16.9464	3.84505e-05	0.00075442		29	54	23	60	44	130	38	26	141.5	200.5	96.5	119.5	103	127.5	120.5	294	35	176	158		13.9338	22.7145	11.5144	28.9839	22.4809	9.05762	10.6517	11.3166	17.0922	30.0969	28.6838	22.4165	24.3894	21.4048	29.974
102148494	H4C2	H4 clustered histone 2	-	protein-coding	8366	H4C2	H4 clustered histone 2	H4-16|H4/I|H4C1|H4C11|H4C12|H4C13|H4C14|H4C15|H4C3|H4C4|H4C5|H4C6|H4C8|H4C9|H4FI|HIST1H4B	protein-coding	-1.1402	16.9463	3.84528e-05	0.00075442		30	23	12.5	17.5	22	153.5	109	47	98.5	48.5	20.5	17	35.5	55.5	18.5	52	7	23.5	17		14.4143	9.6747	6.25783	8.45364	11.2405	10.695	30.5537	20.457	11.8981	7.28029	6.09345	3.18896	8.40604	9.31739	4.60181
111771768	LOC111771768	kelch repeat and BTB domain-containing protein 11-like	-	protein-coding	9920	KBTBD11	kelch repeat and BTB domain containing 11		protein-coding	1.58851	16.9429	3.85209e-05	0.000754696		12	34.8	5.5	14.2	32.5	621.4	9.8	58.5	276.2	168.2	212.5	171.8	200.8	279.2	245	193	35.5	439.9	154.2		5.76571	14.6382	2.75345	6.85952	16.6052	43.2954	2.74703	25.4624	33.3631	25.2484	63.1638	32.2272	47.5474	46.8724	60.9429
100069653	MTMR1	myotubularin related protein 1	-	protein-coding	8776	MTMR1	myotubularin related protein 1	-	protein-coding	0.601709	16.9276	3.88339e-05	0.000759762		117	122	104	133.5	75.5	661.5	136	90	541.5	491.5	282	385.5	288.5	458	346	664.8	100	612.5	328.5		56.2157	51.318	52.0651	64.4892	38.5752	46.0894	38.122	39.1729	65.4096	73.7786	83.822	72.3143	68.3139	76.8895	86.0663
100059834	MAP3K21	mitogen-activated protein kinase kinase kinase 21	-	protein-coding	84451	MAP3K21	mitogen-activated protein kinase kinase kinase 21	MLK4|dJ862P8.3	protein-coding	0.884032	16.9013	3.93739e-05	0.00076925		220	210	122	212	192	2208.5	487	710.5	924	1280	565.5	1362	861	884.7	700	3000.5	260	1235	1588		105.705	88.3342	61.0764	102.41	98.0985	153.875	136.51	309.249	111.613	192.14	168.09	255.492	203.876	148.524	174.123
100070459	PGAP1	post-GPI attachment to proteins inositol deacylase 1	-	protein-coding	80055	PGAP1	post-GPI attachment to proteins inositol deacylase 1	Bst1|ISPD3024|MRT42|SPG67	protein-coding	-0.669502	16.8954	3.94965e-05	0.000770568		360	420.5	205	361.5	256	1615.8	526	268	661	732.5	281	508.5	295	510.5	291	814.5	122	641	336		172.971	176.879	102.628	174.628	130.798	112.579	147.443	116.648	79.8444	109.955	83.5248	95.3873	69.853	85.7032	72.3852
100053018	H4C1	H4 clustered histone 1	-	protein-coding	8359	H4C1	H4 clustered histone 1	H4-16|H4C11|H4C12|H4C13|H4C14|H4C15|H4C2|H4C3|H4C4|H4C5|H4C6|H4C8|H4C9|H4FA|HIST1H4A	protein-coding	-1.19747	16.8839	3.97378e-05	0.000774194		6	19	11	27	16	161	47	29	162	26	21	8	25	38	16.3	30	7	25	27		2.88286	7.99214	5.50689	13.0428	8.17487	11.2175	13.1745	12.6224	19.5685	3.90284	6.24207	1.50068	5.91975	6.37948	4.05457
100057212	LOC100057212	prostaglandin F synthase 1	-	protein-coding	1109	AKR1C4	aldo-keto reductase family 1 member C4		protein-coding	-5.01476	16.8528	4.03947e-05	0.000785897		0	15	0	0	1	145.5	0	0	237	1	0	0	0	0	1	0	0	1	0		0	6.30958	0	0	0.51093	10.1376	0	0	28.628	0.150109	0	0	0	0	0.248747
111767880	LOC111767880	basic proline-rich protein-like	-	protein-coding	105378997	LOC105378997	basic proline-rich protein	-	ncRNA	-0.955473	16.8088	4.1342e-05	0.000803207		63	57	19	57	65	271	28	46	138	106	24	39	53	71	45	117	12	69	49		30.27	23.9764	9.5119	27.5347	33.2104	18.8817	7.84865	20.0217	16.6695	15.9116	7.13379	7.31584	12.5499	11.9195	11.1936
100051090	NSD2	nuclear receptor binding SET domain protein 2	WHSC1	protein-coding	7468	NSD2	nuclear receptor binding SET domain protein 2	KMT3F|KMT3G|MMSET|REIIBP|TRX5|WHS|WHSC1	protein-coding	-0.697606	16.7942	4.166e-05	0.000808092		193	399	142	266	247	1626	401	335	1091.5	647	242.5	435	531	419.2	238	587.5	83	547	316.5		92.7319	167.835	71.0889	128.495	126.2	113.29	112.404	145.81	131.846	97.1206	72.081	81.5997	125.735	70.3757	59.2017
100067464	WDR12	WD repeat domain 12	-	protein-coding	55759	WDR12	WD repeat domain 12	YTM1	protein-coding	-0.818565	16.792	4.17091e-05	0.000808092		69	71.5	23	60	55	256.5	78	74	133	100.5	44	74	73	53	59	150	21	74.5	67		33.1528	30.0757	11.5144	28.9839	28.1011	17.8714	21.8641	32.2089	16.0655	15.086	13.0786	13.8813	17.2857	8.89769	14.676
102150469	LOC102150469	uncharacterized LOC102150469	-	ncRNA						1.29925	16.7804	4.19635e-05	0.000811895		15	27.5	13	8	11	61	12	5	84.5	141	55	56	97	62	51.5	119	7	217	31		7.20714	11.5676	6.50814	3.86452	5.62023	4.25012	3.36371	2.17627	10.207	21.1654	16.3483	10.5048	22.9686	10.4086	12.8104
100059678	TSC22D1	TSC22 domain family member 1	-	protein-coding	8848	TSC22D1	TSC22 domain family member 1	Ptg-2|TGFB1I4|TSC22	protein-coding	0.924252	16.7602	4.24139e-05	0.000819475		423	611	730	374	322	6892	1261.5	414	2926	3385	1763	2713.3	1231	2486	2587.5	4813	642.5	5578	2480.5		203.241	257.01	365.457	180.666	164.519	480.193	353.61	180.195	353.441	508.119	524.036	508.976	291.488	417.352	643.632
100053316	ATP6V0D1	ATPase H+ transporting V0 subunit d1	-	protein-coding	9114	ATP6V0D1	ATPase H+ transporting V0 subunit d1	ATP6D|ATP6DV|P39|VATX|VMA6|VPATPD	protein-coding	0.667684	16.7296	4.31022e-05	0.000831622		54	56	60	67	72	326	124.5	22	233	256	155.5	234.5	161	251	205	499	54	347	201		25.9457	23.5558	30.0376	32.3654	36.7869	22.7137	34.8985	9.57561	28.1448	38.4279	46.221	43.9888	38.1232	42.1381	50.993
100034055	DHCR24	24-dehydrocholesterol reductase	-	protein-coding	1718	DHCR24	24-dehydrocholesterol reductase	DCE|Nbla03646|SELADIN1|seladin-1	protein-coding	-1.5458	16.6969	4.38519e-05	0.000843978		15	29	13	41	29	59	38	58	63	22	4	7	16	21	14	143	5	30	43		7.20714	12.1985	6.50814	19.8057	14.817	4.11077	10.6517	25.2448	7.60998	3.3024	1.18896	1.3131	3.78864	3.5255	3.48245
106781784	OXTR	oxytocin receptor	-	protein-coding	5021	OXTR	oxytocin receptor	OT-R	protein-coding	1.53795	16.6964	4.38634e-05	0.000843978		514	619	2301	585	449	21555.8	1205	245	8836	3529	3840	4864	6531	7215.5	4857	8240	803	12382.5	6072		246.965	260.376	1151.94	282.593	229.407	1501.88	337.772	106.637	1067.33	529.735	1141.41	912.416	1546.48	1211.35	1208.16
106780836	DBNDD2	dysbindin domain containing 2	-	protein-coding	55861	DBNDD2	dysbindin domain containing 2	C20orf35|CK1BP|HSMNP1	protein-coding	0.910857	16.6823	4.41904e-05	0.000849099		13	10	16	16	5.5	88.5	18.5	8	43.5	62.5	55	59	44.5	50.5	58	80.5	12	76.8	33		6.24619	4.20639	8.01002	7.72904	2.81011	6.16615	5.18572	3.48204	5.25451	9.38182	16.3483	11.0676	10.5372	8.47799	14.4273
100053554	BMPR1B	bone morphogenetic protein receptor type 1B	-	protein-coding	658	BMPR1B	bone morphogenetic protein receptor type 1B	ALK-6|ALK6|AMDD|BDA1D|BDA2|CDw293	protein-coding	-0.76924	16.6526	4.48899e-05	0.000861355		329	225	134	299	147	1138	428	256	572	468	156	364	304	288	200	336.5	72	523.3	280		158.077	94.6438	67.0839	144.436	75.1067	79.289	119.972	111.425	69.0938	70.2511	46.3696	68.2812	71.9842	48.3497	49.7493
100070588	PTPRU	protein tyrosine phosphatase receptor type U	-	protein-coding	10076	PTPRU	protein tyrosine phosphatase receptor type U	FMI|PCP-2|PTP|PTP-J|PTP-PI|PTP-RO|PTPPSI|PTPRO|PTPU2|R-PTP-PSI|R-PTP-U|hPTP-J	protein-coding	-0.817226	16.6471	4.50196e-05	0.000862659		235.5	240	267	268.5	362	891	436.5	306	787	432	198.5	223	256.5	406	234.5	911	78	515	879		113.152	100.953	133.667	129.703	184.957	62.0796	122.355	133.188	95.0643	64.8471	59.0024	41.8316	60.7366	68.1597	58.3311
100051206	WHRN	whirlin	-	protein-coding	25861	WHRN	whirlin	CIP98|DFNB31|PDZD7B|USH2D|WI	protein-coding	1.78348	16.6441	4.50893e-05	0.000862812		2	3	7	2	5	36	1	1	38	10	56	19	17	56	29	38	12	35	45		0.960952	1.26192	3.50438	0.96613	2.55465	2.50827	0.280309	0.435255	4.59014	1.50109	16.6455	3.56413	4.02543	9.40133	7.21365
100072617	CMPK2	cytidine/uridine monophosphate kinase 2	-	protein-coding	129607	CMPK2	cytidine/uridine monophosphate kinase 2	NDK|TMPK2|TYKi|UMP-CMPK2	protein-coding	0.937656	16.6352	4.53016e-05	0.000865689		14	33	32	16	14	214	41	27	174	149	82	58	69	194	123	216	41	170	85		6.72666	13.8811	16.02	7.72904	7.15302	14.9102	11.4927	11.7519	21.018	22.3663	24.3738	10.88	16.3385	32.5689	30.5958
100057213	MEST	mesoderm specific transcript	-	protein-coding	4232	MEST	mesoderm specific transcript	PEG1	protein-coding	-1.17372	16.6308	4.54087e-05	0.000866549		32	19	11	16	13	161	59	63	45	45	12	21	9	23	18	48	7	28	29		15.3752	7.99214	5.50689	7.72904	6.64209	11.2175	16.5382	27.4211	5.4357	6.75491	3.56689	3.9393	2.13111	3.86126	4.47744
100067095	AADAT	aminoadipate aminotransferase	-	protein-coding	51166	AADAT	aminoadipate aminotransferase	KAT2|KATII|KYAT2	protein-coding	-2.34173	16.5847	4.65238e-05	0.000886617		22	18	0	19	10	14	11	8	6	8	3	9	6	3	3	2	0	2	4		10.5705	7.5715	0	9.17824	5.1093	0.975436	3.0834	3.48204	0.72476	1.20087	0.891724	1.68827	1.42074	0.503643	0.74624
100073053	EHD2	EH domain containing 2	-	protein-coding	30846	EHD2	EH domain containing 2	PAST2	protein-coding	0.977125	16.5713	4.68551e-05	0.000891714		31	23	39	28	13	216	37	44	125	177	130	125.5	160.5	79	122	244	24	430	71		14.8948	9.6747	19.5244	13.5258	6.64209	15.0496	10.3714	19.1512	15.0992	26.5693	38.6414	23.542	38.0048	13.2626	30.3471
100066449	SLC43A1	solute carrier family 43 member 1	-	protein-coding	8501	SLC43A1	solute carrier family 43 member 1	LAT3|PB39|POV1|R00504	protein-coding	1.9261	16.5482	4.74283e-05	0.000901396		2	1	3	1	0	15	3	10	9	6	11	23	13	18	24	61	1	52	8		0.960952	0.420639	1.50188	0.483065	0	1.04511	0.840927	4.35255	1.08714	0.900655	3.26965	4.31447	3.07827	3.02186	5.96992
111772748	LOC111772748	uncharacterized LOC111772748	-	ncRNA						-1.88115	16.5378	4.76889e-05	0.000905117		3	7	8	14	21.5	31	4	12	22	6.5	3	1	7	7	3	3	1	15	4		1.44143	2.94447	4.00501	6.76291	10.985	2.15989	1.12124	5.22306	2.65745	0.975709	0.891724	0.187586	1.65753	1.17517	0.74624
100051621	GCA	grancalcin	-	protein-coding	25801	GCA	grancalcin	GCL	protein-coding	-0.744473	16.5207	4.81226e-05	0.00091211		67	99	66	65	59	319	88	65	182	134	69	128	78	102	91	111	17	106	51		32.1919	41.6433	33.0413	31.3992	30.1449	22.226	24.6672	28.2916	21.9844	20.1146	20.5096	24.011	18.4696	17.1239	22.6359
102147473	BEX4	brain expressed X-linked 4	-	protein-coding	56271	BEX4	brain expressed X-linked 4	BEXL1	protein-coding	-1.08503	16.5133	4.83096e-05	0.000914414		24	17.5	11	13.5	8	109.5	34	34	69	28	8	28.5	8.5	20.5	22	52.5	7	22	9		11.5314	7.36118	5.50689	6.52138	4.08744	7.62931	9.53051	14.7987	8.33474	4.20305	2.37793	5.34619	2.01271	3.44156	5.47242
111772843	LOC111772843	alcohol dehydrogenase 6-like	-	protein-coding	130	ADH6	alcohol dehydrogenase 6 (class V)		protein-coding	-1.52355	16.4952	4.87741e-05	0.000921956		42	65.5	24.5	40.5	40.5	122	238.3	11.5	115	31.5	9.5	19	15.5	76	33	141	4.5	18	45.5		20.18	27.5519	12.2653	19.5641	20.6927	8.50023	66.7976	5.00543	13.8912	4.72844	2.82379	3.56413	3.67024	12.759	8.20863
100051578	ARF3	ADP ribosylation factor 3	-	protein-coding	377	ARF3	ADP ribosylation factor 3	-	protein-coding	0.708749	16.4776	4.92291e-05	0.0009293		73	95	109.3	81	108.3	649	349	138	348	574	273	434.5	258	318	348.5	1007	112	547.3	360		35.0748	39.9607	54.7185	39.1283	55.3337	45.2184	97.8279	60.0652	42.0361	86.1626	81.1469	81.5059	61.0918	53.3862	86.6882
100057411	STMN1	stathmin 1	-	protein-coding	3925	STMN1	stathmin 1	C1orf215|LAP18|Lag|OP18|PP17|PP19|PR22|SMN	protein-coding	-1.10434	16.4572	4.97618e-05	0.000938088		114	305	91	242	377	1307	647	514	1269	955	292	299	310	416	185	259.5	52	501	236		54.7743	128.295	45.557	116.902	192.62	91.064	181.36	223.721	153.287	143.354	86.7944	56.0881	73.4049	69.8385	46.0181
100051579	XPOT	exportin for tRNA	-	protein-coding	11260	XPOT	exportin for tRNA	XPO3	protein-coding	1.15152	16.4501	4.9948e-05	0.000940329		197	255	285	242	133	4646.7	401.5	332	2140	1289.7	1026.7	1468.8	1357.9	2339.2	2493.5	1812.5	242	5249	825		94.6538	107.263	142.679	116.902	67.9536	323.754	112.544	144.505	258.498	193.596	305.178	275.526	321.537	392.707	620.249
100629852	SMOC1	SPARC related modular calcium binding 1	-	protein-coding	64093	SMOC1	SPARC related modular calcium binding 1	OAS	protein-coding	-4.34813	16.441	5.01874e-05	0.000943564		0	32	0	8	6	12	0	0	44	1	0	0	0	3	0	0	0	0	2		0	13.4604	0	3.86452	3.06558	0.836088	0	0	5.3149	0.150109	0	0	0	0.503643	0
100051558	PLCB1	phospholipase C beta 1	-	protein-coding	23236	PLCB1	phospholipase C beta 1	EIEE12|PI-PLC|PLC-154|PLC-I|PLC-beta-1|PLC154|PLCB1A|PLCB1B	protein-coding	-0.916022	16.4069	5.10993e-05	0.000959417		748	1111	485	1054	757	7727	1056	772.5	3309.8	2347.5	890.5	1093.5	1214	723	743	1035	147.5	1952.2	1041.5		359.396	467.33	242.804	509.151	386.774	538.371	296.006	336.234	399.802	352.381	264.693	205.125	287.463	121.378	184.819
100065647	MYLIP	myosin regulatory light chain interacting protein	-	protein-coding	29116	MYLIP	myosin regulatory light chain interacting protein	IDOL|MIR	protein-coding	0.825493	16.389	5.15846e-05	0.000967229		45	50	43	32	27	309	94	76	174	457	131	239	193	258	177	214	46	170	132		21.6214	21.0319	21.5269	15.4581	13.7951	21.5293	26.349	33.0794	21.018	68.5999	38.9386	44.833	45.7005	43.3133	44.0281
100051874	ESYT3	extended synaptotagmin 3	-	protein-coding	83850	ESYT3	extended synaptotagmin 3	CHR3SYT|E-Syt3|FAM62C	protein-coding	1.23434	16.3806	5.18119e-05	0.000970188		3	6	7	9	8	53	11	21	58	100	38	55	65	43	43.5	47	9	72.5	22		1.44143	2.52383	3.50438	4.34759	4.08744	3.69272	3.0834	9.14035	7.00601	15.0109	11.2952	10.3172	15.3913	7.21888	10.8205
100050899	ACVR1	activin A receptor type 1	-	protein-coding	90	ACVR1	activin A receptor type 1	ACTRI|ACVR1A|ACVRLK2|ALK2|FOP|SKR1|TSRI	protein-coding	0.723038	16.3602	5.23732e-05	0.000979385		50	47	45	46	49	522	100	69	170	323.3	95	297.8	214	215.5	175	390	71	231.3	136		24.0238	19.77	22.5282	22.221	25.0356	36.3698	28.0309	30.0326	20.5349	48.5303	28.2379	55.863	50.6731	36.1784	43.5306
100053209	SDCBP2	syndecan binding protein 2	-	protein-coding	27111	SDCBP2	syndecan binding protein 2	SITAC|SITAC18|ST-2|ST2	protein-coding	1.6542	16.356	5.24885e-05	0.000980229		5	16	39	9	6	74	0	0	40	124.5	40	75	27	65	51	50	9	159	73		2.40238	6.73022	19.5244	4.34759	3.06558	5.15588	0	0	4.83173	18.6886	11.8896	14.0689	6.39333	10.9123	12.6861
100063367	ITGA2	integrin subunit alpha 2	-	protein-coding	3673	ITGA2	integrin subunit alpha 2	BR|CD49B|GPIa|HPA-5|VLA-2|VLAA2	protein-coding	-1.55443	16.3413	5.28976e-05	0.000984577		120	47	251	54	32	194.5	916	325	99	59	66	64	57	75	70	140	19	81	38		57.6571	19.77	125.657	26.0855	16.3497	13.5516	256.763	141.458	11.9585	8.85644	19.6179	12.0055	13.497	12.5911	17.4123
100066759	FAM234B	family with sequence similarity 234 member B	KIAA1467	protein-coding	57613	FAM234B	family with sequence similarity 234 member B	KIAA1467	protein-coding	-1.03566	16.3404	5.2924e-05	0.000984577		31	38	10	34	14	126	24	25	46	43	13	22	20	29	16	36	9	38	17		14.8948	15.9843	5.00626	16.4242	7.15302	8.77893	6.72742	10.8814	5.55649	6.45469	3.86414	4.12688	4.7358	4.86855	3.97994
100054912	TENM1	teneurin transmembrane protein 1	ODZ1	protein-coding	10178	TENM1	teneurin transmembrane protein 1	ODZ1|ODZ3|TEN-M1|TEN1|TNM|TNM1|ten-1	protein-coding	-1.28568	16.3401	5.29327e-05	0.000984577		7	10	19	9	19	138	27	6	87	11	12	11	9	36	14	44	1	15	12		3.36333	4.20639	9.5119	4.34759	9.70766	9.61502	7.56834	2.61153	10.509	1.6512	3.56689	2.06344	2.13111	6.04372	3.48245
100069912	UBTD2	ubiquitin domain containing 2	-	protein-coding	92181	UBTD2	ubiquitin domain containing 2	DCUBP	protein-coding	-0.57735	16.3298	5.32195e-05	0.000987977		79	82	61	76	73	446	115	89	252	152	78	119	100	159	104	163	25	212	86		37.9576	34.4924	30.5382	36.7129	37.2979	31.0746	32.2355	38.7377	30.4399	22.8166	23.1848	22.3227	23.679	26.6931	25.8696
100055065	ARHGAP12	Rho GTPase activating protein 12	-	protein-coding	94134	ARHGAP12	Rho GTPase activating protein 12	-	protein-coding	0.758504	16.3285	5.32569e-05	0.000987977		197	196	248	200.5	136.5	1664.5	322	274	634.5	949	589	885.5	1232	1050.5	758	1108.5	142.5	1932.5	505		94.6538	82.4452	124.155	96.8545	69.7419	115.972	90.2595	119.26	76.6433	142.454	175.075	166.107	291.725	176.359	188.55
100067695	TMEM63B	transmembrane protein 63B	-	protein-coding	55362	TMEM63B	transmembrane protein 63B	C6orf110	protein-coding	0.934289	16.2715	5.48844e-05	0.00101682		66	187	59	125	104	466.5	102	33	377	344.5	220	273	388.5	433	361	624.5	75	820.5	479		31.7114	78.6595	29.537	60.3831	53.1367	32.5029	28.5915	14.3634	45.5391	51.7126	65.3931	51.2109	91.9929	72.6925	89.7975
100071156	RTF1	RTF1 homolog, Paf1/RNA polymerase II complex component	-	protein-coding	23168	RTF1	RTF1 homolog, Paf1/RNA polymerase II complex component	GTL7|KIAA0252	protein-coding	0.673974	16.2684	5.49728e-05	0.00101711		141	143	80.5	127	159.5	1322.7	230	162	742	736	370	647.5	448	564	623	1096.5	126	1093.8	357.5		67.7471	60.1514	40.3004	61.3493	81.4933	92.1578	64.4711	70.5113	89.6286	110.48	109.979	121.462	106.082	94.6849	154.969
100057047	DLST	dihydrolipoamide S-succinyltransferase	-	protein-coding	1743	DLST	dihydrolipoamide S-succinyltransferase	DLTS|KGD2|PGL7	protein-coding	0.642553	16.2567	5.53129e-05	0.00102204		63	93	92.5	80	68	485.5	155.5	79	295	350	214	206.5	289	241	280	673	67	528.5	252		30.27	39.1194	46.3079	38.6452	34.7432	33.8267	43.5881	34.3851	35.634	52.5382	63.6096	38.7364	68.4323	40.4593	69.649
100066767	MTG1	mitochondrial ribosome associated GTPase 1	-	protein-coding	92170	MTG1	mitochondrial ribosome associated GTPase 1	GTP|GTPBP7	protein-coding	-0.934901	16.2269	5.61902e-05	0.00103688		25	13	13	24	18	83	35	19	49	36	16	23	18	26	13	37	8	31	11		12.0119	5.46831	6.50814	11.5936	9.19673	5.78294	9.81082	8.26984	5.91887	5.40393	4.75586	4.31447	4.26222	4.36491	3.2337
100061120	GRXCR2	glutaredoxin and cysteine rich domain containing 2	-	protein-coding	643226	GRXCR2	glutaredoxin and cysteine rich domain containing 2	DFNB101	protein-coding	-4.13399	16.2075	5.67702e-05	0.0010462		346	3379.5	31	1781	1147	323	3	0	1077.3	930	51	91	58.5	76	71	0	9	209	2		166.245	1421.55	15.5194	860.339	586.036	22.5047	0.840927	0	130.131	139.601	15.1593	17.0703	13.8522	12.759	17.661
111770391	CHGA	chromogranin A	-	protein-coding	1113	CHGA	chromogranin A	CGA	protein-coding	4.08194	16.2012	5.69595e-05	0.00104831		0	0	10.5	0	0	246.3	0	0	148	2	64.8	31.5	28.5	248.4	274.1	268.8	28	149.3	403		0	0	5.25658	0	0	17.1607	0	0	17.8774	0.300218	19.2612	5.90895	6.74851	41.7016	68.1814
111772844	LOC111772844	alcohol dehydrogenase 6-like	-	protein-coding	130	ADH6	alcohol dehydrogenase 6 (class V)		protein-coding	-1.50755	16.192	5.72357e-05	0.00105201		44	65.5	31.5	38	42	111.5	226.9	14	109	34.5	9.5	16.5	18	78	36.5	139	5.5	15	45		21.1409	27.5519	15.7697	18.3565	21.459	7.76865	63.6021	6.09357	13.1665	5.17876	2.82379	3.09516	4.26222	13.0947	9.07925
100063173	POC1B	POC1 centriolar protein B	-	protein-coding	282809	POC1B	POC1 centriolar protein B	CORD20|PIX1|TUWD12|WDR51B	protein-coding	0.7498	16.1719	5.78453e-05	0.00106181		90.5	86	96	90	116.5	1185	175	113	575	382.5	208	505	440	586.5	332	1515	114.5	749.5	344		43.4831	36.175	48.0601	43.4759	59.5233	82.5637	49.0541	49.1838	69.4561	57.4167	61.8262	94.7307	104.188	98.4622	82.5838
100054521	H4C8	H4 clustered histone 8	-	protein-coding	8365	H4C8	H4 clustered histone 8	H4-16|H4/h|H4C1|H4C11|H4C12|H4C13|H4C14|H4C15|H4C2|H4C3|H4C4|H4C5|H4C6|H4C9|H4FH|HIST1H4H	protein-coding	-0.944955	16.1687	5.79442e-05	0.00106223		32	33	38	57	57	206	135	73	261	89	73	55	65	91	30	133	19	55	47		15.3752	13.8811	19.0238	27.5347	29.123	14.3529	37.8417	31.7736	31.527	13.3597	21.6986	10.3172	15.3913	15.2772	7.4624
100059467	EZR	ezrin	-	protein-coding	7430	EZR	ezrin	CVIL|CVL|HEL-S-105|VIL2	protein-coding	0.724462	16.164	5.80878e-05	0.00106347		1324.5	1103	1131.5	1058	1163	7353.7	1828	1297.5	4816.5	7910.7	3375.5	5675.5	4458.5	4969.5	3431	8143.7	1105.5	4679.2	3400.3		636.391	463.965	566.459	511.083	594.211	512.362	512.405	564.743	581.801	1187.47	1003.34	1064.64	1055.73	834.285	853.449
111767873	LOC111767873	uncharacterized LOC111767873	-	ncRNA						-1.07865	16.1304	5.91276e-05	0.00108109		39	50	46	62	48	460.8	34	38	107	77.5	17	64	34	116.5	20	59.3	23	60	60.5		18.7386	21.0319	23.0288	29.95	24.5246	32.1058	9.53051	16.5397	12.9249	11.6335	5.0531	12.0055	8.05086	19.5581	4.97493
111770999	LOC111770999	uncharacterized LOC111770999	-	ncRNA						-1.24852	16.1272	5.92271e-05	0.00108149		11	10	85	11	18	117	32	28	61	12	12	16	21	18	8	28	6	63	16		5.28524	4.20639	42.5532	5.31372	9.19673	8.15186	8.96989	12.1871	7.36839	1.80131	3.56689	3.00137	4.97259	3.02186	1.98997
100055895	FBXL5	F-box and leucine rich repeat protein 5	-	protein-coding	26234	FBXL5	F-box and leucine rich repeat protein 5	FBL4|FBL5|FLR1	protein-coding	0.647248	16.0595	6.13828e-05	0.00111939		153	149	226	157	103	1035	328	178	457	765	344	587.5	424	615.5	360	1321.5	193	1038	459.5		73.5128	62.6752	113.142	75.8412	52.6258	72.1126	91.9414	77.4754	55.2025	114.833	102.251	110.207	100.399	103.331	89.5487
100033959	KDR	kinase insert domain receptor	FLK	protein-coding	3791	KDR	kinase insert domain receptor	CD309|FLK1|VEGFR|VEGFR2	protein-coding	0.970382	16.0269	6.24495e-05	0.00113736		167	172	84	127	116	961.5	52	111	333.5	515	483	638.5	672	842	594	1007	84.5	511.5	264.5		80.2395	72.3499	42.0526	61.3493	59.2678	66.9916	14.5761	48.3133	40.2846	77.3062	143.568	119.773	159.123	141.356	147.755
102148199	LOC102148199	uncharacterized LOC102148199	-	ncRNA						-1.28702	16.0118	6.2949e-05	0.00114497		10	13	3	8	23	62	13	19	28	15	10	8	6	6	10	18	3	10	10		4.80476	5.46831	1.50188	3.86452	11.7514	4.31979	3.64402	8.26984	3.38221	2.25164	2.97241	1.50068	1.42074	1.00729	2.48747
100057920	LOC100057920	HLA class I histocompatibility antigen, Cw-12 alpha chain	-	protein-coding	3105	HLA-A	major histocompatibility complex, class I, A		protein-coding	1.05207	15.9598	6.47009e-05	0.0011753		8.9	18	69.8	10.5	23.6	216.1	69.8	26.8	109.7	117.4	109.3	97.2	79.9	183.4	111.3	384.8	30.4	129.3	129.3		4.27624	7.5715	34.9437	5.07218	12.0579	15.0566	19.5656	11.6648	13.251	17.6228	32.4885	18.2333	18.9195	30.7894	27.6855
100065604	DTNBP1	dystrobrevin binding protein 1	-	protein-coding	84062	DTNBP1	dystrobrevin binding protein 1	BLOC1S8|DBND|HPS7|My031|SDY	protein-coding	0.950523	15.9249	6.59048e-05	0.00119562		47	55.5	30	61.5	46	165.5	41	24	134.5	414.5	163	250.5	163.5	128	128	233.8	41	211.5	88		22.5824	23.3455	15.0188	29.7085	23.5028	11.5311	11.4927	10.4461	16.2467	62.2202	48.4503	46.9902	38.7152	21.4888	31.8396
111767412	LOC111767412	palmitoyltransferase ZDHHC13-like	-	protein-coding	54503	ZDHHC13	zinc finger DHHC-type containing 13		protein-coding	0.730195	15.9059	6.65712e-05	0.00120614		17	30.5	42.5	18	19.3	214.4	29.5	25.6	87.7	121.3	54	77.3	82.2	106.4	70.5	216.7	22.5	154	104.3		8.16809	12.8295	21.2766	8.69517	9.86094	14.9381	8.26912	11.1425	10.5936	18.2082	16.051	14.5004	19.4641	17.8625	17.5366
100629510	DMAC1	distal membrane arm assembly complex 1	TMEM261	protein-coding	90871	DMAC1	distal membrane arm assembly complex 1	C9orf123|TMEM261	protein-coding	-1.17305	15.887	6.7238e-05	0.00121664		19	28	7	23	30	134	19	37	66	42	7	27	21	38	20	45	7	13	9		9.12904	11.7779	3.50438	11.1105	15.3279	9.33632	5.32587	16.1044	7.97236	6.30458	2.08069	5.06481	4.97259	6.37948	4.97493
102149826	LOC102149826	uncharacterized LOC102149826	-	protein-coding						-0.632344	15.878	6.75602e-05	0.00122089		131	172	119	191	168	711	186	146	507	242	120	211	176	260	153	389	55	370	291		62.9424	72.3499	59.5745	92.2654	85.8362	49.5382	52.1375	63.5472	61.2422	36.3264	35.6689	39.5806	41.675	43.6491	38.0582
100066005	ADAMTS5	ADAM metallopeptidase with thrombospondin type 1 motif 5	-	protein-coding	11096	ADAMTS5	ADAM metallopeptidase with thrombospondin type 1 motif 5	ADAM-TS 11|ADAM-TS 5|ADAM-TS5|ADAMTS-11|ADAMTS-5|ADAMTS11|ADMP-2	protein-coding	-1.02935	15.8747	6.7678e-05	0.00122144		132	142	178	119	106	1182	52	192	221	181	95	209	181	227	119	397	21	145	67		63.4228	59.7307	89.1115	57.4847	54.1585	82.3547	14.5761	83.5689	26.6953	27.1697	28.2379	39.2054	42.859	38.109	29.6008
106782651	LOC106782651	uncharacterized LOC106782651	-	ncRNA						2.44627	15.8696	6.7861e-05	0.00122316		5	0	3	1	8	29	0	8	14	20	169	39	8	25	126	39	14	358.3	12		2.40238	0	1.50188	0.483065	4.08744	2.02055	0	3.48204	1.69111	3.00218	50.2338	7.31584	1.89432	4.19702	31.3421
100033857	ADM	adrenomedullin	AMPP	protein-coding	133	ADM	adrenomedullin	AM|PAMP	protein-coding	2.28827	15.8608	6.81781e-05	0.00122729		40	88	145	78	86	2913	1	4	1385	1551	943	1000.5	1085	1779	420	1344.5	390	625	1048		19.219	37.0162	72.5908	37.6791	43.94	202.96	0.280309	1.74102	167.299	232.819	280.298	187.679	256.917	298.66	104.474
100054931	ALDH1A1	aldehyde dehydrogenase 1 family member A1	ALDH-E1|ALDH1|ALHDII|RalDH1	protein-coding	216	ALDH1A1	aldehyde dehydrogenase 1 family member A1	ALDC|ALDH-E1|ALDH1|ALDH11|HEL-9|HEL-S-53e|HEL12|PUMB1|RALDH1	protein-coding	-1.36376	15.8498	6.85727e-05	0.00123263		939.5	2860	496.5	1342.5	922.5	2447.8	2244.5	1126.5	2856.5	1936.5	986.5	1344.5	1055.5	407.5	818	760	325	365	377.5		451.407	1203.03	248.561	648.515	471.333	170.548	629.154	490.315	345.046	290.686	293.228	252.209	249.932	68.4115	203.475
100062666	FAM13C	family with sequence similarity 13 member C	-	protein-coding	220965	FAM13C	family with sequence similarity 13 member C	FAM13C1	protein-coding	1.42119	15.8477	6.86512e-05	0.00123263		8	16	3	10	3	68	1	7	15	53	23	40	64	26	20	43	10	97	57		3.84381	6.73022	1.50188	4.83065	1.53279	4.73783	0.280309	3.04678	1.8119	7.95578	6.83655	7.50342	15.1546	4.36491	4.97493
100054335	ASIP	agouti signaling protein	-	protein-coding	434	ASIP	agouti signaling protein	AGSW|AGTI|AGTIL|ASP|SHEP9	protein-coding	-1.52	15.8286	6.93473e-05	0.00124267		6	7.5	12	8.7	6.5	149.1	85	12	87.7	31.5	5.7	18.3	18.8	14.5	7.3	8.5	1	12	7		2.88286	3.15479	6.00752	4.20267	3.32104	10.3884	23.8263	5.22306	10.5936	4.72844	1.69428	3.43282	4.45165	2.43427	1.81585
100072411	USP53	ubiquitin specific peptidase 53	-	protein-coding	54532	USP53	ubiquitin specific peptidase 53	-	protein-coding	1.1595	15.8275	6.93883e-05	0.00124267		170	198	405	179	149	2819.5	336	133	690	2145.5	1064	1023.5	1197	2755	572.5	968.5	159	1725	354		81.6809	83.2865	202.754	86.4686	76.1285	196.446	94.1838	57.8889	83.3474	322.059	316.265	191.994	283.438	462.512	142.407
111769186	LOC111769186	uncharacterized LOC111769186	-	ncRNA						2.40959	15.8218	6.95971e-05	0.00124482		0	0	6	1	0	60	7	0	8	14	48	10	29	10	9	33	20	38	36.5		0	0	3.00376	0.483065	0	4.18044	1.96216	0	0.966346	2.10153	14.2676	1.87586	6.86691	1.67881	2.23872
100054804	TMCC2	transmembrane and coiled-coil domain family 2	-	protein-coding	9911	TMCC2	transmembrane and coiled-coil domain family 2	HUCEP11	protein-coding	1.35428	15.8103	7.00187e-05	0.00125076		6	10	4	2	9	18	3	4	15	50	29	22	13	17	27	53	6	27	17.5		2.88286	4.20639	2.00251	0.96613	4.59837	1.25413	0.840927	1.74102	1.8119	7.50545	8.62	4.12688	3.07827	2.85398	6.71616
100058639	SEPTIN6	septin 6	38961	protein-coding	23157	SEPTIN6	septin 6	SEP2|SEPT2|SEPT6	protein-coding	-0.824514	15.8023	7.03159e-05	0.00125416		70	74	82	29	56	235	179	98	178	99	55	116	51	113	66	168.5	23	123	96		33.6333	31.1273	41.0514	14.0089	28.6121	16.3734	50.1753	42.655	21.5012	14.8608	16.3483	21.7599	12.0763	18.9706	16.4173
100070376	ITGB5	integrin subunit beta 5	-	protein-coding	3693	ITGB5	integrin subunit beta 5	-	protein-coding	0.782035	15.8004	7.0389e-05	0.00125416		110	179	101	130	175	814.5	235	93	856	783.5	459	454.5	457	553.5	617	920	133	1190.8	259		52.8524	75.2944	50.5633	62.7985	89.4127	56.7495	65.8726	40.4787	103.399	117.61	136.434	85.2577	108.213	92.9221	153.477
100070926	SCAI	suppressor of cancer cell invasion	-	protein-coding	286205	SCAI	suppressor of cancer cell invasion	C9orf126|NET40	protein-coding	-0.774063	15.7893	7.0802e-05	0.00125991		181	341	241	242	237	956	660.3	428	512	522	219	405	236	393.5	260	566.7	118	411	357		86.9662	143.438	120.651	116.902	121.09	66.6084	185.088	186.289	61.8462	78.3569	65.0958	75.9722	55.8824	66.0612	64.6741
111774993	LOC111774993	uncharacterized LOC111774993	-	ncRNA						-2.06778	15.7683	7.15902e-05	0.00127105		136	142	18	137	132	97	1	25	55	63	27	36	13	31	20	58	8	113	45		65.3447	59.7307	9.01127	66.1799	67.4427	6.75838	0.280309	10.8814	6.64363	9.45687	8.02551	6.75308	3.07827	5.20431	4.97493
100070606	PLCL1	phospholipase C like 1 (inactive)	-	protein-coding	5334	PLCL1	phospholipase C like 1 (inactive)	PLCE|PLCL|PLDL1|PPP1R127|PRIP	protein-coding	-1.29079	15.7678	7.161e-05	0.00127105		8	20	13	12	18	115	5	15	90	11	5	12	17	20	28	25	7	11	13		3.84381	8.41278	6.50814	5.79678	9.19673	8.01251	1.40155	6.52882	10.8714	1.6512	1.48621	2.25103	4.02543	3.35762	6.9649
100060814	CWH43	cell wall biogenesis 43 C-terminal homolog	-	protein-coding	80157	CWH43	cell wall biogenesis 43 C-terminal homolog	CWH43-C|PGAP2IP	protein-coding	-1.52802	15.746	7.24392e-05	0.00128414		291	59	8	77	64	133	125	174	52	102	44	64	33	47	39	59	8	49	48		139.819	24.8177	4.00501	37.196	32.6995	9.26665	35.0386	75.7343	6.28125	15.3111	13.0786	12.0055	7.81407	7.89041	9.70111
111767491	GOLGA5	golgin A5	-	protein-coding	9950	GOLGA5	golgin A5	GOLIM5|RFG5|ret-II	protein-coding	0.712079	15.7263	7.31996e-05	0.00129565		105.5	91.5	103	88.5	72	810.4	149	88.5	500.2	361	302.8	343	340.5	692	388	561.3	66.5	775	276.5		50.6902	38.4885	51.5645	42.7513	36.7869	56.4638	41.766	38.5201	60.4208	54.1894	90.0047	64.3419	80.627	116.174	96.5136
100058853	CLIC1	chloride intracellular channel 1	-	protein-coding	1192	CLIC1	chloride intracellular channel 1	CL1C1|CLCNL1|G6|NCC27	protein-coding	0.724457	15.7244	7.32738e-05	0.00129565		196	143.5	333	205.5	231	1205.2	470.2	335	764.5	1043.7	675.2	1075.3	1116.5	785	832	1595.7	205	1389.5	686.5		94.1733	60.3617	166.709	99.2699	118.025	83.9711	131.801	145.81	92.3465	156.669	200.697	201.711	264.376	131.787	206.957
100070534	SHF	Src homology 2 domain containing F	-	protein-coding	90525	SHF	Src homology 2 domain containing F	-	protein-coding	1.19588	15.7199	7.34472e-05	0.00129707		61	24	29	53	32	69	45	13	74	167	144	141	132	57	102	281	27	423	113		29.309	10.0953	14.5182	25.6024	16.3497	4.80751	12.6139	5.65831	8.9387	25.0682	42.8027	26.4496	31.2563	9.56922	25.3721
100067366	EPS8	epidermal growth factor receptor pathway substrate 8	-	protein-coding	2059	EPS8	epidermal growth factor receptor pathway substrate 8	DFNB102	protein-coding	-0.855347	15.7101	7.38304e-05	0.00130219		279.5	389	237	261	201	790	609	142	401	446.5	179	383	213	274	257	471	97	552.5	229		134.293	163.629	118.648	126.08	102.697	55.0425	170.708	61.8062	48.4381	67.0237	53.2062	71.8453	50.4363	45.9994	63.9279
100059586	OBSL1	obscurin like cytoskeletal adaptor 1	-	protein-coding	23363	OBSL1	obscurin like cytoskeletal adaptor 1	-	protein-coding	-1.33629	15.6998	7.42331e-05	0.00130753		17	23	5	25	24	48	7	31	46	18	15	14	14	11	17	18	2	27	13		8.16809	9.6747	2.50313	12.0766	12.2623	3.34435	1.96216	13.4929	5.55649	2.70196	4.45862	2.6262	3.31506	1.84669	4.22869
100064230	GLCCI1	glucocorticoid induced 1	-	protein-coding	113263	GLCCI1	glucocorticoid induced 1	FAM117C|GCTR|GIG18|TSSN1	protein-coding	-1.33696	15.6976	7.43201e-05	0.00130753		52	210	149	132	141.5	2371.8	101	22	1716.5	241.5	79	132.5	51	174	85.5	223	62	187	108		24.9848	88.3342	74.5933	63.7646	72.2965	165.253	28.3112	9.57561	207.342	36.2513	23.4821	24.8551	12.0763	29.2113	21.2678
100052671	TPI1	triosephosphate isomerase 1	-	protein-coding	7167	TPI1	triosephosphate isomerase 1	HEL-S-49|TIM|TPI|TPID	protein-coding	0.758725	15.6738	7.5258e-05	0.00132097		41	43	65	35	29	201	173	53	107	198	126	137	142	161	132	362.5	41	254	134		19.6995	18.0875	32.5407	16.9073	14.817	14.0045	48.4935	23.0685	12.9249	29.7216	37.4524	25.6992	33.6242	27.0288	32.8345
100054217	ARHGEF9	Cdc42 guanine nucleotide exchange factor 9	-	protein-coding	23229	ARHGEF9	Cdc42 guanine nucleotide exchange factor 9	COLLYBISTIN|EIEE8|HPEM-2|PEM-2|PEM2	protein-coding	-0.92984	15.6735	7.52733e-05	0.00132097		69	229	69	173	176	862.5	55	93	392	169	97	150	95	169	99	195	43	282	135		33.1528	96.3263	34.5432	83.5702	89.9236	60.0939	15.417	40.4787	47.351	25.3684	28.8324	28.1378	22.495	28.3719	24.6259
100060260	PRMT6	protein arginine methyltransferase 6	-	protein-coding	55170	PRMT6	protein arginine methyltransferase 6	HRMT1L6	protein-coding	-0.774151	15.6626	7.57057e-05	0.00132689		36	26	27	37	33	206	72	55	110	54	24	46	53	45	41	122	17	50	44		17.2971	10.9366	13.5169	17.8734	16.8607	14.3529	20.1823	23.939	13.2873	8.10589	7.13379	8.62894	12.5499	7.55464	10.1986
100054189	ARHGEF26	Rho guanine nucleotide exchange factor 26	-	protein-coding	26084	ARHGEF26	Rho guanine nucleotide exchange factor 26	CSGEF|HMFN1864|SGEF	protein-coding	1.11995	15.6221	7.73466e-05	0.00135395		29	13	19	14	15	177	11	35	81.5	177	93.5	70	55	81	208	164.5	22	258.5	62		13.9338	5.46831	9.5119	6.76291	7.66394	12.3323	3.0834	15.2339	9.84465	26.5693	27.7921	13.131	13.0234	13.5984	51.7393
100071286	ABHD1	abhydrolase domain containing 1	-	protein-coding	84696	ABHD1	abhydrolase domain containing 1	LABH1	protein-coding	1.97481	15.6166	7.75724e-05	0.00135621		2	1	8	5	5	85	2	3	71	15	9	42	30	116	21	89	24	83	145		0.960952	0.420639	4.00501	2.41533	2.55465	5.92229	0.560618	1.30576	8.57632	2.25164	2.67517	7.8786	7.1037	19.4742	5.22368
100147200	DVL1	dishevelled segment polarity protein 1	-	protein-coding	1855	DVL1	dishevelled segment polarity protein 1	DRS2|DVL|DVL1L1|DVL1P1	protein-coding	0.798779	15.5812	7.90356e-05	0.00138006		20	22	33	35	32	181	34	36	126	109	81	110	99.5	93	89	331.5	32	171	191		9.60952	9.25406	16.5207	16.9073	16.3497	12.611	9.53051	15.6692	15.22	16.3619	24.0765	20.6344	23.5606	15.6129	22.1384
100050252	VCAM1	vascular cell adhesion molecule 1	VCAM	protein-coding	7412	VCAM1	vascular cell adhesion molecule 1	CD106|INCAM-100	protein-coding	-1.28248	15.5762	7.92465e-05	0.00138202		119	176	132	76	83	1405	50	32	873	101	69	157	166	237	126	144	17	86	75		57.1766	74.0325	66.0827	36.7129	42.4072	97.892	14.0155	13.9282	105.453	15.161	20.5096	29.4509	39.3071	39.7878	31.3421
100052912	ATP12A	ATPase H+/K+ transporting non-gastric alpha2 subunit	-	protein-coding	479	ATP12A	ATPase H+/K+ transporting non-gastric alpha2 subunit	ATP1AL1|H-K-ATPase|HK	protein-coding	2.05432	15.5516	8.02832e-05	0.00139835		4	3	4	4	2	17	94	47	8	12	35	45	13	56	88	254	5	55	35		1.9219	1.26192	2.00251	1.93226	1.02186	1.18446	26.349	20.457	0.966346	1.80131	10.4034	8.44135	3.07827	9.40133	21.8897
111774207	LOC111774207	uncharacterized LOC111774207	-	protein-coding						1.61169	15.5309	8.11688e-05	0.00141201		1	3	2	2	3	48.5	3	6	50	15.5	21	18	19	56	31	57	5	130.5	18		0.480476	1.26192	1.00125	0.96613	1.53279	3.37919	0.840927	2.61153	6.03966	2.32669	6.24207	3.37654	4.49901	9.40133	7.71114
100051868	FIBP	FGF1 intracellular binding protein	-	protein-coding	9158	FIBP	FGF1 intracellular binding protein	FGFIBP|FIBP-1|TROFAS	protein-coding	0.771533	15.528	8.12931e-05	0.00141242		19	22	29	17	31	134	66	20.5	72	83	81	110.5	78	91.5	81.5	201	18	139.5	91		9.12904	9.25406	14.5182	8.21211	15.8388	9.33632	18.5004	8.92272	8.69712	12.4591	24.0765	20.7282	18.4696	15.3611	20.2728
100052660	STON2	stonin 2	-	protein-coding	85439	STON2	stonin 2	STN2|STNB|STNB2	protein-coding	-0.980935	15.5062	8.22354e-05	0.00142679		51	67	34	65	67	467	77	263	369	175	55	64	52	75	68	150	38	138	30		24.5043	28.1828	17.0213	31.3992	34.2323	32.5378	21.5838	114.472	44.5727	26.2691	16.3483	12.0055	12.3131	12.5911	16.9148
100073254	RASGRF2	Ras protein specific guanine nucleotide releasing factor 2	-	protein-coding	5924	RASGRF2	Ras protein specific guanine nucleotide releasing factor 2	GRF2|RAS-GRF2	protein-coding	1.89325	15.5041	8.23248e-05	0.00142679		9	17	9	5	18	492.5	4	3	51	237.5	71	122.5	153	280.5	68	47.5	6	58	25.3		4.32428	7.15086	4.50564	2.41533	9.19673	34.3145	1.12124	1.30576	6.16046	35.6509	21.1041	22.9792	36.2289	47.0906	16.9148
100053776	C10H19orf12	chromosome 10 C19orf12 homolog	-	protein-coding	83636	C19orf12	chromosome 19 open reading frame 12	MPAN|NBIA3|NBIA4|SPG43	protein-coding	-0.601138	15.5009	8.24651e-05	0.00142745		37	56	41	49	36	288	69	53	167	100	47	81	47	72	52	156	19	78	68		17.7776	23.5558	20.5257	23.6702	18.3935	20.0661	19.3413	23.0685	20.1725	15.0109	13.9703	15.1944	11.1291	12.0874	12.9348
100055903	SPAG1	sperm associated antigen 1	-	protein-coding	6674	SPAG1	sperm associated antigen 1	CILD28|CT140|HEL-S-268|HSD-3.8|SP75|TPIS	protein-coding	0.686287	15.4889	8.29923e-05	0.0014348		191	88	154.5	117.5	150	1180	130.5	142	533	663.5	298.5	541	470	730	398	975	102	930	612		91.7709	37.0162	77.3468	56.7601	76.6394	82.2154	36.5803	61.8062	64.3828	99.5974	88.7265	101.484	111.291	122.553	99.0011
100059014	CTTNBP2NL	CTTNBP2 N-terminal like	-	protein-coding	55917	CTTNBP2NL	CTTNBP2 N-terminal like	-	protein-coding	0.957182	15.4676	8.39302e-05	0.00144922		140	393	463.5	200	284	4032	461	203	2040	2483.7	873	1662.5	2312	1780.5	1192	2396.5	379	1926	997		67.2666	165.311	232.04	96.613	145.104	280.926	129.222	88.3567	246.418	372.826	259.492	311.861	547.458	298.912	296.506
100064405	B3GNT2	UDP-GlcNAc:betaGal beta-1,3-N-acetylglucosaminyltransferase 2	-	protein-coding	10678	B3GNT2	UDP-GlcNAc:betaGal beta-1,3-N-acetylglucosaminyltransferase 2	3-Gn-T1|3-Gn-T2|B3GN-T2|B3GNT|B3GNT-2|B3GNT1|BETA3GNT|BGNT2|BGnT-2|beta-1|beta3Gn-T1|beta3Gn-T2	protein-coding	0.702626	15.4607	8.42376e-05	0.00145274		49	68	77.5	35	39	527	161	55.5	198	310	98	248	201	259	207	490	70	311	217		23.5433	28.6035	38.7985	16.9073	19.9263	36.7182	45.1298	24.1566	23.9171	46.5338	29.1296	46.5212	47.5948	43.4812	51.4905
100057280	ENGASE	endo-beta-N-acetylglucosaminidase	-	protein-coding	64772	ENGASE	endo-beta-N-acetylglucosaminidase	-	protein-coding	1.34845	15.4493	8.4748e-05	0.00145974		28	16	30	30	25	93	17	12	29	77	171	130	51	181.5	145	109	8	141	176		13.4533	6.73022	15.0188	14.492	12.7732	6.47968	4.76525	5.22306	3.50301	11.5584	50.8283	24.3861	12.0763	30.4704	36.0682
100052078	PDK4	pyruvate dehydrogenase kinase 4	-	protein-coding	5166	PDK4	pyruvate dehydrogenase kinase 4	-	protein-coding	1.51497	15.4356	8.53671e-05	0.00146859		54	47	75	46	30	5024.5	51	18	817.5	461	288.5	543	147	771	367.5	210	65	836.5	215		25.9457	19.77	37.547	22.221	15.3279	350.077	14.2958	7.83459	98.7485	69.2003	85.7541	101.859	34.8081	129.436	91.4143
100059447	ADD3	adducin 3	-	protein-coding	120	ADD3	adducin 3	ADDL|CPSQ3	protein-coding	-0.811064	15.407	8.66685e-05	0.00148914		635.5	772	463.5	511	697.5	3638.2	820.2	597.5	3293.2	1728.3	529.5	680.5	418.5	712.3	486.8	2101.3	413.5	1058.5	935		305.343	324.733	232.04	246.846	356.373	253.488	229.909	260.065	397.796	259.434	157.389	127.652	99.0966	119.582	121.09
100053726	WDR44	WD repeat domain 44	-	protein-coding	54521	WDR44	WD repeat domain 44	RAB11BP|RPH11|SYM-4	protein-coding	0.697203	15.4012	8.6932e-05	0.00149183		70	83	62	69	45	623.5	138.5	96	347	501.5	231	342.5	266	307	240	320	81	478	147		33.6333	34.913	31.0388	33.3315	22.9918	43.4418	38.8228	41.7845	41.9153	75.2797	68.6627	64.2481	62.9861	51.5395	59.6992
106782539	AMN	amnion associated transmembrane protein	-	protein-coding	81693	AMN	amnion associated transmembrane protein	IGS2|PRO1028|amnionless	protein-coding	-3.98544	15.3896	8.74668e-05	0.00149917		53	62	4	104.5	77	5	0	0	18	32	26	8	4	1	4	1	0	1	0		25.4652	26.0796	2.00251	50.4803	39.3416	0.34837	0	0	2.17428	4.80349	7.72827	1.50068	0.94716	0.167881	0.994986
100059468	SYPL1	synaptophysin like 1	-	protein-coding	6856	SYPL1	synaptophysin like 1	H-SP1|SYPL	protein-coding	0.826732	15.387	8.75873e-05	0.0014994		237	382	491	275	212	6454.5	455	291	1663	2321.5	957	1400.5	1245	2016.3	1395.5	1813.5	320	2091	911		113.873	160.684	245.808	132.843	108.317	449.711	127.541	126.659	200.879	348.478	284.46	262.714	294.804	338.498	347.126
100063299	TMEM176B	transmembrane protein 176B	-	protein-coding	28959	TMEM176B	transmembrane protein 176B	LR8|MS4B2	protein-coding	-0.928317	15.3839	8.77349e-05	0.00150008		12	24	29	18	12	224	55	15	140	41	24	28.5	23	36	32	52	11	35	21		5.76571	10.0953	14.5182	8.69517	6.13116	15.607	15.417	6.52882	16.9111	6.15447	7.13379	5.34619	5.44617	6.04372	7.95989
100058415	AAMP	angio associated migratory cell protein	-	protein-coding	14	AAMP	angio associated migratory cell protein	-	protein-coding	0.624841	15.3696	8.83975e-05	0.00150957		28	26	42	33	36	263.8	67	45	131	140	98	132	103	173	112	248.5	27.5	176	167		13.4533	10.9366	21.0263	15.9411	18.3935	18.38	18.7807	19.5865	15.8239	21.0153	29.1296	24.7613	24.3894	29.0434	27.8596
100061341	LOC100061341	transducin-like enhancer protein 1	TLE1	protein-coding	7088	TLE1	TLE family member 1, transcriptional corepressor		protein-coding	0.912289	15.3637	8.86764e-05	0.00151187		182.5	281	164.5	201.5	248	518	184	85	915	913.5	626	556.5	707.5	963	769	1711.5	140.5	2057.5	568.5		87.6869	118.2	82.353	97.3376	126.711	36.0911	51.5769	36.9967	110.526	137.125	186.073	104.391	167.529	161.669	191.286
100055762	DCAF16	DDB1 and CUL4 associated factor 16	-	protein-coding	54876	DCAF16	DDB1 and CUL4 associated factor 16	C4orf30	protein-coding	-1.08197	15.3621	8.87491e-05	0.00151187		202.5	301	67	200	121	475	50.5	74.5	248.5	144	48	161	100	114	70	227	37	175	119		97.2964	126.612	33.542	96.613	61.8225	33.0952	14.1556	32.4265	30.0171	21.6157	14.2676	30.2013	23.679	19.1384	17.4123
100057778	LSM14B	LSM family member 14B	-	protein-coding	149986	LSM14B	LSM family member 14B	C20orf40|FAM61B|FT005|LSM13|RAP55B|bA11M20.3	protein-coding	0.716512	15.3584	8.8925e-05	0.00151303		49	72	42	56	75	465.2	82	100	385.5	297.7	225	331.5	242	232	173.5	441	92	297.7	234		23.5433	30.286	21.0263	27.0516	38.3197	32.4124	22.9853	43.5255	46.5658	44.6875	66.8793	62.1846	57.3032	38.9484	43.1575
100065039	LOC100065039	keratin-associated protein 23-1-like	-	protein-coding	140258	KRTAP13-1	keratin associated protein 13-1		protein-coding	2.15908	15.3293	9.03058e-05	0.00153465		3	5.5	6.5	5	3.5	43.5	0	0	52	179	23.8	24	9	69	34.5	20	23.5	260.8	18.5		1.44143	2.31351	3.25407	2.41533	1.78825	3.03082	0	0	6.28125	26.8695	7.07434	4.50205	2.13111	11.5838	8.58175
100051956	CSRP1	cysteine and glycine rich protein 1	-	protein-coding	1465	CSRP1	cysteine and glycine rich protein 1	CRP|CRP1|CSRP|CYRP|D1S181E|HEL-141|HEL-S-286	protein-coding	0.720079	15.315	9.09888e-05	0.00154438		55	44	55	56.5	86.5	404	128	63	248	355	241	301.5	214	154	154	498	70	265	201		26.4262	18.5081	27.5345	27.2932	44.1954	28.1483	35.8796	27.4211	29.9567	53.2887	71.6351	56.5571	50.6731	25.8537	38.307
100055669	KIAA1217	KIAA1217	-	protein-coding	56243	KIAA1217	KIAA1217	ETL4|SKT	protein-coding	0.723482	15.3001	9.17102e-05	0.00155316		437	535.5	366	393.8	575	3495	849.8	1014.5	2479	2000.5	1383.9	2302	2144.5	2699.8	1518.2	3026	483	3826.2	1811.5		209.968	225.252	183.229	190.231	293.785	243.511	238.207	441.566	299.447	300.293	411.352	431.822	507.796	453.245	377.647
100071687	KLHL29	kelch like family member 29	-	protein-coding	114818	KLHL29	kelch like family member 29	KBTBD9	protein-coding	2.3786	15.2998	9.17284e-05	0.00155316		5	1	0	2	0	14	2	3	8	23	19	30	29	6	77	16	1	77	1		2.40238	0.420639	0	0.96613	0	0.975436	0.560618	1.30576	0.966346	3.45251	5.64758	5.62757	6.86691	1.00729	19.1535
100147436	LOC100147436	serpin B6-like	-	pseudo	5269	SERPINB6	serpin family B member 6	protein-coding		-1.52174	15.2916	9.21246e-05	0.00155798		19	6	8	13	9	27	17	12	18	8	10	5	6	10	6	13	4	2	6		9.12904	2.52383	4.00501	6.27985	4.59837	1.8812	4.76525	5.22306	2.17428	1.20087	2.97241	0.937928	1.42074	1.67881	1.49248
100055196	AGO4	argonaute RISC component 4	EIF2C4	protein-coding	192670	AGO4	argonaute RISC component 4	EIF2C4	protein-coding	0.696491	15.2619	9.35852e-05	0.00158076		106	155	101	144	111	919	158	120	464	670	361	408	362	499	543	818	89	1537	268		50.9305	65.199	50.5633	69.5614	56.7132	64.0304	44.2888	52.2306	56.0481	100.573	107.304	76.5349	85.718	83.7726	135.069
100056139	E2F5	E2F transcription factor 5	-	protein-coding	1875	E2F5	E2F transcription factor 5	E2F-5	protein-coding	0.731075	15.2296	9.51973e-05	0.00160529		64	69	67	84	75.5	869	155	69	579	481.5	264	291	262.5	361	331.5	508.5	67	681	244		30.7505	29.0241	33.542	40.5775	38.5752	60.5467	43.4479	30.0326	69.9393	72.2775	78.4717	54.5874	62.1574	60.605	82.4595
100063303	DPAGT1	dolichyl-phosphate N-acetylglucosaminephosphotransferase 1	-	protein-coding	1798	DPAGT1	dolichyl-phosphate N-acetylglucosaminephosphotransferase 1	ALG7|CDG-Ij|CDG1J|CMS13|CMSTA2|D11S366|DGPT|DPAGT|DPAGT2|G1PT|GPT|UAGT|UGAT	protein-coding	0.7645	15.2262	9.5372e-05	0.00160529		28	46	34	44	30	361	74	41	228	229.5	203	181	139	160	205.5	233	41	316.5	97		13.4533	19.3494	17.0213	21.2549	15.3279	25.1523	20.7429	17.8454	27.5409	34.45	60.34	33.953	32.9138	26.861	51.1174
100057978	TMBIM4	transmembrane BAX inhibitor motif containing 4	-	protein-coding	51643	TMBIM4	transmembrane BAX inhibitor motif containing 4	CGI-119|GAAP|LFG4|S1R|ZPRO	protein-coding	0.643788	15.226	9.53823e-05	0.00160529		105	178	218	136.5	142.5	1067	288	107.5	447.5	786.5	328	571.5	480	584	543.5	946	115	947.5	344.5		50.45	74.8737	109.137	65.9384	72.8075	74.3422	80.729	46.7899	54.055	118.061	97.4951	107.205	113.659	98.0425	135.194
100071718	SCN3B	sodium voltage-gated channel beta subunit 3	-	protein-coding	55800	SCN3B	sodium voltage-gated channel beta subunit 3	ATFB16|BRGDA7|HSA243396|SCNB3	protein-coding	1.71202	15.2205	9.5657e-05	0.00160798		4	3	3	2	3	28	22	1	8	16	9	65	15	50	43	48	0	35	20		1.9219	1.26192	1.50188	0.96613	1.53279	1.95087	6.1668	0.435255	0.966346	2.40175	2.67517	12.1931	3.55185	8.39405	10.6961
100061451	PALLD	palladin, cytoskeletal associated protein	-	protein-coding	23022	PALLD	palladin, cytoskeletal associated protein	CGI-151|CGI151|MYN|PNCA1|SIH002	protein-coding	-0.816905	15.1636	9.85853e-05	0.00165521		180	105	97	142	82	1507.5	380	306.5	624	287	148	267	132	251.5	277	460.5	47	352	142		86.4857	44.1671	48.5608	68.5952	41.8962	105.034	106.517	133.406	75.375	43.0813	43.9917	50.0854	31.2563	42.2221	68.9028
100065906	MAB21L3	mab-21 like 3	-	protein-coding	126868	MAB21L3	mab-21 like 3	C1orf161	protein-coding	-1.28474	15.139	9.98762e-05	0.00167487		19	20.5	20	24.5	16	114.5	5	11	27.5	24	6	17	6	23	23.5	14	4	19.5	17		9.12904	8.6231	10.0125	11.8351	8.17487	7.97768	1.40155	4.7878	3.32182	3.60262	1.78345	3.18896	1.42074	3.86126	5.84554
100061743	C1H15orf39	chromosome 1 C15orf39 homolog	-	protein-coding	56905	C15orf39	chromosome 15 open reading frame 39	-	protein-coding	-1.59539	15.1333	0.000100183	0.001678		358	323	60	308	270	336	58	25	302	333	56	110	107	114	75	224	29	88	123		172.01	135.866	30.0376	148.784	137.951	23.4105	16.2579	10.8814	36.4796	49.9863	16.6455	20.6344	25.3365	19.1384	18.656
100057256	TMEM86A	transmembrane protein 86A	-	protein-coding	144110	TMEM86A	transmembrane protein 86A	-	protein-coding	-1.378	15.1222	0.000100769	0.00168579		27	24	5	32	16	58	23	7	52	27	16	15	14	5	14	13	5	10	11		12.9729	10.0953	2.50313	15.4581	8.17487	4.04109	6.44711	3.04678	6.28125	4.05295	4.75586	2.81378	3.31506	0.839405	3.48245
100070860	IFI6	interferon alpha inducible protein 6	42522	protein-coding	2537	IFI6	interferon alpha inducible protein 6	6-16|FAM14C|G1P3|IFI-6-16|IFI616	protein-coding	1.3106	15.0967	0.000102142	0.00170673		30	67.5	89.5	22	26	551	498	44	421	302	264	145	203	607.5	427.5	1560.7	112	491.5	282.5		14.4143	28.3931	44.8061	10.6274	13.2842	38.3904	139.594	19.1512	50.854	45.3329	78.4717	27.1999	48.0684	101.988	106.339
100053106	SPDEF	SAM pointed domain containing ETS transcription factor	-	protein-coding	25803	SPDEF	SAM pointed domain containing ETS transcription factor	PDEF|bA375E1.3	protein-coding	-2.8464	15.0939	0.000102295	0.00170724		12	7	5	0.5	3	3	183	15	13.5	2	2	0	1	13	2	2	3	2	1		5.76571	2.94447	2.50313	0.241533	1.53279	0.209022	51.2966	6.52882	1.63071	0.300218	0.594482	0	0.23679	2.18245	0.497493
100061685	DZIP3	DAZ interacting zinc finger protein 3	-	protein-coding	9666	DZIP3	DAZ interacting zinc finger protein 3	PPP1R66|UURF2|hRUL138	protein-coding	-0.655362	15.0774	0.000103192	0.00172015		395	665.5	380.5	559.5	542.5	4290	407	564.2	2203.8	1072.5	460.5	929.3	560	1251.5	584.3	1554.3	191	962.3	653		189.788	279.935	190.488	270.275	277.179	298.902	114.086	245.571	266.204	160.992	136.88	174.323	132.602	210.103	145.343
100069764	SAMHD1	SAM and HD domain containing deoxynucleoside triphosphate triphosphohydrolase 1	-	protein-coding	25939	SAMHD1	SAM and HD domain containing deoxynucleoside triphosphate triphosphohydrolase 1	CHBL2|DCIP|HDDC1|MOP-5|SBBI88|hSAMHD1	protein-coding	-0.777436	15.0703	0.000103583	0.00172461		39	47	27	20	15	269.5	85	34	142	63	37	47	28	73	45	74	15	73	35.5		18.7386	19.77	13.5169	9.6613	7.66394	18.7772	23.8263	14.7987	17.1526	9.45687	10.9979	8.81652	6.63012	12.2553	11.1936
102150154	LOC102150154	uncharacterized LOC102150154	-	protein-coding	147664	ERVV-1	endogenous retrovirus group V member 1, envelope		protein-coding	-1.25068	15.0477	0.000104831	0.00174331		12	16	13	8	6	76	76	32	79	13	13	12	14	13	11	34	2	25	35		5.76571	6.73022	6.50814	3.86452	3.06558	5.29523	21.3035	13.9282	9.54267	1.95142	3.86414	2.25103	3.31506	2.18245	2.73621
100052318	ELK3	ETS transcription factor ELK3	-	protein-coding	2004	ELK3	ETS transcription factor ELK3	ERP|NET|SAP-2|SAP2	protein-coding	-0.747961	15.0364	0.000105457	0.00175164		105	89	75	71	67	548	495	181	251	179	89	133	119	157	117	190	33	141	110		50.45	37.4369	37.547	34.2976	34.2323	38.1814	138.753	78.7811	30.3191	26.8695	26.4545	24.9489	28.178	26.3573	29.1033
100065505	JPT2	Jupiter microtubule associated homolog 2	HN1L	protein-coding	90861	JPT2	Jupiter microtubule associated homolog 2	C16orf34|HN1L|L11	protein-coding	-0.614591	14.9895	0.000108113	0.00179253		300	373	269	377.5	290	2213.5	443	200	1027	749	348	552	470	400	396	776	93	743	306		144.143	156.898	134.668	182.357	148.17	154.223	124.177	87.051	124.055	112.432	103.44	103.547	111.291	67.1524	98.5036
100052438	ICA1	islet cell autoantigen 1	-	protein-coding	3382	ICA1	islet cell autoantigen 1	ICA69|ICAp69	protein-coding	-0.667944	14.9862	0.000108301	0.00179253		118	144	219.5	151	99	1074.6	186.5	81	447	232	154	212.5	174.5	216.5	105.5	363.5	38	346	185.5		56.6962	60.572	109.887	72.9428	50.582	74.8717	52.2776	35.2556	53.9946	34.8253	45.7752	39.8619	41.3199	36.3462	26.2428
100056147	MED25	mediator complex subunit 25	-	protein-coding	81857	MED25	mediator complex subunit 25	ACID1|ARC92|BVSYS|CMT2B2|P78|PTOV2|TCBAP0758	protein-coding	0.712686	14.9847	0.000108385	0.00179253		75	97	97	105	126	690	149	92	868.5	326.5	310.5	395.5	266	404	361.5	656	124	680	479.5		36.0357	40.802	48.5608	50.7218	64.3771	48.0751	41.766	40.0434	104.909	49.0106	92.2934	74.1901	62.9861	67.8239	89.9219
111770960	LOC111770960	uncharacterized LOC111770960	-	protein-coding						0.909983	14.9839	0.000108432	0.00179253		31	51	28	30	42	371	35	28	287.5	194	84	152	182	256	104	310	20	449	200.3		14.8948	21.4526	14.0175	14.492	21.459	25.8491	9.81082	12.1871	34.7281	29.1212	24.9683	28.513	43.0958	42.9775	25.8696
100054488	USP18	ubiquitin specific peptidase 18	-	protein-coding	11274	USP18	ubiquitin specific peptidase 18	ISG43|PTORCH2|UBP43	protein-coding	0.947452	14.9517	0.000110301	0.00182126		14	17	19	7	7	126.5	43	18	99	91.5	63	49	60	130	69.5	125.5	22	204	47		6.72666	7.15086	9.5119	3.38146	3.57651	8.81377	12.0533	7.83459	11.9585	13.735	18.7262	9.1917	14.2074	21.8245	17.2879
106783165	LOC106783165	uncharacterized LOC106783165	-	ncRNA						-0.818458	14.9014	0.000113279	0.00186824		31	62	36	40	41	296	40	60	160	108	19	65	52	66	35	81	9	138	53		14.8948	26.0796	18.0225	19.3226	20.9481	20.6235	11.2124	26.1153	19.3269	16.2118	5.64758	12.1931	12.3131	11.0801	8.70613
100146755	TNFRSF12A	TNF receptor superfamily member 12A	-	protein-coding	51330	TNFRSF12A	TNF receptor superfamily member 12A	CD266|FN14|TWEAKR	protein-coding	2.01917	14.8887	0.000114042	0.00187861		2	4	67	0	0	181	35.5	19	63	60.5	115	106.5	271	92.5	116.5	116.5	43.5	174.5	80		0.960952	1.68256	33.542	0	0	12.611	9.95097	8.26984	7.60998	9.0816	34.1827	19.9779	64.1701	15.529	28.979
100072588	APEX1	apurinic/apyrimidinic endodeoxyribonuclease 1	-	protein-coding	328	APEX1	apurinic/apyrimidinic endodeoxyribonuclease 1	APE|APE1|APEN|APEX|APX|HAP1|REF1	protein-coding	-0.819032	14.8702	0.000115165	0.00189295		53	28	33	42	49	313	172	91	238	86	36	80	75	84	67	134	15	71	83		25.4652	11.7779	16.5207	20.2887	25.0356	21.808	48.2132	39.6082	28.7488	12.9094	10.7007	15.0068	17.7592	14.102	16.666
100071540	CCL15	C-C motif chemokine ligand 15	-	protein-coding	6359	CCL15	C-C motif chemokine ligand 15	HCC-2|HMRP-2B|LKN-1|LKN1|MIP-1 delta|MIP-1D|MIP-5|MRP-2B|NCC-3|NCC3|SCYA15|SCYL3|SY15	protein-coding	-1.59728	14.8699	0.000115184	0.00189295		12	20	38.5	9	2	185.5	83	16	159	18	9	21	4	50	27	24	10	20	8		5.76571	8.41278	19.2741	4.34759	1.02186	12.9245	23.2656	6.96408	19.2061	2.70196	2.67517	3.9393	0.94716	8.39405	6.71616
100070567	LOC100070567	poliovirus receptor homolog	PVR	protein-coding	5817	PVR	poliovirus receptor		protein-coding	1.29206	14.8593	0.000115833	0.00190138		4	3	27	6	3	69	43	24	56	43.5	48	43	60.5	72	60	147	16	85.5	86.5		1.9219	1.26192	13.5169	2.89839	1.53279	4.80751	12.0533	10.4461	6.76442	6.52975	14.2676	8.06618	14.3258	12.0874	14.9248
102150180	LOC102150180	uncharacterized LOC102150180	-	ncRNA	105375434	LOC105375434	uncharacterized LOC105375434		ncRNA	-1.31528	14.8567	0.000115998	0.00190185		20	14	14	14	14	34	10	6	47	11	5	10	5	20	12	39	0	12	10		9.60952	5.88895	7.00877	6.76291	7.15302	2.36892	2.80309	2.61153	5.67728	1.6512	1.48621	1.87586	1.18395	3.35762	2.98496
111768791	LOC111768791	uncharacterized LOC111768791	-	ncRNA						-2.11053	14.8448	0.00011673	0.00191161		64	16	21	16.5	50	99.5	0.5	0	51.5	18.3	10.5	15	2.5	14.5	6.5	7.5	2.5	8	3.5		30.7505	6.73022	10.5132	7.97057	25.5465	6.93257	0.140155	0	6.22085	2.747	3.12103	2.81378	0.591975	2.43427	1.61685
100033908	SOX9	SRY-box transcription factor 9	-	protein-coding	6662	SOX9	SRY-box transcription factor 9	CMD1|CMPD1|SRA1|SRXX2|SRXY10	protein-coding	-2.17819	14.8402	0.000117016	0.00191405		0	4	183	6	8	770	148	51	103	29	10	18	12	10	15	22	6	46	20		0	1.68256	91.6146	2.89839	4.08744	53.649	41.4857	22.198	12.4417	4.35316	2.97241	3.37654	2.84148	1.67881	3.7312
100071669	NAP1L3	nucleosome assembly protein 1 like 3	-	protein-coding	4675	NAP1L3	nucleosome assembly protein 1 like 3	MB20|NPL3	protein-coding	-1.76975	14.8165	0.000118493	0.00193409		22	21	1	21	10	31	9	11	20	18	8	11	2	6	4	14	1	2	8		10.5705	8.83342	0.500626	10.1444	5.1093	2.15989	2.52278	4.7878	2.41587	2.70196	2.37793	2.06344	0.47358	1.00729	0.994986
100067611	RAB14	RAB14, member RAS oncogene family	-	protein-coding	51552	RAB14	RAB14, member RAS oncogene family	FBP|RAB-14	protein-coding	0.821944	14.8161	0.000118518	0.00193409		409	461	298	431.5	366.5	2422.8	532	330.5	1089.3	3193.2	1137.3	2454.2	998.5	2026.3	1882.5	2395.5	262.7	1301	787.8		196.515	193.915	149.187	208.443	187.256	168.806	149.124	143.852	131.58	479.328	338.052	460.373	236.435	340.177	468.265
100051405	TFDP2	transcription factor Dp-2	-	protein-coding	7029	TFDP2	transcription factor Dp-2	DP2	protein-coding	-0.818931	14.7947	0.00011987	0.00195299		144	185.5	65	189	133	421	173	135	365	334.8	114	213.5	83	191.5	115.5	333	48	165	128		69.1885	78.0285	32.5407	91.2993	67.9536	29.3328	48.4935	58.7594	44.0895	50.2565	33.8855	40.0495	19.6536	32.1492	28.7302
100059489	KCNK1	potassium two pore domain channel subfamily K member 1	-	protein-coding	3775	KCNK1	potassium two pore domain channel subfamily K member 1	DPK|HOHO|K2P1|K2p1.1|KCNO1|TWIK-1|TWIK1	protein-coding	1.23514	14.7934	0.000119956	0.00195299		84	82	227	85	70	2755.5	409	74	709	389	705	610	900	936	733	1125	93	2137	759		40.36	34.4924	113.642	41.0605	35.7651	191.987	114.646	32.2089	85.6424	58.3924	209.555	114.427	213.111	157.137	182.331
100061158	CHL1	cell adhesion molecule L1 like	-	protein-coding	10752	CHL1	cell adhesion molecule L1 like	CALL|L1CAM2	protein-coding	-1.78704	14.7839	0.000120558	0.00196051		17	5	6	4	4	69	17	56	88	15	5	3	2	9	20	10	8	10	4		8.16809	2.10319	3.00376	1.93226	2.04372	4.80751	4.76525	24.3743	10.6298	2.25164	1.48621	0.562757	0.47358	1.51093	4.97493
106781774	LOC106781774	uncharacterized LOC106781774	-	ncRNA						1.72705	14.7796	0.000120836	0.00196274		3	0	1	5	4	15	1	0	18	43	6	26	7	15	14	53	8	13	16		1.44143	0	0.500626	2.41533	2.04372	1.04511	0.280309	0	2.17428	6.45469	1.78345	4.87723	1.65753	2.51821	3.48245
100147291	KLC3	kinesin light chain 3	-	protein-coding	147700	KLC3	kinesin light chain 3	KLC2|KLC2L|KLCt|KNS2B	protein-coding	1.09504	14.765	0.000121773	0.00197566		7	4	11	20	16	74	6	14	46	64	77	61.5	39.5	50.5	66	65	16	76	39		3.36333	1.68256	5.50689	9.6613	8.17487	5.15588	1.68185	6.09357	5.55649	9.60698	22.8876	11.5365	9.3532	8.47799	16.4173
111771454	LOC111771454	uncharacterized LOC111771454	-	ncRNA						-1.38856	14.7439	0.000123146	0.00199563		7	26	5	17	8	52	12	21	31	22	2	10	9	9	4	27	2	6	14		3.36333	10.9366	2.50313	8.21211	4.08744	3.62305	3.36371	9.14035	3.74459	3.3024	0.594482	1.87586	2.13111	1.51093	0.994986
100054745	RSPO1	R-spondin 1	-	protein-coding	284654	RSPO1	R-spondin 1	CRISTIN3|RSPO	protein-coding	3.22167	14.7356	0.000123688	0.00200208		0	0	2	0	1	37	0	0	5	6	22	10	25	23	37	1	0	122	4		0	0	1.00125	0	0.51093	2.57794	0	0	0.603966	0.900655	6.53931	1.87586	5.91975	3.86126	9.20362
100064709	MAGI3	membrane associated guanylate kinase, WW and PDZ domain containing 3	-	protein-coding	260425	MAGI3	membrane associated guanylate kinase, WW and PDZ domain containing 3	MAGI-3|dJ730K3.2	protein-coding	-0.656933	14.7294	0.000124095	0.00200635		363	325	145	267	263	1412	470	437.5	582	585.5	261	446	313.5	449	313	781	87	610	406		174.413	136.708	72.5908	128.978	134.375	98.3797	131.745	190.424	70.3017	87.8889	77.58	83.6632	74.2337	75.3786	77.8577
100055181	CRACR2B	calcium release activated channel regulator 2B	EFCAB4A	protein-coding	283229	CRACR2B	calcium release activated channel regulator 2B	EFCAB4A	protein-coding	-1.78276	14.7215	0.000124615	0.00201242		14	23	11	6	16	13	23	8	14	6	5	3	3	5	1	19	3	18	18		6.72666	9.6747	5.50689	2.89839	8.17487	0.905762	6.44711	3.48204	1.69111	0.900655	1.48621	0.562757	0.71037	0.839405	0.248747
100065926	PIBF1	progesterone immunomodulatory binding factor 1	-	protein-coding	10464	PIBF1	progesterone immunomodulatory binding factor 1	C13orf24|CEP90|JBTS33|PIBF	protein-coding	0.780075	14.6981	0.000126176	0.00203528		90.5	68	93	76	55	578	122	62	373	698.5	120	414.5	329	328.5	170	433	89	732	226.2		43.4831	28.6035	46.5583	36.7129	28.1011	40.2716	34.1977	26.9858	45.0559	104.851	35.6689	77.7542	77.9039	55.1489	42.2869
111774215	LOC111774215	uncharacterized LOC111774215	-	ncRNA						-1.32035	14.6956	0.000126344	0.00203556		17	24	3	8	10	79	6	9	55	17	5	7	7	14	11	18	2	7	17		8.16809	10.0953	1.50188	3.86452	5.1093	5.50425	1.68185	3.91729	6.64363	2.55185	1.48621	1.3131	1.65753	2.35033	2.73621
100052907	RNF103	ring finger protein 103	-	protein-coding	7844	RNF103	ring finger protein 103	HKF-1|KF-1|KF1|ZFP-103|ZFP103	protein-coding	0.725596	14.6935	0.000126485	0.00203556		118	109	104	106	66	1484	151.5	77	601	523	287	402	521	602	350	699	103	667	260		56.6962	45.8496	52.0651	51.2049	33.7214	103.396	42.4668	33.5146	72.5968	78.5071	85.3082	75.4094	123.368	101.064	87.0613
100065774	INSIG1	insulin induced gene 1	-	protein-coding	3638	INSIG1	insulin induced gene 1	CL6	protein-coding	-0.766424	14.6716	0.000127957	0.00205484		59	112	103	79	54	373	109	63	237	137	44	84	55	147	76	456	32	145	80		28.3481	47.1116	51.5645	38.1621	27.5902	25.9884	30.5537	27.4211	28.628	20.5649	13.0786	15.7572	13.0234	24.6785	18.9047
100056722	AKAP1	A-kinase anchoring protein 1	-	protein-coding	8165	AKAP1	A-kinase anchoring protein 1	AKAP|AKAP121|AKAP149|AKAP84|D-AKAP1|PPP1R43|PRKA1|SAKAP84|TDRD17	protein-coding	0.749003	14.6713	0.000127977	0.00205484		98	73	56	62	80	289	87	130	229	313	145	303	249	191	186	610	70	453.5	345.5		47.0867	30.7066	28.0351	29.95	40.8744	20.1358	24.3869	56.5831	27.6617	46.9841	43.1	56.8384	58.9607	32.0653	46.2669
100062154	MTHFD1	methylenetetrahydrofolate dehydrogenase, cyclohydrolase and formyltetrahydrofolate synthetase 1	-	protein-coding	4522	MTHFD1	methylenetetrahydrofolate dehydrogenase, cyclohydrolase and formyltetrahydrofolate synthetase 1	CIMAH|MTHFC|MTHFD	protein-coding	-0.687812	14.6669	0.000128278	0.0020573		325.7	335	193	320	281.5	1020.5	529.5	313	561	650.5	267.5	408	331.5	473.5	287.5	899.5	85.5	375	405.5		156.491	140.914	96.6209	154.581	143.827	71.1023	148.424	136.235	67.765	97.646	79.512	76.5349	78.4959	79.4916	71.5146
100067866	ACO1	aconitase 1	-	protein-coding	48	ACO1	aconitase 1	ACONS|HEL60|IREB1|IREBP|IREBP1|IRP1	protein-coding	0.544012	14.6418	0.000130001	0.00208255		198	252	121	196	164	1108	360	186	670	642	419	616	504	782	551	1497.5	166	966	578.5		95.1343	106.001	60.5758	94.6807	83.7925	77.1988	100.911	80.9574	80.9315	96.37	124.544	115.553	119.342	131.283	137.059
100070369	KIF21A	kinesin family member 21A	-	protein-coding	55605	KIF21A	kinesin family member 21A	CFEOM1|FEOM1|FEOM3A	protein-coding	0.80322	14.6339	0.000130544	0.00208886		196	126	94	136	90	994.5	170.5	161.5	466	627	383.5	570	680.5	512	467.5	990	81	3220	310.5		94.1733	53.0005	47.0589	65.6968	45.9837	69.2908	47.7927	70.2937	56.2897	94.1184	113.992	106.924	161.136	85.9551	116.289
102150637	LOC102150637	uncharacterized LOC102150637	-	ncRNA						-1.25765	14.6106	0.000132166	0.00211238		8	22	4	9	11	197	27	7	107	29	5	19	13	19	13	22	2	14	10		3.84381	9.25406	2.00251	4.34759	5.62023	13.7258	7.56834	3.04678	12.9249	4.35316	1.48621	3.56413	3.07827	3.18974	3.2337
100049976	ITFG1	integrin alpha FG-GAP repeat containing 1	-	protein-coding	81533	ITFG1	integrin alpha FG-GAP repeat containing 1	2310047C21Rik|CDA08|LNKN-1|TIP	protein-coding	0.538645	14.5963	0.000133179	0.00212614		133	192.5	136.5	183	137	1417.5	265.5	136.5	644	755.5	351	616	460	716.5	461	1183	121	913	385.5		63.9033	80.973	68.3355	88.4009	69.9974	98.7629	74.422	59.4123	77.7909	113.407	104.332	115.553	108.923	120.287	114.672
100049992	GNAZ	G protein subunit alpha z	-	protein-coding	2781	GNAZ	G protein subunit alpha z	gz-alpha	protein-coding	1.18379	14.5902	0.000133607	0.00212928		4	5	5	4	9	51	15	10	42	52	21	35	22	25	34	158	17	33	66		1.9219	2.10319	2.50313	1.93226	4.59837	3.55338	4.20464	4.35255	5.07332	7.80567	6.24207	6.5655	5.20938	4.19702	8.45738
100051622	EFCAB14	EF-hand calcium binding domain 14	-	protein-coding	9813	EFCAB14	EF-hand calcium binding domain 14	KIAA0494	protein-coding	0.774372	14.5892	0.00013368	0.00212928		199	249	257	215	162	2559.5	494.5	192	1536	1485	764	1067	768	1414	1003	1425	211	2466	497		95.6147	104.739	128.661	103.859	82.7706	178.331	138.613	83.5689	185.538	222.912	227.092	200.154	181.855	237.384	249.493
100056017	WNT5B	Wnt family member 5B	-	protein-coding	81029	WNT5B	Wnt family member 5B	-	protein-coding	-1.91393	14.586	0.000133904	0.00213041		3	8	6	8	10	17	63	38	29	14	1	10	7	9	3	5	1	6	1		1.44143	3.36511	3.00376	3.86452	5.1093	1.18446	17.6595	16.5397	3.50301	2.10153	0.297241	1.87586	1.65753	1.51093	0.74624
100052983	ADGRL4	adhesion G protein-coupled receptor L4	ELTD1	protein-coding	64123	ADGRL4	adhesion G protein-coupled receptor L4	ELTD1|ETL|KPG_003	protein-coding	0.818646	14.557	0.000135979	0.00216098		49	63	25	33	47	489.5	27	51	166	231	132	181	190	201	183	417	52	221	80		23.5433	26.5003	12.5157	15.9411	24.0137	34.1054	7.56834	22.198	20.0517	34.6752	39.2358	33.953	44.9901	33.7441	45.5206
106782662	LOC106782662	uncharacterized LOC106782662	-	ncRNA						1.40503	14.554	0.000136196	0.00216196		11	11	36	17	8	195	15	6	48	72	109	276	74	140	38	64	7	136	91		5.28524	4.62703	18.0225	8.21211	4.08744	13.5864	4.20464	2.61153	5.79808	10.8079	32.3993	51.7736	17.5225	23.5033	9.45237
100071282	LDLRAP1	low density lipoprotein receptor adaptor protein 1	-	protein-coding	26119	LDLRAP1	low density lipoprotein receptor adaptor protein 1	ARH|ARH1|ARH2|FHCB1|FHCB2|FHCL4	protein-coding	-0.827947	14.5455	0.000136817	0.00216719		24	68	33	47	64	281.5	95	78	285.5	98	40.5	65	57.5	64	65	162.5	26	62	114		11.5314	28.6035	16.5207	22.7041	32.6995	19.6132	26.6294	33.9499	34.4865	14.7107	12.0383	12.1931	13.6154	10.7444	16.1685
100061443	MS4A7	membrane spanning 4-domains A7	-	protein-coding	58475	MS4A7	membrane spanning 4-domains A7	4SPAN2|CD20L4|CFFM4|MS4A8	protein-coding	-1.44043	14.5452	0.000136836	0.00216719		10	12	11	6	2	104	56	12	94	12	8	9	2	19	19	24	6	11	6		4.80476	5.04767	5.50689	2.89839	1.02186	7.2461	15.6973	5.22306	11.3546	1.80131	2.37793	1.68827	0.47358	3.18974	4.72618
111770969	LOC111770969	kelch repeat and BTB domain-containing protein 11-like	-	protein-coding	9920	KBTBD11	kelch repeat and BTB domain containing 11		protein-coding	1.53011	14.5354	0.000137552	0.00217606		4	9.7	1	3	7.2	168.7	1	14.7	63.3	46.7	59.8	39.5	44.3	75.3	66.7	55.2	8.8	108.3	37.2		1.9219	4.0802	0.500626	1.4492	3.67869	11.754	0.280309	6.39825	7.64621	7.01009	17.775	7.40963	10.4898	12.6414	16.5914
100061221	KBTBD7	kelch repeat and BTB domain containing 7	-	protein-coding	84078	KBTBD7	kelch repeat and BTB domain containing 7	-	protein-coding	-0.900473	14.5293	0.000137994	0.00218059		16	26.5	13.5	21.5	19	82.5	35	28	70	41.5	11	23	16.5	40	36	37	5.5	27	19.5		7.68762	11.1469	6.75846	10.3859	9.70766	5.74811	9.81082	12.1871	8.45553	6.22953	3.26965	4.31447	3.90703	6.71524	8.95487
100050004	LOC100050004	methenyltetrahydrofolate synthetase	MTHFS	protein-coding	10588	MTHFS	methenyltetrahydrofolate synthetase		protein-coding	-0.680583	14.5173	0.000138875	0.00219203		140	120	119	135	106	974.5	149	112	300	302	117	281	157	222	94	232	33	271	129		67.2666	50.4767	59.5745	65.2138	54.1585	67.8973	41.766	48.7485	36.238	45.3329	34.7772	52.7116	37.176	37.2696	23.3822
100059935	INCENP	inner centromere protein	-	protein-coding	3619	INCENP	inner centromere protein	-	protein-coding	-0.971868	14.5078	0.000139582	0.00220071		57	31	11	37	45	95	46	46	88	62	25	37	38	39	25	63	12	38	39		27.3871	13.0398	5.50689	17.8734	22.9918	6.61903	12.8942	20.0217	10.6298	9.30676	7.43103	6.94067	8.99802	6.54736	6.21866
100070691	EHD3	EH domain containing 3	-	protein-coding	30845	EHD3	EH domain containing 3	PAST3	protein-coding	2.86324	14.4733	0.000142163	0.00223887		0	0	3	2	0	12	1	1	45	16	5	23	88	14	110	18	1	384	6		0	0	1.50188	0.96613	0	0.836088	0.280309	0.435255	5.4357	2.40175	1.48621	4.31447	20.8375	2.35033	27.3621
100069285	CDC16	cell division cycle 16	-	protein-coding	8881	CDC16	cell division cycle 16	ANAPC6|APC6|CDC16Hs|CUT9	protein-coding	0.567044	14.4571	0.000143386	0.00225558		64	93.5	96	70	61	558.5	144	112	283	405	172	310	244.5	314.5	200.5	733	82	350	250		30.7505	39.3297	48.0601	33.8146	31.1667	38.9129	40.3645	48.7485	34.1845	60.7942	51.1255	58.1515	57.8951	52.7986	49.8737
100062671	NDEL1	nudE neurodevelopment protein 1 like 1	-	protein-coding	81565	NDEL1	nudE neurodevelopment protein 1 like 1	EOPA|MITAP1|NDE1L1|NDE2|NUDEL	protein-coding	0.908632	14.4309	0.000145396	0.00228463		65	60	110.2	49	41	1063.2	78	63	368	270	264.2	417.2	184.4	242.2	238.4	577.5	63.2	859.4	317		31.2309	25.2383	55.169	23.6702	20.9481	74.0774	21.8641	27.4211	44.4519	40.5295	78.5311	78.2607	43.6641	40.6608	59.3012
100051037	SNN	stannin	-	protein-coding	8303	SNN	stannin	-	protein-coding	1.09505	14.4184	0.000146367	0.0022973		5	10	20	9	3	209.7	32	12	131	80	65	61	76	82	67	110	19	132	59		2.40238	4.20639	10.0125	4.34759	1.53279	14.6106	8.96989	5.22306	15.8239	12.0087	19.3207	11.4427	17.996	13.7662	16.666
100058028	LOC100058028	uncharacterized LOC100058028	PSMG2	protein-coding	56984	PSMG2	proteasome assembly chaperone 2	CLAST3|HCCA3|HsT1707|MDS003|PAC2|TNFSF5IP1	protein-coding	-0.813548	14.3821	0.000149214	0.00233936		45.5	73.5	48.5	52	58.5	536.3	73.5	96	342.5	166	34.5	104.5	100	138.5	54	103.5	16.5	174	47.5		21.8617	30.917	24.2804	25.1194	29.8894	37.3662	20.6027	41.7845	41.3717	24.9181	10.2548	19.6027	23.679	23.2515	13.4323
100070259	MBTD1	mbt domain containing 1	-	protein-coding	54799	MBTD1	mbt domain containing 1	SA49P01	protein-coding	-0.56068	14.3632	0.000150719	0.00236031		217	291	141	241	184.5	1705.3	462	239	919.5	674	211	456	353	453.5	240	664.8	87	512	309.5		104.263	122.406	70.5883	116.419	94.2665	118.815	129.503	104.026	111.069	101.174	62.7179	85.539	83.5869	76.134	59.6992
100053645	H2BC5	H2B clustered histone 5	-	protein-coding	3017	H2BC5	H2B clustered histone 5	H2B.1B|H2B/a|H2B/b|H2B/g|H2B/h|H2B/k|H2B/l|H2BFA|H2BFB|H2BFG|H2BFH|H2BFK|H2BFL|HIRIP2|HIST1H2BC|HIST1H2BD|HIST1H2BE|HIST1H2BF|HIST1H2BG|HIST1H2BI|dJ221C16.6	protein-coding	-0.704576	14.3378	0.000152769	0.00238721		351.9	121	131.3	189.2	162.2	797	427.2	224.6	461.7	333.2	185.8	241.7	173	303.9	170.4	532.2	63	309.8	261.2		169.08	50.8973	65.7322	91.3959	82.8728	55.5302	119.748	97.7582	55.7703	50.0164	55.2274	45.3394	40.9647	51.019	42.3864
100061495	CPTP	ceramide-1-phosphate transfer protein	GLTPD1	protein-coding	80772	CPTP	ceramide-1-phosphate transfer protein	GLTPD1	protein-coding	1.01911	14.3376	0.000152779	0.00238721		12	33	34	26	37	449	25	20	367.5	206.5	122	141	149	200	119	232	51	149	83		5.76571	13.8811	17.0213	12.5597	18.9044	31.2836	7.00773	8.7051	44.3915	30.9975	36.2634	26.4496	35.2817	33.5762	29.6008
100071272	PHLDB1	pleckstrin homology like domain family B member 1	-	protein-coding	23187	PHLDB1	pleckstrin homology like domain family B member 1	LL5A	protein-coding	0.737884	14.3251	0.000153803	0.00240054		87	61	69	83	112	554	211	166.7	503	362	253	395.5	284	436	294.5	939.2	124	552	673.5		41.8014	25.659	34.5432	40.0944	57.2241	38.5994	59.1452	72.557	60.759	54.3395	75.202	74.1901	67.2484	73.1961	73.2558
100054308	LOC100054308	galactoside 2-alpha-L-fucosyltransferase 2-like	-	protein-coding	2524	FUT2	fucosyltransferase 2		protein-coding	-1.24918	14.3142	0.000154695	0.00241049		48.5	72.3	41.8	69.5	87.5	77.5	135.5	13.5	210.3	118.8	46.5	34	30.5	63	26.5	148.8	17.5	25	60		23.3031	30.4122	20.9262	33.573	44.7063	5.39974	37.9819	5.87594	25.4028	17.833	13.8217	6.37791	7.22209	10.5765	6.59178
111772589	LOC111772589	uncharacterized LOC111772589	-	ncRNA						-1.18509	14.3117	0.000154901	0.00241049		26	28	45	15	31	113	15	24	62	12	18	18	19	15	23	63	4	33	59		12.4924	11.7779	22.5282	7.24598	15.8388	7.87317	4.20464	10.4461	7.48918	1.80131	5.35034	3.37654	4.49901	2.51821	5.72117
100059989	MYO1C	myosin IC	-	protein-coding	4641	MYO1C	myosin IC	MMI-beta|MMIb|NMI|myr2	protein-coding	0.864841	14.311	0.000154959	0.00241049		46	52	87.5	52	62	310	224.5	134.5	194.5	328.5	212.5	309	344.5	226.5	296	509.5	51	525	165.5		22.1019	21.8732	43.8048	25.1194	31.6776	21.5989	62.9294	58.5418	23.4943	49.3108	63.1638	57.964	81.5741	38.025	73.629
106782762	LOC106782762	uncharacterized LOC106782762	-	ncRNA						3.20066	14.3078	0.000155219	0.00241185		0	0	8	0	0	157	0	0	98	44	19	27	98	22	18	98	19	265	5		0	0	4.00501	0	0	10.9388	0	0	11.8377	6.6048	5.64758	5.06481	23.2054	3.69338	4.47744
102149998	NPTXR	neuronal pentraxin receptor	-	protein-coding	23467	NPTXR	neuronal pentraxin receptor	NPR	protein-coding	1.60834	14.2981	0.000156019	0.00242036		1	2	0	4	6	14	18	11	10	25	12	26	12	12	24	78	10	57	12		0.480476	0.841278	0	1.93226	3.06558	0.975436	5.04556	4.7878	1.20793	3.75273	3.56689	4.87723	2.84148	2.01457	5.96992
100064408	DKK2	dickkopf WNT signaling pathway inhibitor 2	-	protein-coding	27123	DKK2	dickkopf WNT signaling pathway inhibitor 2	DKK-2	protein-coding	2.22741	14.297	0.000156113	0.00242036		2	2	0	0	0	32	0	2	17	7	8	32	27	7	20	30	3	106	11		0.960952	0.841278	0	0	0	2.22957	0	0.87051	2.05349	1.05076	2.37793	6.00274	6.39333	1.17517	4.97493
100056892	PROSER2	proline and serine rich 2	-	protein-coding	254427	PROSER2	proline and serine rich 2	C10orf47	protein-coding	0.859984	14.254	0.000159723	0.00247358		55	117	126	43	38	293	111	86	202	259	235	168	214	219	253	513	50	574	335		26.4262	49.2148	63.0789	20.7718	19.4153	20.4145	31.1143	37.4319	24.4002	38.8783	69.8517	31.5144	50.6731	36.7659	62.9329
102149803	LOC102149803	zinc finger protein 501	-	protein-coding	115560	ZNF501	zinc finger protein 501	ZNF|ZNF52	protein-coding	-0.773565	14.2383	0.000161059	0.00249043		70	42	20	49	25	231	87	53	122	78	37	60	36	81	34	86	19	68	64		33.6333	17.6668	10.0125	23.6702	12.7732	16.0947	24.3869	23.0685	14.7368	11.7085	10.9979	11.2551	8.52444	13.5984	8.45738
100058630	MTMR11	myotubularin related protein 11	-	protein-coding	10903	MTMR11	myotubularin related protein 11	CRA	protein-coding	1.23455	14.237	0.000161167	0.00249043		5	4	6	4	8	110	20	17	52	62	45.5	95	65	57	33	68	7	212	22		2.40238	1.68256	3.00376	1.93226	4.08744	7.66414	5.60618	7.39933	6.28125	9.30676	13.5245	17.8206	15.3913	9.56922	8.20863
100050856	SRRM4	serine/arginine repetitive matrix 4	-	protein-coding	84530	SRRM4	serine/arginine repetitive matrix 4	KIAA1853|MU-MB-2.76|nSR100	protein-coding	1.69077	14.2297	0.000161794	0.00249735		3	4	32	9	9	191	1	21	50	52	74	83	98	124	66	109	6	592	95		1.44143	1.68256	16.02	4.34759	4.59837	13.3077	0.280309	9.14035	6.03966	7.80567	21.9959	15.5696	23.2054	20.8172	16.4173
100055774	LDOC1	LDOC1 regulator of NFKB signaling	-	protein-coding	23641	LDOC1	LDOC1 regulator of NFKB signaling	BCUR1|Mar7|Mart7|RTL7|SIRH7	protein-coding	-0.867904	14.1986	0.000164494	0.00253622		172.5	120	28	131	120	298	159	128	225	181	94	144	89	105.5	83	260	41	194.8	134		82.8821	50.4767	14.0175	63.2815	61.3116	20.7629	44.5691	55.7126	27.1785	27.1697	27.9407	27.0123	21.0743	17.7114	20.646
100069951	PPL	periplakin	-	protein-coding	5493	PPL	periplakin	-	protein-coding	0.784117	14.1864	0.000165562	0.00254988		356.5	279.5	223	331.5	328.5	898.8	362	743.2	937.5	1277.5	902	1173.5	1117	1074.5	696.3	2152	312	1699.5	1653		171.29	117.569	111.64	160.136	167.84	62.623	101.472	323.481	113.244	191.764	268.112	220.132	264.494	180.388	173.202
100073012	ISOC1	isochorismatase domain containing 1	-	protein-coding	51015	ISOC1	isochorismatase domain containing 1	CGI-111	protein-coding	-0.760472	14.1814	0.000166007	0.00255391		250	111	91	164	139	591	205	104	238	310	100	218	122	208	120	326	32	178	130		120.119	46.6909	45.557	79.2227	71.0192	41.1774	57.4634	45.2665	28.7488	46.5338	29.7241	40.8937	28.8884	34.9192	29.8496
100071754	CNTRL	centriolin	-	protein-coding	11064	CNTRL	centriolin	CEP1|CEP110|FAN|bA165P4.1	protein-coding	0.787072	14.1521	0.000168608	0.00259107		254	223	238	232	277	1267	228.5	242	923.5	1489	636.5	2193.7	559.5	1538	1014	1165	199	862	582.5		122.041	93.8025	119.149	112.071	141.528	88.277	64.0506	105.332	111.553	223.512	189.194	411.507	132.484	258.201	252.229
100630504	C12H11orf95	chromosome 12 C11orf95 homolog	-	protein-coding	65998	C11orf95	chromosome 11 open reading frame 95	-	protein-coding	-1.00936	14.1336	0.000170276	0.00261382		23	20	6	18	27	84	52	36	96	47	14	18	35	23	24	50	9	22	23		11.0509	8.41278	3.00376	8.69517	13.7951	5.85262	14.5761	15.6692	11.5962	7.05513	4.16138	3.37654	8.28765	3.86126	5.96992
100065438	SLCO2A1	solute carrier organic anion transporter family member 2A1	-	protein-coding	6578	SLCO2A1	solute carrier organic anion transporter family member 2A1	MATR1|OATP2A1|PGT|PHOAR2|SLC21A2	protein-coding	1.19832	14.1226	0.00017127	0.0026262		10	6	6	4	8	32	3	15	19	36	22	32	45	39	24	104	3	54.5	14		4.80476	2.52383	3.00376	1.93226	4.08744	2.22957	0.840927	6.52882	2.29507	5.40393	6.53931	6.00274	10.6555	6.54736	5.96992
100050993	CXCL10	C-X-C motif chemokine ligand 10	-	protein-coding	3627	CXCL10	C-X-C motif chemokine ligand 10	C7|IFI10|INP10|IP-10|SCYB10|crg-2|gIP-10|mob-1	protein-coding	-1.69708	14.1067	0.000172723	0.00264558		7	50	154	2	9	81	68	22	154	12	11	14	31	44	18	13	5	17	14		3.36333	21.0319	77.0965	0.96613	4.59837	5.6436	19.061	9.57561	18.6022	1.80131	3.26965	2.6262	7.34049	7.38676	4.47744
100069485	NEMP2	nuclear envelope integral membrane protein 2	TMEM194B	protein-coding	100131211	NEMP2	nuclear envelope integral membrane protein 2	TMEM194B	protein-coding	-0.707649	14.0947	0.000173836	0.00265753		34	29	22	20	21	206	46	48	94	68	26	42	32	53	24	76	5	67	37		16.3362	12.1985	11.0138	9.6613	10.7295	14.3529	12.8942	20.8922	11.3546	10.2074	7.72827	7.8786	7.57728	8.89769	5.96992
100065035	MAST2	microtubule associated serine/threonine kinase 2	-	protein-coding	23139	MAST2	microtubule associated serine/threonine kinase 2	MAST205|MTSSK	protein-coding	-0.69174	14.0941	0.000173884	0.00265753		151	163	98	165	153	414.8	175	92	322	273.8	118	164	153.5	205	152	285.5	32	306.3	157		72.5519	68.5642	49.0614	79.7057	78.1722	28.9008	49.0541	40.0434	38.8954	41.0999	35.0745	30.764	36.3473	34.4156	37.8095
100054901	SPC24	SPC24 component of NDC80 kinetochore complex	-	protein-coding	147841	SPC24	SPC24 component of NDC80 kinetochore complex	SPBC24	protein-coding	1.21577	14.0878	0.000174476	0.00266367		3	9	8	5	11	60	17	11	104	54	39	40	40	66	104	83	10	156	20		1.44143	3.78575	4.00501	2.41533	5.62023	4.18044	4.76525	4.7878	12.5625	8.10589	11.5924	7.50342	9.4716	11.0801	25.8696
100068821	METTL9	methyltransferase like 9	-	protein-coding	51108	METTL9	methyltransferase like 9	CGI-81|DREV|DREV1|PAP1	protein-coding	-0.619358	14.07	0.000176127	0.00268594		438	378	237	357	260	2043	896.5	469.5	799.5	827	361	615	488	590	452	889.5	124	689	477		210.449	159.002	118.648	172.454	132.842	142.344	251.297	204.352	96.5742	124.14	107.304	115.365	115.554	99.0498	112.433
100065246	NEIL2	nei like DNA glycosylase 2	-	protein-coding	252969	NEIL2	nei like DNA glycosylase 2	NEH2|NEI2	protein-coding	1.06107	14.0662	0.000176483	0.00268843		0	8	7	2	6	46	6	11	21	43	18	19	30	43	16	73	4	37	23		0	3.36511	3.50438	0.96613	3.06558	3.20501	1.68185	4.7878	2.53666	6.45469	5.35034	3.56413	7.1037	7.21888	3.97994
100057570	U2AF1	U2 small nuclear RNA auxiliary factor 1	-	protein-coding	7307	U2AF1	U2 small nuclear RNA auxiliary factor 1	FP793|RN|RNU2AF1|U2AF35|U2AFBP	protein-coding	0.962737	14.0597	0.0001771	0.00269489		89.5	182.5	130	154.5	104.5	2207.2	158	103	1057.5	806	608	573	529	751.5	884.5	784.5	103.5	2049.5	432		43.0026	76.7666	65.0814	74.6335	53.3922	153.785	44.2888	44.8312	127.739	120.988	180.723	107.487	125.262	126.163	220.016
111771395	LOC111771395	uncharacterized LOC111771395	-	ncRNA						-2.60471	14.0488	0.000178127	0.00270528		29	3	3	7	48	63	1	51	59	3	3	6	0	3	9	26	1	0	33		13.9338	1.26192	1.50188	3.38146	24.5246	4.38946	0.280309	22.198	7.1268	0.450327	0.891724	1.12551	0	0.503643	2.23872
100052966	H1-1	H1.1 linker histone, cluster member	-	protein-coding	3024	H1-1	H1.1 linker histone, cluster member	H1.1|H1A|H1F1|HIST1|HIST1H1A	protein-coding	-1.22398	14.0473	0.000178272	0.00270528		8	13	10.5	10.5	19	53.5	24	60	48.5	25.5	7.5	8.5	17.5	20.5	6.5	17	5	7	15		3.84381	5.46831	5.25658	5.07218	9.70766	3.72756	6.72742	26.1153	5.85847	3.82778	2.22931	1.59448	4.14382	3.44156	1.61685
102147652	MUC6	mucin 6, oligomeric mucus/gel-forming	-	protein-coding	4588	MUC6	mucin 6, oligomeric mucus/gel-forming	MUC-6	protein-coding	-2.72995	14.0453	0.000178458	0.00270528		61.5	2	18.8	1	11	10	1689.6	184.3	10	10	2	2	7	16	6.8	22	0	12	22		29.5493	0.841278	9.41178	0.483065	5.62023	0.69674	473.61	80.2175	1.20793	1.50109	0.594482	0.375171	1.65753	2.6861	1.69148
100053985	FBXL22	F-box and leucine rich repeat protein 22	-	protein-coding	283807	FBXL22	F-box and leucine rich repeat protein 22	Fbl22	protein-coding	-1.12077	14.0443	0.000178557	0.00270528		6	10	9	8	14	51	18	8	53	10	10	11	13	11	7	13	2	34	7		2.88286	4.20639	4.50564	3.86452	7.15302	3.55338	5.04556	3.48204	6.40204	1.50109	2.97241	2.06344	3.07827	1.84669	1.74123
100037416	GUSB	glucuronidase beta	-	protein-coding	2990	GUSB	glucuronidase beta	BG|MPS7	protein-coding	-0.761894	14.0383	0.000179127	0.00271097		34	36	36	43	22	215	100	51	89	69	34	44	45	73	32	77	22	61	50		16.3362	15.143	18.0225	20.7718	11.2405	14.9799	28.0309	22.198	10.7506	10.3575	10.1062	8.25377	10.6555	12.2553	7.95989
100061488	PDGFD	platelet derived growth factor D	-	protein-coding	80310	PDGFD	platelet derived growth factor D	IEGF|MSTP036|SCDGF-B|SCDGFB	protein-coding	1.21997	14.0326	0.00017967	0.00271369		24	43	7	35	38	178	23	92	36	264	194	144	102	137	79	319	66	121	83		11.5314	18.0875	3.50438	16.9073	19.4153	12.402	6.44711	40.0434	4.34856	39.6288	57.6648	27.0123	24.1526	22.9997	19.651
100057464	ZHX1	zinc fingers and homeoboxes 1	-	protein-coding	11244	ZHX1	zinc fingers and homeoboxes 1	-	protein-coding	-0.681151	14.0313	0.000179792	0.00271369		200	155	88	146	139	1069.7	126	109	408.5	321.5	119	216	164	277	165	267	48	207	150.5		96.0952	65.199	44.0551	70.5275	71.0192	74.5303	35.3189	47.4428	49.3441	48.2601	35.3717	40.5185	38.8336	46.503	41.0432
100053844	TTN	titin	-	protein-coding	7273	TTN	titin	CMD1G|CMH9|CMPD4|EOMFC|HMERF|LGMD2J|LGMDR10|MYLK5|SALMY|TMD	protein-coding	-1.9832	14.0303	0.000179889	0.00271369		14.5	48.5	1	63	78	54	8	2	182.7	30	6	10	14	16	11	11	7	31	8		6.9669	20.401	0.500626	30.4331	39.8525	3.7624	2.24247	0.87051	22.0689	4.50327	1.78345	1.87586	3.31506	2.6861	2.73621
100059546	SALL1	spalt like transcription factor 1	-	protein-coding	6299	SALL1	spalt like transcription factor 1	HEL-S-89|HSAL1|Sal-1|TBS|ZNF794	protein-coding	-0.778796	14.0006	0.000182754	0.00275393		242	379	151	326	261	906	287	162	773	473	146	310	324	326	204	451	94	282	425		116.275	159.422	75.5946	157.479	133.353	63.1247	80.4487	70.5113	93.3732	71.0016	43.3972	58.1515	76.72	54.7292	50.7443
100065828	FCHSD2	FCH and double SH3 domains 2	-	protein-coding	9873	FCHSD2	FCH and double SH3 domains 2	NWK|NWK1|SH3MD3	protein-coding	-0.625163	13.9936	0.000183438	0.00276126		76	127	84	60	80	391	81	87	330	197.5	89	103	97.5	153	80	225	23	146	123		36.5162	53.4212	42.0526	28.9839	40.8744	27.2425	22.705	37.8672	39.8618	29.6465	26.4545	19.3213	23.087	25.6858	19.8997
100055514	CPNE3	copine 3	-	protein-coding	8895	CPNE3	copine 3	CPN3|PRO1071	protein-coding	0.586623	13.9794	0.000184828	0.00277918		651.5	800	534.5	714.5	742.5	4526	974.5	634.5	2394	3363	1430	2674.5	1690	2550	1668.5	5036.8	593.5	3942.8	2185		313.03	336.511	267.585	345.15	379.365	315.345	273.161	276.169	289.179	504.817	425.055	501.698	400.175	428.096	415.034
100072370	INPP5K	inositol polyphosphate-5-phosphatase K	-	protein-coding	51763	INPP5K	inositol polyphosphate-5-phosphatase K	MDCCAID|PPS|SKIP	protein-coding	0.769245	13.9709	0.000185666	0.00278878		8	31	18	8	26	161.5	28	24	107	123	70	90	69	79	83	167	17	96	95		3.84381	13.0398	9.01127	3.86452	13.2842	11.2524	7.84865	10.4461	12.9249	18.4634	20.8069	16.8827	16.3385	13.2626	20.646
100033929	SATB1	SATB homeobox 1	-	protein-coding	6304	SATB1	SATB homeobox 1	-	protein-coding	-0.92547	13.9503	0.000187709	0.00281276		263	555	279	477	455	1676	247	114	1371	1010.5	362	492	209	472	275	614	132	472	326		126.365	233.455	139.675	230.422	232.473	116.774	69.2363	49.619	165.608	151.685	107.601	92.2921	49.4891	79.2398	68.4053
100056761	RBBP7	RB binding protein 7, chromatin remodeling factor	-	protein-coding	5931	RBBP7	RB binding protein 7, chromatin remodeling factor	RbAp46	protein-coding	-0.828832	13.9503	0.000187711	0.00281276		264	324.5	177.7	201.5	216.5	3309	1174	610	2799.5	637	308	482.5	383	599	419	1163.8	121	630.5	414		126.846	136.497	88.9613	97.3376	110.616	230.551	329.083	265.505	338.161	95.6195	91.5503	90.5101	90.6906	100.561	104.225
100063142	ARMT1	acidic residue methyltransferase 1	C31H6orf211	protein-coding	79624	ARMT1	acidic residue methyltransferase 1	C6orf211	protein-coding	0.724523	13.9487	0.000187866	0.00281276		49	53	29	47	19	428.5	73	35	176	152	112	156	108.5	257	179	364	25	296.5	165		23.5433	22.2939	14.5182	22.7041	9.70766	29.8553	20.4626	15.2339	21.2596	22.8166	33.291	29.2634	25.6917	43.1454	44.5256
100063706	HERC6	HECT and RLD domain containing E3 ubiquitin protein ligase family member 6	-	protein-coding	55008	HERC6	HECT and RLD domain containing E3 ubiquitin protein ligase family member 6	-	protein-coding	1.41878	13.9389	0.000188848	0.00282444		29	42	107	13	14	576.5	245.5	77	340	308.5	422	159.5	157	814.5	322.5	1238	98	716.5	152.5		13.9338	17.6668	53.567	6.27985	7.15302	40.1671	68.8159	33.5146	41.0697	46.3087	125.436	29.9199	37.176	136.739	80.2207
100050509	CLDN10	claudin 10	-	protein-coding	9071	CLDN10	claudin 10	CPETRL3|HELIX|OSP-L|OSPL	protein-coding	-2.68248	13.9292	0.00018983	0.00283608		68.5	0	14	4	3	11	206.5	16	16	1	2	5	1	2	6	4	1	3	18		32.9126	0	7.00877	1.93226	1.53279	0.766414	57.8838	6.96408	1.93269	0.150109	0.594482	0.937928	0.23679	0.335762	1.49248
100068726	IL1RAP	interleukin 1 receptor accessory protein	-	protein-coding	3556	IL1RAP	interleukin 1 receptor accessory protein	C3orf13|IL-1RAcP|IL1R3	protein-coding	0.898676	13.9155	0.00019121	0.00285365		14	45	35	31	24	320.5	111	55	461	177.5	139	158	225	311	181	412	35	227	130		6.72666	18.9288	17.5219	14.975	12.2623	22.3305	31.1143	23.939	55.6857	26.6444	41.3165	29.6385	53.2777	52.211	45.0231
100033943	MFGE8	milk fat globule EGF and factor V/VIII domain containing	MFGE-8	protein-coding	4240	MFGE8	milk fat globule EGF and factor V/VIII domain containing	BA46|EDIL1|HMFG|HsT19888|MFG-E8|MFGM|OAcGD3S|SED1|SPAG10|hP47	protein-coding	0.919768	13.9098	0.000191797	0.00285935		41	19	19	25	43	180	58	76	130	183	128	139.5	119	104	229	400.5	42	162	72		19.6995	7.99214	9.5119	12.0766	21.97	12.5413	16.2579	33.0794	15.7031	27.47	38.0469	26.1682	28.178	17.4596	56.963
100058172	NKX3-1	NK3 homeobox 1	-	protein-coding	4824	NKX3-1	NK3 homeobox 1	BAPX2|NKX3|NKX3.1|NKX3A	protein-coding	1.17422	13.9009	0.000192703	0.00286979		2	14	9	8	12	25	4	5	16	24	24	31	19	33	35	67	6	32	37		0.960952	5.88895	4.50564	3.86452	6.13116	1.74185	1.12124	2.17627	1.93269	3.60262	7.13379	5.81515	4.49901	5.54007	8.70613
100072241	ANXA5	annexin A5	-	protein-coding	308	ANXA5	annexin A5	ANX5|ENX2|HEL-S-7|PP4|RPRGL3	protein-coding	-0.811561	13.8952	0.000193288	0.00287544		190	161.5	264	133.5	82	1025	426.8	265	311	320.5	166	208	217	242	241.5	498	64	378.5	105		91.2904	67.9332	132.165	64.4892	41.8962	71.4159	119.636	115.343	37.5667	48.11	49.342	39.0178	51.3834	40.6272	60.0723
100064148	MTCH1	mitochondrial carrier 1	-	protein-coding	23787	MTCH1	mitochondrial carrier 1	CGI-64|PIG60|PSAP|SLC25A49	protein-coding	0.59664	13.8857	0.000194267	0.00288693		197.5	196.5	221	159.5	158.5	1545	390.5	250.5	655	724.5	624	1046	533	638.5	748	1335.7	177	890	617		94.894	82.6556	110.638	77.0489	80.9824	107.646	109.461	109.031	79.1196	108.754	185.479	196.215	126.209	107.192	186.062
100054583	RBMX	RNA binding motif protein X-linked	-	protein-coding	27316	RBMX	RNA binding motif protein X-linked	HNRNPG|HNRPG|MRXS11|RBMXP1|RBMXRT|RNMX|hnRNP-G	protein-coding	-0.588246	13.8729	0.000195597	0.0029036		465	497.5	339	398	425	4273.2	1029	837.5	2498	1109.5	478.5	919.8	740.5	984.5	628	1726	214	1277.5	703.5		223.421	209.268	169.712	192.26	217.145	297.731	288.438	364.526	301.742	166.546	142.23	172.541	175.343	165.279	156.213
100064377	TNFSF10	TNF superfamily member 10	TNLG6A	protein-coding	8743	TNFSF10	TNF superfamily member 10	APO2L|Apo-2L|CD253|TL2|TNLG6A|TRAIL	protein-coding	1.148	13.8546	0.00019751	0.0029289		67	216.5	580.8	85	164	1057.8	728.7	260	680.8	698.3	517.8	995	1434.5	2064.3	766.5	2383.8	122	1053	1092.5		32.1919	91.0683	290.764	41.0605	83.7925	73.7012	204.261	113.166	82.2361	104.821	153.912	186.648	339.675	346.557	190.664
100051364	SERTAD4	SERTA domain containing 4	-	protein-coding	56256	SERTAD4	SERTA domain containing 4	DJ667H12.2	protein-coding	-1.09265	13.8459	0.000198424	0.00293933		20	20	21	26	16	100	81	39	25	25	16	39	24	28	27	42	3	20	22		9.60952	8.41278	10.5132	12.5597	8.17487	6.9674	22.705	16.9749	3.01983	3.75273	4.75586	7.31584	5.68296	4.70067	6.71616
100050212	IL18RAP	interleukin 18 receptor accessory protein	-	protein-coding	8807	IL18RAP	interleukin 18 receptor accessory protein	ACPL|CD218b|CDw218b|IL-18R-beta|IL-18RAcP|IL-18Rbeta|IL-1R-7|IL-1R7|IL-1RAcPL|IL18RB	protein-coding	-1.20998	13.8421	0.00019883	0.00294222		8	24	18	12.5	16	68	5	9	30	14	6	11	16.5	24	7	22	1	11	12		3.84381	10.0953	9.01127	6.03831	8.17487	4.73783	1.40155	3.91729	3.6238	2.10153	1.78345	2.06344	3.90703	4.02914	1.74123
100073089	LOC100073089	ectonucleotide pyrophosphatase/phosphodiesterase family member 3	-	protein-coding	5169	ENPP3	ectonucleotide pyrophosphatase/phosphodiesterase 3		protein-coding	-1.31305	13.8354	0.000199543	0.00294965		22	24.8	166.3	21.8	39	2628.8	137.3	64	471.2	83.5	47	59	76	72	30.5	84.5	8.8	148	51		10.5705	10.4318	83.2542	10.5308	19.9263	183.159	38.4864	27.8563	56.9178	12.5341	13.9703	11.0676	17.996	12.0874	7.58677
100053037	PGAP2	post-GPI attachment to proteins 2	-	protein-coding	27315	PGAP2	post-GPI attachment to proteins 2	CWH43-N|FRAG1|HPMRS3|MRT17|MRT21	protein-coding	-0.785336	13.8245	0.000200697	0.00296357		65	92	37	74	96	252	90	84	220	132	77	81	65	112	44	176.5	23	83	134		31.2309	38.6988	18.5232	35.7468	49.0492	17.5579	25.2278	36.5614	26.5745	19.8144	22.8876	15.1944	15.3913	18.8027	10.9448
100056595	LYPD6	LY6/PLAUR domain containing 6	-	protein-coding	130574	LYPD6	LY6/PLAUR domain containing 6	-	protein-coding	-1.43092	13.7956	0.000203818	0.00300648		16	7	8	8	15	34	31	41	12	12	8	20	5	10	6	21	2	11	8		7.68762	2.94447	4.00501	3.86452	7.66394	2.36892	8.68958	17.8454	1.44952	1.80131	2.37793	3.75171	1.18395	1.67881	1.49248
100068609	NCAPG	non-SMC condensin I complex subunit G	-	protein-coding	64151	NCAPG	non-SMC condensin I complex subunit G	CAPG|CHCG|NY-MEL-3|YCG1	protein-coding	-1.06634	13.7634	0.000207339	0.00305519		26	42	22	13	14	203	73	195	57	42	16	17	30	51	25	76	9	34	28		12.4924	17.6668	11.0138	6.27985	7.15302	14.1438	20.4626	84.8747	6.88522	6.30458	4.75586	3.18896	7.1037	8.56193	6.21866
100053462	ITGB8	integrin subunit beta 8	-	protein-coding	3696	ITGB8	integrin subunit beta 8	-	protein-coding	1.29088	13.7465	0.00020921	0.0030795		1287.5	5484.5	1914.5	4030	3283	13892	1404.3	322	21552.5	23426.5	9922.3	13482.8	14834.8	17669.5	11964.9	25383.7	4880.5	26232.3	8253.5		618.613	2306.99	958.449	1946.75	1677.38	967.912	393.638	140.152	2603.4	3516.53	2949.32	2529.18	3512.73	2966.37	2976.23
100059599	FUNDC1	FUN14 domain containing 1	-	protein-coding	139341	FUNDC1	FUN14 domain containing 1	-	protein-coding	-0.68225	13.732	0.000210827	0.00310005		37	53	38	34	48	694	82	33	223	107	49	80	49	82	56	126	18	104	48		17.7776	22.2939	19.0238	16.4242	24.5246	48.3538	22.9853	14.3634	26.9369	16.0617	14.5648	15.0068	11.6027	13.7662	13.9298
100071093	TES	testin LIM domain protein	-	protein-coding	26136	TES	testin LIM domain protein	TESS|TESS-2	protein-coding	0.789071	13.6973	0.000214758	0.00315453		62	86	100	82	91	1111	273	280	630	637	315	566	791	562	474	938.5	108	667	374		29.7895	36.175	50.0626	39.6113	46.4946	77.4078	76.5244	121.871	76.0998	95.6195	93.631	106.173	187.301	94.3491	117.906
100630139	LOC100630139	uncharacterized LOC100630139	-	ncRNA	645638	WFDC21P	WAP four-disulfide core domain 21, pseudogene		pseudo	2.98373	13.6846	0.000216217	0.00317263		2	2	33	0	0	4	102	1	3	104.3	50.3	30	9	3	14	128.8	6	25	0		0.960952	0.841278	16.5207	0	0	0.278696	28.5915	0.435255	0.36238	15.6564	14.9512	5.62757	2.13111	0.503643	3.48245
100064733	TDRD7	tudor domain containing 7	-	protein-coding	23424	TDRD7	tudor domain containing 7	CATC4|PCTAIRE2BP|TRAP	protein-coding	0.720841	13.6688	0.00021805	0.00319616		68.5	116.5	113	95	70	977.2	193	78	565.5	678.5	316.5	391.5	401.5	523	336	493	87.5	898.5	207		32.9126	49.0044	56.5708	45.8912	35.7651	68.0855	54.0996	33.9499	68.3086	101.849	94.0769	73.4398	95.0712	87.8018	83.5788
100073279	IQGAP2	IQ motif containing GTPase activating protein 2	-	protein-coding	10788	IQGAP2	IQ motif containing GTPase activating protein 2	-	protein-coding	-1.39341	13.658	0.000219307	0.00321121		665.5	206	132	147	56	3006.5	216.5	41	1407.5	166	103	74	71.5	392	177	592.5	39	152.5	186.5		319.757	86.6516	66.0827	71.0106	28.6121	209.475	60.6869	17.8454	170.017	24.9181	30.6158	13.8813	16.9305	65.8093	44.0281
100055678	APCDD1	APC down-regulated 1	-	protein-coding	147495	APCDD1	APC down-regulated 1	B7323|DRAPC1|FP7019|HHS|HTS|HYPT1	protein-coding	1.01343	13.6294	0.000222675	0.00325711		27	59	113	34	68	501	14	74	205	233	256	222	295	390	223	548	36	267	266		12.9729	24.8177	56.5708	16.4242	34.7432	34.9067	3.92433	32.2089	24.7626	34.9754	76.0938	41.644	69.853	65.4736	55.4705
100051828	ZNF618	zinc finger protein 618	-	protein-coding	114991	ZNF618	zinc finger protein 618	FP13169|NEDD10	protein-coding	-0.719199	13.6261	0.000223062	0.00325937		107	87	58	76	89	327	179	124	266	140	83	104	73	148	98	295	33	154	247		51.4109	36.5956	29.0363	36.7129	45.4727	22.7834	50.1753	53.9716	32.131	21.0153	24.671	19.5089	17.2857	24.8464	24.3772
100147128	ABHD18	abhydrolase domain containing 18	C2H4orf29	protein-coding	80167	ABHD18	abhydrolase domain containing 18	C4orf29	protein-coding	-0.7888	13.6238	0.000223334	0.00325992		49	21	76	23	26	273.5	51	36.5	113	67.5	34	34	35.5	49	50	87.5	13	55	44		23.5433	8.83342	38.0476	11.1105	13.2842	19.0558	14.2958	15.8868	13.6496	10.1324	10.1062	6.37791	8.40604	8.22617	12.4373
111772881	CCNG2	cyclin G2	-	protein-coding	901	CCNG2	cyclin G2	-	protein-coding	-0.785544	13.6119	0.000224758	0.00327439		37.3	58.7	26.8	50.4	53.3	452.5	72.6	30.9	216	205.3	39	91.6	59.8	76.5	47.5	132.1	13.9	65.7	42.7		17.9218	24.6915	13.4168	24.3465	27.2326	31.5275	20.3504	13.4494	26.0913	30.8174	11.5924	17.1828	14.16	12.8429	11.8155
100033968	ATP1B1	ATPase Na+/K+ transporting subunit beta 1	-	protein-coding	481	ATP1B1	ATPase Na+/K+ transporting subunit beta 1	ATP1B	protein-coding	-1.34043	13.6116	0.000224793	0.00327439		2434	1971	747	2336	1095	1814.5	1625	158	1371	2356	409	1035	881	1083	557	1958	198	1082	927		1169.48	829.079	373.968	1128.44	559.468	126.424	455.502	68.7703	165.608	353.657	121.572	194.151	208.612	181.815	138.552
111774437	TLE5	TLE family member 5, transcriptional modulator	AES	protein-coding	166	TLE5	TLE family member 5, transcriptional modulator	AES|AES-1|AES-2|ESP1|GRG|GRG5|Grg-5	protein-coding	-0.703744	13.6056	0.000225509	0.0032814		70	47	58.5	64	81.5	349	277.5	94	252	97.3	71	96	104	123	114.5	195	29	122.3	77		33.6333	19.77	29.2866	30.9162	41.6408	24.3162	77.7858	40.914	30.4399	14.6056	21.1041	18.0082	24.6262	20.6494	28.4815
100629231	TMEM154	transmembrane protein 154	-	protein-coding	201799	TMEM154	transmembrane protein 154	-	protein-coding	-0.918972	13.5855	0.000227943	0.00330969		126	123	127	186	122	454	81	28	346	189	125	106	56	128	116	225	33	156	154		60.54	51.7386	63.5795	89.8501	62.3334	31.632	22.705	12.1871	41.7945	28.3706	37.1552	19.8841	13.2602	21.4888	28.8546
102147489	LOC102147489	uncharacterized LOC102147489	-	ncRNA						-1.5528	13.5837	0.000228159	0.00330969		52	442	158	163.5	302	818	21	20	942	379	72	159	95	156	89	78	34	163	88		24.9848	185.922	79.099	78.9811	154.301	56.9934	5.88649	8.7051	113.787	56.8913	21.4014	29.8261	22.495	26.1894	22.1384
100055640	TDRKH	tudor and KH domain containing	-	protein-coding	11022	TDRKH	tudor and KH domain containing	TDRD2	protein-coding	-1.56932	13.5836	0.000228165	0.00330969		9	28	2	11	6	26	14	22	39.5	11	3	5	6	6	10	28	1	3	10		4.32428	11.7779	1.00125	5.31372	3.06558	1.81152	3.92433	9.57561	4.77133	1.6512	0.891724	0.937928	1.42074	1.00729	2.48747
100049797	SERPINB1	serpin family B member 1	-	protein-coding	1992	SERPINB1	serpin family B member 1	EI|ELANH2|HEL-S-27|HEL57|LEI|M/NEI|MNEI|PI-2|PI2	protein-coding	-0.549605	13.5699	0.000229843	0.00333058		92	72	88	93	66	542	188.5	107	270	214	105	166	101	159	93	314	28	190	126		44.2038	30.286	44.0551	44.925	33.7214	37.7633	52.8383	46.5723	32.6142	32.1233	31.2103	31.1392	23.9158	26.6931	23.1334
100058729	RBM4B	RNA binding motif protein 4B	-	protein-coding	83759	RBM4B	RNA binding motif protein 4B	RBM30|RBM4L|ZCCHC15|ZCCHC21B|ZCRB3B	protein-coding	-0.634925	13.5612	0.000230905	0.00334249		65	142.5	50	106	94.5	489.3	98	62	300.3	152.5	65.3	158.5	79.5	134	103.5	220.5	32.5	188.3	97		31.2309	59.9411	25.0313	51.2049	48.2829	34.0915	27.4703	26.9858	36.2742	22.8916	19.4099	29.7323	18.8248	22.4961	25.7453
100063880	ZNF135	zinc finger protein 135	-	protein-coding	7694	ZNF135	zinc finger protein 135	ZNF61|ZNF78L1|pHZ-17|pT3	protein-coding	-0.764833	13.5545	0.000231741	0.00335113		24	36	22	33	37	224	58	29	229	67	17	51	47	72	29	67	13	57	55		11.5314	15.143	11.0138	15.9411	18.9044	15.607	16.2579	12.6224	27.6617	10.0573	5.0531	9.56687	11.1291	12.0874	7.21365
100060493	SNX4	sorting nexin 4	-	protein-coding	8723	SNX4	sorting nexin 4	ATG24B	protein-coding	0.569278	13.5448	0.000232935	0.00336491		140	177	92	139	83	763	216	188	372	649.5	242	548	355	493	376	774	116	760	335		67.2666	74.4531	46.0576	67.146	42.4072	53.1613	60.5468	81.8279	44.9351	97.4959	71.9324	102.797	84.0604	82.7653	93.5287
100059289	UBC	ubiquitin C	-	protein-coding	7316	UBC	ubiquitin C	HMG20	protein-coding	0.827466	13.5378	0.000233802	0.00337395		503.3	938.9	1048.1	823.8	871.8	7465.4	1388.3	518.1	3753.6	3625.5	3977.1	5677.9	2353.8	3344.4	3347.2	5831.9	1046.4	4285.7	2505.2		241.824	394.938	524.707	397.949	445.428	520.145	389.153	225.506	453.41	544.221	1182.16	1065.09	557.356	561.461	832.604
100050481	FOXO1	forkhead box O1	-	protein-coding	2308	FOXO1	forkhead box O1	FKH1|FKHR|FOXO1A	protein-coding	1.37164	13.5346	0.00023421	0.00337635		346	1057	1053	755.5	907	12460.5	447	156	6263.5	3948	3986	5575.5	5800.5	7359	5569	4869	616	13394.3	3130		166.245	444.615	527.16	364.956	463.413	868.173	125.298	67.8997	756.589	592.631	1184.8	1045.88	1373.5	1235.44	1385.27
100060169	SIPA1L2	signal induced proliferation associated 1 like 2	-	protein-coding	57568	SIPA1L2	signal induced proliferation associated 1 like 2	SPAL2|SPAR2	protein-coding	1.3423	13.5166	0.000236468	0.00340538		54	66	33	51	67	884	35	51	462	287	347	198	428	498	705	570	44	2390	103		25.9457	27.7622	16.5207	24.6363	34.2323	61.5918	9.81082	22.198	55.8065	43.0813	103.143	37.142	101.346	83.6047	175.366
100063266	HS2ST1	heparan sulfate 2-O-sulfotransferase 1	-	protein-coding	9653	HS2ST1	heparan sulfate 2-O-sulfotransferase 1	dJ604K5.2	protein-coding	-0.808921	13.4989	0.000238704	0.00343404		245	605	84	342	369	1535	449.5	160	762	625	256	346	253	397	226	661	121	402.5	279		117.717	254.487	42.0526	165.208	188.533	106.95	125.999	69.6408	92.0445	93.8182	76.0938	64.9046	59.9079	66.6487	56.2167
100066949	CERS4	ceramide synthase 4	-	protein-coding	79603	CERS4	ceramide synthase 4	LASS4|Trh1	protein-coding	1.0538	13.4924	0.000239532	0.00344241		4	5	7	3	5	28	15	4	51	42	17	32.5	37	31	28	40.7	6	31	24		1.9219	2.10319	3.50438	1.4492	2.55465	1.95087	4.20464	1.74102	6.16046	6.30458	5.0531	6.09653	8.76123	5.20431	6.9649
100066908	TBC1D19	TBC1 domain family member 19	-	protein-coding	55296	TBC1D19	TBC1 domain family member 19	-	protein-coding	0.554027	13.4877	0.000240127	0.00344742		62.5	64.5	55	66	54	598	82	55	306	274.2	141.5	286	178.5	301	158.5	388	49	323	222.5		30.0298	27.1312	27.5345	31.8823	27.5902	41.6651	22.9853	23.939	36.9627	41.1599	42.0596	53.6495	42.267	50.5322	39.4263
100066936	YPEL4	yippee like 4	-	protein-coding	219539	YPEL4	yippee like 4	-	protein-coding	1.64727	13.4772	0.000241485	0.00346335		0	1	2	2	0	51	5	2	63	27	14	18	16	21	21	30	8	27	9		0	0.420639	1.00125	0.96613	0	3.55338	1.40155	0.87051	7.60998	4.05295	4.16138	3.37654	3.78864	3.5255	5.22368
100067583	ENPP3	ectonucleotide pyrophosphatase/phosphodiesterase 3	-	protein-coding	5169	ENPP3	ectonucleotide pyrophosphatase/phosphodiesterase 3	B10|CD203c|NPP3|PD-IBETA|PDNP3	protein-coding	-1.61051	13.4607	0.000243611	0.00348944		13	4.8	113.3	5.8	15	281.8	363.3	25	69.7	22.5	9.5	20	18	14.5	8.5	23.5	8.8	16.5	38		6.24619	2.01907	56.721	2.80178	7.66394	19.6341	101.836	10.8814	8.41929	3.37745	2.82379	3.75171	4.26222	2.43427	2.11435
100067279	PTGER2	prostaglandin E receptor 2	-	protein-coding	5732	PTGER2	prostaglandin E receptor 2	EP2	protein-coding	-0.902062	13.4592	0.000243812	0.00348944		176.5	147	56.5	181.5	104	310.3	125	98.5	191.5	285	66.5	131.5	107	100.5	73	220.5	30.5	215	91		84.804	61.8339	28.2854	87.6763	53.1367	21.6199	35.0386	42.8726	23.1319	42.7811	19.7665	24.6675	25.3365	16.872	18.1585
102150675	SPATA33	spermatogenesis associated 33	-	protein-coding	124045	SPATA33	spermatogenesis associated 33	C16orf55	protein-coding	0.767569	13.4573	0.000244053	0.00348944		12	9	11.5	16	13	97.5	15	11	46	55.5	28.5	70	46	73.5	30	81.5	7	78.5	47		5.76571	3.78575	5.7572	7.72904	6.64209	6.79322	4.20464	4.7878	5.55649	8.33105	8.47138	13.131	10.8923	12.3393	7.4624
100063115	DNER	delta/notch like EGF repeat containing	-	protein-coding	92737	DNER	delta/notch like EGF repeat containing	UNQ26|bet	protein-coding	-0.977412	13.4447	0.000245701	0.0035094		40	189.5	25	83	114	516	105	19	369	132	29	80	84	116	60	170	24	144	88		19.219	79.7111	12.5157	40.0944	58.246	35.9518	29.4324	8.26984	44.5727	19.8144	8.62	15.0068	19.8904	19.4742	14.9248
100065255	CHIT1	chitinase 1	-	protein-coding	1118	CHIT1	chitinase 1	CHI3|CHIT|CHITD	protein-coding	-1.54931	13.4212	0.000248803	0.00354516		75	47.5	54	80	90	58	223.5	30	80	170	72	54	66	30	24	22	12	39	25		36.0357	19.9804	27.0338	38.6452	45.9837	4.04109	62.6491	13.0576	9.66346	25.5185	21.4014	10.1296	15.6281	5.03643	5.96992
100069427	COL22A1	collagen type XXII alpha 1 chain	-	protein-coding	169044	COL22A1	collagen type XXII alpha 1 chain	-	protein-coding	1.4045	13.4203	0.00024891	0.00354516		49	303.5	31	157	169	284	26	17	238.2	405	627	303.5	232.5	371	221	608.5	98	444.5	481		23.5433	127.664	15.5194	75.8412	86.3471	19.7874	7.28803	7.39933	28.773	60.7942	186.37	56.9322	55.0537	62.2838	54.973
100033926	TRIB1	tribbles pseudokinase 1	-	protein-coding	10221	TRIB1	tribbles pseudokinase 1	C8FW|GIG-2|GIG2|SKIP1|TRB-1|TRB1	protein-coding	1.20093	13.4199	0.000248966	0.00354516		47	102	244	47	44	355	244	241	186	298	494	501	196	323	334	996	124	535	873		22.5824	42.9052	122.153	22.7041	22.4809	24.7343	68.3954	104.896	22.4676	44.7325	146.837	93.9804	46.4108	54.2256	83.0813
100053523	OSGIN2	oxidative stress induced growth inhibitor family member 2	-	protein-coding	734	OSGIN2	oxidative stress induced growth inhibitor family member 2	C8orf1|hT41	protein-coding	-0.655205	13.4136	0.000249801	0.00355344		76	88	44	55	42	488	80	49	127	122	45	72	71	104	72	192	19	144	68		36.5162	37.0162	22.0276	26.5686	21.459	34.0009	22.4247	21.3275	15.3407	18.3133	13.3759	13.5062	16.8121	17.4596	17.9097
102150802	LOC102150802	uncharacterized LOC102150802	-	ncRNA						-0.838334	13.4047	0.000250996	0.00356679		14	26	20	17	22	149	35	17	97	57	24	34	19	31	22	26	1	46	24		6.72666	10.9366	10.0125	8.21211	11.2405	10.3814	9.81082	7.39933	11.7169	8.55622	7.13379	6.37791	4.49901	5.20431	5.47242
100057807	POLR3E	RNA polymerase III subunit E	-	protein-coding	55718	POLR3E	RNA polymerase III subunit E	C37|RPC5|SIN	protein-coding	0.609521	13.3748	0.000255029	0.00362043		36	64	61	57	55	411	101	84	249	359.5	199	194	182	238.5	189	339	34	413.7	161		17.2971	26.9209	30.5382	27.5347	28.1011	28.636	28.3112	36.5614	30.0775	53.9642	59.151	36.3916	43.0958	40.0396	47.0131
100071474	CEBPB	CCAAT enhancer binding protein beta	-	protein-coding	1051	CEBPB	CCAAT enhancer binding protein beta	C/EBP-beta|IL6DBP|NF-IL6|TCF5	protein-coding	0.912308	13.3612	0.00025689	0.00364314		108	78	175	85	110	189	78	82	295	438	463	297	447	351	326	500	75	441	412		51.8914	32.8098	87.6096	41.0605	56.2023	13.1684	21.8641	35.6909	35.634	65.7478	137.623	55.7129	105.845	58.9262	81.0914
100068163	CD109	CD109 molecule	-	protein-coding	135228	CD109	CD109 molecule	CPAMD7|p180|r150	protein-coding	0.945306	13.3523	0.000258109	0.00365672		1939.5	3216	1201	3001	1944	8165.2	1166.5	2041.5	4508	15319	5460	10148.5	8079.4	8479.2	7334	8386	1595.5	11722.5	5511		931.883	1352.77	601.252	1449.68	993.247	568.902	326.98	888.573	544.536	2299.52	1622.94	1903.71	1913.12	1423.5	1824.31
100050895	WASF3	WASP family member 3	-	protein-coding	10810	WASF3	WASP family member 3	Brush-1|SCAR3|WAVE3	protein-coding	-0.773867	13.3472	0.000258814	0.00366115		123	167	70	113	90	315	73	92	222	185	92	99	78	123	127	221	32	163	93		59.0986	70.2467	35.0438	54.5863	45.9837	21.9473	20.4626	40.0434	26.8161	27.7702	27.3462	18.571	18.4696	20.6494	31.5908
100063599	C26H21orf62	chromosome 26 C21orf62 homolog	-	protein-coding	56245	C21orf62	chromosome 21 open reading frame 62	B37|C21orf120|PRED81	protein-coding	-1.54432	13.3462	0.000258946	0.00366115		455	441	43.5	424.5	296	764.5	269.5	7.5	433	233	44	138.5	112	276.5	112	450	47	249	348		218.617	185.502	21.7772	205.061	151.235	53.2658	75.5433	3.26441	52.3035	34.9754	13.0786	25.9806	26.5205	46.4191	27.8596
100055995	TTC23	tetratricopeptide repeat domain 23	-	protein-coding	64927	TTC23	tetratricopeptide repeat domain 23	HCC-8	protein-coding	-0.993884	13.3092	0.000264106	0.00373034		22	12	6	14	21	80	37	37	46.5	27	16	27	10	24	15	37	6	16	19		10.5705	5.04767	3.00376	6.76291	10.7295	5.57392	10.3714	16.1044	5.61689	4.05295	4.75586	5.06481	2.3679	4.02914	3.7312
105180376	TMEM265	transmembrane protein 265	-	protein-coding	100862671	TMEM265	transmembrane protein 265	IFITMD8	protein-coding	0.863435	13.2865	0.000267327	0.00377117		6	6.5	12	5.5	10	49.5	29.5	7	35	50	24.5	36.5	30	35.5	34.5	95.5	8	54.5	26.5		2.88286	2.73415	6.00752	2.65686	5.1093	3.44886	8.26912	3.04678	4.22776	7.50545	7.28241	6.84687	7.1037	5.95977	8.58175
100073031	FBN2	fibrillin 2	-	protein-coding	2201	FBN2	fibrillin 2	CCA|DA9|EOMD	protein-coding	-1.63214	13.285	0.000267538	0.00377117		867.5	705	34	533	310	393	459.5	37.5	809	478	117	228.5	200	140	320	477	19	342	82.5		416.813	296.55	17.0213	257.474	158.388	27.3819	128.802	16.3221	97.7218	71.7521	34.7772	42.8633	47.358	23.5033	79.5989
100054093	ZNF462	zinc finger protein 462	-	protein-coding	58499	ZNF462	zinc finger protein 462	WSKA|ZFPIP|Zfp462	protein-coding	-0.733515	13.2576	0.000271482	0.00382291		65	164	127	116	129	461.5	257	174	625	192	154	155	93	165	159	413	66	244	232		31.2309	68.9848	63.5795	56.0355	65.9099	32.1546	72.0394	75.7343	75.4958	28.8209	45.7752	29.0758	22.0215	27.7004	39.5507
100034172	CLU	clusterin	-	protein-coding	1191	CLU	clusterin	AAG4|APO-J|APOJ|CLI|CLU1|CLU2|KUB1|NA1/NA2|SGP-2|SGP2|SP-40|TRPM-2|TRPM2	protein-coding	-1.02138	13.2553	0.000271812	0.00382371		252	1083	434	649	1050	1410.5	2431.5	953	1194	1298	557	663	445	1014.5	884.5	1189	153	1218.5	622		121.08	455.552	217.272	313.509	536.476	98.2752	681.571	414.798	144.227	194.842	165.563	124.369	105.372	170.315	220.016
100053911	GABARAPL1	GABA type A receptor associated protein like 1	-	protein-coding	23710	GABARAPL1	GABA type A receptor associated protein like 1	APG8-LIKE|APG8L|ATG8|ATG8B|ATG8L|GEC1	protein-coding	0.531224	13.2527	0.000272194	0.00382523		100	116	110	120	121	990	173	162	546	597	318	376	354	520	370	657	99	858	337		48.0476	48.7941	55.0689	57.9678	61.8225	68.9773	48.4935	70.5113	65.9531	89.6151	94.5227	70.5322	83.8237	87.2981	92.0362
100061543	CSPG4	chondroitin sulfate proteoglycan 4	-	protein-coding	1464	CSPG4	chondroitin sulfate proteoglycan 4	CSPG4A|HMW-MAA|MCSP|MCSPG|MEL-CSPG|MSK16|NG2	protein-coding	1.39671	13.238	0.000274326	0.00385132		12	6	2	2	7	17	2	20	29	54	17	33	29	19	29	110	7	60	12		5.76571	2.52383	1.00125	0.96613	3.57651	1.18446	0.560618	8.7051	3.50301	8.10589	5.0531	6.19033	6.86691	3.18974	7.21365
100067678	MRPL14	mitochondrial ribosomal protein L14	-	protein-coding	64928	MRPL14	mitochondrial ribosomal protein L14	L14mt|L32mt|MRP-L14|MRP-L32|MRPL32|RMPL32|RPML32	protein-coding	0.832997	13.2204	0.000276919	0.00388382		5	21	5	14	11	60	19	10	43	49	20	41	32	45	44	83	12	88	46		2.40238	8.83342	2.50313	6.76291	5.62023	4.18044	5.32587	4.35255	5.19411	7.35535	5.94482	7.69101	7.57728	7.55464	10.9448
100054744	MYO1B	myosin IB	-	protein-coding	4430	MYO1B	myosin IB	MMI-alpha|MMIa|MYH-1c|myr1	protein-coding	-0.730915	13.196	0.000280542	0.00393069		1340.5	1000.5	721	792	583	3591	2243.3	625	2043.2	1648	781.7	1069.8	750.5	1417	725	1851.7	314.5	1199	1338.7		644.078	420.849	360.952	382.587	297.872	250.199	628.817	272.034	246.805	247.38	232.353	200.679	177.711	237.887	180.341
100462689	SERPINA14	serine peptidase inhibitor clade A (alpha-1 antiproteinase, antitrypsin) member 14	-	protein-coding						3.3524	13.1895	0.000281519	0.00394042		0	158	272	76	16	12152.5	1	0	5862	2188	1794	3338	3663	6870	3501	5388.5	777	4618.5	2981		0	66.461	136.17	36.7129	8.17487	846.714	0.280309	0	708.09	328.439	533.251	626.161	867.362	1153.34	870.862
100071304	SPINT1	serine peptidase inhibitor, Kunitz type 1	-	protein-coding	6692	SPINT1	serine peptidase inhibitor, Kunitz type 1	HAI|HAI1|MANSC2	protein-coding	0.586354	13.1675	0.000284844	0.00397947		75	75	130	103	94.5	725.5	220	73.5	516	465.5	209	390	283	439	315	855	109	551	298.5		36.0357	31.5479	65.0814	49.7557	48.2829	50.5485	61.668	31.9912	62.3293	69.8758	62.1234	73.1584	67.0116	73.6997	78.3552
100057484	USP7	ubiquitin specific peptidase 7	-	protein-coding	7874	USP7	ubiquitin specific peptidase 7	HAFOUS|HAUSP|TEF1	protein-coding	0.718934	13.1673	0.000284879	0.00397947		655.5	741.5	451	540	673	2792	517	395	2800.5	2881	2037	2313	1646.5	2869.5	1730.3	2800.2	438	3465.3	1756		314.952	311.904	225.782	260.855	343.856	194.53	144.92	171.926	338.282	432.464	605.48	433.886	389.875	481.734	430.406
100058419	LIMK2	LIM domain kinase 2	-	protein-coding	3985	LIMK2	LIM domain kinase 2	-	protein-coding	0.675651	13.1632	0.000285501	0.00398417		62	41	136	62.5	60	448	90	78	271	196	151	198	270	262	216.5	478	58	415	285		29.7895	17.2462	68.0852	30.1916	30.6558	31.214	25.2278	33.9499	32.735	29.4214	44.8834	37.142	63.9333	43.9848	53.8536
100063194	NEO1	neogenin 1	-	protein-coding	4756	NEO1	neogenin 1	IGDCC2|NGN|NTN1R2	protein-coding	-0.596776	13.1531	0.000287048	0.00400086		227	514	270	321	477	1531	674	434	1611.5	912	398	583	421.5	638	493	991	147	753.8	527		109.068	216.208	135.169	155.064	243.713	106.671	188.928	188.901	194.658	136.899	118.302	109.362	99.807	107.108	122.632
100071954	ZDHHC13	zinc finger DHHC-type palmitoyltransferase 13	-	protein-coding	54503	ZDHHC13	zinc finger DHHC-type palmitoyltransferase 13	HIP14L|HIP3RP	protein-coding	0.668753	13.1516	0.000287269	0.00400086		16	29.5	49	21	16.3	230.3	36.5	27.3	97.7	116.6	49	91.5	82	106.9	77	221.2	22.5	140.8	107.8		7.68762	12.4088	24.5307	10.1444	8.32815	16.0459	10.2313	11.8825	11.8015	17.5027	14.5648	17.1641	19.4168	17.9465	19.1535
100063293	ISM1	isthmin 1	-	protein-coding	140862	ISM1	isthmin 1	C20orf82|ISM|Isthmin|bA149I18.1|dJ1077I2.1	protein-coding	1.74644	13.1466	0.000288049	0.00400772		1	1	3	1	4	12	11	53	3	44	13	15	13	16	19	64	1	34	9		0.480476	0.420639	1.50188	0.483065	2.04372	0.836088	3.0834	23.0685	0.36238	6.6048	3.86414	2.81378	3.07827	2.6861	4.72618
100060655	ZNF146	zinc finger protein 146	-	protein-coding	7705	ZNF146	zinc finger protein 146	OZF	protein-coding	-0.625267	13.1362	0.000289648	0.00402335		230	246	206	182	152	2664	660	365	1268.5	542	243	415	460	507.5	305	737	107	613	381		110.509	103.477	103.129	87.9178	77.6613	185.612	185.004	158.868	153.226	81.3591	72.2296	77.848	108.923	85.1996	75.8677
100058328	ARHGEF5	Rho guanine nucleotide exchange factor 5	-	protein-coding	7984	ARHGEF5	Rho guanine nucleotide exchange factor 5	GEF5|P60|TIM|TIM1	protein-coding	0.603882	13.1355	0.000289748	0.00402335		50	56	75	63	57	427	115	104	364.5	273	183	250	221	231	167	573	69	523	207		24.0238	23.5558	37.547	30.4331	29.123	29.7508	32.2355	45.2665	44.0292	40.9798	54.3951	46.8964	52.3306	38.7805	41.5407
100066340	RHBDF1	rhomboid 5 homolog 1	-	protein-coding	64285	RHBDF1	rhomboid 5 homolog 1	C16orf8|Dist1|EGFR-RS|gene-89|gene-90|hDist1	protein-coding	0.711062	13.1212	0.000291966	0.00405013		21	20	74	32	37	208	49	50	167	161	77	128	165	132	112	258	41	176	136		10.09	8.41278	37.0464	15.4581	18.9044	14.4922	13.7351	21.7627	20.1725	24.1676	22.8876	24.011	39.0703	22.1603	27.8596
100052622	CHD7	chromodomain helicase DNA binding protein 7	-	protein-coding	55636	CHD7	chromodomain helicase DNA binding protein 7	CRG|HH5|IS3|KAL5	protein-coding	-0.65052	13.1182	0.000292441	0.00405268		193	432.5	222	269	373	2012.5	511	475.5	1367.5	585.5	207.5	485	571	459	363	916	113	1095	507.5		92.7319	181.926	111.139	129.944	190.577	140.219	143.238	206.964	165.185	87.8889	61.6776	90.979	135.207	77.0574	90.295
100057726	TAF4	TATA-box binding protein associated factor 4	-	protein-coding	6874	TAF4	TATA-box binding protein associated factor 4	TAF2C|TAF2C1|TAF4A|TAFII130|TAFII135	protein-coding	0.510955	13.1161	0.000292766	0.00405317		71	98	76	78	74	631	131	122	334	385	179	357.5	288	347	210.5	446	66	412	298		34.1138	41.2226	38.0476	37.6791	37.8088	43.9643	36.7205	53.1011	40.345	57.792	53.2062	67.0619	68.1955	58.2547	52.3611
100058182	N4BP3	NEDD4 binding protein 3	-	protein-coding	23138	N4BP3	NEDD4 binding protein 3	LZTS4	protein-coding	-1.09356	13.102	0.000294977	0.00407974		33	29	18	49	37	67	34	28	38	53	12	34	34	18	18	60	6	24	26		15.8557	12.1985	9.01127	23.6702	18.9044	4.66816	9.53051	12.1871	4.59014	7.95578	3.56689	6.37791	8.05086	3.02186	4.47744
100050582	STAC	SH3 and cysteine rich domain	-	protein-coding	6769	STAC	SH3 and cysteine rich domain	STAC1	protein-coding	2.49213	13.0952	0.000296056	0.00409062		20	13	33	7	4	61	0	0	34	196	90	111	489.5	56	156	11	5	516	11		9.60952	5.46831	16.5207	3.38146	2.04372	4.25012	0	0	4.10697	29.4214	26.7517	20.822	115.909	9.40133	38.8045
100061572	SAMD11	sterile alpha motif domain containing 11	-	unknown	148398	SAMD11	sterile alpha motif domain containing 11	MRS	protein-coding	-1.81389	13.0911	0.000296702	0.00409549		34	10	2	10	6	20	9	34	15.5	11	2	11	5	2	2	9	0	6	6		16.3362	4.20639	1.00125	4.83065	3.06558	1.39348	2.52278	14.7987	1.8723	1.6512	0.594482	2.06344	1.18395	0.335762	0.497493
100054242	NRIP1	nuclear receptor interacting protein 1	-	protein-coding	8204	NRIP1	nuclear receptor interacting protein 1	CAKUT3|RIP140	protein-coding	-0.73371	13.0228	0.000307719	0.00424336		1187	1201.5	955.5	743	706	9953	2794.3	1295	6836.8	2132	1011	2039.5	1637	2288.5	1236	3566	400	1507.5	2070		570.325	505.398	478.349	358.917	360.716	693.466	783.268	563.655	825.84	320.033	300.511	382.581	387.625	384.196	307.451
102148808	LOC102148808	uncharacterized LOC102148808	-	ncRNA						-1.65933	13.0005	0.000311412	0.00429005		14	26	10	21	12	65	5	0	16	15	1	12	4	9	6	13	1	7	15		6.72666	10.9366	5.00626	10.1444	6.13116	4.52881	1.40155	0	1.93269	2.25164	0.297241	2.25103	0.94716	1.51093	1.49248
100051002	ARHGAP29	Rho GTPase activating protein 29	-	protein-coding	9411	ARHGAP29	Rho GTPase activating protein 29	PARG1	protein-coding	0.725959	12.9953	0.000312277	0.00429773		115	185	109	108	108	1173.5	125	297	567	611.5	431	649	499	565	692.5	1068	112	684	276		55.2547	77.8182	54.5683	52.171	55.1804	81.7625	35.0386	129.271	68.4898	91.7917	128.111	121.743	118.158	94.8528	172.257
100068233	PLEKHS1	pleckstrin homology domain containing S1	-	protein-coding	79949	PLEKHS1	pleckstrin homology domain containing S1	C10orf81|HEL185	protein-coding	-2.40759	12.9878	0.000313525	0.00431066		8	4	187	7	2	91	276	73	113	3	4	28	0	25	10	14	8	4	22		3.84381	1.68256	93.6171	3.38146	1.02186	6.34034	77.3653	31.7736	13.6496	0.450327	1.18896	5.2524	0	4.19702	2.48747
100068987	TFCP2L1	transcription factor CP2 like 1	-	protein-coding	29842	TFCP2L1	transcription factor CP2 like 1	CRTR1|LBP-9|LBP9	protein-coding	-1.26342	12.9634	0.000317634	0.00436286		850	465	139	628	449	353	558.5	192	477	456	205	184	113	337	295	1240.5	60	494	374.5		408.405	195.597	69.5871	303.365	229.407	24.5949	156.553	83.5689	57.6184	68.4497	60.9345	34.5158	26.7573	56.5759	73.3802
100067159	USP3	ubiquitin specific peptidase 3	-	protein-coding	9960	USP3	ubiquitin specific peptidase 3	SIH003|UBP	protein-coding	-0.554131	12.9612	0.000318008	0.00436371		197.5	239	115	259.5	184	1269.2	396	155	703	480	160.5	329	302.5	404.5	230	527	68	510	312.5		94.894	100.533	57.572	125.355	94.0111	88.4303	111.002	67.4645	84.9177	72.0524	47.7072	61.7157	71.629	67.9079	57.2117
100064706	PLXNC1	plexin C1	-	protein-coding	10154	PLXNC1	plexin C1	CD232|PLXN-C1|VESPR	protein-coding	-0.87579	12.956	0.000318902	0.00437169		36	59	66	28	22	397	150	69	314	126	29	60	85	122	75	105	22	77.5	41		17.2971	24.8177	33.0413	13.5258	11.2405	27.6606	42.0464	30.0326	37.9291	18.9137	8.62	11.2551	20.1271	20.4815	18.656
100062585	SLCO5A1	solute carrier organic anion transporter family member 5A1	-	protein-coding	81796	SLCO5A1	solute carrier organic anion transporter family member 5A1	OATP-J|OATP-RP4|OATP5A1|OATPJ|OATPRP4|SLC21A15	protein-coding	1.89279	12.944	0.000320954	0.00439549		1	6	32	6	2	58	29	29	86	117	71	82	486	105	182	52	5	585	46		0.480476	2.52383	16.02	2.89839	1.02186	4.04109	8.12896	12.6224	10.3882	17.5628	21.1041	15.382	115.08	17.6275	45.2719
100057506	FBXO32	F-box protein 32	-	protein-coding	114907	FBXO32	F-box protein 32	Fbx32|MAFbx	protein-coding	1.15047	12.9287	0.000323587	0.00442722		85	261	184	191	234	8426.3	172	98	5202.5	1336	831	1150.5	847	1883	1137	1477	292	745	674		40.8405	109.787	92.1153	92.2654	119.558	587.094	48.2132	42.655	628.427	200.546	247.007	215.817	200.561	316.12	282.825
100033931	SERPINE1	serpin family E member 1	PAI-1	protein-coding	5054	SERPINE1	serpin family E member 1	PAI|PAI-1|PAI1|PLANH1	protein-coding	2.36302	12.9224	0.000324679	0.0044378		6	2	11	1	4	8	5	1	5	8.5	81	18	5	3	71	247.5	7	81	6		2.88286	0.841278	5.50689	0.483065	2.04372	0.557392	1.40155	0.435255	0.603966	1.27593	24.0765	3.37654	1.18395	0.503643	17.661
106782711	LOC106782711	uncharacterized LOC106782711	-	ncRNA	196475	RMST	rhabdomyosarcoma 2 associated transcript		ncRNA	-1.86796	12.9182	0.000325409	0.00444344		46	26	2	26	8	67.5	109	47	20	9	6	3	20	47	33	11	5	11	16		22.1019	10.9366	1.00125	12.5597	4.08744	4.703	30.5537	20.457	2.41587	1.35098	1.78345	0.562757	4.7358	7.89041	8.20863
100071309	MACO1	macoilin 1	TMEM57	protein-coding	55219	MACO1	macoilin 1	MACOILIN|TMEM57	protein-coding	0.636859	12.9133	0.000326248	0.00445055		137	104	62	109	103	817	207	98	601	698	270	436.5	656	383	308	972	89	529	314		65.8252	43.7465	31.0388	52.6541	52.6258	56.9237	58.024	42.655	72.5968	104.776	80.2551	81.8811	155.334	64.2984	76.6139
100068748	MLKL	mixed lineage kinase domain like pseudokinase	-	protein-coding	197259	MLKL	mixed lineage kinase domain like pseudokinase	hMLKL	protein-coding	0.795941	12.887	0.000330866	0.0045029		41	75	157.5	43	57	642	140.5	42	284	316	163	234	146	469	220	682.5	58	606.5	217.5		19.6995	31.5479	78.8487	20.7718	29.123	44.7307	39.3834	18.2807	34.3053	47.4345	48.4503	43.895	34.5713	78.7362	54.7242
100057185	DEPTOR	DEP domain containing MTOR interacting protein	DEPDC6	protein-coding	64798	DEPTOR	DEP domain containing MTOR interacting protein	DEP.6|DEPDC6	protein-coding	-1.23791	12.8862	0.000331012	0.0045029		21	106	14	42	47	111	121	76	103	146	30	47	21	39	35	109	18	25	24		10.09	44.5877	7.00877	20.2887	24.0137	7.73382	33.9174	33.0794	12.4417	21.9159	8.91724	8.81652	4.97259	6.54736	8.70613
100061229	ZNF326	zinc finger protein 326	-	protein-coding	284695	ZNF326	zinc finger protein 326	ZAN75|ZIRD|Zfp326|dJ871E2.1	protein-coding	0.665338	12.886	0.000331053	0.0045029		132	111	146	69	97	1741.5	190.5	197	647	530.5	287.5	559.5	424.5	562	440.5	1036.5	111	1006	550		63.4228	46.6909	73.0915	33.3315	49.5602	121.337	53.3989	85.7452	78.1533	79.6329	85.4569	104.954	100.517	94.3491	109.573
100069409	PKDCC	protein kinase domain containing, cytoplasmic	-	protein-coding	91461	PKDCC	protein kinase domain containing, cytoplasmic	RLSDF|SGK493|Vlk	protein-coding	-2.60474	12.8702	0.000333851	0.00453654		29	523	84	262.5	521	1243.5	19	0	2735.7	675	73	103.5	175	8	81	94.5	25	63	9		13.9338	219.994	42.0526	126.805	266.194	86.6397	5.32587	0	330.454	101.324	21.6986	19.4151	41.4382	1.34305	20.1485
100050367	LGALS3	galectin 3	galectin-3	protein-coding	3958	LGALS3	galectin 3	CBP35|GAL3|GALBP|GALIG|L31|LGALS2|MAC2	protein-coding	0.854597	12.8643	0.000334907	0.00454564		87	39	70.5	67.3	52	413.5	288	203.5	182.3	437	165.8	355	252	224	221.5	983.5	83.5	492.8	251.5		41.8014	16.4049	35.2942	32.5103	26.5683	28.8102	80.729	88.5744	22.0206	65.5977	49.2826	66.5929	59.6711	37.6053	55.0974
100072871	SLC22A5	solute carrier family 22 member 5	-	protein-coding	6584	SLC22A5	solute carrier family 22 member 5	CDSP|OCTN2	protein-coding	1.04654	12.8628	0.000335171	0.00454564		87	364.5	127	259.5	222.5	1811.5	110.5	48	1092	1336	394.5	1330.8	762	1457.8	579	1919.8	341.5	726	906		41.8014	153.323	63.5795	125.355	113.682	126.215	30.9741	20.8922	131.906	200.546	117.262	249.639	180.434	244.737	144.024
100051473	VGLL4	vestigial like family member 4	-	protein-coding	9686	VGLL4	vestigial like family member 4	VGL-4	protein-coding	0.644905	12.8447	0.000338444	0.00458557		159	212	208	221	233	1477.5	311	213	1243	1053	680	1229	632	982	791	1024	199	1072.5	380		76.3957	89.1755	104.13	106.757	119.047	102.943	87.1761	92.7093	150.146	158.065	202.124	230.543	149.651	164.859	196.758
100066969	CD320	CD320 molecule	-	protein-coding	51293	CD320	CD320 molecule	8D6|8D6A|TCBLR|TCN2R	protein-coding	1.69692	12.8375	0.00033974	0.00459748		7	113	17	57	85	126	11	0	272	320	280.9	217	244.8	202	215	449.4	92	240	240		3.36333	47.5322	8.51065	27.5347	43.429	8.77893	3.0834	0	32.8558	48.0349	83.4951	40.7061	57.9662	33.912	53.4805
100072971	SGMS2	sphingomyelin synthase 2	-	protein-coding	166929	SGMS2	sphingomyelin synthase 2	CDL|SMS2	protein-coding	1.11586	12.8362	0.000339981	0.00459748		34	57	132	40	33	997	238	59	383	606.5	215.5	529	633	296	355.5	462	65	966	179		16.3362	23.9764	66.0827	19.3226	16.8607	69.465	66.7135	25.68	46.2638	91.0412	64.0555	99.2328	149.888	49.6928	88.4294
100057186	EFNA3	ephrin A3	-	protein-coding	1944	EFNA3	ephrin A3	EFL2|EPLG3|Ehk1-L|LERK3	protein-coding	1.50114	12.8264	0.000341757	0.00461703		1	3	3	4	8	14	5	3	33	28	30	32	33	12	21	25	4	59	6		0.480476	1.26192	1.50188	1.93226	4.08744	0.975436	1.40155	1.30576	3.98618	4.20305	8.91724	6.00274	7.81407	2.01457	5.22368
100053078	RBP5	retinol binding protein 5	-	protein-coding	83758	RBP5	retinol binding protein 5	CRBP-III|CRBP3|CRBPIII|HRBPiso	protein-coding	0.955899	12.8063	0.000345454	0.00466246		37	16	14	17	19	102	64	55	63	72	89	111	106	110	84	268	14	96	125		17.7776	6.73022	7.00877	8.21211	9.70766	7.10675	17.9398	23.939	7.60998	10.8079	26.4545	20.822	25.0997	18.4669	20.8947
100054765	MCL1	MCL1 apoptosis regulator, BCL2 family member	-	protein-coding	4170	MCL1	MCL1 apoptosis regulator, BCL2 family member	BCL2L3|EAT|MCL1-ES|MCL1L|MCL1S|Mcl-1|TM|bcl2-L-3|mcl1/EAT	protein-coding	0.941149	12.8002	0.00034659	0.00467328		859	853	1394	629	485	9938	971	488	4643.5	4793	4625	5300	2379	5019.5	2685	4574	1176	5817	2339		412.729	358.805	697.873	303.848	247.801	692.421	272.18	212.404	560.904	719.473	1374.74	994.204	563.323	842.679	667.884
100050553	RBM12B	RNA binding motif protein 12B	-	protein-coding	389677	RBM12B	RNA binding motif protein 12B	MGC:33837	protein-coding	-0.577277	12.7825	0.000349881	0.0047131		194.5	227	161	134	144	1355.5	236	247	601.5	502.5	127	358	241.5	310	202	545	80	469.5	168		93.4526	95.485	80.6008	64.7307	73.5739	94.4432	66.1529	107.508	72.6572	75.4298	37.7496	67.1557	57.1848	52.0431	50.2468
100057389	LDLR	low density lipoprotein receptor	-	protein-coding	3949	LDLR	low density lipoprotein receptor	FH|FHC|FHCL1|LDLCQ2	protein-coding	-1.552	12.7747	0.000351346	0.00472827		13	35	170	11	20	124	117	52	130	22	3	12	20	21	40	146	6	96	18		6.24619	14.7224	85.1065	5.31372	10.2186	8.63958	32.7962	22.6332	15.7031	3.3024	0.891724	2.25103	4.7358	3.5255	9.94986
100058192	GLIPR1L2	GLIPR1 like 2	-	protein-coding	144321	GLIPR1L2	GLIPR1 like 2	-	protein-coding	-0.912244	12.7631	0.000353525	0.00475302		41	18	27	40	11	154.5	86	28	75	58	19.5	63	31	32	20.5	56	6	62.5	29		19.6995	7.5715	13.5169	19.3226	5.62023	10.7646	24.1066	12.1871	9.0595	8.70633	5.7962	11.8179	7.34049	5.37219	5.0993
100050199	OAT	ornithine aminotransferase	-	protein-coding	4942	OAT	ornithine aminotransferase	GACR|HOGA|OATASE|OKT	protein-coding	1.27929	12.7532	0.000355395	0.00477357		31	39	39	30	10	279.5	253.5	144.5	101.5	164.5	98	221	150	206	329.5	968	26	767	164		14.8948	16.4049	19.5244	14.492	5.1093	19.4739	71.0583	62.8943	12.2605	24.6929	29.1296	41.4564	35.5185	34.5835	81.962
100052938	BCR	BCR activator of RhoGEF and GTPase	-	protein-coding	613	BCR	BCR activator of RhoGEF and GTPase	ALL|BCR1|CML|D22S11|D22S662|PHL	protein-coding	0.594549	12.7464	0.000356697	0.00478645		116	148	116	181.5	147	986	317.5	146.5	518	521	465	447	352	575.5	462	1118	114.5	1407.3	478		55.7352	62.2546	58.0727	87.6763	75.1067	68.6986	88.9981	63.7648	62.5709	78.2068	138.217	83.8508	83.3501	96.6155	114.921
100051772	DDX59	DEAD-box helicase 59	-	protein-coding	83479	DDX59	DEAD-box helicase 59	OFD5|ZNHIT5	protein-coding	0.711993	12.7329	0.000359286	0.00481512		14	18	24	13	20	152	23	13	76	62	64	84	51	79	44	117	21	101	80		6.72666	7.5715	12.015	6.27985	10.2186	10.5905	6.44711	5.65831	9.18029	9.30676	19.0234	15.7572	12.0763	13.2626	10.9448
100054316	MBNL3	muscleblind like splicing regulator 3	-	protein-coding	55796	MBNL3	muscleblind like splicing regulator 3	CHCR|MBLX|MBLX39|MBXL	protein-coding	-0.767903	12.7316	0.000359522	0.00481512		81	80	124	50	53	551	318	294	257	162	80	137	100	152	114	232	30	132	105		38.9186	33.6511	62.0777	24.1533	27.0793	38.3904	89.1383	127.965	31.0439	24.3177	23.7793	25.6992	23.679	25.5179	28.3571
100063397	LRRC31	leucine rich repeat containing 31	-	protein-coding	79782	LRRC31	leucine rich repeat containing 31	HEL-S-293	protein-coding	-1.63082	12.7147	0.000362783	0.00485414		220	130	23	129	61	66	124	57	37	83	34	41	35	133	19	54	22	13	71		105.705	54.6831	11.5144	62.3154	31.1667	4.59849	34.7583	24.8095	4.46935	12.4591	10.1062	7.69101	8.28765	22.3282	4.72618
100629797	FXYD4	FXYD domain containing ion transport regulator 4	-	protein-coding	53828	FXYD4	FXYD domain containing ion transport regulator 4	CHIF	protein-coding	-2.6437	12.6973	0.000366181	0.00488918		310	941	78.5	961	704	62	18	4	179	402	129	50.5	113	72.5	42	86	10	8	200		148.948	395.821	39.2992	464.225	359.694	4.31979	5.04556	1.74102	21.622	60.3439	38.3441	9.47307	26.7573	12.1714	10.4474
106782873	LOC106782873	uncharacterized LOC106782873	-	ncRNA						-3.01341	12.6961	0.000366413	0.00488918		703	4326	189	2412.5	2055	428	3	4	1018	2890.7	166	626	398	312	110	82	27	54	50		337.775	1819.68	94.6184	1165.39	1049.96	29.8205	0.840927	1.74102	122.968	433.92	49.342	117.429	94.2424	52.3789	27.3621
100052035	MYL6	myosin light chain 6	-	protein-coding	4637	MYL6	myosin light chain 6	ESMLC|LC17|LC17-GI|LC17-NM|LC17A|LC17B|MLC-3|MLC1SM|MLC3NM|MLC3SM	protein-coding	0.575715	12.6959	0.000366452	0.00488918		222	253	284	221.4	164	1296.5	510	295	716.5	877.9	815	977.8	639	738.5	707	1421	214	1185	867.2		106.666	106.422	142.178	106.951	83.7925	90.3324	142.958	128.4	86.5484	131.781	242.252	183.421	151.309	123.98	175.864
100050231	TRPM3	transient receptor potential cation channel subfamily M member 3	-	protein-coding	80036	TRPM3	transient receptor potential cation channel subfamily M member 3	GON-2|LTRPC3|MLSN2	protein-coding	0.985268	12.6936	0.0003669	0.00489048		341	48	53	109.5	49.5	209.5	47	9	126	241.5	195.5	248.5	178.5	280.5	140	388	44	252	161.5		163.842	20.1907	26.5332	52.8956	25.291	14.5967	13.1745	3.91729	15.22	36.2513	58.1107	46.615	42.267	47.0906	34.8245
100054157	MTARC2	mitochondrial amidoxime reducing component 2	MARC2	protein-coding	54996	MTARC2	mitochondrial amidoxime reducing component 2	MARC2|MOSC2	protein-coding	-1.09989	12.6798	0.000369631	0.00492218		180.5	120	40	55.5	70	264.5	164	146.5	99.5	144	44	50	40	98.5	56	282.5	26	84	158.5		86.7259	50.4767	20.0251	26.8101	35.7651	18.4288	45.9707	63.7648	12.0189	21.6157	13.0786	9.37928	9.4716	16.5363	13.9298
100050921	LOC100050921	lanosterol 14-alpha demethylase	-	protein-coding	1595	CYP51A1	cytochrome P450 family 51 subfamily A member 1		protein-coding	-0.745869	12.6722	0.000371124	0.00493736		124	167	128	137.5	105	590	250	193	315	220	64	197	99	270	136	999	40	352.5	168		59.579	70.2467	64.0802	66.4214	53.6476	41.1077	70.0773	84.0042	38.0499	33.024	19.0234	36.9544	23.4422	45.3279	33.8295
111767895	LOC111767895	uncharacterized LOC111767895	-	ncRNA						-1.28499	12.6697	0.000371623	0.0049393		18	10	3	14	6	45	13	10	21	16	1	6	7	11	3	11	5	17.5	7		8.64857	4.20639	1.50188	6.76291	3.06558	3.13533	3.64402	4.35255	2.53666	2.40175	0.297241	1.12551	1.65753	1.84669	0.74624
102149910	LOC102149910	uncharacterized LOC102149910	-	ncRNA						-1.73636	12.6678	0.000372002	0.00493963		20	23	5	12	10	21	5	4	10	11	3	5	7	4	4	2	1	9	6		9.60952	9.6747	2.50313	5.79678	5.1093	1.46315	1.40155	1.74102	1.20793	1.6512	0.891724	0.937928	1.65753	0.671524	0.994986
100058652	RNF44	ring finger protein 44	-	protein-coding	22838	RNF44	ring finger protein 44	-	protein-coding	-0.674757	12.6634	0.000372891	0.00494673		53	81	51	43	82	354	107	51	387	87	80	73	79	97	85	181	26	107	123		25.4652	34.0718	25.5319	20.7718	41.8962	24.6646	29.9931	22.198	46.747	13.0595	23.7793	13.6937	18.7064	16.2845	21.1435
100051895	YKT6	YKT6 v-SNARE homolog	-	protein-coding	10652	YKT6	YKT6 v-SNARE homolog	-	protein-coding	0.642867	12.66	0.000373558	0.00495089		53	38	83	57	49	370.5	203.5	69	249	284.5	165	216.5	161	268	174	612	68.5	275	211.5		25.4652	15.9843	41.552	27.5347	25.0356	25.8142	57.0429	30.0326	30.0775	42.706	49.0448	40.6123	38.1232	44.9921	43.2819
100061477	TLL1	tolloid like 1	-	protein-coding	7092	TLL1	tolloid like 1	ASD6|TLL	protein-coding	1.71086	12.6492	0.000375722	0.00497485		16	307	94	108	142	3000.3	125	6	2820	746	482	1028	1593.3	2129.3	632	1922.9	188	1516	1436.5		7.68762	129.136	47.0589	52.171	72.552	209.043	35.0386	2.61153	340.637	111.981	143.27	192.838	377.277	357.469	157.208
100060391	PPM1M	protein phosphatase, Mg2+/Mn2+ dependent 1M	-	protein-coding	132160	PPM1M	protein phosphatase, Mg2+/Mn2+ dependent 1M	PP2C-eta|PP2CE|PP2Ceta	protein-coding	0.701494	12.6358	0.000378433	0.00500599		48	71.5	41	91	94	279	102	38	299.5	384	216	230	150.5	188.5	188	462.5	52	332.5	214		23.0628	30.0757	20.5257	43.9589	48.0274	19.4391	28.5915	16.5397	36.1776	57.6419	64.2041	43.1447	35.6369	31.6456	46.7643
100062640	GK5	glycerol kinase 5	-	protein-coding	256356	GK5	glycerol kinase 5	-	protein-coding	0.842599	12.6303	0.00037954	0.00501452		148	92.5	80	82.5	52	451.8	171	97	229	483.8	336	536.5	285	251	400	335.3	79	607.5	119		71.1105	38.9091	40.0501	39.8529	26.5683	31.4787	47.9328	42.2197	27.6617	72.6228	99.8731	100.64	67.4851	42.1381	99.4986
100057361	WTIP	WT1 interacting protein	-	protein-coding	126374	WTIP	WT1 interacting protein	-	protein-coding	0.833816	12.6291	0.000379796	0.00501452		6	12	11	6	12	88.5	10.5	20	60	52	42.5	46	55.5	40	46	91	13	55	45		2.88286	5.04767	5.50689	2.89839	6.13116	6.16615	2.94324	8.7051	7.2476	7.80567	12.6328	8.62894	13.1418	6.71524	11.4423
100630090	LOC100630090	C-type lectin domain family 2 member H	-	protein-coding	94071	Clec2h	C-type lectin domain family 2, member h [Mus musculus]		protein-coding	-0.889262	12.6006	0.000385627	0.00508671		65.5	152	237	38	45	848	330.5	186	424	166	140	139	121	252	94	282.5	51	197	132		31.4712	63.9371	118.648	18.3565	22.9918	59.0836	92.6421	80.9574	51.2164	24.9181	41.6138	26.0744	28.6516	42.306	23.3822
100060963	CTSB	cathepsin B	-	protein-coding	1508	CTSB	cathepsin B	APPS|CPSB|RECEUP	protein-coding	0.742295	12.5629	0.00039349	0.00518553		438	222	508.5	289	208	2604.3	1470.8	338	1041	1663.7	962	1387	877	1386	1430.2	3083.7	391	1759.7	1253		210.449	93.3819	254.569	139.606	106.273	181.452	412.279	147.116	125.746	249.737	285.946	260.181	207.665	232.683	355.757
[truncated: 12,909 more rows]
[truncated: 4 more columns]

## Sheet: LE comparison 2
Eca Gene ID	Eca Gene symbol	Eca Gene description	Synonyms	type_of_gene	Hsa Gene ID	Hsa Gene symbol	Hsa Gene description	Synonyms	type_of_gene	log2FC P/C	LR	P-Value	FDR	counts	C10_01_LE	C10_02_LE	C10_03_LE	C10_04_LE	C10_05_LE	C13_07_LE	C13_08_LE	C13_09_LE	C13_10_LE	P10_11_LE_3	P10_12_LE_4	P10_14_LE_5	P10_15_LE_3_4	P11_16_LE_3	P11_17_LE_7_7	P12_25_LE_7	cpm	C10_01_LE	C10_02_LE	C10_03_LE	C10_04_LE	C10_05_LE	C13_07_LE	C13_08_LE	C13_09_LE	C13_10_LE	P10_11_LE_3	P10_12_LE_4	P10_14_LE_5	P10_15_LE_3_4	P11_16_LE_3	P11_17_LE_7_7	P12_25_LE_7	log2cpm	C10_01_LE
[truncated: 12,453 more rows]
[truncated: 32 more columns]

[truncated: 1 more sheets: LE C13 vs. C10]
