# Supplementary material for: Spatiotemporal endometrial transcriptome analysis revealed the luminal epithelium as key player during initial maternal recognition of pregnancy in the mare
Source: Sci Rep. 2021 Nov 16;11:22293. doi: 10.1038/s41598-021-01785-3 (PMC8595723; doi:10.1038/s41598-021-01785-3)
Supplement: Supplementary file 7 — Supplementary Table S5. [file 41598_2021_1785_MOESM7_ESM.xlsx]

## Sheet: GE comparison 1
Gene ID	Eca Gene symbol	Eca Gene description	Synonyms	type_of_gene	Hsa Gene ID	Hsa Gene symbol	Hsa Gene description	Synonyms	type_of_gene	log2 FC P/C	LR	P-Value	FDR	counts	C10_01_GE	C10_02_GE	C10_03_GE	C10_04_GE	C10_05_GE	C13_08_GE	C13_09_GE	P10_13_GE_4	P11_18_GE_10	P11_19_GE_8	P11_20_GE_9	P12_22_GE_9	P12_24_GE_1.10_2.11	P13_26_GE_11	P13_27_GE_ren_1.20_2.26	P13_28_GE_15	P13_30_GE_2broke	cpm	C10_01_GE	C10_02_GE	C10_03_GE	C10_04_GE	C10_05_GE	C13_08_GE	C13_09_GE	P10_13_GE_4	P11_18_GE_10	P11_19_GE_8	P11_20_GE_9	P12_22_GE_9	P12_24_GE_1.10_2.11	P13_26_GE_11	P13_27_GE_ren_1.20_2.26	P13_28_GE_15	P13_30_GE_2broke
100071541	SLC36A2	solute carrier family 36 member 2	-	protein-coding	153201	SLC36A2	solute carrier family 36 member 2	PAT2|TRAMD1	protein-coding	7.4632	38.1671	6.49384e-10	4.91002e-06		0	0	0	0	1	0	0	71	49	6	2	54	173	14	0	8	26		0	0	0	0	0.507738	0	0	13.4768	11.3038	3.59649	0.33179	8.19853	13.7966	2.74135	0	3.79777	22.5513
100058832	GDF11	growth differentiation factor 11	-	protein-coding	10220	GDF11	growth differentiation factor 11	BMP-11|BMP11	protein-coding	-1.53148	37.4872	9.20165e-10	4.91002e-06		23	252	20	15	34	22	63	25	24	17	42	36	47	52	25	11	6		12.1546	23.0824	13.7234	8.41971	17.2631	22.0811	24.4525	4.74536	5.53656	10.1901	6.96759	5.46569	3.74821	10.1822	6.53724	5.22193	5.20414
100033877	COL1A1	collagen type I alpha 1 chain	-	protein-coding	1277	COL1A1	collagen type I alpha 1 chain	CAFYD|EDSARTH1|EDSC|OI1|OI2|OI3|OI4	protein-coding	-1.53645	37.085	1.13091e-09	4.91002e-06		378	3350.5	162	269	455	550	382	456.2	509	116	853.5	299	549	351	228.5	174	53		199.759	306.895	111.16	150.994	231.021	552.028	148.268	86.5933	117.421	69.5322	141.591	45.3956	43.7823	68.7296	59.7504	82.6015	45.9699
100058059	PTGR1	prostaglandin reductase 1	-	protein-coding	22949	PTGR1	prostaglandin reductase 1	LTB4DH|PGR1|ZADH3	protein-coding	1.49915	35.842	2.1398e-09	6.96773e-06		19	140	21	37	46	49	30	265	201.5	88	313.5	225	1705.5	193	120.3	83	65		10.0408	12.8236	14.4096	20.7686	23.356	49.1807	11.6441	50.3008	46.484	52.7486	52.0081	34.1605	136.012	37.7915	31.4572	39.4019	56.3782
106781817	LOC106781817	uncharacterized LOC106781817	-	ncRNA						1.79365	28.5525	9.11897e-08	0.000237549		11	67	43	46	18	14	50.5	118.5	200	27	224	458.5	759	256	192.5	127	82.5		5.81308	6.13699	29.5054	25.8205	9.13929	14.0516	19.6008	22.493	46.138	16.1842	37.1605	69.6116	60.5296	50.1275	50.3367	60.2896	71.557
100057188	LOC100057188	integrator complex subunit 6-like	DDX26B	protein-coding	203522	INTS6L	integrator complex subunit 6 like		protein-coding	0.950655	26.5971	2.50615e-07	0.000544043		83	631	105	108	122	55	188.5	444	539.5	130	613	916.5	2010.5	523	306	321	215		43.8623	57.7976	72.048	60.6219	61.9441	55.2028	73.1636	84.2775	124.457	77.924	101.694	139.147	160.336	102.409	80.0158	152.386	186.482
111768312	LOC111768312	uncharacterized LOC111768312	-	ncRNA						1.67278	25.2487	5.03933e-07	0.000922574		1	20	19	17	11	11	23.5	80.5	88	37	72	220	376	100	103.5	58	28.5		0.528462	1.83194	13.0373	9.54234	5.58512	11.0406	9.12119	15.2801	20.3007	22.1784	11.9444	33.4014	29.9857	19.5811	27.0642	27.5338	24.7197
100033916	SCGB1A1	secretoglobin, family 1A, member 1 (uteroglobin)	-	protein-coding	7356	SCGB1A1	secretoglobin family 1A member 1	CC10|CC16|CCPBP|CCSP|UGB|UP-1|UP1	protein-coding	-1.30751	25.0225	5.66648e-07	0.000922574		2327.8	7491.6	1714.5	1294	985.8	3081	2785.4	1882.5	1049.5	922.8	2696.2	1845	3120.5	2469.5	2342.5	1021.2	315.5		1230.15	686.207	1176.44	726.341	500.528	3092.36	1081.11	357.325	242.109	553.141	447.286	280.116	248.857	483.555	612.539	484.785	273.651
100034082	GM2A	GM2 ganglioside activator	-	protein-coding	2760	GM2A	GM2 ganglioside activator	GM2-AP|SAP-3	protein-coding	1.96981	24.6086	7.02372e-07	0.00100963		25	70	16	35	39	59	18	409	267	68	190	360	1595.5	177	40	111	143		13.2116	6.41178	10.9787	19.646	19.8018	59.2176	6.98644	77.634	61.5942	40.7603	31.52	54.6569	127.24	34.6585	10.4596	52.6941	124.032
102149605	LOC102149605	uncharacterized LOC102149605	-	ncRNA						1.15465	24.4186	7.75147e-07	0.00100963		216	1194.5	435	243.5	251	113.5	383.5	1283	1561	294	1257	2194.5	7245.9	1722.5	684.5	652	584		114.148	109.412	298.485	136.68	127.442	113.919	148.85	243.532	360.107	176.228	208.53	333.179	577.854	337.284	178.99	309.518	506.537
100050110	FGL2	fibrinogen like 2	-	protein-coding	10875	FGL2	fibrinogen like 2	T49|pT49	protein-coding	1.27063	24.2192	8.59723e-07	0.00101799		41	206	185	31	42	47	66	379	289	73	353	288	982	309	120	188	70		21.6669	18.869	126.942	17.4007	21.325	47.1733	25.617	71.9396	66.6694	43.7573	58.5609	43.7255	78.3137	60.5055	31.3788	89.2476	60.715
100053023	RAD51B	RAD51 paralog B	RAD51L1	protein-coding	5890	RAD51B	RAD51 paralog B	R51H2|RAD51L1|REC2	protein-coding	1.05529	23.7086	1.1208e-06	0.00121653		18	81	12	18	11	15	22	102	76	28	69	143	220	81	122	34	20		9.51232	7.41934	8.23406	10.1037	5.58512	15.0553	8.53898	19.3611	17.5324	16.7836	11.4468	21.7109	17.5448	15.8607	31.9017	16.1405	17.3471
100052062	ERRFI1	ERBB receptor feedback inhibitor 1	-	protein-coding	54206	ERRFI1	ERBB receptor feedback inhibitor 1	GENE-33|MIG-6|MIG6|RALT	protein-coding	1.46787	23.4832	1.26008e-06	0.0012625		70.5	469	464	102	97	38	140	484	930	134	429	981.5	2704.5	896	179	318	228		37.2566	42.9589	318.384	57.2541	49.2506	38.1401	54.339	91.8701	214.542	80.3217	71.1689	149.016	215.682	175.446	46.8066	150.961	197.758
100059478	PCDH19	protocadherin 19	-	protein-coding	57526	PCDH19	protocadherin 19	EFMR|EIEE9	protein-coding	-1.65856	23.2834	1.39799e-06	0.00130063		69	457	52	13	31	180	63	45	32	25	49	52	73	75	124	19	6		36.4639	41.8598	35.6809	7.29709	15.7399	180.664	24.4525	8.54164	7.38208	14.9854	8.12885	7.89488	5.82169	14.6858	32.4247	9.0197	5.20414
100065950	PCCB	propionyl-CoA carboxylase subunit beta	-	protein-coding	5096	PCCB	propionyl-CoA carboxylase subunit beta	-	protein-coding	-0.835707	22.9454	1.66672e-06	0.00144727		91	433.5	40	67	55	41.5	75	106.5	69.5	49	164	103	257.5	96.5	68	31	30		48.09	39.7072	27.4469	37.6081	27.9256	41.653	29.1102	20.2152	16.033	29.3714	27.2068	15.6379	20.5354	18.8957	17.7813	14.7164	26.0207
100050465	FZD4	frizzled class receptor 4	-	protein-coding	8322	FZD4	frizzled class receptor 4	CD344|EVR1|FEVR|FZD4S|Fz-4|Fz4|FzE4|GPCR|hFz4	protein-coding	1.53778	22.4719	2.13245e-06	0.00173595		17	120	29	30	34	9	36	180	162	41	365	90	766	157	31	117	85		8.98385	10.9916	19.899	16.8394	17.2631	9.03319	13.9729	34.1666	37.3718	24.576	60.5517	13.6642	61.0879	30.7423	8.10618	55.5424	73.7254
100073223	ERAP2	endoplasmic reticulum aminopeptidase 2	-	protein-coding	64167	ERAP2	endoplasmic reticulum aminopeptidase 2	L-RAP|LRAP	protein-coding	-0.855767	22.2449	2.39996e-06	0.00183879		57	512.5	35	36	72	55	68	84	80	24	120	111	218	115	69	33	19		30.1223	46.9434	24.016	20.2073	36.5572	55.2028	26.3932	15.9444	18.4552	14.386	19.9074	16.8525	17.3853	22.5182	18.0428	15.6658	16.4798
100054486	HOXA5	homeobox A5	-	protein-coding	3202	HOXA5	homeobox A5	HOX1|HOX1.3|HOX1C	protein-coding	1.71805	21.8985	2.87454e-06	0.00203887		10	56.5	10	5	15	19.5	8.5	104	52.5	66	139	32.5	255.5	35.5	68	64.5	23.5		5.28462	5.17522	6.86171	2.80657	7.61607	19.5719	3.29915	19.7407	12.1112	39.5614	23.0594	4.9343	20.3759	6.95128	17.7813	30.6195	20.3829
100052610	GRB10	growth factor receptor bound protein 10	-	protein-coding	2887	GRB10	growth factor receptor bound protein 10	GRB-IR|Grb-10|IRBP|MEG1|RSS	protein-coding	0.852373	21.8171	2.99915e-06	0.00203887		90	517.5	130	122	134.5	66	149	514	536.5	149.5	727.5	644.3	2134.5	438	269	300	168		47.5616	47.4014	89.2023	68.4803	68.2908	66.2434	57.8322	97.5646	123.765	89.6126	120.689	97.8206	170.225	85.7651	70.3407	142.416	145.716
100069704	LRAT	lecithin retinol acyltransferase	-	protein-coding	9227	LRAT	lecithin retinol acyltransferase	LCA14	protein-coding	-2.34582	21.6769	3.22648e-06	0.00203887		109	136	10	89	77	84	13	17	27	25	256	43	115	17	8	4	9		57.6024	12.4572	6.86171	49.957	39.0958	84.3098	5.04576	3.22684	6.22863	14.9854	42.4691	6.52846	9.17115	3.32878	2.09192	1.89889	7.80622
111772509	LOC111772509	uncharacterized LOC111772509	-	ncRNA						-2.04729	21.5616	3.42648e-06	0.00203887		38	165	6	15	34	3	41	16	20	13	14	25	12	62	2	3	2		20.0816	15.1135	4.11703	8.41971	17.2631	3.01106	15.9136	3.03703	4.6138	7.7924	2.32253	3.79562	0.95699	12.1403	0.522979	1.42416	1.73471
106781149	LOC106781149	uncharacterized LOC106781149	-	ncRNA						1.54359	21.5519	3.44377e-06	0.00203887		4.5	64.5	5	13.5	11	6.5	13.5	40	45.8	21.5	107.5	55	384.3	83	82.5	24.8	79		2.37808	5.908	3.43086	7.57774	5.58512	6.52397	5.23983	7.59257	10.5656	12.8874	17.8337	8.35035	30.6476	16.2523	21.5729	11.7731	68.5212
100062790	KRT7	keratin 7	-	protein-coding	3855	KRT7	keratin 7	CK7|K2C7|K7|SCL	protein-coding	-0.92325	21.195	4.14854e-06	0.00234934		100	742	51.5	77.5	79.5	129	171.5	132.5	140	55	171	96.5	289	183	120	72.5	33		52.8462	67.9649	35.3378	43.5019	40.3652	129.476	66.5653	25.1504	32.2966	32.9679	28.368	14.6511	23.0475	35.8334	31.3788	34.4173	28.6228
100051987	CAPNS1	calpain small subunit 1	-	protein-coding	826	CAPNS1	calpain small subunit 1	CALPAIN4|CANP|CANPS|CAPN4|CDPS|CSS1	protein-coding	-0.7044	20.8499	4.96713e-06	0.0026957		229	1124	142	188.3	268.7	48.5	257	375.7	291.2	129	497.5	444.2	674.2	324.2	175.5	127.5	67		121.018	102.955	97.4363	105.695	136.429	48.6789	99.7509	71.3132	67.1769	77.3246	82.5327	67.4405	53.7669	63.4818	45.8914	60.527	58.1129
100051060	NPC2	NPC intracellular cholesterol transporter 2	-	protein-coding	10577	NPC2	NPC intracellular cholesterol transporter 2	EDDM1|HE1	protein-coding	-0.988472	20.2037	6.96183e-06	0.00362711		285	2051	157	214	214	408	420	523.5	348	129	672.5	388	829.5	640	157	130	60		150.612	187.865	107.729	120.121	108.656	409.505	163.017	99.3678	80.2801	77.3246	111.564	58.908	66.1519	125.319	41.0539	61.7138	52.0414
100034055	DHCR24	24-dehydrocholesterol reductase	-	protein-coding	1718	DHCR24	24-dehydrocholesterol reductase	DCE|Nbla03646|SELADIN1|seladin-1	protein-coding	-0.820139	20.0168	7.67649e-06	0.00384562		122	803	48	122	95	43	215	174	118	42	239.7	184	331	221	154	72	54		64.4724	73.5523	32.9362	68.4803	48.2351	43.1586	83.4492	33.0277	27.2214	25.1755	39.765	27.9357	26.397	43.2742	40.2694	34.1799	46.8373
100053911	GABARAPL1	GABA type A receptor associated protein like 1	-	protein-coding	23710	GABARAPL1	GABA type A receptor associated protein like 1	APG8-LIKE|APG8L|ATG8|ATG8B|ATG8L|GEC1	protein-coding	0.862859	19.6738	9.185e-06	0.00443091		67	333	142	103	77	55	142	399	493	102	389.5	503	1142	439	444	200	109		35.407	30.5017	97.4363	57.8154	39.0958	55.2028	55.1153	75.7359	113.73	61.1404	64.6161	76.3678	91.0735	85.9609	116.101	94.9443	94.542
100051715	COL1A2	collagen type I alpha 2 chain	-	protein-coding	1278	COL1A2	collagen type I alpha 2 chain	EDSARTH2|EDSCV|OI4	protein-coding	-0.997888	19.2936	1.12084e-05	0.00503703		561.5	4343.8	345.5	450	479.5	773	543.5	1050.5	1053.5	291	1499	635.5	1195	697.5	452	249	132		296.731	397.878	237.072	252.591	243.461	775.851	210.952	199.4	243.032	174.43	248.677	96.4845	95.3002	136.578	118.193	118.206	114.491
100059961	JPT1	Jupiter microtubule associated homolog 1	HN1	protein-coding	51155	JPT1	Jupiter microtubule associated homolog 1	ARM2|HN1|HN1A	protein-coding	-1.11692	19.2925	1.12149e-05	0.00503703		11	107	8	17	16	7	20	12	19	8	30	15	33.5	22	13	10	5		5.81308	9.80086	5.48937	9.54234	8.12381	7.02582	7.76271	2.27777	4.38311	4.79533	4.97685	2.27737	2.6716	4.30784	3.39936	4.74721	4.33679
100062269	ZBTB16	zinc finger and BTB domain containing 16	-	protein-coding	7704	ZBTB16	zinc finger and BTB domain containing 16	PLZF|ZNF145	protein-coding	1.12234	18.87	1.39933e-05	0.00600376		27	116	40	30	31	5	43	197	178	39	186.5	130	440	158	37	97	45		14.2685	10.6252	27.4469	16.8394	15.7399	5.01844	16.6898	37.3934	41.0628	23.3772	30.9394	19.7372	35.0896	30.9381	9.67512	46.048	39.0311
106780968	LOC106780968	uncharacterized LOC106780968	-	ncRNA						-3.8939	18.8301	1.42892e-05	0.00600376		125.3	15.8	205.5	0	0.5	57	3.5	5.8	259.6	0.3	9	3.3	25.8	13	4.3	3.8	3.5		66.2163	1.44723	141.008	0	0.253869	57.2102	1.35847	1.10092	59.8871	0.179825	1.49305	0.501021	2.05753	2.54554	1.12441	1.80394	3.03575
102149019	LOC102149019	uncharacterized LOC102149019	-	ncRNA						1.32788	18.7221	1.51218e-05	0.00615323		2	44	11	7	8	4	7	39	34	11	69	72	178	48	13	23	11		1.05692	4.03026	7.54789	3.9292	4.06191	4.01475	2.71695	7.40276	7.84346	6.59357	11.4468	10.9314	14.1954	9.39892	3.39936	10.9186	9.54093
106781042	LOC106781042	uncharacterized LOC106781042	-	ncRNA						1.36862	18.664	1.55898e-05	0.00615323		19.8	273.5	31.5	55.7	54.5	24.3	54.2	107.2	120.8	97	515.8	200.3	1505.3	290.8	298.2	102	223.8		10.4635	25.0517	21.6144	31.2652	27.6717	24.3896	21.037	20.3481	27.8673	58.1433	85.5686	30.4105	120.046	56.9418	77.9762	48.4216	194.115
100034154	IGFBP1	insulin like growth factor binding protein 1	IGFBP-1	protein-coding	3484	IGFBP1	insulin like growth factor binding protein 1	AFBP|IBP1|IGF-BP25|PP12|hIGFBP-1	protein-coding	5.52766	18.5863	1.62387e-05	0.00622084		0	0	1	0	0	2	0	16	32	7	0	2	103	29	0	4	4		0	0	0.686171	0	0	2.00738	0	3.03703	7.38208	4.19591	0	0.303649	8.21416	5.67851	0	1.89889	3.46943
100068672	ACSM3	acyl-CoA synthetase medium chain family member 3	-	protein-coding	6296	ACSM3	acyl-CoA synthetase medium chain family member 3	SA|SAH	protein-coding	1.57855	18.4956	1.70295e-05	0.00629611		35.5	58	49	27	9	4	25	128	141	18	175	84	558.9	147	223.6	66.1	54.5		18.7604	5.31262	33.6224	15.1555	4.56964	4.01475	9.70339	24.2962	32.5273	10.7895	29.0316	12.7533	44.5718	28.7842	58.4691	31.3791	47.271
100146672	TNS2	tensin 2	TENC1	protein-coding	23371	TNS2	tensin 2	C1-TEN|C1TEN|TENC1	protein-coding	1.35224	18.4544	1.74019e-05	0.00629611		27	144	71	39.5	57	5	67	219.5	267.5	44	407.5	282.5	711.3	187	141	186.5	216		14.2685	13.1899	48.7182	22.1719	28.9411	5.01844	26.0051	41.6642	61.7096	26.3743	67.6022	42.8905	56.7256	36.6166	36.87	88.5355	187.349
100056564	LAMB3	laminin subunit beta 3	-	protein-coding	3914	LAMB3	laminin subunit beta 3	AI1A|BM600-125KDA|LAM5|LAMNB1	protein-coding	2.62754	18.3834	1.80621e-05	0.00635835		11	3	3	0	2	17	0	32	20	4	16	21	151.5	21	24	12	14		5.81308	0.274791	2.05851	0	1.01548	17.0627	0	6.07406	4.6138	2.39766	2.65432	3.18832	12.082	4.11203	6.27575	5.69666	12.143
100063599	C26H21orf62	chromosome 26 C21orf62 homolog	-	protein-coding	56245	C21orf62	chromosome 21 open reading frame 62	B37|C21orf120|PRED81	protein-coding	-1.29684	18.1717	2.01852e-05	0.00691876		95	812.5	22	88	120	72	81	107	41	93	276.5	102	289	54	67	37	38		50.2039	74.4224	15.0958	49.3957	60.9286	72.2655	31.439	20.3101	9.45829	55.7457	45.87	15.4861	23.0475	10.5738	17.5198	17.5647	32.9596
100063974	MEX3A	mex-3 RNA binding family member A	-	protein-coding	92312	MEX3A	mex-3 RNA binding family member A	MEX-3A|RKHD4|RNF162	protein-coding	-1.99468	17.8847	2.34704e-05	0.00765552		12	37	4	9	8	41	15	5	2	3	12	8	8	6	78	3	1		6.34154	3.38908	2.74469	5.05183	4.06191	41.1512	5.82203	0.949072	0.46138	1.79825	1.99074	1.2146	0.637993	1.17486	20.3962	1.42416	0.867357
100034167	PER2	period circadian regulator 2	-	protein-coding	8864	PER2	period circadian regulator 2	FASPS|FASPS1	protein-coding	1.21337	17.8727	2.3619e-05	0.00765552		9	56	11	8	16	6	5	45	74	21	56	76	108	54	91	25	25		4.75616	5.12942	7.54789	4.49051	8.12381	6.02213	1.94068	8.54164	17.0711	12.5877	9.29012	11.5387	8.61291	10.5738	23.7956	11.868	21.6839
100060053	SCGB1A1	secretoglobin family 1A member 1	-	protein-coding	7356	SCGB1A1	secretoglobin family 1A member 1	CC10|CC16|CCPBP|CCSP|UGB|UP-1|UP1	protein-coding	-1.09858	17.8345	2.4098e-05	0.00765552		5813.8	29195.2	4180	3736	4195.8	6953.7	9288.8	8880.3	4316	2875.8	9040.5	9319	7493	9663.5	8531.5	2519.5	737.5		3072.37	2674.19	2868.2	2097.07	2130.37	6979.34	3605.31	1685.61	995.658	1723.8	1499.77	1414.85	597.56	1892.22	2230.9	1196.06	639.676
100146508	B3GNT6	UDP-GlcNAc:betaGal beta-1,3-N-acetylglucosaminyltransferase 6	-	protein-coding	192134	B3GNT6	UDP-GlcNAc:betaGal beta-1,3-N-acetylglucosaminyltransferase 6	B3Gn-T6|BGnT-6|beta-1,3-Gn-T6|beta3Gn-T6	protein-coding	-1.63293	17.5335	2.82293e-05	0.00811993		10	140	2	15	17	4	18	14	7	2	34	15	21	32	4	3	2		5.28462	12.8236	1.37234	8.41971	8.63155	4.01475	6.98644	2.6574	1.61483	1.19883	5.64043	2.27737	1.67473	6.26594	1.04596	1.42416	1.73471
100061295	PFN1	profilin 1	-	protein-coding	5216	PFN1	profilin 1	ALS18	protein-coding	-0.624742	17.5223	2.83954e-05	0.00811993		97.5	434.5	62	67.5	59.5	45.5	82	144.5	106.5	44	188.5	141	289	139	108.3	40.5	31.5		51.525	39.7988	42.5426	37.8887	30.2104	45.6678	31.8271	27.4282	24.5685	26.3743	31.2712	21.4073	23.0475	27.2177	28.3193	19.2262	27.3218
100059940	PHGDH	phosphoglycerate dehydrogenase	-	protein-coding	26227	PHGDH	phosphoglycerate dehydrogenase	3-PGDH|3PGDH|HEL-S-113|NLS|NLS1|PDG|PGAD|PGD|PGDH|PHGDHD|SERA	protein-coding	1.38218	17.5022	2.8698e-05	0.00811993		6	28	2	9	13	6	4	56	45	5	45	60	156	26	24	22	16		3.17077	2.56471	1.37234	5.05183	6.6006	6.02213	1.55254	10.6296	10.381	2.99708	7.46527	9.10948	12.4409	5.09108	6.27575	10.4439	13.8777
100050569	PSMA4	proteasome 20S subunit alpha 4	-	protein-coding	5685	PSMA4	proteasome 20S subunit alpha 4	HC9|HsT17706|PSC9	protein-coding	-0.547685	17.4495	2.95039e-05	0.00811993		141.5	844	82	132.5	132.5	97	182.5	280	210	92	353	331.8	589	276	201	84	43.5		74.7774	77.3077	56.2661	74.3741	67.2753	97.3577	70.8347	53.148	48.4449	55.1462	58.5609	50.3754	46.9723	54.0438	52.5594	39.8766	37.73
100057035	TEX14	testis expressed 14, intercellular bridge forming factor	-	protein-coding	56155	TEX14	testis expressed 14, intercellular bridge forming factor	CT113|SPGF23	protein-coding	1.06785	17.4491	2.95098e-05	0.00811993		12	127	18	32.7	19	9	37	110	117.5	29	90	249	378	125	37	81	29		6.34154	11.6328	12.3511	18.355	9.64703	9.03319	14.361	20.8796	27.1061	17.3831	14.9305	37.8043	30.1452	24.4763	9.67512	38.4524	25.1534
102149496	LOC102149496	uncharacterized LOC102149496	-	ncRNA						-2.2234	17.4292	2.98206e-05	0.00811993		25	151	3	3	13	5	55	13	4	3	3	29	5	47	10	3	0.5		13.2116	13.8311	2.05851	1.68394	6.6006	5.01844	21.3475	2.46759	0.92276	1.79825	0.497685	4.40291	0.398746	9.2031	2.6149	1.42416	0.433679
100050779	HSPB8	heat shock protein family B (small) member 8	-	protein-coding	26353	HSPB8	heat shock protein family B (small) member 8	CMT2L|DHMN2|E2IG1|H11|HMN2|HMN2A|HSP22	protein-coding	2.85122	17.4149	3.00463e-05	0.00811993		2	3	6	1	0	1	1	20.5	23	13	10	9	232	27	5	3	10		1.05692	0.274791	4.11703	0.561314	0	1.00369	0.388136	3.89119	5.30587	7.7924	1.65895	1.36642	18.5018	5.28689	1.30745	1.42416	8.67357
111767394	LOC111767394	aldehyde oxidase 4-like	-	protein-coding	316	AOX1	aldehyde oxidase 1		protein-coding	1.88708	17.3831	3.05523e-05	0.00811993		39	544.1	168.3	130.8	243.3	15	79	649.1	1225	272	1658	1263.4	3534.7	859.8	41	309.5	490.5		20.61	49.8378	115.483	73.4199	123.533	15.0553	30.6627	123.208	282.595	163.041	275.054	191.815	281.889	168.358	10.7211	146.926	425.439
100072671	VPS26A	vacuolar protein sorting 26 homolog A (S. pombe)	-	protein-coding	9559	VPS26A	VPS26, retromer complex component A	HB58|Hbeta58|PEP8A|VPS26	protein-coding	-0.943821	17.3451	3.11706e-05	0.00811993		106.5	688.5	49	53	61.5	26	149.5	133.5	74	80	119	126	219	173	84	54.5	13.5		56.2812	63.0644	33.6224	29.7497	31.2259	26.0959	58.0263	25.3402	17.0711	47.9533	19.7415	19.1299	17.4651	33.8753	21.9651	25.8723	11.7093
100063103	CEP68	centrosomal protein 68	-	protein-coding	23177	CEP68	centrosomal protein 68	KIAA0582	protein-coding	0.721195	17.2806	3.22466e-05	0.00823553		51	417	42	100	99	28	115	385	324	94	444	505	871.5	229	215	124	59		26.9516	38.1959	28.8192	56.1314	50.2661	28.1033	44.6356	73.0785	74.7435	56.3451	73.6574	76.6714	69.5014	44.8407	56.2203	58.8654	51.1741
100066769	SVOPL	SVOP like	-	protein-coding	136306	SVOPL	SVOP like	-	protein-coding	0.9762	17.1247	3.50038e-05	0.00876778		62	143	84.5	92.5	69.5	51	82	658.5	294.5	117	440	559.5	1336	229.5	203	189.5	97		32.7646	13.0983	57.9815	51.9216	35.2878	51.1881	31.8271	124.993	67.9382	70.1316	72.9938	84.9459	106.545	44.9386	53.0824	89.9597	84.1337
106783288	MANSC1	MANSC domain containing 1	-	protein-coding	54682	MANSC1	MANSC domain containing 1	9130403P13Rik|LOH12CR3	protein-coding	-0.630726	16.8933	3.954e-05	0.00971715		187	1759	140	206	260	178	376	464	428	186	557	619.5	896	447.5	232	172	74		98.8224	161.119	96.064	115.631	132.012	178.656	145.939	88.0738	98.7353	111.491	92.4035	94.0554	71.4552	87.6253	60.6656	81.6521	64.1845
100054511	THRA	thyroid hormone receptor alpha	-	protein-coding	7067	THRA	thyroid hormone receptor alpha	AR7|CHNG6|EAR7|ERB-T-1|ERBA|ERBA1|NR1A1|THRA1|THRA2|c-ERBA-1	protein-coding	0.787637	16.8436	4.05901e-05	0.00979049		41	248	43	69	93	16	70	219.5	231.5	44	256	311.5	526.5	236	206.8	122	73		21.6669	22.716	29.5054	38.7307	47.2197	16.059	27.1695	41.6642	53.4047	26.3743	42.4691	47.2934	41.9879	46.2113	54.076	57.916	63.3171
100056180	NCALD	neurocalcin delta	-	protein-coding	83988	NCALD	neurocalcin delta	-	protein-coding	-0.876945	16.7871	4.18176e-05	0.00990316		66	380	35	43	36	49	72	96	76	55	113	105	135	107	38	29	12		34.8785	34.8068	24.016	24.1365	18.2786	49.1807	27.9458	18.2222	17.5324	32.9679	18.7461	15.9416	10.7661	20.9517	9.9366	13.7669	10.4083
111767474	XKR6	XK related 6	-	protein-coding	286046	XKR6	XK related 6	C8orf21|C8orf5|C8orf7|XRG6	protein-coding	2.44195	16.6486	4.49846e-05	0.0104629		2	20	0	9	8	2	2	90	36	21	106	9	278	27	2	13	24		1.05692	1.83194	0	5.05183	4.06191	2.00738	0.776271	17.0833	8.30484	12.5877	17.5849	1.36642	22.1703	5.28689	0.522979	6.17138	20.8166
100061532	CTSL	cathepsin L	-	protein-coding	1514	CTSL	cathepsin L	CATL|CTSL1|MEP	protein-coding	-2.11985	16.4781	4.92164e-05	0.0109574		1115.5	4148.3	178	99.5	310	572	1114	1484.2	407	303.5	242	461.5	445	890	22	111.5	16.5		589.499	379.971	122.139	55.8508	157.399	574.109	432.383	281.722	93.8908	181.923	40.1466	70.0671	35.4884	174.272	5.75277	52.9314	14.3114
100072938	LEF1	lymphoid enhancer binding factor 1	-	protein-coding	51176	LEF1	lymphoid enhancer binding factor 1	LEF-1|TCF10|TCF1ALPHA|TCF7L3	protein-coding	-0.68078	16.4779	4.9221e-05	0.0109574		314.7	2311.1	265	350.5	379.8	188.5	582	802.8	452.5	274	576.8	852.5	886.5	743.8	688.6	212.5	95.5		166.307	211.689	181.835	196.741	192.839	189.195	225.895	152.383	104.387	164.24	95.6882	129.43	70.6976	145.644	180.062	100.878	82.8326
100057005	ATP6V1C2	ATPase H+ transporting V1 subunit C2	-	protein-coding	245973	ATP6V1C2	ATPase H+ transporting V1 subunit C2	ATP6C2|VMA5	protein-coding	1.12039	16.462	4.96344e-05	0.0109574		95	477.5	88.5	92.5	67	52	121	497	514	111.5	429.5	519.5	2106.3	507.5	55	333	262		50.2039	43.7375	60.7262	51.9216	34.0185	52.1918	46.9644	94.3377	118.575	66.8348	71.2519	78.8729	167.976	99.374	14.3819	158.082	227.248
100051337	EPSTI1	epithelial stromal interaction 1	-	protein-coding	94240	EPSTI1	epithelial stromal interaction 1	BRESI1	protein-coding	-0.884761	16.4167	5.08365e-05	0.0110358		183	1702.5	103.5	184	135	97	351	244	182.5	114	379.5	357.5	424	375.5	585	136.5	36		96.7085	155.944	71.0187	103.282	68.5447	97.3577	136.236	46.3147	42.1009	68.3334	62.9571	54.2773	33.8136	73.5269	152.971	64.7995	31.2249
100064529	RASSF8	Ras association domain family member 8	-	protein-coding	11228	RASSF8	Ras association domain family member 8	C12orf2|HOJ1	protein-coding	0.774608	16.3163	5.36013e-05	0.0111562		44	183	45	33	32	32	43	220	183	57	133	282	461	128	145	71	41		23.2523	16.7622	30.8777	18.5234	16.2476	32.118	16.6898	41.7591	42.2163	34.1667	22.064	42.8145	36.7644	25.0638	37.916	33.7052	35.5617
100060450	KMO	kynurenine 3-monooxygenase	-	protein-coding	8564	KMO	kynurenine 3-monooxygenase	dJ317G22.1	protein-coding	-1.52375	16.2983	5.41117e-05	0.0111562		233	1387.5	150	156.5	183	22	394	285.2	149.8	130	207.5	349	262	292	14	42	10		123.132	127.091	102.926	87.8457	92.9161	22.0811	152.925	54.135	34.5574	77.924	34.4232	52.9868	20.8943	57.1767	3.66085	19.9383	8.67357
100052258	DOK4	docking protein 4	-	protein-coding	55715	DOK4	docking protein 4	IRS-5|IRS5	protein-coding	-1.25717	16.2953	5.41978e-05	0.0111562		77	730.7	35	59	85	8	174	121	63	27.5	210	112	178	270	33	24	15		40.6916	66.9298	24.016	33.1175	43.1578	8.0295	67.5356	22.9675	14.5335	16.4839	34.8379	17.0044	14.1954	52.8689	8.62916	11.3933	13.0104
100052806	CHAC2	ChaC glutathione specific gamma-glutamylcyclotransferase 2	-	protein-coding	494143	CHAC2	ChaC glutathione specific gamma-glutamylcyclotransferase 2	GCG1	protein-coding	-1.29518	16.2734	5.48284e-05	0.0111562		13	115	9	6	11	4	13	15	11	15	17	15	33	13	4	4	1		6.87001	10.5336	6.17554	3.36789	5.58512	4.01475	5.04576	2.84721	2.53759	8.99124	2.82021	2.27737	2.63172	2.54554	1.04596	1.89889	0.867357
100065948	EFCAB2	EF-hand calcium binding domain 2	-	protein-coding	84288	EFCAB2	EF-hand calcium binding domain 2	CFAP200|DRC8	protein-coding	-0.739004	16.2444	5.56737e-05	0.0111562		30	186.1	10	24	36.5	16	39	47.3	30.3	14	59.3	66.5	101.8	42.8	40	21.5	14		15.8539	17.0462	6.86171	13.4715	18.5324	16.059	15.1373	8.97822	6.98991	8.39182	9.83757	10.0963	8.11846	8.3807	10.4596	10.2065	12.143
100072433	KLF11	Kruppel like factor 11	TIEG-2	protein-coding	8462	KLF11	Kruppel like factor 11	FKLF|FKLF1|MODY7|TIEG2|Tieg3	protein-coding	0.714778	16.1899	5.72999e-05	0.011164		33	261	66	62	51	31	97	293	263	70	260	369	650	267	129	107	56		17.4392	23.9068	45.2873	34.8015	25.8947	31.1143	37.6492	55.6156	60.6715	41.9591	43.1327	56.0233	51.837	52.2815	33.7322	50.7952	48.572
100062361	OVOL2	ovo like zinc finger 2	-	protein-coding	58495	OVOL2	ovo like zinc finger 2	CHED|CHED1|CHED2|EUROIMAGE566589|PPCD1|ZNF339	protein-coding	1.08396	16.1857	5.74273e-05	0.011164		6	32	11	8	8	4	13	47	50	7	49	52	100	37	42	17	20		3.17077	2.9311	7.54789	4.49051	4.06191	4.01475	5.04576	8.92127	11.5345	4.19591	8.12885	7.89488	7.97492	7.245	10.9826	8.07026	17.3471
100070306	VIT	vitrin	-	protein-coding	5212	VIT	vitrin	VIT1	protein-coding	1.27903	16.1158	5.95842e-05	0.0112526		6	57	11	10	6	4	24	66	79	15	44	123.5	135	91	99	18	5		3.17077	5.22102	7.54789	5.61314	3.04643	4.01475	9.31525	12.5277	18.2245	8.99124	7.29938	18.7503	10.7661	17.8188	25.8875	8.54498	4.33679
100060119	SPARC	secreted protein acidic and cysteine rich	-	protein-coding	6678	SPARC	secreted protein acidic and cysteine rich	BM-40|OI17|ON|ONT	protein-coding	-0.82665	16.115	5.96108e-05	0.0112526		151	1015.5	75	91	96	107	135.5	241	268.5	80	284	176	305	188	127	73	34		79.7978	93.0166	51.4629	51.0796	48.7429	107.395	52.5924	45.7452	61.9403	47.9533	47.1142	26.7211	24.3235	36.8124	33.2092	34.6547	29.4902
100052058	KLF5	Kruppel like factor 5	-	protein-coding	688	KLF5	Kruppel like factor 5	BTEB2|CKLF|IKLF	protein-coding	0.856144	16.0024	6.32634e-05	0.0116055		610	1991.5	949	601	536.5	231.5	687	2649.5	3084	678	2386.5	3545.5	7811.5	2391	1157.5	1438.5	626.5		322.362	182.415	651.177	337.35	272.402	232.354	266.649	502.913	711.448	406.404	395.908	538.294	622.961	468.183	302.674	682.887	543.399
100068818	ZNRF1	zinc and ring finger 1	-	protein-coding	84937	ZNRF1	zinc and ring finger 1	NIN283	protein-coding	-0.725228	15.9994	6.33623e-05	0.0116055		34	241	24	29	29	17	56	70	38	18	89	76	109	71	34	20	12		17.9677	22.0748	16.4681	16.2781	14.7244	17.0627	21.7356	13.287	8.76622	10.7895	14.7647	11.5387	8.69266	13.9026	8.89065	9.49443	10.4083
100063566	NR4A3	nuclear receptor subfamily 4 group A member 3	NOR-1	unknown	8013	NR4A3	nuclear receptor subfamily 4 group A member 3	CHN|CSMF|MINOR|NOR1|TEC	protein-coding	2.51913	15.9725	6.42682e-05	0.0116055		19	6	2	4	3	2	0	38	115	13	11	84	108	47	5	5	22		10.0408	0.549581	1.37234	2.24526	1.52321	2.00738	0	7.21294	26.5293	7.7924	1.82484	12.7533	8.61291	9.2031	1.30745	2.37361	19.0819
111773201	HOXA4	homeobox A4	-	protein-coding	3201	HOXA4	homeobox A4	HOX1|HOX1D	protein-coding	1.13462	15.9202	6.60694e-05	0.0116055		5	29	4	14.5	9.5	2	7	43	24	13.5	55	36.5	67.5	34.5	28	14.5	12		2.64231	2.65631	2.74469	8.13906	4.82351	2.00738	2.71695	8.16201	5.53656	8.09211	9.12422	5.5416	5.38307	6.75547	7.32171	6.88346	10.4083
100065104	TMEM183A	transmembrane protein 183A	-	protein-coding	92703	TMEM183A	transmembrane protein 183A	C1orf37	protein-coding	-0.562333	15.9	6.67786e-05	0.0116055		53	287	43	54	57	15	81	109	95	29.5	115.5	114	243	97	68	31	23		28.0085	26.2883	29.5054	30.311	28.9411	15.0553	31.439	20.6898	21.9155	17.6828	19.1609	17.308	19.379	18.9936	17.7813	14.7164	19.9492
100052078	PDK4	pyruvate dehydrogenase kinase 4	-	protein-coding	5166	PDK4	pyruvate dehydrogenase kinase 4	-	protein-coding	1.58944	15.8987	6.68263e-05	0.0116055		113	542	338.5	163	110	27	189	956	1333	181	481.5	1757	4192.5	1020.5	44	509	279		59.7162	49.6455	232.269	91.4942	55.8512	27.0996	73.3576	181.462	307.51	108.494	79.8784	266.756	334.348	199.825	11.5055	241.633	241.993
100056998	EXD1	exonuclease 3'-5' domain containing 1	-	protein-coding	161829	EXD1	exonuclease 3'-5' domain containing 1	EXDL1	protein-coding	1.63515	15.8316	6.9235e-05	0.0118656		1	15	1	1	5	2	4	25	22	9	10	26	33	26	11	17	6		0.528462	1.37395	0.686171	0.561314	2.53869	2.00738	1.55254	4.74536	5.07518	5.39474	1.65895	3.94744	2.63172	5.09108	2.87639	8.07026	5.20414
100069956	STK10	serine/threonine kinase 10	-	protein-coding	6793	STK10	serine/threonine kinase 10	LOK|PRO2729	protein-coding	-0.677658	15.7642	7.17468e-05	0.0120892		49	364	37	69	76	26	75	100	107	33	96	124	169	132	94	40	15		25.8946	33.3413	25.3883	38.7307	38.5881	26.0959	29.1102	18.9814	24.6838	19.7807	15.9259	18.8263	13.4776	25.847	24.58	18.9889	13.0104
100057603	CFL1	cofilin 1	-	protein-coding	1072	CFL1	cofilin 1	CFL|HEL-S-15|cofilin	protein-coding	-0.601038	15.7244	7.3273e-05	0.0120892		270.5	1432	155	238	243	223	275.5	482	303	180	669	481.5	1032.5	523	282	139	92.5		142.949	131.167	106.357	133.593	123.38	223.822	106.931	91.4905	69.8991	107.895	110.984	73.1036	82.341	102.409	73.7401	65.9863	80.2306
100056774	ELMO2	engulfment and cell motility 2	-	protein-coding	63916	ELMO2	engulfment and cell motility 2	CED-12|CED12|Ced-12A|ELMO-2|VMPI	protein-coding	-0.559954	15.7231	7.33241e-05	0.0120892		53	316	39	39	51	19	61	97	86	30	99	120.5	216	88	66	28	16		28.0085	28.9446	26.7607	21.8913	25.8947	19.0701	23.6763	18.412	19.8393	17.9825	16.4236	18.2949	17.2258	17.2313	17.2583	13.2922	13.8777
100054344	HOXA3	homeobox A3	-	protein-coding	3200	HOXA3	homeobox A3	HOX1|HOX1E	protein-coding	0.776649	15.4642	8.40846e-05	0.0133571		43	234	17	25	69.5	21	41	181	151.5	62.5	218	174.5	286	121.5	152.5	80	45		22.7239	21.4337	11.6649	14.0329	35.2878	21.0774	15.9136	34.3564	34.9495	37.4635	36.1651	26.4934	22.8083	23.791	39.8772	37.9777	39.0311
100034106	SULT1E1	sulfotransferase family 1E member 1	-	protein-coding	6783	SULT1E1	sulfotransferase family 1E member 1	EST|EST-1|ST1E1|STE	protein-coding	1.54049	15.4518	8.46343e-05	0.0133571		14.5	66	14	2	14	30	16	156	31	55.5	512.5	90.5	156.5	54	94.5	50.5	22		7.6627	6.04539	9.6064	1.12263	7.10834	30.1106	6.21017	29.611	7.15139	33.2676	85.0212	13.7401	12.4807	10.5738	24.7108	23.9734	19.0819
100068865	PROM1	prominin 1	-	protein-coding	8842	PROM1	prominin 1	AC133|CD133|CORD12|MCDR2|MSTP061|PROML1|RP41|STGD4	protein-coding	-0.911088	15.4498	8.47256e-05	0.0133571		245	2304.5	139	177.5	132	172.5	518.5	539	237.5	162	298	522.5	723.5	573	339	137	40		129.473	211.085	95.3778	99.6333	67.0215	173.136	201.248	102.31	54.7889	97.1053	49.4367	79.3284	57.6985	112.2	88.645	65.0368	34.6943
100060792	UBA1	ubiquitin like modifier activating enzyme 1	-	protein-coding	7317	UBA1	ubiquitin like modifier activating enzyme 1	A1S9|A1S9T|A1ST|AMCX1|CFAP124|GXP1|POC20|SMAX2|UBA1A|UBE1|UBE1X	protein-coding	-0.455708	15.4411	8.51165e-05	0.0133571		254	1349.5	177	259	270	123	327	495	452	142	714	602.5	1000	498.5	349	201	110		134.229	123.61	121.452	145.38	137.089	123.454	126.92	93.9581	104.272	85.117	118.449	91.4743	79.7492	97.6117	91.2599	95.419	95.4093
100059755	TENT5C	terminal nucleotidyltransferase 5C	FAM46C	protein-coding	54855	TENT5C	terminal nucleotidyltransferase 5C	FAM46C	protein-coding	-0.965872	15.3811	8.78648e-05	0.0136243		71	409	76	53	48	58	114	100	71	29	90	233.5	175.5	201	210	36	19		37.5208	37.4631	52.149	29.7497	24.3714	58.2139	44.2475	18.9814	16.379	17.3831	14.9305	35.451	13.996	39.358	54.9128	17.09	16.4798
100063459	AHNAK	AHNAK nucleoprotein	-	protein-coding	79026	AHNAK	AHNAK nucleoprotein	AHNAKRS|PM227	protein-coding	0.684798	15.297	9.18603e-05	0.0140762		2840.6	11033.4	2439.3	2122.4	2140.2	1149.1	3559.9	9122.8	11516.6	2547.9	10159.2	12385.4	27595.8	10198.2	9200.7	5128.3	2469.2		1501.15	1010.62	1673.78	1191.33	1086.66	1153.34	1381.72	1731.64	2656.76	1527.25	1685.36	1880.41	2200.74	1996.92	2405.89	2434.51	2141.68
100146145	GPX2	glutathione peroxidase 2	-	protein-coding	2877	GPX2	glutathione peroxidase 2	GI-GPx|GPRP|GPRP-2|GPx-2|GPx-GI|GSHPX-GI|GSHPx-2	protein-coding	-1.47894	15.1227	0.000100746	0.0151461		24	366.5	32	9	25	49	134	59	18	34	35	34	84	122	38	18	8		12.6831	33.5702	21.9575	5.05183	12.6935	49.1807	52.0102	11.199	4.15242	20.3801	5.80632	5.16204	6.69893	23.8889	9.9366	8.54498	6.93886
100057879	SEMA3E	semaphorin 3E	-	protein-coding	9723	SEMA3E	semaphorin 3E	M-SEMAH|M-SemaK|SEMAH|coll-5	protein-coding	1.98164	15.1148	0.000101168	0.0151461		4	16	1	2	1	0	1	50	34	9	18	31	44	18	2	5	3		2.11385	1.46555	0.686171	1.12263	0.507738	0	0.388136	9.49072	7.84346	5.39474	2.98611	4.70656	3.50896	3.52459	0.522979	2.37361	2.60207
100052350	MYO9A	myosin IXA	-	protein-coding	4649	MYO9A	myosin IXA	CMS24	protein-coding	0.530353	15.0194	0.000106412	0.0157363		219	1154	145	218	202	84	287.5	716	753	187	802.5	1257	2210.5	708.5	486	342	212		115.733	105.703	99.4949	122.367	102.563	84.3098	111.589	135.907	173.71	112.091	133.131	190.844	176.286	138.732	127.084	162.355	183.88
100057998	ACADSB	acyl-CoA dehydrogenase short/branched chain	-	protein-coding	36	ACADSB	acyl-CoA dehydrogenase short/branched chain	2-MEBCAD|ACAD7|SBCAD	protein-coding	-1.15626	14.9997	0.000107527	0.0157363		208.5	1133.5	64.5	159	199.5	18	146.5	283.5	164.5	79.5	272.5	283.5	328	209.5	35	38	19.5		110.184	103.825	44.2581	89.249	101.294	18.0664	56.8619	53.8124	37.9485	47.6535	45.2064	43.0423	26.1577	41.0224	9.15214	18.0394	16.9135
100147318	MAGED1	MAGE family member D1	-	protein-coding	9500	MAGED1	MAGE family member D1	DLXIN-1|NRAGE	protein-coding	-0.617336	14.971	0.000109178	0.0158004		263	1182	98	158	224	121	223	377	215.5	125	553.5	419	794.5	295.5	325	107	82		138.986	108.267	67.2448	88.6877	113.733	121.446	86.5542	71.56	49.7137	74.927	91.8229	63.6145	63.3607	57.8621	84.9841	50.7952	71.1233
102149786	VPS26A	VPS26, retromer complex component A	-	protein-coding	9559	VPS26A	VPS26, retromer complex component A	HB58|Hbeta58|PEP8A|VPS26	protein-coding	-0.917769	14.9142	0.000112514	0.0159829		470	2473	130	173	229.5	97.5	564	519.5	296.5	254.5	433	470	700	574	287	183	47.5		248.377	226.519	89.2023	97.1074	116.526	97.8596	218.908	98.6085	68.3996	152.551	71.8325	71.3576	55.8244	112.395	75.0475	86.874	41.1995
100033857	ADM	adrenomedullin	AMPP	protein-coding	133	ADM	adrenomedullin	AM|PAMP	protein-coding	1.55672	14.9078	0.000112893	0.0159829		11	36	1	4	5	2	14	73	62	14	29	56	151	37	1	26	15		5.81308	3.29749	0.686171	2.24526	2.53869	2.00738	5.4339	13.8564	14.3028	8.39182	4.81095	8.50218	12.0421	7.245	0.26149	12.3428	13.0104
111770126	LOC111770126	uncharacterized LOC111770126	-	ncRNA						-1.78809	14.8114	0.000118816	0.0166406		51	47.5	20	20	38	2	17	14	46.5	4	15	144	32	19	5	2	4		26.9516	4.35085	13.7234	11.2263	19.2941	2.00738	6.59831	2.6574	10.7271	2.39766	2.48842	21.8627	2.55197	3.7204	1.30745	0.949443	3.46943
100059543	JKAMP	JNK1/MAPK8 associated membrane protein	-	protein-coding	51528	JKAMP	JNK1/MAPK8 associated membrane protein	C14orf100|C24orf100|CDA06|HSPC213|HSPC327|JAMP	protein-coding	-0.568499	14.6812	0.000127308	0.0173506		83	554	45	71	73.7	43	101	153	129	55	180	180	325	181	84	51	21		43.8623	50.7447	30.8777	39.8533	37.4203	43.1586	39.2017	29.0416	29.759	32.9679	29.8611	27.3284	25.9185	35.4417	21.9651	24.2108	18.2145
100067782	AOX4	aldehyde oxidase 4	-	protein-coding	27341	RRP7A	ribosomal RNA processing 7 homolog A		protein-coding	1.75584	14.6668	0.000128285	0.0173506		44.5	584.6	176.8	134	262	13.5	69.5	606.2	1185.4	238	1477.4	1153.3	3354.5	834.3	37.8	306.8	435.3		23.5166	53.5475	121.315	75.2161	133.027	13.5498	26.9754	115.065	273.46	142.661	245.093	175.099	267.519	163.365	9.88431	145.644	377.561
100062585	SLCO5A1	solute carrier organic anion transporter family member 5A1	-	protein-coding	81796	SLCO5A1	solute carrier organic anion transporter family member 5A1	OATP-J|OATP-RP4|OATP5A1|OATPJ|OATPRP4|SLC21A15	protein-coding	-1.44453	14.656	0.000129025	0.0173506		12	129	10	17	22	23	34	21	7	24	21	11	35	26	173	9	6		6.34154	11.816	6.86171	9.54234	11.1702	23.0848	13.1966	3.9861	1.61483	14.386	3.48379	1.67007	2.79122	5.09108	45.2377	4.27249	5.20414
100058102	ZNF483	zinc finger protein 483	-	protein-coding	158399	ZNF483	zinc finger protein 483	ZKSCAN16|ZSCAN48	protein-coding	0.890651	14.6263	0.000131071	0.0173506		25	207	65	58	51	16	54	140	193	50	183	398	697	236	109	106	62		13.2116	18.9605	44.6011	32.5562	25.8947	16.059	20.9593	26.574	44.5232	29.9708	30.3588	60.4262	55.5852	46.2113	28.5024	50.3205	53.7762
100064570	HTRA1	HtrA serine peptidase 1	-	protein-coding	5654	HTRA1	HtrA serine peptidase 1	ARMD7|CADASIL2|CARASIL|HtrA|L56|ORF480|PRSS11	protein-coding	-0.689895	14.6115	0.000132107	0.0173506		219	1444.5	74	198.5	206	120.5	301.5	431.5	324.5	159	687.5	416.5	767	303	264	93.5	54		115.733	132.312	50.7767	111.421	104.594	120.944	117.023	81.9049	74.8589	95.3071	114.053	63.235	61.1676	59.3307	69.0333	44.3864	46.8373
111773844	LOC111773844	retinol-binding protein 4	-	protein-coding	5950	RBP4	retinol binding protein 4		protein-coding	1.96124	14.5923	0.00013346	0.0173506		1.5	14.5	6	7.5	2.5	60	6.5	59.5	40.5	25.5	37	37.5	542.5	53	9.5	12	29		0.792693	1.32815	4.11703	4.20986	1.26935	60.2213	2.52288	11.294	9.34294	15.2851	6.13811	5.69342	43.2639	10.378	2.48415	5.69666	25.1534
100065788	PSME3	proteasome activator subunit 3	-	protein-coding	10197	PSME3	proteasome activator subunit 3	HEL-S-283|Ki|PA28-gamma|PA28G|PA28gamma|REG-GAMMA	protein-coding	-0.549515	14.584	0.00013405	0.0173506		134	624	80	81.5	93	43.5	128.5	189.5	163	81.5	185.5	245.7	411.5	202	144	54.5	42		70.8139	57.1564	54.8937	45.7471	47.2197	43.6604	49.8754	35.9698	37.6025	48.8524	30.7735	37.3033	32.8168	39.5538	37.6545	25.8723	36.429
111771053	LOC111771053	uncharacterized LOC111771053	-	ncRNA						1.45268	14.5771	0.000134542	0.0173506		4	11	0	2	3	3	4	22	19	5	15	25	40	18	26	5	5		2.11385	1.00757	0	1.12263	1.52321	3.01106	1.55254	4.17591	4.38311	2.99708	2.48842	3.79562	3.18997	3.52459	6.79873	2.37361	4.33679
100058909	DCX	doublecortin	-	protein-coding	1641	DCX	doublecortin	DBCN|DC|LISX|SCLH|XLIS	protein-coding	0.840597	14.5342	0.000137639	0.0175241		20	112	16	18	13	7	18	58	56	22	75	130	221	99	83	25	33		10.5692	10.2588	10.9787	10.1037	6.6006	7.02582	6.98644	11.0092	12.9186	13.1871	12.4421	19.7372	17.6246	19.3853	21.7036	11.868	28.6228
102148636	LOC102148636	uncharacterized LOC102148636	-	ncRNA						1.67494	14.4977	0.00014033	0.0175241		1	8	5	8	3	1	4	27	19.5	2	24	39	104	21	9	13	6		0.528462	0.732775	3.43086	4.49051	1.52321	1.00369	1.55254	5.12499	4.49845	1.19883	3.98148	5.92116	8.29391	4.11203	2.35341	6.17138	5.20414
100058858	WDR77	WD repeat domain 77	-	protein-coding	79084	WDR77	WD repeat domain 77	HKMT1069|MEP-50|MEP50|Nbla10071|p44|p44/Mep50	protein-coding	-0.703135	14.4977	0.000140332	0.0175241		88	465	43	46	96	27	73	127	91	56	188	132	206	111	75	35	26		46.5047	42.5925	29.5054	25.8205	48.7429	27.0996	28.3339	24.1064	20.9928	33.5673	31.1882	20.0409	16.4283	21.735	19.6117	16.6152	22.5513
100054396	OTUD7B	OTU deubiquitinase 7B	-	protein-coding	56957	OTUD7B	OTU deubiquitinase 7B	CEZANNE|ZA20D1	protein-coding	0.565751	14.4578	0.000143338	0.0175241		154	592	148	91	146	58	177	615.5	474	155	458.5	737	1257	470	438.5	196	105		81.3831	54.2253	101.553	51.0796	74.1298	58.2139	68.7	116.831	109.347	92.9094	76.0628	111.895	100.245	92.031	114.663	93.0454	91.0725
106781472	LOC106781472	secretoglobin family 1D member-like	-	protein-coding						-1.06853	14.4558	0.000143487	0.0175241		18	74	22	21	18	8	16	22.5	19.5	4	30	38	43	21	58	6	3		9.51232	6.77817	15.0958	11.7876	9.13929	8.0295	6.21017	4.27082	4.49845	2.39766	4.97685	5.76934	3.42921	4.11203	15.1664	2.84833	2.60207
100057503	GAS2	growth arrest specific 2	-	protein-coding	2620	GAS2	growth arrest specific 2	GAS-2	protein-coding	-1.79202	14.4266	0.000145728	0.0175241		5	43	6	3	0	4	11	6	2	1	1	6	12	7	7	0	1		2.64231	3.93866	4.11703	1.68394	0	4.01475	4.26949	1.13889	0.46138	0.599416	0.165895	0.910948	0.95699	1.37068	1.83043	0	0.867357
102148851	RNF212	ring finger protein 212	-	protein-coding	285498	RNF212	ring finger protein 212	ZHP3	protein-coding	-0.75586	14.4155	0.000146592	0.0175241		88	405	32	64	63	26	93	117	47	39	146	197	170.8	105	53	52	23		46.5047	37.0967	21.9575	35.9241	31.9875	26.0959	36.0966	22.2083	10.8424	23.3772	24.2207	29.9095	13.6212	20.5601	13.8589	24.6855	19.9492
100071259	CFTR	CF transmembrane conductance regulator	-	protein-coding	1080	CFTR	CF transmembrane conductance regulator	ABC35|ABCC7|CF|CFTR/MRP|MRP7|TNR-CFTR|dJ760C5.1	protein-coding	-1.16826	14.4134	0.000146756	0.0175241		79	589.5	42	46	78	180	181	98	33	41	191	148	160	161	150	40	9		41.7485	53.9963	28.8192	25.8205	39.6036	180.664	70.2525	18.6018	7.61277	24.576	31.6859	22.47	12.7599	31.5255	39.2234	18.9889	7.80622
100146156	LOC100146156	cystathionine beta-synthase	-	protein-coding	875	CBS	cystathionine-beta-synthase		protein-coding	1.31754	14.3975	0.000147996	0.0175241		25	75	76	14.5	26	5	29	79	112	44	154	152.5	607	79	32	94	57		13.2116	6.86976	52.149	8.13906	13.2012	5.01844	11.2559	14.9953	25.8373	26.3743	25.5478	23.1533	48.4077	15.469	8.36767	44.6238	49.4394
111771132	LOC111771132	aspartate aminotransferase, mitochondrial pseudogene	-	pseudo	2806	GOT2	glutamic-oxaloacetic transaminase 2			1.04122	14.3114	0.00015492	0.0181034		19	72	36	10.5	18	7	16.5	48	94	13.5	65	102	224.5	101.5	70.5	44.5	34		10.0408	6.59497	24.7022	5.8938	9.13929	7.02582	6.40424	9.11109	21.6849	8.09211	10.7832	15.4861	17.9037	19.8748	18.435	21.1251	29.4902
111774979	LOC111774979	uncharacterized LOC111774979	-	protein-coding						1.03988	14.3024	0.000155668	0.0181034		10	66	8	15	10.3	3	23	80.7	53	26	71	73	234.2	35	21.3	26	26		5.28462	6.04539	5.48937	8.41971	5.2297	3.01106	8.92712	15.318	12.2266	15.5848	11.7785	11.0832	18.6773	6.85338	5.56973	12.3428	22.5513
100070575	SORD	sorbitol dehydrogenase	-	protein-coding	6652	SORD	sorbitol dehydrogenase	HEL-S-95n|RDH|SDH|SORD1|SORDD|XDH	protein-coding	-0.848688	14.1684	0.000167155	0.0192438		120	698	25	53	102	28	154	144	141	40	150	192	214	198	109	49	16		63.4154	63.9346	17.1543	29.7497	51.7893	28.1033	59.7729	27.3333	32.5273	23.9766	24.8842	29.1503	17.0663	38.7705	28.5024	23.2613	13.8777
100059049	CNOT6L	CCR4-NOT transcription complex subunit 6 like	-	protein-coding	246175	CNOT6L	CCR4-NOT transcription complex subunit 6 like	CCR4b	protein-coding	0.452586	14.1541	0.000168429	0.0192438		232	1412	195	254	315	117	342	906	866	253	1009	1344	2530	885.5	754	405	201		122.603	129.335	133.803	142.574	159.938	117.431	132.742	171.972	199.778	151.652	167.388	204.052	201.765	173.39	197.163	192.262	174.339
100061101	CCDC82	coiled-coil domain containing 82	-	protein-coding	79780	CCDC82	coiled-coil domain containing 82	HSPC048	protein-coding	0.538516	14.0886	0.000174402	0.0197529		59	367	71	83	69	43	100	281	225	85	336	355	835	228	231	142	74		31.1793	33.616	48.7182	46.5891	35.0339	43.1586	38.8136	53.3378	51.9052	50.9503	55.7407	53.8977	66.5905	44.6448	60.4041	67.4104	64.1845
102149631	LOC102149631	uncharacterized LOC102149631	-	ncRNA						0.687332	14.0169	0.000181178	0.0201878		28	138.5	16	26	42.5	7	39	97	94	21.5	119.5	181.5	327	115	88.5	48	27		14.7969	12.6862	10.9787	14.5942	21.5789	7.02582	15.1373	18.412	21.6849	12.8874	19.8244	27.5562	26.078	22.5182	23.1418	22.7866	23.4187
100060379	FRMPD3	FERM and PDZ domain containing 3	-	protein-coding	84443	FRMPD3	FERM and PDZ domain containing 3	-	protein-coding	1.70878	14.0152	0.000181341	0.0201878		2	6	3	3	7	3	2	30	31	4	36	26	73	14	5	18	5		1.05692	0.549581	2.05851	1.68394	3.55417	3.01106	0.776271	5.69443	7.15139	2.39766	5.97222	3.94744	5.82169	2.74135	1.30745	8.54498	4.33679
100057221	SLC50A1	solute carrier family 50 member 1	-	protein-coding	55974	SLC50A1	solute carrier family 50 member 1	HsSWEET1|RAG1AP1|SCP|SWEET1|slv	protein-coding	-0.866723	13.9846	0.000184317	0.0203452		36	345	29	65	67	9	66	81	64	26	109	90	192	130	23	22	11		19.0246	31.6009	19.899	36.4854	34.0185	9.03319	25.617	15.375	14.7642	15.5848	18.0825	13.6642	15.3118	25.4554	6.01426	10.4439	9.54093
106782083	SLC7A7	solute carrier family 7 member 7	-	protein-coding	9056	SLC7A7	solute carrier family 7 member 7	LAT3|LPI|MOP-2|Y+LAT1|y+LAT-1	protein-coding	1.36455	13.9577	0.000186974	0.020465		6	18	4	6	4	1	20	35	59	8	24	43	119	39	14	16	7		3.17077	1.64874	2.74469	3.36789	2.03095	1.00369	7.76271	6.6435	13.6107	4.79533	3.98148	6.52846	9.49015	7.63662	3.66085	7.59554	6.0715
100066791	CDK19	cyclin dependent kinase 19	CDC2L6	protein-coding	23097	CDK19	cyclin dependent kinase 19	CDC2L6|CDK11|EIEE87|bA346C16.3	protein-coding	0.467384	13.8852	0.000194327	0.0208567		100	619.5	98	104	94	78	148.5	461	353	140	487.5	467	1064.8	428	344.5	156	82		52.8462	56.7442	67.2448	58.3767	47.7274	78.2877	57.6381	87.5044	81.4336	83.9182	80.8738	70.9021	84.9169	83.807	90.0832	74.0565	71.1233
100069969	PSD	pleckstrin and Sec7 domain containing	-	protein-coding	5662	PSD	pleckstrin and Sec7 domain containing	EFA6|EFA6A|PSD1|TYL	protein-coding	-0.999007	13.8808	0.000194781	0.0208567		234	1513	92	144.5	277.5	35	455	414	164	171	482	332	385.5	349	135	114	36		123.66	138.586	63.1278	81.1099	140.897	35.1291	176.602	78.5831	37.8332	102.5	79.9614	50.4058	30.7433	68.3379	35.3011	54.1182	31.2249
100064945	RELL1	RELT like 1	-	protein-coding	768211	RELL1	RELT like 1	-	protein-coding	0.632398	13.864	0.000196526	0.0208567		22	140	27	30	16	16	30	122	88	31	99.5	131	257	103	81	55	26		11.6262	12.8236	18.5266	16.8394	8.12381	16.059	11.6441	23.1573	20.3007	18.5819	16.5065	19.889	20.4955	20.1685	21.1807	26.1097	22.5513
111775289	LOC111775289	zinc finger protein 211-like	-	protein-coding	10520	ZNF211	zinc finger protein 211	C2H2-25|CH2H2-25|ZNF-25	protein-coding	0.745547	13.8549	0.00019748	0.0208567		29	170	30	46	26.5	8	51	173	157	25	120	227	371	135	123.3	66	23		15.3254	15.5715	20.5851	25.8205	13.4551	8.0295	19.7949	32.8379	36.2183	14.9854	19.9074	34.4642	29.5869	26.4344	32.2417	31.3316	19.9492
100071215	SAE1	SUMO1 activating enzyme subunit 1	-	protein-coding	10055	SAE1	SUMO1 activating enzyme subunit 1	AOS1|HSPC140|SUA1|UBLE1A	protein-coding	-0.557304	13.8447	0.000198559	0.0208567		58	315	36	60	70	16	67	103	81.5	40	134	145	214	84	64	44	22		30.6508	28.853	24.7022	33.6789	35.5417	16.059	26.0051	19.5509	18.8012	23.9766	22.2299	22.0146	17.0663	16.4481	16.7353	20.8877	19.0819
100063270	PIK3IP1	phosphoinositide-3-kinase interacting protein 1	-	protein-coding	113791	PIK3IP1	phosphoinositide-3-kinase interacting protein 1	HGFL|TrIP|hHGFL(S)	protein-coding	0.72262	13.7995	0.000203394	0.0209618		38	158	58	48	57	21	86	301	233	50	245	263	491	210	156	110	38		20.0816	14.4723	39.7979	26.9431	28.9411	21.0774	33.3797	57.1341	53.7508	29.9708	40.6443	39.9299	39.1568	41.1203	40.7924	52.2193	32.9596
100051248	C1H14orf28	chromosome 1 C14orf28 homolog	-	protein-coding	122525	C14orf28	chromosome 14 open reading frame 28	DRIP-1|DRIP1|c14_5270	protein-coding	1.32799	13.7942	0.000203969	0.0209618		164	373	333	87	121	19	120	679	927.5	124	721	850	3349.5	733	73	257.5	210		86.6678	34.1656	228.495	48.8343	61.4363	19.0701	46.5763	128.884	213.965	74.3275	119.61	129.051	267.12	143.529	19.0887	122.241	182.145
100058768	ZNF30	zinc finger protein 30	-	protein-coding	90075	ZNF30	zinc finger protein 30	KOX28	protein-coding	0.458614	13.7903	0.000204388	0.0209618		112	686	106	112	132	62	158	466	366	121	499	640	1173	441	426	167	95		59.1877	62.8354	72.7342	62.8672	67.0215	62.2287	61.3254	88.4535	84.4325	72.5293	82.7816	97.1678	93.5458	86.3525	111.395	79.2785	82.399
106781699	LOC106781699	uncharacterized LOC106781699	-	ncRNA						0.789234	13.7522	0.00020858	0.021163		10	130	24	15	27.5	10	31	77	105	34	75.5	171.5	234	106.5	59	42	30		5.28462	11.9076	16.4681	8.41971	13.9628	10.0369	12.0322	14.6157	24.2224	20.3801	12.5251	26.0379	18.6613	20.8538	15.4279	19.9383	26.0207
100057420	FKBP4	FKBP prolyl isomerase 4	-	protein-coding	2288	FKBP4	FKBP prolyl isomerase 4	FKBP51|FKBP52|FKBP59|HBI|Hsp56|PPIase|p52	protein-coding	-0.516975	13.743	0.000209599	0.021163		312	1564.5	154	187	343	129	322.5	466.5	423	204	679	514	974.2	464.3	352.5	183	120.5		164.88	143.303	105.67	104.966	174.154	129.476	125.174	88.5484	97.5819	122.281	112.643	78.0379	77.6916	90.9149	92.1751	86.874	104.517
100064604	PSMC4	proteasome 26S subunit, ATPase 4	-	protein-coding	5704	PSMC4	proteasome 26S subunit, ATPase 4	MIP224|RPT3|S6|TBP-7|TBP7	protein-coding	-0.690203	13.7039	0.000214005	0.0214416		32	153	21	34	24	26	38	40	45	12	60.7	55	136	57	46	24	8		16.9108	14.0143	14.4096	19.0847	12.1857	26.0959	14.7492	7.59257	10.381	7.19299	10.0698	8.35035	10.8459	11.1612	12.0285	11.3933	6.93886
100059241	DACT1	dishevelled binding antagonist of beta catenin 1	-	protein-coding	51339	DACT1	dishevelled binding antagonist of beta catenin 1	DAPPER|DAPPER1|DPR1|FRODO|HDPR1|TBS2|THYEX3	protein-coding	0.832233	13.6711	0.000217776	0.0216529		57	251	61	72	66	42	86	294	397	42	411	483	1028	223	95	139	74		30.1223	22.9908	41.8565	40.4146	33.5107	42.1549	33.3797	55.8054	91.5839	25.1755	68.1828	73.3313	81.9821	43.6658	24.8415	65.9863	64.1845
100065469	CMTM4	CKLF like MARVEL transmembrane domain containing 4	-	protein-coding	146223	CMTM4	CKLF like MARVEL transmembrane domain containing 4	CKLFSF4	protein-coding	0.874355	13.6296	0.000222653	0.0219503		400.5	2324.5	613	770	646.5	170	728	2466.7	2913.3	583.5	3390.2	3474.5	9376.8	1858	956	1318	848.2		211.649	212.917	420.623	432.212	328.253	170.627	282.563	468.215	672.069	349.759	562.417	527.515	747.792	363.816	249.984	625.683	735.693
100060961	SLC15A1	solute carrier family 15 member 1	-	protein-coding	6564	SLC15A1	solute carrier family 15 member 1	HPECT1|HPEPT1|PEPT1	protein-coding	4.89992	13.6171	0.000224137	0.0219503		0	1	0	0	0	0	0	27	9	12	0	0	62	3	0	0	1		0	0.0915968	0	0	0	0	0	5.12499	2.07621	7.19299	0	0	4.94445	0.587432	0	0	0.867357
111768790	LOC111768790	uncharacterized LOC111768790	-	protein-coding						2.17707	13.5964	0.000226624	0.0220282		1	8	1.3	2	9.3	0	0.8	14	16.5	7	42	41.8	59.1	6.5	1	7	3		0.528462	0.732775	0.892023	1.12263	4.72197	0	0.310508	2.6574	3.80638	4.19591	6.96759	6.34627	4.71318	1.27277	0.26149	3.32305	2.60207
106781784	OXTR	oxytocin receptor	-	protein-coding	5021	OXTR	oxytocin receptor	OT-R	protein-coding	0.925555	13.5519	0.000232058	0.0223893		167	482	340	113	102	298	185	940	621	355	621	765	1916	519	594.5	287	188		88.2532	44.1497	233.298	63.4285	51.7893	299.099	71.8051	178.425	143.258	212.793	103.021	116.146	152.799	101.626	155.456	136.245	163.063
100063296	CATSPERB	cation channel sperm associated auxiliary subunit beta	-	protein-coding	79820	CATSPERB	cation channel sperm associated auxiliary subunit beta	C14orf161|CatSper(beta)	protein-coding	1.48546	13.5175	0.000236353	0.0225926		9	42.5	25	4	7	5	5	38	90	15	43	37	197.5	55	9.5	35	22		4.75616	3.89287	17.1543	2.24526	3.55417	5.01844	1.94068	7.21294	20.7621	8.99124	7.13348	5.61751	15.7505	10.7696	2.48415	16.6152	19.0819
106781908	LOC106781908	uncharacterized LOC106781908	-	protein-coding						2.22524	13.5073	0.000237634	0.0225926		1	6.5	1.5	1.5	9.5	0	1	12.5	16	7	40	40	51.8	7	0.5	7	3		0.528462	0.59538	1.02926	0.841971	4.82351	0	0.388136	2.37268	3.69104	4.19591	6.6358	6.07298	4.13101	1.37068	0.130745	3.32305	2.60207
100069189	ZFP36L2	ZFP36 ring finger protein like 2	-	protein-coding	678	ZFP36L2	ZFP36 ring finger protein like 2	BRF2|ERF-2|ERF2|RNF162C|TIS11D	protein-coding	0.758635	13.4845	0.000240547	0.0227038		183	868	442	234	220	215	285	919	1123	221	1158.5	1235	2961.5	958.5	1080	472	236		96.7085	79.5061	303.288	131.348	111.702	215.793	110.619	174.439	259.065	132.471	192.189	187.503	236.177	187.685	282.409	224.068	204.696
100034155	IGFBP3	insulin like growth factor binding protein 3	IGFBP-3	protein-coding	3486	IGFBP3	insulin like growth factor binding protein 3	BP-53|IBP3	protein-coding	2.04788	13.4429	0.000245936	0.0229007		5	13	2	7	2	8	18	35	13	46	59	31	208	71	629	8	34		2.64231	1.19076	1.37234	3.9292	1.01548	8.0295	6.98644	6.6435	2.99897	27.5731	9.7878	4.70656	16.5878	13.9026	164.477	3.79777	29.4902
100070269	MARCKSL1	MARCKS like 1	-	protein-coding	65108	MARCKSL1	MARCKS like 1	F52|MACMARCKS|MLP|MLP1|MRP	protein-coding	-1.1089	13.4339	0.00024712	0.0229007		110	533.5	43	91	118	168	103	121	54	84	281	103	182	104	286	42	30		58.1308	48.8669	29.5054	51.0796	59.9131	168.62	39.978	22.9675	12.4573	50.3509	46.6165	15.6379	14.5143	20.3643	74.786	19.9383	26.0207
100051387	NHS	NHS actin remodeling regulator	-	protein-coding	4810	NHS	NHS actin remodeling regulator	CTRCT40|CXN|SCML1	protein-coding	0.641356	13.4279	0.000247907	0.0229007		79	361	91	103	88	62	120	357	329	87	523	632	1017.5	278	309	149	138		41.7485	33.0665	62.4416	57.8154	44.681	62.2287	46.5763	67.7637	75.897	52.1492	86.7631	95.9532	81.1448	54.4354	80.8003	70.7335	119.695
100061373	RELL2	RELT like 2	-	protein-coding	285613	RELL2	RELT like 2	C5orf16	protein-coding	-1.43671	13.3837	0.000253823	0.023282		23	92	9	6	33	1	28	25	12	5	33	8	21	26	3	6	4		12.1546	8.42691	6.17554	3.36789	16.7554	1.00369	10.8678	4.74536	2.76828	2.99708	5.47453	1.2146	1.67473	5.09108	0.784469	2.84833	3.46943
100054961	AKT3	AKT serine/threonine kinase 3	-	protein-coding	10000	AKT3	AKT serine/threonine kinase 3	MPPH|MPPH2|PKB-GAMMA|PKBG|PRKBG|RAC-PK-gamma|RAC-gamma|STK-2	protein-coding	0.602659	13.3586	0.00025724	0.0234304		42	239	34	58	46	33	75	194	164.5	73.5	287	175	628	173	143	74	53		22.1954	21.8916	23.3298	32.5562	23.356	33.1217	29.1102	36.824	37.9485	44.0571	47.6118	26.5693	50.0825	33.8753	37.393	35.1294	45.9699
100062232	MYOM1	myomesin 1	-	protein-coding	8736	MYOM1	myomesin 1	SKELEMIN	protein-coding	-0.782466	13.3001	0.000265399	0.0238651		417.5	3293.5	141.5	383	426	55	670	644.5	472.5	224.5	796.5	827	1417.5	885.8	516.5	188	88.5		220.633	301.674	97.0933	214.983	216.297	55.2028	260.051	122.335	109.001	134.569	132.135	125.559	113.044	173.449	135.059	89.2476	76.7611
100053208	PTGER4	prostaglandin E receptor 4	-	protein-coding	5734	PTGER4	prostaglandin E receptor 4	EP4|EP4R	protein-coding	1.1685	13.285	0.000267537	0.0238651		6	35	1	7	6	12	5	30	40	10	34	38	175	27	27	11	9		3.17077	3.20589	0.686171	3.9292	3.04643	12.0443	1.94068	5.69443	9.2276	5.99416	5.64043	5.76934	13.9561	5.28689	7.06022	5.22193	7.80622
100055953	SYNM	synemin	-	protein-coding	23336	SYNM	synemin	DMN|SYN	protein-coding	1.08973	13.2829	0.000267838	0.0238651		9	42	12	19	13	3	6	37	48	12	77	51	209	45	47	22	22		4.75616	3.84707	8.23406	10.665	6.6006	3.01106	2.32881	7.02313	11.0731	7.19299	12.7739	7.74306	16.6676	8.81148	12.29	10.4439	19.0819
100462689	SERPINA14	serine peptidase inhibitor clade A (alpha-1 antiproteinase, antitrypsin) member 14	-	protein-coding	5265	SERPINA1	serpin family A member 1		protein-coding	2.60133	13.2724	0.000269341	0.0238651		2	86	4	2	17	40	22	144	98	78	190	94	1611	297	0	37	154		1.05692	7.87733	2.74469	1.12263	8.63155	40.1475	8.53898	27.3333	22.6076	46.7544	31.52	14.2715	128.476	58.1558	0	17.5647	133.573
100067889	ABCA2	ATP binding cassette subfamily A member 2	-	protein-coding	20	ABCA2	ATP binding cassette subfamily A member 2	ABC2|IDPOGSA	protein-coding	0.703813	13.1783	0.000283204	0.0249238		153	478.5	162	218	217	79	204	656.5	751	221	912.5	920	1650	581	499	415	455.5		80.8547	43.8291	111.16	122.367	110.179	79.2913	79.1797	124.613	173.248	132.471	151.379	139.679	131.586	113.766	130.483	197.009	395.081
100065441	NTN4	netrin 4	-	protein-coding	59277	NTN4	netrin 4	PRO3091	protein-coding	0.706664	13.1596	0.000286048	0.0249682		177	844	321	170.5	182	135	173.5	650	1004	211.5	951.5	915.7	2955	790.5	460.5	393.5	190		93.5378	77.3077	220.261	95.7041	92.4084	135.498	67.3415	123.379	231.613	126.776	157.849	139.026	235.659	154.788	120.416	186.803	164.798
100056093	TMEM139	transmembrane protein 139	-	protein-coding	135932	TMEM139	transmembrane protein 139	-	protein-coding	0.672995	13.1392	0.00028918	0.0249682		43	244.5	41	62	54	39	92	266.5	233	42	265	295	769	232	103	118	60		22.7239	22.3954	28.133	34.8015	27.4179	39.1438	35.7085	50.5855	53.7508	25.1755	43.9622	44.7883	61.3271	45.4281	26.9334	56.0171	52.0414
100070833	FSTL1	follistatin like 1	-	protein-coding	11167	FSTL1	follistatin like 1	FRP|FSL1|MIR198|OCC-1|OCC1|tsc36	protein-coding	-0.844582	13.1369	0.000289543	0.0249682		107	1039	56	96	68	58	156	187	238	52	291	217	308	175	74	41	15		56.5454	95.1691	38.4256	53.8862	34.5262	58.2139	60.5492	35.4953	54.9042	31.1696	48.2754	32.9459	24.5627	34.2669	19.3502	19.4636	13.0104
106781152	LOC106781152	uncharacterized LOC106781152	-	ncRNA						0.843075	13.1208	0.000292036	0.0249682		45	247	65	76	77	13	67	301	237.5	99	263	353	475.8	132.6	360	153	73.5		23.7808	22.6244	44.6011	42.6599	39.0958	13.0479	26.0051	57.1341	54.7889	59.3422	43.6304	53.5941	37.9446	25.9645	94.1363	72.6324	63.7508
100066723	TMEM213	transmembrane protein 213	-	protein-coding	155006	TMEM213	transmembrane protein 213	-	protein-coding	2.55595	13.1128	0.000293293	0.0249682		2	1	1	0	1	2	2	11	11	8	15	14	223	26	1	3	9.5		1.05692	0.0915968	0.686171	0	0.507738	2.00738	0.776271	2.08796	2.53759	4.79533	2.48842	2.12554	17.7841	5.09108	0.26149	1.42416	8.2399
102148787	IL6R	interleukin 6 receptor	-	protein-coding	3570	IL6R	interleukin 6 receptor	CD126|HIES5|IL-6R-1|IL-6RA|IL6Q|IL6QTL|IL6RA|IL6RQ|gp80	protein-coding	0.624851	13.0206	0.000308079	0.0260567		105	838	155.5	120	130	89.5	228	496	581	146	576	773	1942.3	700.5	294	331	165.5		55.4885	76.7582	106.7	67.3577	66.006	89.8301	88.4949	94.1479	134.031	87.5147	95.5555	117.36	154.897	137.165	76.8779	157.133	143.548
100052360	AKR1A1	aldo-keto reductase family 1 member A1	-	protein-coding	10327	AKR1A1	aldo-keto reductase family 1 member A1	ALDR1|ALR|ARM|DD3|HEL-S-6	protein-coding	-0.577691	12.8846	0.000331294	0.0278394		57	218	35	50	59	35	42.5	87	82	26	106.5	123	236	78	58.3	37	18		30.1223	19.9681	24.016	28.0657	29.9566	35.1291	16.4958	16.5138	18.9166	15.5848	17.6678	18.6744	18.8208	15.2732	15.2448	17.5647	15.6124
111774024	LOC111774024	uncharacterized LOC111774024	-	ncRNA						1.85111	12.8354	0.000340131	0.028253		5	4	19	1	3	0	6	24	23	5	37	45	92	8	8	21.5	7		2.64231	0.366387	13.0373	0.561314	1.52321	0	2.32881	4.55554	5.30587	2.99708	6.13811	6.83211	7.33692	1.56649	2.09192	10.2065	6.0715
100066511	RGS11	regulator of G protein signaling 11	-	protein-coding	8786	RGS11	regulator of G protein signaling 11	RS11	protein-coding	1.45418	12.833	0.000340555	0.028253		17	53.5	6	24	74	3	23	106	38	31	188	178.5	361.5	49	38	78	126.5		8.98385	4.90043	4.11703	13.4715	37.5726	3.01106	8.92712	20.1203	8.76622	18.5819	31.1882	27.1007	28.8293	9.59473	9.9366	37.0283	109.721
100070331	FAM160A1	family with sequence similarity 160 member A1	-	protein-coding	729830	FAM160A1	family with sequence similarity 160 member A1	-	protein-coding	1.16413	12.8088	0.000344998	0.0284405		27	39	16	16	13	10	26	68	46	23	141	65	450	77	96	95	36		14.2685	3.57228	10.9787	8.98103	6.6006	10.0369	10.0915	12.9074	10.6117	13.7866	23.3912	9.8686	35.8871	15.0774	25.103	45.0985	31.2249
104795277	MIR9182	microRNA mir-9182	COL3A1|eca-mir-9182	ncRNA						-1.00132	12.7431	0.000357325	0.0292714		41	380	17	40	24	18	32	79	67	13	64	45	72	68	22	14	5		21.6669	34.8068	11.6649	22.4526	12.1857	18.0664	12.4203	14.9953	15.4562	7.7924	10.6173	6.83211	5.74194	13.3151	5.75277	6.6461	4.33679
100070015	PDE1C	phosphodiesterase 1C	-	protein-coding	5137	PDE1C	phosphodiesterase 1C	DFNA74|Hcam3|cam-PDE 1C|hCam-3	protein-coding	1.18615	12.7306	0.000359723	0.0292837		2	24	13	5	9	5	6	34	26	10	29	40	106	46	59	11	7		1.05692	2.19832	8.92023	2.80657	4.56964	5.01844	2.32881	6.45369	5.99794	5.99416	4.81095	6.07298	8.45341	9.00729	15.4279	5.22193	6.0715
100054217	ARHGEF9	Cdc42 guanine nucleotide exchange factor 9	-	protein-coding	23229	ARHGEF9	Cdc42 guanine nucleotide exchange factor 9	COLLYBISTIN|EIEE8|HPEM-2|PEM-2|PEM2	protein-coding	0.830953	12.6967	0.000366297	0.0296337		33	320	62	127	74	29	94	213	239	68	315	395	949	272	383	149	133		17.4392	29.311	42.5426	71.2869	37.5726	29.1069	36.4847	40.4304	55.1349	40.7603	52.2569	59.9707	75.682	53.2605	100.151	70.7335	115.359
100063163	SLC1A4	solute carrier family 1 member 4	-	protein-coding	6509	SLC1A4	solute carrier family 1 member 4	ASCT1|SATT|SPATCCM	protein-coding	1.4916	12.6355	0.000378483	0.0304305		9	15	12	7	12	2	1	33	59	4	66	53	160	26	25	33	19		4.75616	1.37395	8.23406	3.9292	6.09286	2.00738	0.388136	6.26387	13.6107	2.39766	10.9491	8.04671	12.7599	5.09108	6.53724	15.6658	16.4798
100052234	PRR5L	proline rich 5 like	-	protein-coding	79899	PRR5L	proline rich 5 like	PROTOR2	protein-coding	0.862112	12.5687	0.000392259	0.0310905		102	464	134	84	172	33	140	599	549	139	635.5	653	1116	488	85	221	225		53.9031	42.5009	91.947	47.1504	87.331	33.1217	54.339	113.699	126.649	83.3188	105.426	99.1415	89.0001	95.5556	22.2266	104.913	195.155
100049790	RBP4	retinol binding protein 4	PRBP|RBP	protein-coding	5950	RBP4	retinol binding protein 4	MCOPCB10|RDCCAS	protein-coding	1.85089	12.5641	0.000393226	0.0310905		1.5	14.5	6	7.5	2.5	59.5	6.5	42	40	25.5	36	31.5	526.5	53	8.5	12	28		0.792693	1.32815	4.11703	4.20986	1.26935	59.7194	2.52288	7.9722	9.2276	15.2851	5.97222	4.78248	41.9879	10.378	2.22266	5.69666	24.286
100069851	BORCS7	BLOC-1 related complex subunit 7	C1H10orf32	protein-coding	119032	BORCS7	BLOC-1 related complex subunit 7	C10orf32	protein-coding	-0.642535	12.5611	0.000393852	0.0310905		50	310.8	22	48	46	34	54	84	62	31	103	138	205	95	60	17	8		26.4231	28.4683	15.0958	26.9431	23.356	34.1254	20.9593	15.9444	14.3028	18.5819	17.0872	20.9518	16.3486	18.602	15.6894	8.07026	6.93886
100051819	JARID2	jumonji and AT-rich interaction domain containing 2	-	protein-coding	3720	JARID2	jumonji and AT-rich interaction domain containing 2	JMJ	protein-coding	-0.682789	12.4472	0.000418608	0.0328456		624	3988.2	257	438.5	721	103	775	906.5	739.5	385	1021.5	1334.5	1356.5	1125.2	664	348	157		329.76	365.307	176.346	246.136	366.079	103.38	300.805	172.067	170.595	230.775	169.462	202.61	108.18	220.326	173.629	165.203	136.175
100068004	ENTPD3	ectonucleoside triphosphate diphosphohydrolase 3	-	protein-coding	956	ENTPD3	ectonucleoside triphosphate diphosphohydrolase 3	CD39L3|HB6|NTPDase-3	protein-coding	-0.932077	12.4135	0.00042625	0.0332054		16	186	17	24	31	7	34	61	35	10	35	61	61	51	16	7	3		8.45539	17.037	11.6649	13.4715	15.7399	7.02582	13.1966	11.5787	8.07415	5.99416	5.80632	9.2613	4.8647	9.98635	4.18383	3.32305	2.60207
100068477	PSMB3	proteasome 20S subunit beta 3	-	protein-coding	5691	PSMB3	proteasome 20S subunit beta 3	HC10-II	protein-coding	-0.669147	12.4012	0.000429059	0.0332054		51	319	26	45	41	35	53	95	57	32	121	68	201	109	38	30	17		26.9516	29.2194	17.8405	25.2591	20.8173	35.1291	20.5712	18.0324	13.1493	19.1813	20.0733	10.3241	16.0296	21.3434	9.9366	14.2416	14.7451
100050643	GPR137B	G protein-coupled receptor 137B	-	protein-coding	7107	GPR137B	G protein-coupled receptor 137B	TM7SF1	protein-coding	0.792214	12.3935	0.000430842	0.0332054		30	100	20	36	28	38	25	133	98	34	161	132	583	117	84	44	38		15.8539	9.15968	13.7234	20.2073	14.2167	38.1401	9.70339	25.2453	22.6076	20.3801	26.7091	20.0409	46.4938	22.9099	21.9651	20.8877	32.9596
100054853	RAB3D	RAB3D, member RAS oncogene family	-	protein-coding	9545	RAB3D	RAB3D, member RAS oncogene family	D2-2|GOV|RAB16|RAD3D	protein-coding	-0.519258	12.3791	0.00043416	0.0332643		289	1796.5	263.5	285	363	128	410	734	516.5	223	717.5	750	1098	642	209	257	98		152.726	164.554	180.806	159.975	184.309	128.472	159.136	139.324	119.151	133.67	119.03	113.868	87.5646	125.71	54.6513	122.003	85.001
100147085	RNF39	ring finger protein 39	-	protein-coding	80352	RNF39	ring finger protein 39	FAP216|HZF|HZFW|LIRF	protein-coding	0.973508	12.3206	0.000447986	0.0341229		11	72	27	28	19	8	23	97	91	14	95	137	298	102	30.5	76	24		5.81308	6.59497	18.5266	15.7168	9.64703	8.0295	8.92712	18.412	20.9928	8.39182	15.76	20.8	23.7652	19.9727	7.97543	36.0788	20.8166
100068851	OTOA	otoancorin	-	protein-coding	146183	OTOA	otoancorin	CT108|DFNB22	protein-coding	-0.96165	12.3002	0.000452902	0.0341249		218.5	959.3	65	189	154	153.5	181	320	119.5	130	440	229	249.5	242.5	376	69	34		115.469	87.8689	44.6011	106.088	78.1917	154.066	70.2525	60.7406	27.5675	77.924	72.9938	34.7678	19.8974	47.4841	98.3201	32.7558	29.4902
100055741	FBN1	fibrillin 1	-	protein-coding	2200	FBN1	fibrillin 1	ACMICD|ECTOL1|FBN|GPHYSD2|MASS|MFLS|MFS1|OCTD|SGS|SSKS|WMS|WMS2	protein-coding	-0.682916	12.2982	0.000453404	0.0341249		173	1093	123	126	94	105	183	343	363	93	359	283	426	284	171	107	24		91.4239	100.115	84.3991	70.7256	47.7274	105.387	71.0288	65.1063	83.7405	55.7457	59.5563	42.9664	33.9731	55.6103	44.7147	50.7952	20.8166
100069013	VPS33B	VPS33B late endosome and lysosome associated	-	protein-coding	26276	VPS33B	VPS33B late endosome and lysosome associated	-	protein-coding	-0.666481	12.288	0.000455872	0.0341249		39	163.5	18	26	22.5	15	34	45	44	14	55	59.5	138	35	34	14	19		20.61	14.9761	12.3511	14.5942	11.4241	15.0553	13.1966	8.54164	10.1504	8.39182	9.12422	9.03357	11.0054	6.85338	8.89065	6.6461	16.4798
100058141	PIK3CA	phosphatidylinositol-4,5-bisphosphate 3-kinase catalytic subunit alpha	-	protein-coding	5290	PIK3CA	phosphatidylinositol-4,5-bisphosphate 3-kinase catalytic subunit alpha	CLAPO|CLOVE|CWS5|MCAP|MCM|MCMTC|PI3K|PI3K-alpha|p110-alpha	protein-coding	0.532621	12.2581	0.000463247	0.0343879		102	527	83.5	102	94	123	167	421	396	113	406	556.5	1139.5	411	320	232	85		53.9031	48.2715	57.2953	57.2541	47.7274	123.454	64.8186	79.9118	91.3532	67.734	67.3533	84.4904	90.8742	80.4782	83.6767	110.135	73.7254
100054613	CSF2RB	colony stimulating factor 2 receptor subunit beta	-	protein-coding	1439	CSF2RB	colony stimulating factor 2 receptor subunit beta	CD131|CDw131|IL3RB|IL5RB|SMDP5|betaGMR	protein-coding	1.2315	12.2524	0.000464666	0.0343879		5	13	5	2	2	10	6	33	24	5	24	26	53	17	17	14	5		2.64231	1.19076	3.43086	1.12263	1.01548	10.0369	2.32881	6.26387	5.53656	2.99708	3.98148	3.94744	4.22671	3.32878	4.44532	6.6461	4.33679
100070948	STARD9	StAR related lipid transfer domain containing 9	-	protein-coding	57519	STARD9	StAR related lipid transfer domain containing 9	KIF16A	protein-coding	0.754663	12.2318	0.000469829	0.0344082		41	127	24	37	64	10	30	132	115	27	149	168	462	138	97	63	52		21.6669	11.6328	16.4681	20.7686	32.4953	10.0369	11.6441	25.0555	26.5293	16.1842	24.7183	25.5065	36.8441	27.0219	25.3645	29.9074	45.1026
111773426	LOC111773426	uncharacterized LOC111773426	-	ncRNA						-1.05823	12.2302	0.000470224	0.0344082		15.5	118.5	10	27.5	27	2	35.5	31	30.5	12.8	15.5	48.5	59	29.5	5	10	3		8.19116	10.8542	6.86171	15.4361	13.7089	2.00738	13.7788	5.88424	7.03604	7.67252	2.57137	7.36349	4.7052	5.77642	1.30745	4.74721	2.60207
100064377	TNFSF10	TNF superfamily member 10	TNLG6A	protein-coding	8743	TNFSF10	TNF superfamily member 10	APO2L|Apo-2L|CD253|TL2|TNLG6A|TRAIL	protein-coding	1.02514	12.1997	0.00047796	0.0347789		15	95	29	13	10	42	35	149	126	29	106	132.5	501.8	112.3	43	42	18		7.92693	8.7017	19.899	7.29709	5.07738	42.1549	13.5847	28.2823	29.0669	17.3831	17.5849	20.1168	40.0181	21.9895	11.2441	19.9383	15.6124
100056132	ZNF518B	zinc finger protein 518B	-	protein-coding	85460	ZNF518B	zinc finger protein 518B	-	protein-coding	0.535731	12.1832	0.000482218	0.0348938		129	863	127	158	161	84	201	505	651	154	592	859	1600	610	227	300	153		68.1716	79.0481	87.1438	88.6877	81.7459	84.3098	78.0153	95.8562	150.179	92.31	98.2098	130.417	127.599	119.445	59.3581	142.416	132.706
100630508	SCOC	short coiled-coil protein	-	protein-coding	60592	SCOC	short coiled-coil protein	HRIHFB2072|SCOCO|UNC-69	protein-coding	-0.637848	12.1487	0.000491224	0.0353492		351.2	2213.3	138.5	176.5	324.7	190	325.2	641.3	426.4	252.4	582.5	728.2	1188.3	517.2	216.7	195.3	79.2		185.596	202.731	95.0347	99.072	164.863	190.701	126.222	121.728	98.3662	151.293	96.6338	110.559	94.7659	101.273	56.6648	92.7131	68.6947
100061870	ZNF793	zinc finger protein 793	-	protein-coding	390927	ZNF793	zinc finger protein 793	-	protein-coding	-0.992369	12.1092	0.00050174	0.0357575		304	2247.5	81	256	333	32	261.5	369.5	249	144	632	491	755	417.5	104	59	58		160.652	205.864	55.5799	143.696	169.077	32.118	101.497	70.1364	57.4418	86.3159	104.846	74.5459	60.2106	81.751	27.1949	28.0086	50.3067
100069855	DCHS2	dachsous cadherin-related 2	-	protein-coding	54798	DCHS2	dachsous cadherin-related 2	CDH27|CDHJ|CDHR7|PCDH23|PCDHJ	protein-coding	-1.79537	12.1024	0.000503578	0.0357575		87	194	95	127	47	4	91	21	70	7	11	493	75	92.5	12	86	15		45.9762	17.7698	65.1863	71.2869	23.8637	4.01475	35.3203	3.9861	16.1483	4.19591	1.82484	74.8495	5.98119	18.1125	3.13788	40.826	13.0104
100053462	ITGB8	integrin subunit beta 8	-	protein-coding	3696	ITGB8	integrin subunit beta 8	-	protein-coding	0.779163	12.0954	0.000505467	0.0357575		573.5	4152	386	991	867	342	972	3166	3320	711	4062	4371.5	12148	2535	846.5	1533.5	954		303.073	380.31	264.862	556.262	440.209	343.261	377.268	600.952	765.891	426.185	673.865	663.701	968.793	496.38	221.351	727.985	827.459
100071362	GEMIN5	gem nuclear organelle associated protein 5	-	protein-coding	25929	GEMIN5	gem nuclear organelle associated protein 5	GEMIN-5	protein-coding	-0.555912	12.0663	0.00051341	0.0357575		105	571	68	81	107	43	93	164	154	101	214	240	266	150	126	67	31		55.4885	52.3018	46.6597	45.4665	54.328	43.1586	36.0966	31.1295	35.5263	60.541	35.5015	36.4379	21.2133	29.3716	32.9477	31.8063	26.8881
100068152	RAI14	retinoic acid induced 14	-	protein-coding	26064	RAI14	retinoic acid induced 14	NORPEG|RAI13	protein-coding	-0.619179	12.0623	0.000514521	0.0357575		49	260	29	45	45	41	56	77	61	35	102	94	173	78	137.5	31	17		25.8946	23.8152	19.899	25.2591	22.8482	41.1512	21.7356	14.6157	14.0721	20.9795	16.9213	14.2715	13.7966	15.2732	35.9548	14.7164	14.7451
111771925	LOC111771925	uncharacterized LOC111771925	-	ncRNA						1.86757	12.0596	0.000515271	0.0357575		2.5	9.8	1.4	1.2	5.1	4.8	3.3	53.7	18.3	17.1	62.9	7.9	88	8.8	8.7	3.6	7.5		1.32116	0.897649	0.96064	0.673577	2.58947	4.8177	1.28085	10.193	4.22163	10.25	10.4348	1.19941	7.01793	1.72313	2.27496	1.709	6.50518
100034115	ARNTL	aryl hydrocarbon receptor nuclear translocator like	BMAL1	protein-coding	406	ARNTL	aryl hydrocarbon receptor nuclear translocator like	BMAL1|BMAL1c|JAP3|MOP3|PASD3|TIC|bHLHe5	protein-coding	0.786609	12.0565	0.000516116	0.0357575		19	74	17	17	19	2	21	41	65	22	70	119	194	60	73	35	20		10.0408	6.77817	11.6649	9.54234	9.64703	2.00738	8.15085	7.78239	14.9948	13.1871	11.6126	18.0671	15.4713	11.7486	19.0887	16.6152	17.3471
100066130	AGR3	anterior gradient 3, protein disulphide isomerase family member	-	protein-coding	155465	AGR3	anterior gradient 3, protein disulphide isomerase family member	AG-3|AG3|BCMP11|HAG3|PDIA18|hAG-3	protein-coding	0.930547	12.0249	0.000524959	0.0361523		46	228	34	36	45	14	53	200	183	84	251	412.2	795.2	176	17	44	37.5		24.3093	20.8841	23.3298	20.2073	22.8482	14.0516	20.5712	37.9629	42.2163	50.3509	41.6396	62.5821	63.4165	34.4627	4.44532	20.8877	32.5259
100070059	ATL2	atlastin GTPase 2	-	protein-coding	64225	ATL2	atlastin GTPase 2	ARL3IP2|ARL6IP2|aip-2|atlastin2	protein-coding	0.645637	12.0074	0.000529909	0.0361523		251	1605.5	242	318.5	307	63	385.5	1159	1299.5	261	1227.5	1591.5	3596	1106	418.5	566	287.5		132.644	147.059	166.053	178.779	155.876	63.2323	149.626	219.995	299.782	156.447	203.636	241.629	286.778	216.567	109.433	268.692	249.365
100050582	STAC	SH3 and cysteine rich domain	-	protein-coding	6769	STAC	SH3 and cysteine rich domain	STAC1	protein-coding	-1.86615	12.0065	0.000530142	0.0361523		114	448	30	8	14	6	125	39	35	23	10	72	102	120	4	10	0		60.2447	41.0354	20.5851	4.49051	7.10834	6.02213	48.517	7.40276	8.07415	13.7866	1.65895	10.9314	8.13441	23.4973	1.04596	4.74721	0
106783112	LOC106783112	uncharacterized LOC106783112	-	ncRNA						0.754226	11.9749	0.00053923	0.0363361		82.5	402.5	134	97.5	93	55.5	148	363.5	385.5	103	464.5	680	2002.9	425	210.5	214	245		43.5981	36.8677	91.947	54.7281	47.2197	55.7047	57.4441	68.9975	88.931	61.7398	77.0582	103.241	159.73	83.2196	55.0436	101.59	212.503
100072861	CASP6	caspase 6	-	protein-coding	839	CASP6	caspase 6	MCH2	protein-coding	-0.687572	11.9735	0.00053962	0.0363361		87	548	32	50	64	112	119	137	104	39	166	145	278	191.5	111	46	25		45.9762	50.1951	21.9575	28.0657	32.4953	112.413	46.1881	26.0046	23.9918	23.3772	27.5386	22.0146	22.1703	37.4978	29.0253	21.8372	21.6839
100051223	SLC16A7	solute carrier family 16 member 7	MCT2	protein-coding	9194	SLC16A7	solute carrier family 16 member 7	MCT2	protein-coding	-1.37123	11.9681	0.000541205	0.0363361		53.2	558.3	13	55.2	44.5	4	105.3	74.2	38.5	35	38.7	101.6	47.7	82	12	29.7	2.7		28.1142	51.1385	8.92023	30.9845	22.5944	4.01475	40.8707	14.0842	8.88156	20.9795	6.42013	15.4254	3.80403	16.0565	3.13788	14.0992	2.34187
100070738	PGAM1	phosphoglycerate mutase 1	-	protein-coding	5223	PGAM1	phosphoglycerate mutase 1	HEL-S-35|PGAM-B|PGAMA	protein-coding	-0.604674	11.9311	0.000552053	0.036623		67	406	31	57	50	36	74	122	72	50	158	90	262	120	75	30	20		35.407	37.1883	21.2713	31.9949	25.3869	36.1328	28.722	23.1573	16.6097	29.9708	26.2114	13.6642	20.8943	23.4973	19.6117	14.2416	17.3471
100066577	LPXN	leupaxin	-	protein-coding	9404	LPXN	leupaxin	LDPL	protein-coding	1.14916	11.925	0.000553857	0.036623		2	21	4	1	5	3	6	19	21	8	18	30	64	14	16	12	11		1.05692	1.92353	2.74469	0.561314	2.53869	3.01106	2.32881	3.60647	4.84449	4.79533	2.98611	4.55474	5.10395	2.74135	4.18383	5.69666	9.54093
100072155	ABHD15	abhydrolase domain containing 15	-	protein-coding	116236	ABHD15	abhydrolase domain containing 15	-	protein-coding	1.09222	11.9248	0.000553914	0.036623		124	848	288	268	161	36	252	1325	959	243	1122	1342	3508	906	59	473	258		65.5293	77.6741	197.617	150.432	81.7459	36.1328	97.8102	251.504	221.232	145.658	186.134	203.749	279.76	177.405	15.4279	224.543	223.778
100053128	SETBP1	SET binding protein 1	-	protein-coding	26040	SETBP1	SET binding protein 1	MRD29|SEB	protein-coding	0.577133	11.8869	0.000565309	0.0371876		145	818	158	199	212	70	224	563	703	142	763	940	1962	537	423	400	204		76.627	74.9262	108.415	111.702	107.641	70.2582	86.9424	106.865	162.175	85.117	126.578	142.715	156.468	105.15	110.61	189.889	176.941
100058727	WSB1	WD repeat and SOCS box containing 1	-	protein-coding	26118	WSB1	WD repeat and SOCS box containing 1	SWIP1|WSB-1	protein-coding	1.0226	11.8637	0.000572395	0.0374646		696.8	3404	1048.5	706.5	839	138	751	2978.5	3923.3	879	5123.8	4036.5	14399.1	3094	750.5	1384.3	1575		368.232	311.796	719.451	396.569	425.992	138.509	291.49	565.362	905.066	526.886	850.013	612.84	1148.32	605.838	196.248	657.157	1366.09
102147580	LOC102147580	uncharacterized LOC102147580	-	ncRNA						0.828902	11.8472	0.000577485	0.0375136		45	229	28	39	79	9	80.5	158	261	36.5	230.5	306	591	256.5	81.5	84.5	71		23.7808	20.9757	19.2128	21.8913	40.1113	9.03319	31.2449	29.9907	60.2101	21.8787	38.2388	46.4583	47.1318	50.2255	21.3114	40.1139	61.5824
100070547	ARRDC2	arrestin domain containing 2	-	protein-coding	27106	ARRDC2	arrestin domain containing 2	CLONE24945|PP2703	protein-coding	1.64718	11.8344	0.000581451	0.0375136		41	51	84	39	73	6	31	261.5	278.5	29	571	253.5	892.3	282	27	225	190.5		21.6669	4.67144	57.6384	21.8913	37.0649	6.02213	12.0322	49.6364	64.2472	17.3831	94.726	38.4875	71.1602	55.2186	7.06022	106.812	165.232
102150861	LOC102150861	zinc finger protein 677	ZNF347	protein-coding	342926	ZNF677	zinc finger protein 677		protein-coding	0.509698	11.8334	0.000581785	0.0375136		43	310	42	48	40	29	69	214	146	54.5	246.5	259	585	183.5	143	70	28		22.7239	28.395	28.8192	26.9431	20.3095	29.1069	26.7814	40.6203	33.6807	32.6682	40.8931	39.3226	46.6533	35.9313	37.393	33.2305	24.286
100060284	LY5	lymphocyte antigen 75	-	protein-coding	4065	LY75	lymphocyte antigen 75		protein-coding	0.752726	11.8188	0.000586341	0.0375299		73	353	116	69	44	85	97	430	343	114	423	367	1518.5	280	202	124	69		38.5777	32.3337	79.5959	38.7307	22.3405	85.3135	37.6492	81.6201	79.1267	68.3334	70.1736	55.7196	121.099	54.827	52.8209	58.8654	59.8477
100063173	POC1B	POC1 centriolar protein B	-	protein-coding	282809	POC1B	POC1 centriolar protein B	CORD20|PIX1|TUWD12|WDR51B	protein-coding	0.614991	11.8142	0.000587801	0.0375299		40	196	41	36	35	46	50	193.5	173	64	139	219.5	487	154	125.5	56	30.5		21.1385	17.953	28.133	20.2073	17.7708	46.1696	19.4068	36.7291	39.9094	38.3626	23.0594	33.3255	38.8378	30.1549	32.8169	26.5844	26.4544
100066535	LOC100066535	butyrophilin subfamily 3 member A3	-	protein-coding	11119	BTN3A1	butyrophilin subfamily 3 member A1		protein-coding	3.91465	11.7644	0.000603758	0.0380891		0	0	1	5	0	1	0	194	4	14.5	59.5	3.5	113.3	1.5	0	1	7		0	0	0.686171	2.80657	0	1.00369	0	36.824	0.92276	8.69153	9.87075	0.531386	9.03558	0.293716	0	0.474721	6.0715
111770037	LOC111770037	uncharacterized LOC111770037	-	ncRNA						1.66149	11.7608	0.000604908	0.0380891		0	8	3	0	3	8	3	14	22	4	14	24	61	11	12	2	4		0	0.732775	2.05851	0	1.52321	8.0295	1.16441	2.6574	5.07518	2.39766	2.32253	3.64379	4.8647	2.15392	3.13788	0.949443	3.46943
106783366	LOC106783366	uncharacterized LOC106783366	-	ncRNA						0.565512	11.7595	0.000605332	0.0380891		60	436	61	79	93	31	105	280	220	88	304.5	454	744	206	389	141	82		31.7077	39.9362	41.8565	44.3438	47.2197	31.1143	40.7542	53.148	50.7518	52.7486	50.515	68.9284	59.3334	40.337	101.719	66.9357	71.1233
102150197	HSBP1L1	heat shock factor binding protein 1 like 1	-	protein-coding	440498	HSBP1L1	heat shock factor binding protein 1 like 1	-	protein-coding	-1.16407	11.7479	0.000609122	0.0381434		40	152	29	19	20	1	23	33	30	13	47	28	52	43	1	7	7		21.1385	13.9227	19.899	10.665	10.1548	1.00369	8.92712	6.26387	6.9207	7.7924	7.79706	4.25109	4.14696	8.41986	0.26149	3.32305	6.0715
102148195	GPR146	G protein-coupled receptor 146	-	protein-coding	115330	GPR146	G protein-coupled receptor 146	PGR8	protein-coding	1.13198	11.7375	0.00061252	0.0381726		6	28	18	10	9	11	15	56	58	8	82	48	146	45	73	21	25		3.17077	2.56471	12.3511	5.61314	4.56964	11.0406	5.82203	10.6296	13.38	4.79533	13.6034	7.28758	11.6434	8.81148	19.0887	9.96915	21.6839
111771517	LOC111771517	uncharacterized LOC111771517	-	ncRNA						1.09907	11.6964	0.000626212	0.03884		15.5	52	42	33	21	7	19	138	93	12	80.5	249	282	64.5	96.5	51.5	20.5		8.19116	4.76304	28.8192	18.5234	10.6625	7.02582	7.37458	26.1944	21.4542	7.19299	13.3545	37.8043	22.4893	12.6298	25.2337	24.4481	17.7808
100051582	TRAFD1	TRAF-type zinc finger domain containing 1	-	protein-coding	10906	TRAFD1	TRAF-type zinc finger domain containing 1	FLN29	protein-coding	-0.452381	11.6723	0.000634377	0.03916		101	562.5	95	86.5	106	48.5	120	214	151	67	251	251.5	464.5	177	174	59	49		53.3747	51.5232	65.1863	48.5537	53.8203	48.6789	46.5763	40.6203	34.8342	40.1609	41.6396	38.1839	37.0435	34.6585	45.4992	28.0086	42.5005
100054027	MRPS11	mitochondrial ribosomal protein S11	-	protein-coding	64963	MRPS11	mitochondrial ribosomal protein S11	HCC-2|MRP-S11|S11mt	protein-coding	-0.656317	11.6596	0.000638711	0.0392416		32	168.2	25	22	25	9	48	38.8	39.5	23	78.5	57	122	47	27	21	9		16.9108	15.4066	17.1543	12.3489	12.6935	9.03319	18.6305	7.36479	9.11225	13.7866	13.0228	8.654	9.7294	9.2031	7.06022	9.96915	7.80622
100054931	ALDH1A1	aldehyde dehydrogenase 1 family member A1	ALDH-E1|ALDH1|ALHDII|RalDH1	protein-coding	216	ALDH1A1	aldehyde dehydrogenase 1 family member A1	ALDC|ALDH-E1|ALDH1|ALDH11|HEL-9|HEL-S-53e|HEL12|PUMB1|RALDH1	protein-coding	-0.891707	11.6138	0.000654637	0.0400312		1911	14200	788.5	2711.5	1892.5	2079.5	2601.5	2888	2143	1447	6392.5	3442.5	5435	2820.5	7012.5	1034.5	573		1009.89	1300.68	541.046	1522	960.895	2087.17	1009.73	548.184	494.369	867.354	1060.48	522.656	433.437	552.284	1833.7	491.099	496.996
100067475	RIMKLA	ribosomal modification protein rimK like family member A	-	protein-coding	284716	RIMKLA	ribosomal modification protein rimK like family member A	FAM80A|NAAGS|NAAGS-II|NAAGS2	protein-coding	-1.29717	11.6026	0.000658604	0.0400856		7	104	4	18	7	3	12	9	10	5	17	26	14	15	5	4	0		3.69923	9.52607	2.74469	10.1037	3.55417	3.01106	4.65763	1.70833	2.3069	2.99708	2.82021	3.94744	1.11649	2.93716	1.30745	1.89889	0
100054709	LRIG3	leucine rich repeats and immunoglobulin like domains 3	-	protein-coding	121227	LRIG3	leucine rich repeats and immunoglobulin like domains 3	LIG3	protein-coding	0.648958	11.5872	0.000664075	0.0402306		85	506	83	68	80	54	156	483	378	125	200	652	909	398	169	210	68		44.9193	46.348	56.9522	38.1694	40.6191	54.1991	60.5492	91.6803	87.2008	74.927	33.179	98.9897	72.492	77.9327	44.1917	99.6915	58.9803
100052428	CHURC1	churchill domain containing 1	-	protein-coding	91612	CHURC1	churchill domain containing 1	C14orf52|My015|chch	protein-coding	-0.470071	11.5226	0.000687552	0.04146		166.5	1015.5	115	93	124	81	225	320	273	89	314.2	397.5	647.7	340.5	214	127	47.5		87.9889	93.0166	78.9097	52.2022	62.9596	81.2987	87.3305	60.7406	62.9784	53.348	52.1242	60.3503	51.6535	66.6736	55.9588	60.2896	41.1995
111768993	LOC111768993	uncharacterized LOC111768993	-	ncRNA						1.04537	11.4912	0.000699249	0.041802		12	57	21	12	22	2	22	66	74	17	66	230	114	66	52	54	31		6.34154	5.22102	14.4096	6.73577	11.1702	2.00738	8.53898	12.5277	17.0711	10.1901	10.9491	34.9197	9.0914	12.9235	13.5975	25.635	26.8881
100063883	POLR2G	RNA polymerase II subunit G	-	protein-coding	5436	POLR2G	RNA polymerase II subunit G	RPB19|RPB7|hRPB19|hsRPB7	protein-coding	-0.671934	11.4888	0.000700166	0.041802		35.5	289	22	34	52	36	45	48	55	18	114	94	191.5	91.5	38	32	15		18.7604	26.4715	15.0958	19.0847	26.4024	36.1328	17.4661	9.11109	12.6879	10.7895	18.912	14.2715	15.272	17.9167	9.9366	15.1911	13.0104
100063207	GALNT4	polypeptide N-acetylgalactosaminyltransferase 4	-	protein-coding	8693	GALNT4	polypeptide N-acetylgalactosaminyltransferase 4	GALNAC-T4|GALNACT4	protein-coding	0.664318	11.4787	0.000703983	0.041802		73	350	99	60	55	97	80	260.5	290	94	269	351.5	927	285	294.5	106	74.5		38.5777	32.0589	67.931	33.6789	27.9256	97.3577	31.0508	49.4466	66.9001	56.3451	44.6257	53.3664	73.9275	55.8061	77.0087	50.3205	64.6181
100071509	CD200	CD200 molecule	-	protein-coding	4345	CD200	CD200 molecule	MOX1|MOX2|MRC|OX-2	protein-coding	1.07801	11.4601	0.000711068	0.041802		21	168	16	9	23	52	19	55	135	46	80	166.5	332	111	164	24	44		11.0977	15.3883	10.9787	5.05183	11.678	52.1918	7.37458	10.4398	31.1431	27.5731	13.2716	25.2788	26.4767	21.735	42.8843	11.3933	38.1637
100051879	ENO1	enolase 1	-	protein-coding	2023	ENO1	enolase 1	ENO1L1|HEL-S-17|MPB1|NNE|PPH	protein-coding	-0.466343	11.4496	0.000715106	0.041802		234	1184	141	252	284	133	317	439	378	190	769	489	1054	384	391	168	102		123.66	108.451	96.7502	141.451	144.198	133.49	123.039	83.3285	87.2008	113.889	127.573	74.2422	84.0556	75.1913	102.242	79.7532	88.4705
111773947	LOC111773947	uncharacterized LOC111773947	-	ncRNA						1.16736	11.4383	0.000719467	0.041802		17	21	8	13.5	10	6	8	28	38.5	16	90.5	57.5	215	37	61.5	23	35		8.98385	1.92353	5.48937	7.57774	5.07738	6.02213	3.10508	5.3148	8.88156	9.59065	15.0135	8.72992	17.1461	7.245	16.0816	10.9186	30.3575
100061153	LOC100061153	zinc finger protein 3 homolog	ZFP3	protein-coding	124961	ZFP3	ZFP3 zinc finger protein		protein-coding	0.482512	11.421	0.000726178	0.041802		50	422	37	76	50	32	86	228	215	69	272	283	632	210	156	106	54		26.4231	38.6539	25.3883	42.6599	25.3869	32.118	33.3797	43.2777	49.5983	41.3597	45.1234	42.9664	50.4015	41.1203	40.7924	50.3205	46.8373
100071736	TMEM98	transmembrane protein 98	-	protein-coding	26022	TMEM98	transmembrane protein 98	TADA1	protein-coding	-1.65665	11.4207	0.000726286	0.041802		6	87	10	12	4	7	18	11	5	0	5	30	16	39	31	2	0		3.17077	7.96893	6.86171	6.73577	2.03095	7.02582	6.98644	2.08796	1.15345	0	0.829475	4.55474	1.27599	7.63662	8.10618	0.949443	0
100052021	ASB4	ankyrin repeat and SOCS box containing 4	-	protein-coding	51666	ASB4	ankyrin repeat and SOCS box containing 4	ASB-4	protein-coding	0.846894	11.4198	0.000726654	0.041802		56	306	68	103	101	21	108	382	243	94	603.5	443	1205.3	223	70	162	129		29.5939	28.0286	46.6597	57.8154	51.2816	21.0774	41.9186	72.5091	56.0577	56.3451	100.118	67.2583	96.1217	43.6658	18.3043	76.9049	111.889
100057523	PMM2	phosphomannomutase 2	-	protein-coding	5373	PMM2	phosphomannomutase 2	CDG1|CDG1a|CDGS|PMI|PMI1|PMM 2	protein-coding	-0.543099	11.4187	0.000727083	0.041802		213.5	1227.2	127	146.5	223.5	50	309.5	380.5	276	144	453.2	434.5	734.8	397.5	143	140	88		112.827	112.408	87.1438	82.2325	113.48	50.1844	120.128	72.2243	63.6704	86.3159	75.1836	65.9678	58.5997	77.8348	37.393	66.461	76.3275
100054652	ATG2B	autophagy related 2B	-	protein-coding	55102	ATG2B	autophagy related 2B	C14orf103	protein-coding	0.447076	11.415	0.000728527	0.041802		329.5	2340.5	322.5	404	381.5	139	532	1427	1159	421	1259.5	2022	3549	1428	1108	553.5	324		174.128	214.382	221.29	226.771	193.702	139.513	206.488	270.865	267.37	252.354	208.945	306.989	283.03	279.618	289.73	262.758	281.024
100050822	R3HDM1	R3H domain containing 1	-	protein-coding	23518	R3HDM1	R3H domain containing 1	R3HDM	protein-coding	-0.427501	11.3404	0.000758391	0.0433248		95	572.5	70	95	110	77	138.5	218	192	66	245	288.5	465	200	158	79	42		50.2039	52.4392	48.032	53.3249	55.8512	77.284	53.7568	41.3795	44.2925	39.5614	40.6443	43.8014	37.0834	39.1621	41.3154	37.503	36.429
100068542	ZDBF2	zinc finger DBF-type containing 2	-	protein-coding	57683	ZDBF2	zinc finger DBF-type containing 2	Slx9	protein-coding	1.57867	11.3254	0.000764545	0.0434856		3	16	9	3	2	2	2	8	17	11	21	38	102	52	12	3	7		1.58539	1.46555	6.17554	1.68394	1.01548	2.00738	0.776271	1.51851	3.92173	6.59357	3.48379	5.76934	8.13441	10.1822	3.13788	1.42416	6.0715
100059836	MIF4GD	MIF4G domain containing	-	protein-coding	57409	MIF4GD	MIF4G domain containing	AD023|MIFD|SLIP1	protein-coding	-0.688265	11.3046	0.000773166	0.0437847		50	328	39	56	83.5	8	93	121.5	78	35	146	100	175	147.5	60.5	41	11		26.4231	30.0438	26.7607	31.4336	42.3961	8.0295	36.0966	23.0624	17.9938	20.9795	24.2207	15.1825	13.9561	28.8821	15.8201	19.4636	9.54093
102148913	LOC102148913	uncharacterized LOC102148913	-	ncRNA						0.713764	11.2796	0.000783621	0.0438159		13	107	12.5	25	13	4	19.1	71.5	50	14	97.6	83.5	168.7	57.5	65.6	27.5	22		6.87001	9.80086	8.57714	14.0329	6.6006	4.01475	7.41339	13.5717	11.5345	8.39182	16.1913	12.6774	13.4537	11.2591	17.1537	13.0548	19.0819
100072416	SRA1	steroid receptor RNA activator 1	-	protein-coding	10011	SRA1	steroid receptor RNA activator 1	SRA|SRAP|STRAA1|pp7684	protein-coding	-0.624897	11.2794	0.000783721	0.0438159		26	155	27.5	18.5	30	14.5	37.5	49	45	20.5	55.5	72.5	99.5	51.5	21	17.5	11.5		13.74	14.1975	18.8697	10.3843	15.2321	14.5535	14.5551	9.3009	10.381	12.288	9.20717	11.0073	7.93504	10.0843	5.49128	8.30762	9.97461
100055668	TEF	TEF transcription factor, PAR bZIP family member	-	protein-coding	7008	TEF	TEF transcription factor, PAR bZIP family member	-	protein-coding	0.614142	11.2718	0.000786932	0.0438159		58	237	43	59	97	21	82	228	208	53	311	234	572	179	175	124	75		30.6508	21.7085	29.5054	33.1175	49.2506	21.0774	31.8271	43.2777	47.9835	31.769	51.5933	35.527	45.6165	35.0501	45.7607	58.8654	65.0518
100071826	PLA2G2C	phospholipase A2 group IIC	-	protein-coding	391013	PLA2G2C	phospholipase A2 group IIC	UBXN10-AS1	protein-coding	-1.41189	11.2488	0.000796749	0.0438159		837.5	8541.4	397.5	1184.5	1180.5	50.5	2150.7	1191	823	534	2211.3	1306	1457	2215.3	95	250	77		442.587	782.365	272.753	664.877	599.385	50.6862	834.763	226.069	189.858	320.088	366.843	198.283	116.195	433.78	24.8415	118.68	66.7865
100050565	CASK	calcium/calmodulin dependent serine protein kinase	-	protein-coding	8573	CASK	calcium/calmodulin dependent serine protein kinase	CAGH39|CAMGUK|CMG|FGS4|LIN2|MICPCH|MRXSNA|TNRC8|hCASK	protein-coding	-0.694068	11.2483	0.000796947	0.0438159		352.7	2743.5	130.2	356.5	373.8	83.2	383	557.2	394.5	197.2	1148.7	741	1304.5	565.2	207.2	180.3	106.5		186.389	251.296	89.3395	200.109	189.793	83.5068	148.656	105.765	91.0072	118.205	190.564	112.502	104.033	110.672	54.1806	85.5922	92.3736
100057506	FBXO32	F-box protein 32	-	protein-coding	114907	FBXO32	F-box protein 32	Fbx32|MAFbx	protein-coding	0.73469	11.2382	0.000801291	0.0438159		48	439.5	101	122	102	65	149	512	556	58	371.5	667	1571.5	580	315	149	83		25.3662	40.2568	69.3033	68.4803	51.7893	65.2397	57.8322	97.1849	128.264	34.7661	61.63	101.267	125.326	113.57	82.3692	70.7335	71.9907
100053106	SPDEF	SAM pointed domain containing ETS transcription factor	-	protein-coding	25803	SPDEF	SAM pointed domain containing ETS transcription factor	PDEF|bA375E1.3	protein-coding	-0.929693	11.2356	0.00080245	0.0438159		298	2029.3	117	299	475	25	541.5	541.5	300	179.5	718	509.5	620.5	644	118	166	81		157.482	185.877	80.2821	167.833	241.176	25.0922	210.175	102.784	69.207	107.595	119.113	77.3546	49.4844	126.102	30.8558	78.8037	70.256
100056483	ILF2	interleukin enhancer binding factor 2	-	protein-coding	3608	ILF2	interleukin enhancer binding factor 2	NF45|PRO3063	protein-coding	-0.516406	11.2334	0.000803388	0.0438159		86	504.7	42	56	74	52	85.5	141.5	102	57	183	144	325.5	150.5	128	57	25		45.4477	46.2289	28.8192	31.4336	37.5726	52.1918	33.1856	26.8587	23.5304	34.1667	30.3588	21.8627	25.9584	29.4695	33.4707	27.0591	21.6839
100058763	ALG13	ALG13 UDP-N-acetylglucosaminyltransferase subunit	-	protein-coding	79868	ALG13	ALG13 UDP-N-acetylglucosaminyltransferase subunit	CDG1S|CXorf45|EIEE36|GLT28D1|MDS031|TDRD13|YGL047W	protein-coding	0.592013	11.232	0.000803992	0.0438159		116	475.5	61	49.5	64	23	77.5	218.3	217	96.5	299	417.5	631.5	236	234	106	91		61.3016	43.5543	41.8565	27.7851	32.4953	23.0848	30.0805	41.4365	50.0597	57.8436	49.6026	63.3868	50.3616	46.2113	61.1886	50.3205	78.9295
100064911	ELL2	elongation factor for RNA polymerase II 2	-	protein-coding	22936	ELL2	elongation factor for RNA polymerase II 2	MRCCAT1	protein-coding	0.728895	11.1888	0.000822944	0.0443412		52	396.5	264	76	73	47	119	315	393	91	266	606.5	1008	350	167	161	100		27.48	36.3181	181.149	42.6599	37.0649	47.1733	46.1881	59.7915	90.6612	54.5468	44.1281	92.0816	80.3872	68.5338	43.6688	76.4301	86.7357
100630227	LOC100630227	protein BEX1	-	protein-coding	84707	BEX2	brain expressed X-linked 2		protein-coding	-0.675002	11.186	0.00082419	0.0443412		98	751	53.5	119	82.5	34.5	180.8	223	136	84.5	196.5	216.5	317	232.5	141	38.5	22.5		51.7893	68.7892	36.7102	66.7964	41.8884	34.6272	70.1749	42.3286	31.3738	50.6506	32.5984	32.87	25.2805	45.526	36.87	18.2768	19.5155
100067096	CNPY3	canopy FGF signaling regulator 3	-	protein-coding	10695	CNPY3	canopy FGF signaling regulator 3	CAG4A|EIEE60|ERDA5|PRAT4A|TNRC5	protein-coding	-0.627593	11.1839	0.000825119	0.0443412		35	263.5	26	39	48	8	84	81	72	20	84	103.5	133	91	45	25	18		18.4962	24.1358	17.8405	21.8913	24.3714	8.0295	32.6034	15.375	16.6097	11.9883	13.9352	15.7138	10.6066	17.8188	11.767	11.868	15.6124
100059948	CLDN4	claudin 4	-	protein-coding	1364	CLDN4	claudin 4	CPE-R|CPER|CPETR|CPETR1|WBSCR8|hCPE-R	protein-coding	0.768406	11.1791	0.000827249	0.0443412		57	146	32	41	39	10	35	152	153	71	168.5	157	429.5	187	80	30	58		30.1223	13.3731	21.9575	23.0139	19.8018	10.0369	13.5847	28.8518	35.2956	42.5585	27.9533	23.8365	34.2523	36.6166	20.9192	14.2416	50.3067
100033943	MFGE8	milk fat globule EGF and factor V/VIII domain containing	MFGE-8	protein-coding	4240	MFGE8	milk fat globule EGF and factor V/VIII domain containing	BA46|EDIL1|HMFG|HsT19888|MFG-E8|MFGM|OAcGD3S|SED1|SPAG10|hP47	protein-coding	0.738312	11.1201	0.000853984	0.0455715		10	68	15	18	19	5	26	79	74	12	90	75	134	81	61	28	11		5.28462	6.22859	10.2926	10.1037	9.64703	5.01844	10.0915	14.9953	17.0711	7.19299	14.9305	11.3868	10.6864	15.8607	15.9509	13.2922	9.54093
111771214	LOC111771214	uncharacterized LOC111771214	-	ncRNA	1787	TRDMT1	tRNA aspartic acid methyltransferase 1		protein-coding	1.13956	11.1067	0.00086017	0.0455715		6	30	4	8	15	2	3	27	34	18	37	51	109	11	25	9	9		3.17077	2.74791	2.74469	4.49051	7.61607	2.00738	1.16441	5.12499	7.84346	10.7895	6.13811	7.74306	8.69266	2.15392	6.53724	4.27249	7.80622
100070045	BAG2	BAG cochaperone 2	-	protein-coding	9532	BAG2	BAG cochaperone 2	BAG-2|dJ417I1.2	protein-coding	-0.592004	11.1055	0.000860699	0.0455715		34.5	162	31.5	29	33	20.5	41	64.5	51	29	68	84	123.5	48	58	17.5	8		18.2319	14.8387	21.6144	16.2781	16.7554	20.5756	15.9136	12.243	11.7652	17.3831	11.2809	12.7533	9.84902	9.39892	15.1664	8.30762	6.93886
106782641	IDO1	indoleamine 2,3-dioxygenase 1	-	protein-coding	3620	IDO1	indoleamine 2,3-dioxygenase 1	IDO|IDO-1|INDO	protein-coding	-1.54869	11.04	0.000891692	0.0470214		88	689.5	31	105	84	8	120	94	42	115	241	95	88	108	1	12	12		46.5047	63.156	21.2713	58.938	42.65	8.0295	46.5763	17.8425	9.68898	68.9328	39.9807	14.4233	7.01793	21.1476	0.26149	5.69666	10.4083
100059259	MAGEE2	MAGE family member E2	-	protein-coding	139599	MAGEE2	MAGE family member E2	HCA3	protein-coding	0.963654	11.0292	0.000896901	0.0471054		15	39	8	15	9	9	9	46	57	12	98	61	196	42	29	16	24		7.92693	3.57228	5.48937	8.41971	4.56964	9.03319	3.49322	8.73146	13.1493	7.19299	16.2577	9.2613	15.6308	8.22405	7.5832	7.59554	20.8166
100054883	GNPNAT1	glucosamine-phosphate N-acetyltransferase 1	-	protein-coding	64841	GNPNAT1	glucosamine-phosphate N-acetyltransferase 1	GNA1|GNPNAT|Gpnat1	protein-coding	-0.893139	11.0141	0.000904195	0.0471765		310.5	2683	156	222	283	47	479.5	428.5	337	200	562	680.5	912.5	549	82	106	43		164.087	245.754	107.043	124.612	143.69	47.1733	186.111	81.3354	77.7425	119.883	93.233	103.317	72.7711	107.5	21.4421	50.3205	37.2964
102151002	LOC102151002	uncharacterized LOC102151002	-	protein-coding						0.947273	11.01	0.000906205	0.0471765		4	27	9	5	4	3	8	35	20	8	48	32	72	22	17	11	5		2.11385	2.47311	6.17554	2.80657	2.03095	3.01106	3.10508	6.6435	4.6138	4.79533	7.96296	4.85839	5.74194	4.30784	4.44532	5.22193	4.33679
100061990	DIXDC1	DIX domain containing 1	-	protein-coding	85458	DIXDC1	DIX domain containing 1	CCD1	protein-coding	0.666886	11.0018	0.000910232	0.0471765		54	173	43	47	36	40	50	187	200	36	215	231	573	138	190	70	53		28.5369	15.8463	29.5054	26.3818	18.2786	40.1475	19.4068	35.4953	46.138	21.579	35.6674	35.0715	45.6963	27.0219	49.683	33.2305	45.9699
100058583	SMTN	smoothelin	-	protein-coding	6525	SMTN	smoothelin	-	protein-coding	-0.977247	10.9967	0.000912744	0.0471765		13	45	5	9	14	4	12	19	13	5	15	10	28	16	5	5	4		6.87001	4.12186	3.43086	5.05183	7.10834	4.01475	4.65763	3.60647	2.99897	2.99708	2.48842	1.51825	2.23298	3.13297	1.30745	2.37361	3.46943
100629284	FAM227A	family with sequence similarity 227 member A	-	protein-coding	646851	FAM227A	family with sequence similarity 227 member A	-	protein-coding	-0.759165	10.9789	0.000921528	0.0474423		68	436.5	12	35	50	28	63	62	62	27	131	76	180	106	64	20	31		35.9354	39.982	8.23406	19.646	25.3869	28.1033	24.4525	11.7685	14.3028	16.1842	21.7322	11.5387	14.3548	20.7559	16.7353	9.49443	26.8881
100057090	PDLIM3	PDZ and LIM domain 3	-	protein-coding	27295	PDLIM3	PDZ and LIM domain 3	ALP	protein-coding	1.54179	10.9716	0.00092521	0.0474443		2	33	29	5	10	12	10	23	42	21	57	46	409	116	29	27	42		1.05692	3.0227	19.899	2.80657	5.07738	12.0443	3.88136	4.36573	9.68898	12.5877	9.45601	6.98393	32.6174	22.714	7.5832	12.8175	36.429
100062248	ARID5A	AT-rich interaction domain 5A	-	protein-coding	10865	ARID5A	AT-rich interaction domain 5A	MRF-1|MRF1|RP11-363D14	protein-coding	1.214	10.9577	0.000932136	0.047612		8	17	35	6	5	5	9	29	31.5	12	33	37	116.5	40	31	36	20		4.2277	1.55715	24.016	3.36789	2.53869	5.01844	3.49322	5.50461	7.26673	7.19299	5.47453	5.61751	9.29078	7.83243	8.10618	17.09	17.3471
100062894	JADE2	jade family PHD finger 2	PHF15	protein-coding	23338	JADE2	jade family PHD finger 2	JADE-2|PHF15	protein-coding	0.607739	10.9359	0.000943164	0.0478119		73	616	96	128	183	20	215	448	429.8	120	562.3	730.5	1106	568	396	246	113		38.5777	56.4237	65.8725	71.8482	92.9161	20.0738	83.4492	85.0368	99.1505	71.9299	93.2827	110.908	88.2026	111.221	103.55	116.781	98.0114
100059160	KLHL21	kelch like family member 21	-	protein-coding	9903	KLHL21	kelch like family member 21	-	protein-coding	0.703585	10.9355	0.00094339	0.0478119		29	138	42	39	50	16	51	214	158	19	182	196	332	144	144	99	28		15.3254	12.6404	28.8192	21.8913	25.3869	16.059	19.7949	40.6203	36.449	11.3889	30.1929	29.7576	26.4767	28.1967	37.6545	46.9974	24.286
111771824	LOC111771824	uncharacterized LOC111771824	-	ncRNA						0.806724	10.8772	0.000973542	0.0489544		26.5	159.9	22.8	35	29	18.2	34.3	74.5	84.8	44.4	151.1	115.5	639.7	144.4	164.1	52.9	74.3		14.0042	14.6463	15.6447	19.646	14.7244	18.2671	13.3131	14.1412	19.5625	26.6141	25.0667	17.5357	51.0155	28.2751	42.9104	25.1128	64.4447
100061428	AOPEP	aminopeptidase O (putative)	C23H9orf3	protein-coding	84909	AOPEP	aminopeptidase O (putative)	AP-O|APO|C90RF3|C9orf3|ONPEP	protein-coding	0.46613	10.8723	0.000976138	0.0489544		190	872	158	163	213	60	223.8	691	527	218.5	613.7	855.5	1810.8	613	422	250.5	226.5		100.408	79.8725	108.415	91.4942	108.148	60.2213	86.8647	131.162	121.574	130.972	101.81	129.886	144.41	120.032	110.349	118.918	196.456
102149005	LOC102149005	short/branched chain specific acyl-CoA dehydrogenase, mitochondrial pseudogene	-	pseudo	36	ACADSB	acyl-CoA dehydrogenase short/branched chain		protein-coding	-1.23548	10.868	0.000978417	0.0489544		18.5	76.5	3.5	8.5	22.5	3	7.5	21.5	8.5	5	23	15.5	24.5	17	1.5	3	1.5		9.77655	7.00716	2.4016	4.77117	11.4241	3.01106	2.91102	4.08101	1.96086	2.99708	3.81558	2.35328	1.95385	3.32878	0.392234	1.42416	1.30104
100066131	LOC100066131	uncharacterized LOC100066131	-	protein-coding						1.31637	10.8631	0.000980968	0.0489544		159	646.5	205.5	380	139	3348	259.5	1098.3	897.1	521.5	1732.5	987.5	11584.9	1001.5	2404.7	352.5	781.5		84.0255	59.2174	141.008	213.299	70.5756	3360.35	100.721	208.473	206.952	312.595	287.413	149.927	923.886	196.104	628.804	167.339	677.84
111772690	LOC111772690	uncharacterized LOC111772690	-	ncRNA						2.04356	10.8405	0.000993061	0.0493688		5	9	20	5	5	0	0	21	39	5	62	54	177	21	0	25	10		2.64231	0.824372	13.7234	2.80657	2.53869	0	0	3.9861	8.99691	2.99708	10.2855	8.19853	14.1156	4.11203	0	11.868	8.67357
100050819	CDK8	cyclin dependent kinase 8	-	protein-coding	1024	CDK8	cyclin dependent kinase 8	IDDHBA|K35	protein-coding	0.611922	10.8119	0.00100851	0.0499461		128	524	96	133	105	46	112	337	429	99	645.5	580	1589	342	206	218	125		67.6431	47.9967	65.8725	74.6548	53.3125	46.1696	43.4712	63.9674	98.966	59.3422	107.085	88.0583	126.721	66.9673	53.8669	103.489	108.42
100070912	CCT5	chaperonin containing TCP1 subunit 5	-	protein-coding	22948	CCT5	chaperonin containing TCP1 subunit 5	CCT-epsilon|CCTE|HEL-S-69|PNAS-102|TCP-1-epsilon	protein-coding	-0.424763	10.7626	0.0010357	0.0510985		145	829.5	89.5	125.5	107.5	98	162	284.5	220.5	95	333.5	294.5	710.8	261	203.5	98	58		76.627	75.9796	61.4123	70.4449	54.5819	98.3614	62.878	54.0022	50.8671	56.9445	55.326	44.7124	56.6857	51.1066	53.2131	46.5227	50.3067
100057016	LDHA	lactate dehydrogenase A	-	protein-coding	3939	LDHA	lactate dehydrogenase A	GSD11|HEL-S-133P|LDHM|PIG19	protein-coding	-0.874888	10.6982	0.00107239	0.0525155		59	192.5	54.5	23	15.5	37.5	41	45.5	66	18.5	64.5	38.8	178.5	77.5	41.5	22.5	18		31.1793	17.6324	37.3963	12.9102	7.86994	37.6383	15.9136	8.63655	15.2255	11.0892	10.7002	5.8908	14.2352	15.1753	10.8518	10.6812	15.6124
100050325	CCBE1	collagen and calcium binding EGF domains 1	-	protein-coding	147372	CCBE1	collagen and calcium binding EGF domains 1	HKLLS1	protein-coding	-0.788934	10.6981	0.00107248	0.0525155		426	3042.7	140	290.5	303	89	791	494	423	312	869	680	999.5	728.5	219	227	82		225.125	278.702	96.064	163.062	153.845	89.3282	307.015	93.7683	97.5819	187.018	144.163	103.241	79.7093	142.648	57.2662	107.762	71.1233
100055698	IGF1R	insulin like growth factor 1 receptor	-	protein-coding	3480	IGF1R	insulin like growth factor 1 receptor	CD221|IGFIR|IGFR|JTK13	protein-coding	0.580853	10.6653	0.00109166	0.0532544		924	5956.5	1058	1317	1222	380	1786	4405	3597	1479	6173	6109	13483.5	4196.5	2528.5	2370	946		488.299	545.597	725.969	739.251	620.456	381.401	693.21	836.132	829.792	886.536	1024.07	927.497	1075.3	821.72	661.176	1125.09	820.52
100052122	LOC100052122	phosphatidylinositol 3-kinase regulatory subunit gamma	PIK3R3	protein-coding	8503	PIK3R3	phosphoinositide-3-kinase regulatory subunit 3		protein-coding	-0.745576	10.6409	0.00110614	0.0537594		60	447	22	49	53	21	54	112	48	43	82	140	144	88	43	16	21		31.7077	40.9438	15.0958	27.5044	26.9101	21.0774	20.9593	21.2592	11.0731	25.7749	13.6034	21.2554	11.4839	17.2313	11.2441	7.59554	18.2145
100071093	TES	testin LIM domain protein	-	protein-coding	26136	TES	testin LIM domain protein	TESS|TESS-2	protein-coding	-0.431097	10.6205	0.00111842	0.0538564		137	808	93	113	146	94	164	290	219	116	303	419	649	262	195	101	45		72.3993	74.0103	63.8139	63.4285	74.1298	94.3467	63.6542	55.0461	50.5211	69.5322	50.2662	63.6145	51.7572	51.3024	50.9905	47.9469	39.0311
102149974	EFCAB8	EF-hand calcium binding domain 8	-	protein-coding	388795	EFCAB8	EF-hand calcium binding domain 8	-	protein-coding	0.811846	10.6167	0.0011207	0.0538564		51	260	70	58.5	53	19	75	286.5	293	53	180	490	590	267	76	100.5	134.5		26.9516	23.8152	48.032	32.8369	26.9101	19.0701	29.1102	54.3818	67.5922	31.769	29.8611	74.3941	47.052	52.2815	19.8732	47.7095	116.66
100065814	BACH2	BTB domain and CNC homolog 2	-	protein-coding	60468	BACH2	BTB domain and CNC homolog 2	BTBD25|IMD60	protein-coding	0.804419	10.6103	0.00112459	0.0538564		38	94	54	29	40	12	32	105	163	97	188	139	448	134	94	48	24		20.0816	8.6101	37.0533	16.2781	20.3095	12.0443	12.4203	19.9305	37.6025	58.1433	31.1882	21.1036	35.7276	26.2386	24.58	22.7866	20.8166
100066778	USP20	ubiquitin specific peptidase 20	-	protein-coding	10868	USP20	ubiquitin specific peptidase 20	LSFR3A|VDU2|hVDU2	protein-coding	0.652352	10.6102	0.00112468	0.0538564		22	124.5	41	34	34	15	45	119	124.5	26	184.5	140.5	285.5	132	72	68	41		11.6262	11.4038	28.133	19.0847	17.2631	15.0553	17.4661	22.5879	28.7209	15.5848	30.6076	21.3314	22.7684	25.847	18.8273	32.281	35.5617
111768642	LOC111768642	uncharacterized LOC111768642	-	ncRNA						1.51857	10.5676	0.00115086	0.0547625		7	16	0	1	3	3	3	15	24	1	25	22	76	33	6.3	9	16		3.69923	1.46555	0	0.561314	1.52321	3.01106	1.16441	2.84721	5.53656	0.599416	4.14737	3.34014	6.06094	6.46175	1.64738	4.27249	13.8777
100069648	CHN2	chimerin 2	-	protein-coding	1124	CHN2	chimerin 2	ARHGAP3|BCH|CHN2-3|RHOGAP3	protein-coding	-0.870821	10.5658	0.00115201	0.0547625		16	228.5	12	22	29	10	57	30	32	23	35	95	69	50	27	13	8		8.45539	20.9299	8.23406	12.3489	14.7244	10.0369	22.1237	5.69443	7.38208	13.7866	5.80632	14.4233	5.50269	9.79054	7.06022	6.17138	6.93886
100050849	ATF3	activating transcription factor 3	-	protein-coding	467	ATF3	activating transcription factor 3	-	protein-coding	1.24316	10.54	0.00116817	0.0553287		44	48	13	8	10	12	27	66	223	15	57	163	206	195	32	44	37		23.2523	4.39665	8.92023	4.49051	5.07738	12.0443	10.4797	12.5277	51.4439	8.99124	9.45601	24.7474	16.4283	38.1831	8.36767	20.8877	32.0922
100072180	SSH2	slingshot protein phosphatase 2	-	protein-coding	85464	SSH2	slingshot protein phosphatase 2	SSH-2|SSH-2L	protein-coding	0.54346	10.5189	0.00118157	0.055495		101	491	130	95	129	105	132	412	458	138	621	516	1322	339	322	192	93		53.3747	44.9741	89.2023	53.3249	65.4982	105.387	51.2339	78.2035	105.656	82.7194	103.021	78.3415	105.428	66.3798	84.1996	91.1465	80.6642
100060297	C1R	complement C1r	-	protein-coding	715	C1R	complement C1r	EDSPD1	protein-coding	0.686903	10.5185	0.00118183	0.055495		25	127	56.5	28	30	74	33	113.5	136	38	167	149	333	112	96	57	25		13.2116	11.6328	38.7687	15.7168	15.2321	74.2729	12.8085	21.5439	31.3738	22.7778	27.7045	22.6219	26.5565	21.9308	25.103	27.0591	21.6839
100057244	NLN	neurolysin	-	protein-coding	57486	NLN	neurolysin	AGTBP|EP24.16|MEP|MOP	protein-coding	-1.15076	10.5118	0.00118616	0.055495		19	79	4	24	12	23	16	13	11	6	34	15	65	14	58	8	3		10.0408	7.23615	2.74469	13.4715	6.09286	23.0848	6.21017	2.46759	2.53759	3.59649	5.64043	2.27737	5.1837	2.74135	15.1664	3.79777	2.60207
100051761	FERMT1	fermitin family member 1	-	protein-coding	55612	FERMT1	fermitin family member 1	C20orf42|DTGCU2|KIND1|UNC112A|URP1	protein-coding	-0.992194	10.5078	0.00118872	0.055495		389	6164	182	758	533	419	1311.5	713	572	441	1702	923.5	795	1318.5	1852	329	113		205.572	564.603	124.883	425.476	270.625	420.545	509.04	135.338	131.955	264.342	282.353	140.21	63.4006	258.176	484.279	156.183	98.0114
100630536	SUMO2	small ubiquitin like modifier 2	-	protein-coding	6613	SUMO2	small ubiquitin like modifier 2	HSMT3|SMT3B|SMT3H2|SUMO3|Smt3A	protein-coding	-0.391343	10.4995	0.0011941	0.055547		243.8	1359.8	137.2	190.2	175.2	132	288.8	450.5	359.2	135.5	589.8	527.3	1148	455.8	351.2	172.8	82.3		128.839	124.553	94.1427	106.762	88.9558	132.487	112.094	85.5113	82.8638	81.2208	97.8448	80.0571	91.552	89.2505	91.8351	82.0318	71.3835
100056543	COX11	cytochrome c oxidase copper chaperone COX11	-	protein-coding	1353	COX11	cytochrome c oxidase copper chaperone COX11	COX11P	protein-coding	-0.687622	10.4769	0.00120879	0.0557413		17	143	14	18	13	12	33	39	32	11	39	52	76	37	12	13	8		8.98385	13.0983	9.6064	10.1037	6.6006	12.0443	12.8085	7.40276	7.38208	6.59357	6.4699	7.89488	6.06094	7.245	3.13788	6.17138	6.93886
100053805	PPAT	phosphoribosyl pyrophosphate amidotransferase	-	protein-coding	5471	PPAT	phosphoribosyl pyrophosphate amidotransferase	ATASE|GPAT|PRAT	protein-coding	-0.550143	10.4759	0.00120944	0.0557413		327	1897.5	144	254	270.5	113	284	546	395	276	677	639	1012	547	228.5	136	99		172.807	173.805	98.8087	142.574	137.343	113.417	110.231	103.639	91.1225	165.439	112.311	97.0159	80.7061	107.108	59.7504	64.5621	85.8684
111768310	LOC111768310	uncharacterized LOC111768310	-	ncRNA						2.03049	10.4733	0.00121112	0.0557413		2	2	0	7	5	0	2	7	5	7	20	13	80	13	8	9	8		1.05692	0.183194	0	3.9292	2.53869	0	0.776271	1.3287	1.15345	4.19591	3.3179	1.97372	6.37993	2.54554	2.09192	4.27249	6.93886
100063148	PREX2	phosphatidylinositol-3,4,5-trisphosphate dependent Rac exchange factor 2	DEPDC2	protein-coding	80243	PREX2	phosphatidylinositol-3,4,5-trisphosphate dependent Rac exchange factor 2	DEP.2|DEPDC2|P-REX2|PPP1R129	protein-coding	0.722224	10.4632	0.00121778	0.0558293		229	1755.8	710	515.5	381.5	361	620	1458	1710.5	784.5	2819	2690.5	6253.5	1543.2	1187.5	941	531		121.018	160.826	487.182	289.358	193.702	362.331	240.644	276.749	394.595	470.242	467.658	408.484	498.711	302.175	310.519	446.713	460.567
100059021	LOC100059021	60S ribosomal protein L12	-	protein-coding	65065	NBEAL1	neurobeachin like 1		protein-coding	-0.623807	10.4574	0.0012216	0.0558293		69.5	217	40.5	42	56	56.5	77.5	105.5	79.5	21	101	93.5	294	78.5	105.3	46	22		36.7281	19.8765	27.7899	23.5752	28.4333	56.7084	30.0805	20.0254	18.3399	12.5877	16.7554	14.1956	23.4463	15.3711	27.5349	21.8372	19.0819
100068133	KNG1	kininogen 1	-	protein-coding	3827	KNG1	kininogen 1	BDK|BK|HMWK|KNG	protein-coding	1.67024	10.4483	0.00122763	0.0559088		1	4	4	7	2	19	3	13	19.5	7	19	35	65	23	79	12	4		0.528462	0.366387	2.74469	3.9292	1.01548	19.0701	1.16441	2.46759	4.49845	4.19591	3.152	5.31386	5.1837	4.50365	20.6577	5.69666	3.46943
100059946	TUFT1	tuftelin 1	-	protein-coding	7286	TUFT1	tuftelin 1	-	protein-coding	0.534308	10.4362	0.00123568	0.0560792		50	205.5	48.5	55	40	25	51	183	172	46	216	170	397.5	185.5	160	82	47		26.4231	18.8232	33.2793	30.8723	20.3095	25.0922	19.7949	34.736	39.6787	27.5731	35.8333	25.8102	31.7003	36.3229	41.8383	38.9271	40.7658
100060925	PLSCR4	phospholipid scramblase 4	-	protein-coding	57088	PLSCR4	phospholipid scramblase 4	TRA1	protein-coding	0.652883	10.4294	0.00124023	0.0560902		16	130	16	29	17	16	32	76.5	121	26	113.5	99	338	99	77	34	18		8.45539	11.9076	10.9787	16.2781	8.63155	16.059	12.4203	14.5208	27.9135	15.5848	18.8291	15.0306	26.9552	19.3853	20.1347	16.1405	15.6124
100072985	PAPSS1	3'-phosphoadenosine 5'-phosphosulfate synthase 1	-	protein-coding	9061	PAPSS1	3'-phosphoadenosine 5'-phosphosulfate synthase 1	ATPSK1|PAPSS|SK1	protein-coding	-0.529038	10.3864	0.00126945	0.0571323		206	1000	109	121	145	143	183	355	231	105	376	423.5	580	359.5	285	102	42		108.863	91.5968	74.7927	67.919	73.6221	143.527	71.0288	67.3841	53.2894	62.9386	62.3765	64.2977	46.2545	70.394	74.5245	48.4216	36.429
100050590	GPX7	glutathione peroxidase 7	-	protein-coding	2882	GPX7	glutathione peroxidase 7	CL683|GPX6|GPx-7|GSHPx-7|NPGPx	protein-coding	-0.792462	10.3802	0.00127376	0.0571323		40	318	12	31	39	26	67	98	73	22	48	92	127	118	26	19	12		21.1385	29.1278	8.23406	17.4007	19.8018	26.0959	26.0051	18.6018	16.8404	13.1871	7.96296	13.9679	10.1281	23.1057	6.79873	9.0197	10.4083
100050369	SLC31A1	solute carrier family 31 member 1	-	protein-coding	1317	SLC31A1	solute carrier family 31 member 1	COPT1|CTR1	protein-coding	-0.778847	10.3656	0.00128386	0.0571323		823	5196	397	632	606	181	1238	1521	747	548	1332	1427.5	1284	1910.5	772	339	110		434.924	475.937	272.41	354.751	307.689	181.668	480.512	288.708	172.325	328.48	220.972	216.73	102.398	374.096	201.87	160.931	95.4093
100146850	ATP5F1D	ATP synthase F1 subunit delta	ATP5D	protein-coding	513	ATP5F1D	ATP synthase F1 subunit delta	ATP5D|MC5DN5	protein-coding	-0.783639	10.3643	0.00128479	0.0571323		19	88	15	16	21	3	17	29	17	10	39	30	46	28	10	14	6		10.0408	8.06052	10.2926	8.98103	10.6625	3.01106	6.59831	5.50461	3.92173	5.99416	6.4699	4.55474	3.66846	5.4827	2.6149	6.6461	5.20414
111767575	UBALD1	UBA like domain containing 1	-	protein-coding	124402	UBALD1	UBA like domain containing 1	FAM100A|PP11303	protein-coding	0.914934	10.3637	0.0012852	0.0571323		5	48	16	9	14	1	15	36	60	10	61	75	86	40	28	26	16		2.64231	4.39665	10.9787	5.05183	7.10834	1.00369	5.82203	6.83331	13.8414	5.99416	10.1196	11.3868	6.85843	7.83243	7.32171	12.3428	13.8777
100072043	MSGN1	mesogenin 1	-	protein-coding	343930	MSGN1	mesogenin 1	MSOG|pMsgn1	protein-coding	-1.91485	10.3446	0.00129854	0.0575288		15	58	7	19	4	5	23	7	88	2	13	6	2	37	0	8	0		7.92693	5.31262	4.8032	10.665	2.03095	5.01844	8.92712	1.3287	20.3007	1.19883	2.15663	0.910948	0.159498	7.245	0	3.79777	0
111774016	LOC111774016	monocarboxylate transporter 2-like	-	protein-coding	9194	SLC16A7	solute carrier family 16 member 7		protein-coding	-1.32806	10.3269	0.00131104	0.0577531		23.2	248.3	6.8	22.7	15.7	1	46.2	34	17	17.5	16	40.8	25.8	38.7	4	12.3	1.3		12.2603	22.7435	4.66597	12.7418	7.97149	1.00369	17.9319	6.45369	3.92173	10.4898	2.65432	6.19444	2.05753	7.57788	1.04596	5.83907	1.12756
100630758	LOC100630758	cytochrome c oxidase subunit 7B, mitochondrial	-	protein-coding	1349	COX7B	cytochrome c oxidase subunit 7B		protein-coding	-0.557525	10.3236	0.00131339	0.0577531		100	292	45	63	76	45	70	123	100	55	166	127	372	124	80	41	20		52.8462	26.7463	30.8777	35.3628	38.5881	45.166	27.1695	23.3472	23.069	32.9679	27.5386	19.2817	29.6667	24.2805	20.9192	19.4636	17.3471
100056391	MHCX1	MHC class I heavy chain	-	protein-coding						-0.669978	10.3187	0.0013169	0.0577531		113.3	675	124	134.2	126	111.2	169	244.9	179.1	67.5	234.4	449.6	514.3	398.5	133.1	28.5	70.8		59.8747	61.8279	85.0853	75.3284	63.975	111.61	65.5949	46.4855	41.3166	40.4606	38.8858	68.2604	41.015	78.0306	34.8043	13.5296	61.4089
100050664	STK24	serine/threonine kinase 24	-	protein-coding	8428	STK24	serine/threonine kinase 24	HEL-S-95|MST3|MST3B|STE20|STK3	protein-coding	0.460385	10.3021	0.00132877	0.0579684		189	974.3	210.5	160	198	111	242	751	753.3	215	798.8	1053	2009.2	608	341	295	153		99.8793	89.2428	144.439	89.8103	100.532	111.409	93.9288	142.551	173.779	128.874	132.517	159.871	160.232	119.053	89.168	140.043	132.706
100052657	NFATC2	nuclear factor of activated T cells 2	-	protein-coding	4773	NFATC2	nuclear factor of activated T cells 2	NFAT1|NFATP	protein-coding	0.680091	10.2994	0.00133071	0.0579684		80	279	29	67	102	58	61	217	250.5	76	414	302	867	205	210	131	93		42.277	25.5555	19.899	37.6081	51.7893	58.2139	23.6763	41.1897	57.7878	45.5556	68.6805	45.851	69.1425	40.1412	54.9128	62.1885	80.6642
100064013	FUT11	fucosyltransferase 11	-	protein-coding	170384	FUT11	fucosyltransferase 11	FUCTXI	protein-coding	0.521227	10.2534	0.00136431	0.059234		35	296	48	66	62	21	48	190	176	66	214	304	441	162	132	95.5	40		18.4962	27.1127	32.9362	37.0467	31.4798	21.0774	18.6305	36.0647	40.6014	39.5614	35.5015	46.1547	35.1694	31.7213	34.5166	45.3359	34.6943
100054196	PXMP4	peroxisomal membrane protein 4	-	protein-coding	11264	PXMP4	peroxisomal membrane protein 4	PMP24	protein-coding	-0.773623	10.2363	0.00137703	0.0595874		12	77	7	10	12	3	21	19	15	8	26	22	39	27	12	5	3		6.34154	7.05296	4.8032	5.61314	6.09286	3.01106	8.15085	3.60647	3.46035	4.79533	4.31327	3.34014	3.11022	5.28689	3.13788	2.37361	2.60207
100059135	SUOX	sulfite oxidase	-	protein-coding	6821	SUOX	sulfite oxidase	-	protein-coding	0.641608	10.2176	0.00139107	0.0598293		136	514	178	153	160	41	168	530	621	114	765	731	1308	449	284	328.5	145		71.8708	47.0808	122.139	85.8811	81.2381	41.1512	65.2068	100.602	143.258	68.3334	126.91	110.984	104.312	87.919	74.263	155.946	125.767
100071727	ECE1	endothelin converting enzyme 1	-	protein-coding	1889	ECE1	endothelin converting enzyme 1	ECE	protein-coding	0.582254	10.2166	0.00139181	0.0598293		118.5	505	167	157.5	124	80	196	497	495.5	126	832	503.5	1968.5	545.5	495	220	133		62.6227	46.2564	114.591	88.407	62.9596	80.295	76.0746	94.3377	114.307	75.5264	138.025	76.4437	156.986	106.815	129.437	104.439	115.359
100065502	CITED2	Cbp/p300 interacting transactivator with Glu/Asp rich carboxy-terminal domain 2	-	protein-coding	10370	CITED2	Cbp/p300 interacting transactivator with Glu/Asp rich carboxy-terminal domain 2	ASD8|MRG-1|MRG1|P35SRJ|VSD2	protein-coding	0.904098	10.185	0.00141586	0.0606629		134	857	295	197	212	52	321	921	1314	190	697	1628	2717	823	190	769	204		70.8139	78.4985	202.421	110.579	107.641	52.1918	124.592	174.819	303.127	113.889	115.629	247.17	216.678	161.152	49.683	365.061	176.941
100071881	DKK1	dickkopf WNT signaling pathway inhibitor 1	-	protein-coding	22943	DKK1	dickkopf WNT signaling pathway inhibitor 1	DKK-1|SK	protein-coding	1.40071	10.1614	0.00143414	0.061245		14	66	52	17	16	0	19	103	171	32	74	170	222	186	3	32	20		7.39847	6.04539	35.6809	9.54234	8.12381	0	7.37458	19.5509	39.448	19.1813	12.2762	25.8102	17.7043	36.4208	0.784469	15.1911	17.3471
102148309	C20H6orf52	chromosome 20 C6orf52 homolog	-	protein-coding	347744	C6orf52	chromosome 6 open reading frame 52	-	protein-coding	0.538768	10.151	0.00144224	0.0613896		29	192	25	40	29	16	48	117	115.5	37	134	159	428.5	107	136	46	33		15.3254	17.5866	17.1543	22.4526	14.7244	16.059	18.6305	22.2083	26.6447	22.1784	22.2299	24.1401	34.1725	20.9517	35.5626	21.8372	28.6228
100051847	PPP1R11	protein phosphatase 1 regulatory inhibitor subunit 11	-	protein-coding	6992	PPP1R11	protein phosphatase 1 regulatory inhibitor subunit 11	CFAP255|HCG-V|HCGV|IPP3|TCTE5|TCTEX5	protein-coding	-0.496498	10.0966	0.00148546	0.063023		43	281	33	46	45	24	69	82.5	62	35	120	90	173	108	72	36	27		22.7239	25.7387	22.6437	25.8205	22.8482	24.0885	26.7814	15.6597	14.3028	20.9795	19.9074	13.6642	13.7966	21.1476	18.8273	17.09	23.4187
100054794	ERGIC3	ERGIC and golgi 3	-	protein-coding	51614	ERGIC3	ERGIC and golgi 3	C20orf47|C2orf47|CGI-54|Erv46|NY-BR-84|PRO0989|SDBCAG84|dJ477O4.2	protein-coding	-0.444604	10.0788	0.00149987	0.0634281		69	308	48	69	68	37	90	123	107	40	197	145	303	125	89.5	56	34		36.4639	28.2118	32.9362	38.7307	34.5262	37.1365	34.9322	23.3472	24.6838	23.9766	32.6813	22.0146	24.164	24.4763	23.4033	26.5844	29.4902
106782272	LOC106782272	uncharacterized LOC106782272	-	ncRNA						1.67711	10.045	0.00152762	0.0643925		1	9	1	2	5	0	5	20	22	3	15	19	97	15	1	8	12		0.528462	0.824372	0.686171	1.12263	2.53869	0	1.94068	3.79629	5.07518	1.79825	2.48842	2.88467	7.73567	2.93716	0.26149	3.79777	10.4083
100072430	CCN6	cellular communication network factor 6	WISP3	protein-coding	8838	CCN6	cellular communication network factor 6	LIBC|PPAC|PPD|WISP-3|WISP3	protein-coding	1.66792	10.037	0.00153428	0.0644529		1	4	10	2	3	6	3	16	25	2	13	16	87	17	17	11	5		0.528462	0.366387	6.86171	1.12263	1.52321	6.02213	1.16441	3.03703	5.76725	1.19883	2.15663	2.42919	6.93818	3.32878	4.44532	5.22193	4.33679
100064749	PAQR5	progestin and adipoQ receptor family member 5	-	protein-coding	54852	PAQR5	progestin and adipoQ receptor family member 5	MPRG	protein-coding	1.97486	10.0285	0.00154132	0.0644529		1	15	17	2	1	12	4	10	24	39	32	19	444	47	14	5	13		0.528462	1.37395	11.6649	1.12263	0.507738	12.0443	1.55254	1.89814	5.53656	23.3772	5.30864	2.88467	35.4086	9.2031	3.66085	2.37361	11.2756
100072734	SMTNL2	smoothelin like 2	-	protein-coding	342527	SMTNL2	smoothelin like 2	-	protein-coding	2.22565	10.0255	0.0015439	0.0644529		13	3	0	2	4	0	0	16	16	6	42	11	38	6	2	4	8		6.87001	0.274791	0	1.12263	2.03095	0	0	3.03703	3.69104	3.59649	6.96759	1.67007	3.03047	1.17486	0.522979	1.89889	6.93886
100064398	ZMIZ1	zinc finger MIZ-type containing 1	-	protein-coding	57178	ZMIZ1	zinc finger MIZ-type containing 1	MIZ|NEDDFSA|RAI17|TRAFIP10|ZIMP10	protein-coding	0.495179	10.0183	0.0015499	0.0644966		75	476	104	111	118.3	59	152.5	334	342	115	501	432.7	864	340	361	215	120		39.6347	43.6001	71.3618	62.3059	60.0654	59.2176	59.1907	63.398	78.896	68.9328	83.1134	65.6945	68.9033	66.5757	94.3977	102.065	104.083
100052257	LTA4H	leukotriene A4 hydrolase	-	protein-coding	4048	LTA4H	leukotriene A4 hydrolase	-	protein-coding	0.733466	9.97575	0.00158616	0.0657952		183	730	211.5	168	171	110	184	669	1053.5	108.5	980	827.5	2733.2	947.5	212	295.5	229.5		96.7085	66.8657	145.125	94.3008	86.8233	110.406	71.417	126.986	243.032	65.0366	162.577	125.635	217.97	185.531	55.4358	140.28	199.059
100051190	CCDC122	coiled-coil domain containing 122	-	protein-coding	160857	CCDC122	coiled-coil domain containing 122	-	protein-coding	0.672054	9.95077	0.00160782	0.0664821		12	174	15	28	26	10	48	115	82	22	99	166.5	267	154	118	42	19		6.34154	15.9379	10.2926	15.7168	13.2012	10.0369	18.6305	21.8286	18.9166	13.1871	16.4236	25.2788	21.293	30.1549	30.8558	19.9383	16.4798
100051800	FRMD6	FERM domain containing 6	-	protein-coding	122786	FRMD6	FERM domain containing 6	C14orf31|EX1|Willin|c14_5320	protein-coding	0.636021	9.93295	0.00162347	0.0667825		26	139.5	37	32	42	23	36	136	162	41	164	117	391	137.5	108	39	53		13.74	12.7778	25.3883	17.9621	21.325	23.0848	13.9729	25.8147	37.3718	24.576	27.2068	17.7635	31.1819	26.924	28.2409	18.5141	45.9699
111772303	LOC111772303	monocarboxylate transporter 2-like	-	protein-coding	9194	SLC16A7	solute carrier family 16 member 7		protein-coding	-1.31437	9.93082	0.00162534	0.0667825		31.7	392.8	9.5	35.7	25.5	2	72.3	46.7	32.5	27	22.7	65.8	33.2	61.5	6	15.7	2.7		16.7522	35.9792	6.51863	20.0389	12.9473	2.00738	28.0622	8.86433	7.49742	16.1842	3.76582	9.99006	2.64767	12.0424	1.56894	7.45312	2.34187
111771351	LOC111771351	uncharacterized LOC111771351	-	ncRNA						1.15514	9.91263	0.00164149	0.0672339		3	21	6	1	4	0	4	13.5	15	6	26	20	48	13	24	12	4		1.58539	1.92353	4.11703	0.561314	2.03095	0	1.55254	2.56249	3.46035	3.59649	4.31327	3.03649	3.82796	2.54554	6.27575	5.69666	3.46943
100630825	OCIAD2	OCIA domain containing 2	-	protein-coding	132299	OCIAD2	OCIA domain containing 2	-	protein-coding	1.66623	9.90252	0.00165052	0.0673921		2	7	10.5	5	0	9	2	16	22	2	32	17	91	11	19	12	9		1.05692	0.641178	7.2048	2.80657	0	9.03319	0.776271	3.03703	5.07518	1.19883	5.30864	2.58102	7.25717	2.15392	4.9683	5.69666	7.80622
100051646	PLXNA2	plexin A2	-	protein-coding	5362	PLXNA2	plexin A2	OCT|PLXN2	protein-coding	1.20689	9.8949	0.00165738	0.0674604		36	42	9	8	18	3	13	36	20	20	124.5	56	202	29	86	42	27		19.0246	3.84707	6.17554	4.49051	9.13929	3.01106	5.04576	6.83331	4.6138	11.9883	20.6539	8.50218	16.1093	5.67851	22.4881	19.9383	23.4187
100065829	DSC2	desmocollin 2	-	protein-coding	1824	DSC2	desmocollin 2	ARVD11|CDHF2|DG2|DGII/III|DSC3	protein-coding	-0.568396	9.87919	0.00167159	0.0675968		525	5628.3	352.5	708.5	588.5	267	1182.5	1282	769	535.5	1683	1550	2158.2	1448.5	920.5	444	190		277.443	515.535	241.875	397.691	298.804	267.985	458.97	243.342	177.401	320.987	279.201	235.328	172.115	283.632	240.701	210.776	164.798
100072253	BBOX1	gamma-butyrobetaine hydroxylase 1	-	protein-coding	8424	BBOX1	gamma-butyrobetaine hydroxylase 1	BBH|BBOX|G-BBH|gamma-BBH	protein-coding	2.16521	9.87805	0.00167262	0.0675968		1	9	13	0	1	1	1	35	70	5	20	12	46	13	0	6	2		0.528462	0.824372	8.92023	0	0.507738	1.00369	0.388136	6.6435	16.1483	2.99708	3.3179	1.8219	3.66846	2.54554	0	2.84833	1.73471
100059695	POLR2J	RNA polymerase II subunit J	-	protein-coding	5439	POLR2J	RNA polymerase II subunit J	POLR2J1|RPB11|RPB11A|RPB11m|hRPB14	protein-coding	-0.588651	9.86088	0.0016883	0.0675968		30	199	16	23	23	22	38.9	60	38	11	74	69	153	57	34	18	8		15.8539	18.2278	10.9787	12.9102	11.678	22.0811	15.0985	11.3889	8.76622	6.59357	12.2762	10.4759	12.2016	11.1612	8.89065	8.54498	6.93886
100061681	CRCP	CGRP receptor component	-	protein-coding	27297	CRCP	CGRP receptor component	C17|CGRP-RCP|CGRPRCP|POLR3I|POLR3J|RCP|RCP9|RPC9	protein-coding	-0.46829	9.85301	0.00169554	0.0675968		83.5	649	49.5	70	69	39	109	156.5	119	70	176	221	363.5	161.5	102	54	32		44.1266	59.4464	33.9655	39.292	35.0339	39.1438	42.3068	29.7059	27.4521	41.9591	29.1975	33.5532	28.9888	31.6234	26.6719	25.635	27.7554
100062610	STK39	serine/threonine kinase 39	-	protein-coding	27347	STK39	serine/threonine kinase 39	DCHT|PASK|SPAK	protein-coding	-0.536315	9.84208	0.00170564	0.0675968		733.5	6641.3	441	601.5	497.5	267.5	1169.2	1222.5	835.5	482	1430	1622.5	3440.9	1753.5	799.8	476	238.5		387.627	608.322	302.602	337.631	252.6	268.487	453.808	232.048	192.741	288.918	237.23	246.335	274.409	343.354	209.139	225.967	206.865
100063624	ELOVL2	ELOVL fatty acid elongase 2	-	protein-coding	54898	ELOVL2	ELOVL fatty acid elongase 2	SSC2	protein-coding	-0.643411	9.84	0.00170758	0.0675968		231	1477	103	196.5	198	161	312	465	356	137	284	767.5	574	448	512	117	61		122.075	135.289	70.6757	110.298	100.532	161.594	121.098	88.2636	82.1256	82.1199	47.1142	116.525	45.776	87.7232	133.883	55.5424	52.9088
100063955	SUCLG2	succinate-CoA ligase GDP-forming subunit beta	-	protein-coding	8801	SUCLG2	succinate-CoA ligase GDP-forming subunit beta	G-SCS|GBETA|GTPSCS	protein-coding	-0.596562	9.83904	0.00170847	0.0675968		647	5667.3	292	537.5	516	226	1125.5	1207	678	415.5	1312	1545.5	2488.8	1407.5	472	419	193		341.915	519.107	200.362	301.706	261.993	226.833	436.847	229.106	156.408	249.057	217.654	234.645	198.48	275.604	123.423	198.908	167.4
100054875	TRANK1	tetratricopeptide repeat and ankyrin repeat containing 1	-	protein-coding	9881	TRANK1	tetratricopeptide repeat and ankyrin repeat containing 1	LBA1	protein-coding	0.765899	9.83841	0.00170905	0.0675968		325.5	1657	665	327	462	148	572	1619	2187.5	398	1622	3321	3928.5	1695	464	1126	327		172.014	151.776	456.304	183.55	234.575	148.546	222.014	307.309	504.634	238.567	269.082	504.21	313.295	331.899	121.331	534.536	283.626
100071561	PANK1	pantothenate kinase 1	-	protein-coding	53354	PANK1	pantothenate kinase 1	PANK	protein-coding	-0.682479	9.83783	0.00170959	0.0675968		141	1109	80	130	212	42	261	314	221	125	280	515	409	331	162	69	30		74.5131	101.581	54.8937	72.9709	107.641	42.1549	101.303	59.6017	50.9825	74.927	46.4506	78.1897	32.6174	64.8134	42.3613	32.7558	26.0207
100058260	ADGRG2	adhesion G protein-coupled receptor G2	GPR64	protein-coding	10149	ADGRG2	adhesion G protein-coupled receptor G2	CBAVDX|EDDM6|GPR64|HE6|TM7LN2	protein-coding	-1.25742	9.83457	0.00171263	0.0675968		106.5	1708	54	322.5	366.5	21	205	226.5	292	103	627	328.5	339	266	30	43	21		56.2812	156.447	37.0533	181.024	186.086	21.0774	79.5678	42.9929	67.3615	61.7398	104.016	49.8744	27.035	52.0857	7.84469	20.413	18.2145
100055139	ARRDC4	arrestin domain containing 4	-	protein-coding	91947	ARRDC4	arrestin domain containing 4	-	protein-coding	0.543356	9.82037	0.0017259	0.0679149		263	1598.5	253	393.5	320	172	424.5	1191	1502.5	322.5	1374	1406	4800	1278	487	480	348		138.986	146.418	173.601	220.877	162.476	172.634	164.764	226.069	346.612	193.312	227.94	213.465	382.796	250.246	127.345	227.866	301.84
100059460	DNAJB11	DnaJ heat shock protein family (Hsp40) member B11	-	protein-coding	51726	DNAJB11	DnaJ heat shock protein family (Hsp40) member B11	ABBP-2|ABBP2|DJ9|Dj-9|EDJ|ERdj3|ERj3|ERj3p|PKD6|PRO1080|UNQ537	protein-coding	-0.502239	9.81129	0.00173444	0.0679664		45	368.5	40	48	58	15	72	92.5	72	48	107	150	230.5	112	57	46	20		23.7808	33.7534	27.4469	26.9431	29.4488	15.0553	27.9458	17.5578	16.6097	28.772	17.7508	22.7737	18.3822	21.9308	14.9049	21.8372	17.3471
100146222	OFD1	OFD1 centriole and centriolar satellite protein	-	protein-coding	8481	OFD1	OFD1 centriole and centriolar satellite protein	71-7A|CXorf5|JBTS10|RP23|SGBS2	protein-coding	0.465845	9.8079	0.00173764	0.0679664		94	490	63	77	107	58	116	278.5	241.5	115	358	418.5	870.5	276.5	349	187	87		49.6754	44.8825	43.2288	43.2212	54.328	58.2139	45.0237	52.8633	55.7116	68.9328	59.3904	63.5386	69.4216	54.1417	91.2599	88.7729	75.4601
100049811	PLAAT3	phospholipase A and acyltransferase 3	-	protein-coding	11145	PLAAT3	phospholipase A and acyltransferase 3	AdPLA|H-REV107|H-REV107-1|HRASLS3|HREV107|HREV107-1|HREV107-3|HRSL3|PLA2G16|PLAAT-3	protein-coding	-0.554501	9.80181	0.0017434	0.0679874		66.5	528.8	67.5	49	77	42	136	182	143.3	34	174.5	211.5	327.7	243.3	80	57	23		35.1427	48.4364	46.3166	27.5044	39.0958	42.1549	52.7864	34.5462	33.0579	20.3801	28.9487	32.1109	26.1338	47.6408	20.9192	27.0591	19.9492
100053514	VASH2	vasohibin 2	-	protein-coding	79805	VASH2	vasohibin 2	-	protein-coding	-1.24723	9.77215	0.00177175	0.0688869		17	159	3	10	5	20	26	16	10	12	28	17	29	30	23	2	1		8.98385	14.5639	2.05851	5.61314	2.53869	20.0738	10.0915	3.03703	2.3069	7.19299	4.64506	2.58102	2.31273	5.87432	6.01426	0.949443	0.867357
100063417	GET3	guided entry of tail-anchored proteins factor 3, ATPase	ASNA1	protein-coding	439	GET3	guided entry of tail-anchored proteins factor 3, ATPase	ARSA-I|ARSA1|ASNA-I|ASNA1|TRC40	protein-coding	-0.59039	9.75021	0.00179302	0.0693287		33	144	14	30	36	16	27	58	40	14	67	60	114	54	30	13	15		17.4392	13.1899	9.6064	16.8394	18.2786	16.059	10.4797	11.0092	9.2276	8.39182	11.115	9.10948	9.0914	10.5738	7.84469	6.17138	13.0104
102148429	FRMD8	FERM domain containing 8	-	protein-coding	83786	FRMD8	FERM domain containing 8	FKSG44|iTAP	protein-coding	0.731918	9.74945	0.00179376	0.0693287		257.8	1592.4	397.8	265.5	362.7	83.8	503.7	1172.3	1469.1	272.3	1409.4	1726.7	3822.6	1468.1	472.2	724	754.4		136.238	145.859	272.959	149.029	184.157	84.109	195.504	222.519	338.907	163.221	233.812	262.156	304.849	287.47	123.475	343.698	654.334
100066574	STRADB	STE20 related adaptor beta	-	protein-coding	55437	STRADB	STE20 related adaptor beta	ALS2CR2|CALS-21|ILPIP|ILPIPA|PAPK|PRO1038	protein-coding	-0.690172	9.71547	0.00182723	0.0704132		172	1487	83	153.5	111	34	319	284.5	264.5	66	302	341	477	478.5	154	125	45		90.8955	136.205	56.9522	86.1617	56.359	34.1254	123.815	54.0022	61.0175	39.5614	50.1003	51.7722	38.0403	93.6954	40.2694	59.3402	39.0311
100072241	ANXA5	annexin A5	-	protein-coding	308	ANXA5	annexin A5	ANX5|ENX2|HEL-S-7|PP4|RPRGL3	protein-coding	-0.557444	9.68956	0.00185318	0.071062		303	1797.5	159.5	216	239	78	423.5	591	453	186	645	562.5	950.5	532.5	182	177	61		160.124	164.645	109.444	121.244	121.349	78.2877	164.375	112.18	104.503	111.491	107.002	85.4014	75.8016	104.269	47.5911	84.0257	52.9088
100061624	ATP10D	ATPase phospholipid transporting 10D (putative)	-	protein-coding	57205	ATP10D	ATPase phospholipid transporting 10D (putative)	ATPVD	protein-coding	-0.667523	9.68582	0.00185695	0.071062		81	717	30	73	119	39	127	135	101	24	214	257	288	217	118	82	21		42.8054	65.6749	20.5851	40.9759	60.4209	39.1438	49.2932	25.6249	23.2997	14.386	35.5015	39.0189	22.9678	42.4909	30.8558	38.9271	18.2145
102148243	LOC102148243	uncharacterized LOC102148243	-	ncRNA						0.789569	9.67801	0.00186486	0.071062		5	58	5	7	23	2	18	37	43	13	51	62	125	44	23	18	9		2.64231	5.31262	3.43086	3.9292	11.678	2.00738	6.98644	7.02313	9.91967	7.7924	8.46064	9.41313	9.96864	8.61567	6.01426	8.54498	7.80622
100073220	RGMB	repulsive guidance molecule BMP co-receptor b	-	protein-coding	285704	RGMB	repulsive guidance molecule BMP co-receptor b	DRAGON	protein-coding	0.679104	9.677	0.00186589	0.071062		118	754	85	188	131	34	196	568	472	145	703	593	1596	438	111	360	154		62.3585	69.064	58.3246	105.527	66.5137	34.1254	76.0746	107.815	108.886	86.9153	116.624	90.032	127.28	85.7651	29.0253	170.9	133.573
100066589	ID4	inhibitor of DNA binding 4, HLH protein	-	protein-coding	3400	ID4	inhibitor of DNA binding 4, HLH protein	IDB4|bHLHb27	protein-coding	0.519036	9.6567	0.00188663	0.0714459		336	1541	347	314	322	89	380	912.5	1520	332	1273	1452	2913	1162	1013	438	316		177.563	141.151	238.101	176.253	163.492	89.3282	147.492	173.206	350.649	199.006	211.184	220.449	232.309	227.532	264.889	207.928	274.085
111769066	LOC111769066	uncharacterized LOC111769066	-	ncRNA						0.609163	9.65639	0.00188694	0.0714459		25	136.5	33.5	45	32.5	9	56.5	121	139	27.5	156	224.5	267	123	94	67.5	32.5		13.2116	12.503	22.9867	25.2591	16.5015	9.03319	21.9297	22.9675	32.0659	16.4839	25.8796	34.0846	21.293	24.0847	24.58	32.0437	28.1891
100072343	LOC100072343	protocadherin alpha-C2	PCDHA4|PCDHA5|PCDHA7	protein-coding	56134	PCDHAC2	protocadherin alpha subfamily C, 2		protein-coding	0.778062	9.64405	0.00189966	0.0715773		29	217.8	32.3	14	32.5	45	19.5	173.3	138.7	36.8	126.3	140	292	130.2	157	54	58		15.3254	19.9498	22.1633	7.8584	16.5015	45.166	7.56864	32.8948	31.9967	22.0585	20.9525	21.2554	23.2868	25.4946	41.0539	25.635	50.3067
100055539	RPRD1B	regulation of nuclear pre-mRNA domain containing 1B	-	protein-coding	58490	RPRD1B	regulation of nuclear pre-mRNA domain containing 1B	C20orf77|CREPT|K-H|Kub5-Hera|NET60|dJ1057B20.2	protein-coding	-0.436682	9.64121	0.0019026	0.0715773		200	1001	131	183	197	152	239	367	284	186	476	522	825	413	337	128	72		105.692	91.6884	89.8885	102.721	100.024	152.561	92.7644	69.6618	65.5159	111.491	78.966	79.2525	65.7931	80.8698	88.122	60.7643	62.4497
100057665	HNRNPH2	heterogeneous nuclear ribonucleoprotein H2	-	protein-coding	3188	HNRNPH2	heterogeneous nuclear ribonucleoprotein H2	FTP3|HNRPH'|HNRPH2|MRXSB|NRPH2|hnRNPH'	protein-coding	-0.42375	9.63707	0.0019069	0.0715773		105	489	71	58	82	40	88	170	130	54	177	222	385	181	123	62	32		55.4885	44.7909	48.7182	32.5562	41.6345	40.1475	34.1559	32.2684	29.9897	32.3684	29.3634	33.7051	30.7034	35.4417	32.1632	29.4327	27.7554
102148147	LOC102148147	neurofilament light polypeptide-like	-	protein-coding						-1.14078	9.63146	0.00191272	0.0715897		15	165	2	9	10	13.5	34	11	7	11.5	29.2	22.5	36.3	23	41.3	9	5.5		7.92693	15.1135	1.37234	5.05183	5.07738	13.5498	13.1966	2.08796	1.61483	6.89328	4.84413	3.41605	2.89489	4.50365	10.7995	4.27249	4.77047
100058667	SEC14L3	SEC14 like lipid binding 3	-	protein-coding	266629	SEC14L3	SEC14 like lipid binding 3	TAP2	protein-coding	1.68423	9.59571	0.00195033	0.0726557		2	7	6	1	4	0	2	8	15	6	18	7	63	6	24	7	8		1.05692	0.641178	4.11703	0.561314	2.03095	0	0.776271	1.51851	3.46035	3.59649	2.98611	1.06277	5.0242	1.17486	6.27575	3.32305	6.93886
100630257	WBP1	WW domain binding protein 1	-	protein-coding	23559	WBP1	WW domain binding protein 1	WBP-1	protein-coding	-0.574319	9.59379	0.00195236	0.0726557		57	279	28	47	63	17	64	117	74	31	138	109	114	89	59	33	13		30.1223	25.5555	19.2128	26.3818	31.9875	17.0627	24.8407	22.2083	17.0711	18.5819	22.8935	16.5489	9.0914	17.4272	15.4279	15.6658	11.2756
100063248	SRGN	serglycin	-	protein-coding	5552	SRGN	serglycin	PPG|PRG|PRG1	protein-coding	0.916838	9.58827	0.00195824	0.0726669		3	27	9	6	3	7	8	29	26	13	38	32	75	29	12	15	3		1.58539	2.47311	6.17554	3.36789	1.52321	7.02582	3.10508	5.50461	5.99794	7.7924	6.30401	4.85839	5.98119	5.67851	3.13788	7.12082	2.60207
100069362	RBFOX2	RNA binding fox-1 homolog 2	-	protein-coding	23543	RBFOX2	RNA binding fox-1 homolog 2	FOX2|Fox-2|HNRBP2|HRNBP2|RBM9|RTA|dJ106I20.3|fxh	protein-coding	0.406174	9.57794	0.00196929	0.0727112		196.5	1201.3	240.5	224	217	116	309.5	698	744	192	852.2	1072.5	2124	846	653.7	360	199		103.843	110.035	165.024	125.734	110.179	116.428	120.128	132.49	171.633	115.088	141.376	162.832	169.387	165.656	170.936	170.9	172.604
100050479	USP51	ubiquitin specific peptidase 51	-	protein-coding	158880	USP51	ubiquitin specific peptidase 51	-	protein-coding	0.767845	9.57672	0.0019706	0.0727112		10	55	17	17.3	17	4	14	40	59	12	57	81	177	52	42	36	16		5.28462	5.03783	11.6649	9.71074	8.63155	4.01475	5.4339	7.59257	13.6107	7.19299	9.45601	12.2978	14.1156	10.1822	10.9826	17.09	13.8777
100052045	LOC100052045	annexin A8	ANXA8|ANXA8L1	protein-coding	653145	ANXA8	annexin A8		protein-coding	1.89938	9.57047	0.00197732	0.072753		9	5	2	0	3	0	0	22	11	8	8	11	67	6	5	4	3		4.75616	0.457984	1.37234	0	1.52321	0	0	4.17591	2.53759	4.79533	1.32716	1.67007	5.34319	1.17486	1.30745	1.89889	2.60207
100060067	KIAA1107	KIAA1107 ortholog	-	protein-coding	23285	KIAA1107	KIAA1107		protein-coding	0.496384	9.55191	0.00199742	0.0732856		52	322	60	82	93.5	31	108	290.5	248	68	324.5	464	758	246	169.5	92	66		27.48	29.4942	41.1703	46.0278	47.4735	31.1143	41.9186	55.1411	57.2111	40.7603	53.8329	70.4466	60.4499	48.1694	44.3225	43.6744	57.2456
100057839	CCT3	chaperonin containing TCP1 subunit 3	-	protein-coding	7203	CCT3	chaperonin containing TCP1 subunit 3	CCT-gamma|CCTG|PIG48|TCP-1-gamma|TRIC5	protein-coding	-0.464739	9.53985	0.00201058	0.0735613		163	686.3	72	111	117	95	146	278	216	101	319	280	580	255	163	85	38		86.1393	62.8629	49.4043	62.3059	59.4054	95.3504	56.6678	52.7684	49.829	60.541	52.9205	42.5109	46.2545	49.9317	42.6228	40.3513	32.9596
111774673	LOC111774673	uncharacterized LOC111774673	-	ncRNA						1.85437	9.53348	0.00201757	0.0736104		1	5	1	3	7	1	2	12	34	1	16	36	78	4	4	9	7		0.528462	0.457984	0.686171	1.68394	3.55417	1.00369	0.776271	2.27777	7.84346	0.599416	2.65432	5.46569	6.22043	0.783243	1.04596	4.27249	6.0715
100059578	SNW1	SNW domain containing 1	-	protein-coding	22938	SNW1	SNW domain containing 1	Bx42|FUN20|NCOA-62|PRPF45|Prp45|SKIIP|SKIP|SKIP1	protein-coding	-0.38708	9.50914	0.00204451	0.0743582		186.2	990.3	103	169.5	173.5	117	247	397	245.5	132	436.5	467.5	979	359	300	154	66		98.3996	90.7084	70.6757	95.1428	88.0926	117.431	95.8695	75.3563	56.6344	79.1229	72.4131	70.978	78.0744	70.2961	78.4469	73.1071	57.2456
102148991	LOC102148991	uncharacterized LOC102148991	-	ncRNA						1.31869	9.50149	0.00205306	0.0743582		3	10	2	3	3	1	5	18	12	2	27	20	66	20	2	7	7		1.58539	0.915968	1.37234	1.68394	1.52321	1.00369	1.94068	3.41666	2.76828	1.19883	4.47916	3.03649	5.26344	3.91621	0.522979	3.32305	6.0715
100063334	MFHAS1	malignant fibrous histiocytoma amplified sequence 1	-	protein-coding	9258	MFHAS1	malignant fibrous histiocytoma amplified sequence 1	LRRC65|MASL1|ROCO4	protein-coding	0.541433	9.49957	0.0020552	0.0743582		201	780	162	179	274	81.5	196	654	585.5	198	1027	926	2283	552	259	321	199		106.221	71.4455	111.16	100.475	139.12	81.8006	76.0746	124.139	135.069	118.684	170.374	140.59	182.067	108.088	67.7258	152.386	172.604
100061697	CNDP2	carnosine dipeptidase 2	-	protein-coding	55748	CNDP2	carnosine dipeptidase 2	CN2|CPGL|HEL-S-13|HsT2298|PEPA	protein-coding	-0.575191	9.49424	0.00206118	0.0743681		304	1178	319	176	338.5	120	203	626.5	339	189	620.5	670.5	852	414.5	235	188	79		160.652	107.901	218.889	98.7913	171.869	120.443	78.7915	118.919	78.2039	113.29	102.938	101.798	67.9463	81.1636	61.4501	89.2476	68.5212
106783246	LOC106783246	uncharacterized LOC106783246	-	ncRNA						0.589678	9.48896	0.00206711	0.0743762		24	149	19	25	20	7	54	116	85	24	88.5	140	225	93	77	49	38		12.6831	13.6479	13.0373	14.0329	10.1548	7.02582	20.9593	22.0185	19.6086	14.386	14.6817	21.2554	17.9436	18.2104	20.1347	23.2613	32.9596
100066224	TRAK2	trafficking kinesin protein 2	-	protein-coding	66008	TRAK2	trafficking kinesin protein 2	ALS2CR3|CALS-C|GRIF-1|GRIF1|MILT2|OIP98	protein-coding	-0.819643	9.47123	0.00208719	0.0748916		447	5957.3	209	366.5	242.8	97.5	1098.5	450	589.5	204.6	870	638.5	962.5	1321	386.5	292.5	84.5		236.223	545.67	143.41	205.722	123.279	97.8596	426.367	85.4164	135.992	122.64	144.329	96.94	76.7586	258.666	101.066	138.856	73.2917
100146183	LOC100146183	ubiquinol-cytochrome-c reductase complex assembly factor 2	MNF1	protein-coding	84300	UQCC2	ubiquinol-cytochrome c reductase complex assembly factor 2		protein-coding	-0.698405	9.44194	0.00212079	0.0758882		21	159.5	18	28	27	22	19	43	22	13	81	55	96.5	32.5	39.5	17	11		11.0977	14.6097	12.3511	15.7168	13.7089	22.0811	7.37458	8.16201	5.07518	7.7924	13.4375	8.35035	7.69579	6.36385	10.3288	8.07026	9.54093
106782537	LOC106782537	uncharacterized LOC106782537	-	ncRNA						0.891468	9.42765	0.00213738	0.0760887		6	53	3	13	11	1	10	34	22	11	45	51	77	35	56	22	15		3.17077	4.85463	2.05851	7.29709	5.58512	1.00369	3.88136	6.45369	5.07518	6.59357	7.46527	7.74306	6.14069	6.85338	14.6434	10.4439	13.0104
100053113	TC2N	tandem C2 domains, nuclear	-	protein-coding	123036	TC2N	tandem C2 domains, nuclear	C14orf47|C2CD1|MTAC2D1|Tac2-N	protein-coding	0.779092	9.42705	0.00213808	0.0760887		335.5	2186.5	739	448	387	192	495	1538.5	2156	397	1937.5	1803	7719	2375	426.5	770	625		177.299	200.277	507.081	251.469	196.495	192.708	192.127	292.029	497.368	237.968	321.421	273.74	615.584	465.051	111.525	365.535	542.098
100054270	ZNF22	zinc finger protein 22	-	protein-coding	7570	ZNF22	zinc finger protein 22	HKR-T1|KOX15|ZNF422|Zfp422	protein-coding	0.546861	9.41946	0.00214694	0.076196		27	230	33	34	20	18	64	114	136	47	156	171	436.5	171	79	67	28		14.2685	21.0673	22.6437	19.0847	10.1548	18.0664	24.8407	21.6388	31.3738	28.1725	25.8796	25.962	34.8105	33.4836	20.6577	31.8063	24.286
100033897	GAPDH	glyceraldehyde-3-phosphate dehydrogenase	G3PDH	protein-coding	2597	GAPDH	glyceraldehyde-3-phosphate dehydrogenase	G3PD|GAPD|HEL-S-162eP	protein-coding	-0.509191	9.35763	0.00222059	0.0777542		317.3	755.3	184	221	169.8	139.4	245.5	416.7	382.6	127.4	706.7	513.2	904.5	405.5	259.9	130.6	104.5		167.681	69.1831	126.256	124.05	86.214	139.914	95.2873	79.0956	88.262	76.3656	117.238	77.9164	72.1331	79.4013	67.9611	61.9986	90.6389
100059264	TCEAL9	transcription elongation factor A like 9	-	protein-coding	51186	TCEAL9	transcription elongation factor A like 9	WBP5|WEX6	protein-coding	-0.546353	9.35645	0.00222202	0.0777542		44	361	36	50	42	42	64	95	104	48	125	131	243	77	46	42	14		23.2523	33.0665	24.7022	28.0657	21.325	42.1549	24.8407	18.0324	23.9918	28.772	20.7369	19.889	19.379	15.0774	12.0285	19.9383	12.143
100063012	DGLUCY	D-glutamate cyclase	C24H14orf159	protein-coding	80017	DGLUCY	D-glutamate cyclase	C14orf159	protein-coding	0.944839	9.35571	0.00222292	0.0777542		2	28	4	3	5	2	11	24	25	8	30	27	45	25	34	10	4		1.05692	2.56471	2.74469	1.68394	2.53869	2.00738	4.26949	4.55554	5.76725	4.79533	4.97685	4.09926	3.58871	4.89527	8.89065	4.74721	3.46943
100059401	ATP5MF	ATP synthase membrane subunit f	ATP5J2	protein-coding	9551	ATP5MF	ATP synthase membrane subunit f	ATP5J2|ATP5JL	protein-coding	-0.484305	9.35044	0.00222932	0.0777542		61.5	361	39	53.5	48	34	53	110.5	83	37	159.5	128	307.5	81	71	33	25		32.5004	33.0665	26.7607	30.0303	24.3714	34.1254	20.5712	20.9745	19.1473	22.1784	26.4602	19.4336	24.5229	15.8607	18.5658	15.6658	21.6839
100067078	NOTCH2	notch receptor 2	-	protein-coding	4853	NOTCH2	notch receptor 2	AGS2|HJCYS|hN2	protein-coding	-0.518554	9.34891	0.00223118	0.0777542		437	3022.5	259	447.5	478	368	834	1000	735	356	1253	1189	1555	1022.5	1335.5	371	163		230.938	276.851	177.718	251.188	242.699	369.357	323.705	189.814	169.557	213.392	207.866	180.519	124.01	200.216	349.219	176.122	141.379
100063175	KIF21B	kinesin family member 21B	-	protein-coding	23046	KIF21B	kinesin family member 21B	-	protein-coding	1.23683	9.34692	0.00223361	0.0777542		1.7	23.7	9.7	5	7.3	0.3	16.3	59.3	40.3	13.3	26	25	59.3	17.3	26	32.7	11.7		0.898385	2.17085	6.65586	2.80657	3.70649	0.301106	6.32661	11.256	9.29681	7.97223	4.31327	3.79562	4.72913	3.38753	6.79873	15.5234	10.1481
100055813	LOC100055813	cytochrome c oxidase subunit 6C	-	protein-coding	1345	COX6C	cytochrome c oxidase subunit 6C		protein-coding	-0.463836	9.34673	0.00223383	0.0777542		136	900	83	112	120	93	155	279	203	74	388	303	849	268	158	76	59		71.8708	82.4372	56.9522	62.8672	60.9286	93.343	60.161	52.9582	46.8301	44.3568	64.3672	46.0029	67.707	52.4773	41.3154	36.0788	51.1741
100059777	P3H2	prolyl 3-hydroxylase 2	LEPREL1	protein-coding	55214	P3H2	prolyl 3-hydroxylase 2	LEPREL1|MCVD|MLAT4	protein-coding	-0.650782	9.34282	0.0022386	0.0777542		100	396	76	106	65	38	99	112	60	27	181	306.5	348	147	163	78.5	26		52.8462	36.2724	52.149	59.4993	33.003	38.1401	38.4254	21.2592	13.8414	16.1842	30.027	46.5342	27.7527	28.7842	42.6228	37.2656	22.5513
100050162	ABHD17B	abhydrolase domain containing 17B, depalmitoylase	-	protein-coding	51104	ABHD17B	abhydrolase domain containing 17B, depalmitoylase	C9orf77|CGI-67|FAM108B1	protein-coding	-0.418107	9.31816	0.00226894	0.0785982		165	959	75	121.5	134	70	181	303	232	112	326	323	691.5	239	252	93	59		87.1962	87.8414	51.4629	68.1997	68.0369	70.2582	70.2525	57.5137	53.5201	67.1346	54.0818	49.0394	55.1465	46.7988	65.8954	44.1491	51.1741
100629701	SMIM15	small integral membrane protein 15	-	protein-coding	643155	SMIM15	small integral membrane protein 15	C5orf43	protein-coding	-0.505563	9.30032	0.00229114	0.0791566		100	755.5	71.5	70	69.5	67	182	214.5	184	90.5	211.5	219	485	232.5	152	72	32		52.8462	69.2014	49.0613	39.292	35.2878	67.2471	70.6407	40.7152	42.447	54.2471	35.0868	33.2496	38.6783	45.526	39.7464	34.1799	27.7554
102147597	SCNN1G	sodium channel epithelial 1 subunit gamma	-	protein-coding	6340	SCNN1G	sodium channel epithelial 1 subunit gamma	BESC3|ENaCg|ENaCgamma|LDLS2|PHA1|SCNEG	protein-coding	1.32675	9.28075	0.00231574	0.0797951		3	24	10	12	15	9	29	51	69	14	133	41	842.3	117	19	28	51		1.58539	2.19832	6.86171	6.73577	7.61607	9.03319	11.2559	9.68053	15.9176	8.39182	22.064	6.22481	67.1727	22.9099	4.9683	13.2922	44.2352
100034010	EWSR1	EWS RNA binding protein 1	EWS	protein-coding	2130	EWSR1	EWS RNA binding protein 1	EWS|EWS-FLI1|bK984G1.4	protein-coding	-0.420597	9.23236	0.00237775	0.0816946		349	2079.2	172	264	304	145	465	658	421.5	205	779.5	685.3	1482.2	630.5	676.5	201	158		184.433	190.448	118.021	148.187	154.352	145.535	180.483	124.898	97.2358	122.88	129.315	104.045	118.204	123.459	176.898	95.419	137.042
100062374	CADM1	cell adhesion molecule 1	-	protein-coding	23705	CADM1	cell adhesion molecule 1	BL2|IGSF4|IGSF4A|NECL2|Necl-2|RA175|ST17|SYNCAM|TSLC1|sTSLC-1|sgIGSF|synCAM1	protein-coding	0.4772	9.228	0.00238341	0.0816946		283	1401	140	264	264	228	430.5	1031.3	857	326	1083	1361.5	3356.2	968.5	996	327	207		149.555	128.327	96.064	148.187	134.043	228.841	167.092	195.755	197.701	195.41	179.664	206.709	267.654	189.643	260.444	155.234	179.543
100049928	KLHL22	kelch like family member 22	-	protein-coding	84861	KLHL22	kelch like family member 22	KELCHL	protein-coding	0.601178	9.22102	0.00239253	0.0817917		19	95	14	19	37	11	23	79	68	24	116	108	167	54	60	35	24		10.0408	8.7017	9.6064	10.665	18.7863	11.0406	8.92712	14.9953	15.6869	14.386	19.2438	16.3971	13.3181	10.5738	15.6894	16.6152	20.8166
111772262	LOC111772262	uncharacterized LOC111772262	-	ncRNA						1.43022	9.18604	0.00243868	0.0830335		11.3	23.3	2.2	2.8	10.5	7.4	6.5	43.3	73	8.8	150.8	33	191	18.5	15.1	8.7	55.9		5.97162	2.13421	1.50958	1.57168	5.33125	7.42729	2.52288	8.21896	16.8404	5.27486	25.017	5.01021	15.2321	3.6225	3.94849	4.13008	48.4853
100050443	ATG14	autophagy related 14	-	protein-coding	22863	ATG14	autophagy related 14	ATG14L|BARKOR|KIAA0831	protein-coding	0.489255	9.18385	0.0024416	0.0830335		55	314	40	62	75	32	77	213.5	212	28	303	313	707.5	209.5	160	78	48		29.0654	28.7614	27.4469	34.8015	38.0804	32.118	29.8864	40.5254	48.9063	16.7836	50.2662	47.5211	56.4225	41.0224	41.8383	37.0283	41.6332
100050251	PTPN14	protein tyrosine phosphatase non-receptor type 14	-	protein-coding	5784	PTPN14	protein tyrosine phosphatase non-receptor type 14	CATLPH|PEZ|PTP36	protein-coding	0.658216	9.17656	0.00245134	0.0831477		205	1416	269	219	269	60	363	1137	1239	236	936	1832	2583	1065	300	558.5	163		108.335	129.701	184.58	122.928	136.582	60.2213	140.893	215.819	285.825	141.462	155.278	278.143	205.992	208.538	78.4469	265.132	141.379
100060694	USP12	ubiquitin specific peptidase 12	-	protein-coding	219333	USP12	ubiquitin specific peptidase 12	UBH1|USP12L1	protein-coding	0.43772	9.15671	0.00247808	0.0838363		55	416	62	76	74	31	88	208.5	243	88	303	319	745	237	158	90	70		29.0654	38.1043	42.5426	42.6599	37.5726	31.1143	34.1559	39.5763	56.0577	52.7486	50.2662	48.4321	59.4131	46.4071	41.3154	42.7249	60.715
100061443	MS4A7	membrane spanning 4-domains A7	-	protein-coding	58475	MS4A7	membrane spanning 4-domains A7	4SPAN2|CD20L4|CFFM4|MS4A8	protein-coding	-1.37513	9.14943	0.00248795	0.0839523		80	243	11	22	12	4	61	38	10	17	9	44	24	57	48	12	1		42.277	22.258	7.54789	12.3489	6.09286	4.01475	23.6763	7.21294	2.3069	10.1901	1.49305	6.68028	1.91398	11.1612	12.5515	5.69666	0.867357
111774782	LOC111774782	immunoglobulin lambda constant 6-like	-	other	3537	IGLC1	immunoglobulin lambda constant 1		other	-2.60352	9.1438	0.00249563	0.0839743		21.1	1	14	1.3	4.2	54.6	0.8	4	17.5	1.2	5	0.3	25	0.2	0.5	2.2	0.3		11.1505	0.0915968	9.6064	0.729709	2.1325	54.8014	0.310508	0.759257	4.03707	0.719299	0.829475	0.0455474	1.99373	0.0391621	0.130745	1.04439	0.260207
100054693	STAT4	signal transducer and activator of transcription 4	-	protein-coding	6775	STAT4	signal transducer and activator of transcription 4	SLEB11	protein-coding	1.23595	9.1395	0.0025015	0.0839743		9	18	15	7	2	30	5	41	44	8	35	40	193	25	39	14.5	10		4.75616	1.64874	10.2926	3.9292	1.01548	30.1106	1.94068	7.78239	10.1504	4.79533	5.80632	6.07298	15.3916	4.89527	10.1981	6.88346	8.67357
100055971	CACNB2	calcium voltage-gated channel auxiliary subunit beta 2	-	protein-coding	783	CACNB2	calcium voltage-gated channel auxiliary subunit beta 2	CAB2|CACNLB2|CAVB2|MYSB	protein-coding	-1.12299	9.13324	0.00251007	0.0840456		245.5	1922.5	21	100	122	17	276	204	116	74	112	403.5	349	414	106	65	17		129.737	176.095	14.4096	56.1314	61.9441	17.0627	107.125	38.7221	26.76	44.3568	18.5802	61.2612	27.8325	81.0656	27.7179	30.8569	14.7451
100055509	TRPV6	transient receptor potential cation channel subfamily V member 6	-	protein-coding	55503	TRPV6	transient receptor potential cation channel subfamily V member 6	ABP/ZF|CAT1|CATL|ECAC2|HRPTTN|HSA277909|LP6728|ZFAB	protein-coding	2.28623	9.12693	0.00251875	0.0841196		166	55	2	18.5	35	50	6	438	225	156	321.5	274	2357.3	169	1	89	293		87.7247	5.03783	1.37234	10.3843	17.7708	50.1844	2.32881	83.1387	51.9052	93.5088	53.3352	41.5999	187.993	33.092	0.26149	42.2502	254.136
100051658	NPL	N-acetylneuraminate pyruvate lyase	-	protein-coding	80896	NPL	N-acetylneuraminate pyruvate lyase	C112|C1orf13|NAL|NPL1	protein-coding	1.1502	9.11321	0.0025377	0.084536		4	20	4	6	3	8	4	55	31	21	21	33	54	17	20	5	5		2.11385	1.83194	2.74469	3.36789	1.52321	8.0295	1.55254	10.4398	7.15139	12.5877	3.48379	5.01021	4.30645	3.32878	5.22979	2.37361	4.33679
100033900	TGFB1	transforming growth factor beta 1	-	protein-coding	7040	TGFB1	transforming growth factor beta 1	CED|DPD1|IBDIMDE|LAP|TGF-beta1|TGFB|TGFbeta	protein-coding	0.76283	9.10195	0.00255337	0.0848409		20	130	25	31	61	9	32	121	141	18	202	159	372.5	114.7	33	47	28		10.5692	11.9076	17.1543	17.4007	30.972	9.03319	12.4203	22.9675	32.5273	10.7895	33.5108	24.1401	29.7066	22.4595	8.62916	22.3119	24.286
100630004	UBE2L3	ubiquitin conjugating enzyme E2 L3	-	protein-coding	7332	UBE2L3	ubiquitin conjugating enzyme E2 L3	E2-F1|L-UBC|UBCH7|UbcM4	protein-coding	-0.46574	9.09727	0.00255991	0.084842		63.5	398	49	68	57	75	83	138	104	52.5	159	148	355	139	111.5	39.5	23		33.5573	36.4555	33.6224	38.1694	28.9411	75.2766	32.2153	26.1944	23.9918	31.4693	26.3773	22.47	28.311	27.2177	29.1561	18.7515	19.9492
100058072	CRABP2	cellular retinoic acid binding protein 2	-	protein-coding	1382	CRABP2	cellular retinoic acid binding protein 2	CRABP-II|RBP6	protein-coding	-1.01171	9.08851	0.0025722	0.0850326		11	145	7	18	15	7	18	21	12	5	22	13	29	33	45	8	12		5.81308	13.2815	4.8032	10.1037	7.61607	7.02582	6.98644	3.9861	2.76828	2.99708	3.64969	1.97372	2.31273	6.46175	11.767	3.79777	10.4083
100146662	TPPP	tubulin polymerization promoting protein	-	protein-coding	11076	TPPP	tubulin polymerization promoting protein	TPPP/p25|TPPP1|p24|p25|p25alpha	protein-coding	1.05612	9.08367	0.00257902	0.0850425		11	19	6	4	18	3	6	31	23	12	66	29	118	21	23	18	11		5.81308	1.74034	4.11703	2.24526	9.13929	3.01106	2.32881	5.88424	5.30587	7.19299	10.9491	4.40291	9.4104	4.11203	6.01426	8.54498	9.54093
100146797	RASGEF1B	RasGEF domain family member 1B	-	protein-coding	153020	RASGEF1B	RasGEF domain family member 1B	GPIG4	protein-coding	0.638308	9.074	0.0025927	0.0852774		176	687	121	177	208	42	186	601	641	133	799	1020	2359.5	533	155	302	145.5		93.0093	62.927	83.0267	99.3526	105.61	42.1549	72.1932	114.078	147.872	79.7223	132.55	154.861	188.168	104.367	40.5309	143.366	126.201
100060291	PAWR	pro-apoptotic WT1 regulator	-	protein-coding	5074	PAWR	pro-apoptotic WT1 regulator	PAR4|Par-4	protein-coding	0.454667	9.06832	0.00260076	0.0853272		207	1306	219	230.5	179	162	308	861	849.5	226	842.8	1139	2688.5	1026.5	447	389.5	212.5		109.392	119.625	150.272	129.383	90.8852	162.597	119.546	163.43	195.971	135.468	139.816	172.928	214.406	201	116.886	184.904	184.313
100063681	MXRA5	matrix remodeling associated 5	-	protein-coding	25878	MXRA5	matrix remodeling associated 5	-	protein-coding	-1.15236	9.06057	0.00261181	0.0854745		20	130	10	12	6	22	23	22	19	9	14	19	23	45	75	9	2		10.5692	11.9076	6.86171	6.73577	3.04643	22.0811	8.92712	4.17591	4.38311	5.39474	2.32253	2.88467	1.83423	8.81148	19.6117	4.27249	1.73471
100071282	LDLRAP1	low density lipoprotein receptor adaptor protein 1	-	protein-coding	26119	LDLRAP1	low density lipoprotein receptor adaptor protein 1	ARH|ARH1|ARH2|FHCB1|FHCB2|FHCL4	protein-coding	0.887457	9.03743	0.00264507	0.086026		6	66	5	9	17	5	22	47	59	15	46	40	141	47	102	25	26		3.17077	6.04539	3.43086	5.05183	8.63155	5.01844	8.53898	8.92127	13.6107	8.99124	7.63117	6.07298	11.2446	9.2031	26.6719	11.868	22.5513
100053695	H2BC6	H2B clustered histone 6	-	protein-coding	8344	H2BC6	H2B clustered histone 6	H2B.h|H2B/h|H2BC10|H2BC4|H2BC7|H2BC8|H2BFH|HIST1H2BE|dJ221C16.8	protein-coding	-0.696315	9.03519	0.00264832	0.086026		20.2	189.6	8.9	20.3	25.5	27.5	24.8	34.7	47.5	13.9	55.4	47.1	104.5	43	21.9	13.1	6.7		10.6749	17.3668	6.10693	11.3947	12.9473	27.6014	9.62576	6.58656	10.9578	8.33188	9.19058	7.15094	8.33379	8.41986	5.72662	6.21885	5.81129
100053249	LOC100053249	glutathione S-transferase P	-	protein-coding	2950	GSTP1	glutathione S-transferase pi 1		protein-coding	-0.450277	9.03508	0.00264848	0.086026		155	601.5	115	150.5	142.5	80	169.5	337	240	122.5	352.5	291.5	439	260.5	214.5	104.5	60.5		81.9116	55.0955	78.9097	84.4778	72.3527	80.295	65.789	63.9674	55.3656	73.4284	58.478	44.2569	35.0099	51.0087	56.0895	49.6084	52.4751
100057457	KLF6	Kruppel like factor 6	-	protein-coding	1316	KLF6	Kruppel like factor 6	BCD1|CBA1|COPEB|CPBP|GBF|PAC1|ST12|ZF9	protein-coding	0.790828	9.02007	0.00267031	0.0865195		170	1045	240	231	220	49	399	1255.5	1188	183	753	1421	2957.5	1086	166	655	209		89.8385	95.7187	164.681	129.664	111.702	49.1807	154.866	238.312	274.06	109.693	124.919	215.743	235.858	212.65	43.4073	310.942	181.278
100053494	C16H3orf62	chromosome 16 C3orf62 homolog	-	protein-coding	375341	C3orf62	chromosome 3 open reading frame 62	-	protein-coding	0.633151	9.00993	0.00268516	0.0866647		47	156	21	29	42	8	37	133	134	33	144.5	176	347	94	46.5	60	48.5		24.8377	14.2891	14.4096	16.2781	21.325	8.0295	14.361	25.2453	30.9125	19.7807	23.9718	26.7211	27.673	18.4062	12.1593	28.4833	42.0668
100058000	NFKBIA	NFKB inhibitor alpha	-	protein-coding	4792	NFKBIA	NFKB inhibitor alpha	EDAID2|IKBA|MAD-3|NFKBI	protein-coding	0.58532	9.00511	0.00269226	0.0866647		76	322	110	88	78	21	109	305	315	97	291	434	877	269	117	136	82		40.1631	29.4942	75.4789	49.3957	39.6036	21.0774	42.3068	57.8934	72.6673	58.1433	48.2754	65.8919	69.94	52.6731	30.5943	64.5621	71.1233
100051001	INTS7	integrator complex subunit 7	-	protein-coding	25896	INTS7	integrator complex subunit 7	C1orf73|INT7	protein-coding	-0.461113	8.99809	0.00270262	0.0866647		129	676	63	73	118	39	134	258	150	73	266	270	442	201.5	113	64	41		68.1716	61.9195	43.2288	40.9759	59.9131	39.1438	52.0102	48.9721	34.6035	43.7573	44.1281	40.9926	35.2491	39.4559	29.5483	30.3822	35.5617
100072441	FAM118B	family with sequence similarity 118 member B	-	protein-coding	79607	FAM118B	family with sequence similarity 118 member B	-	protein-coding	-0.633715	8.98988	0.00271479	0.0866647		112	592.5	29	77	67	32	105	152.5	139	63.5	192	125	302	173.5	48	50	22		59.1877	54.2711	19.899	43.2212	34.0185	32.118	40.7542	28.9467	32.0659	38.0629	31.8518	18.9781	24.0842	33.9732	12.5515	23.7361	19.0819
100062890	EGR2	early growth response 2	-	protein-coding	1959	EGR2	early growth response 2	AT591|CHN1|CMT1D|CMT4E|KROX20	protein-coding	2.25567	8.98775	0.00271796	0.0866647		21	14	4	0	1	2	0	21	70	2	3	99	35	65	2	20	6		11.0977	1.28236	2.74469	0	0.507738	2.00738	0	3.9861	16.1483	1.19883	0.497685	15.0306	2.79122	12.7277	0.522979	9.49443	5.20414
100630892	LOC100630892	NADH dehydrogenase [ubiquinone] 1 subunit C2	NDUFC2	protein-coding	4718	NDUFC2	NADH:ubiquinone oxidoreductase subunit C2		protein-coding	-0.488075	8.98053	0.00272871	0.0866647		41	222	33	36	33	26	56	68	64	26	113	83	217	91	41	29	17		21.6669	20.3345	22.6437	20.2073	16.7554	26.0959	21.7356	12.9074	14.7642	15.5848	18.7461	12.6014	17.3056	17.8188	10.7211	13.7669	14.7451
106780860	CACNG4	calcium voltage-gated channel auxiliary subunit gamma 4	-	protein-coding	27092	CACNG4	calcium voltage-gated channel auxiliary subunit gamma 4	-	protein-coding	1.66079	8.97928	0.00273058	0.0866647		1	7	14	2	4	0	1	12	15	5	21	14	37	20	0	8	7		0.528462	0.641178	9.6064	1.12263	2.03095	0	0.388136	2.27777	3.46035	2.99708	3.48379	2.12554	2.95072	3.91621	0	3.79777	6.0715
100072920	C11H17orf49	chromosome 11 C17orf49 homolog	-	protein-coding	124944	C17orf49	chromosome 17 open reading frame 49	BAP18|HEPIS	protein-coding	-0.561985	8.97385	0.00273872	0.0866647		30	157	10	22	27	10	37	51	42	18	59	54	111	42	26	13	13		15.8539	14.3807	6.86171	12.3489	13.7089	10.0369	14.361	9.68053	9.68898	10.7895	9.7878	8.19853	8.85216	8.22405	6.79873	6.17138	11.2756
100059120	SLC1A1	solute carrier family 1 member 1	-	protein-coding	6505	SLC1A1	solute carrier family 1 member 1	DCBXA|EAAC1|EAAT3|SCZD18	protein-coding	1.52737	8.9725	0.00274073	0.0866647		26	73	74	7	19	8	33	270	227	20	92	300.5	485.7	155	0	69	30		13.74	6.68657	50.7767	3.9292	9.64703	8.0295	12.8085	51.2499	52.3666	11.9883	15.2623	45.6233	38.7342	30.3507	0	32.7558	26.0207
100068118	FAM221A	family with sequence similarity 221 member A	-	protein-coding	340277	FAM221A	family with sequence similarity 221 member A	C7orf46	protein-coding	0.723467	8.9721	0.00274133	0.0866647		32	196	51	30	49	21	41	195	208	47	196	136	598	154	39	57	53		16.9108	17.953	34.9947	16.8394	24.8792	21.0774	15.9136	37.0138	47.9835	28.1725	32.5154	20.6481	47.69	30.1549	10.1981	27.0591	45.9699
100034150	HSP90AB1	heat shock protein 90 alpha family class B member 1	HSP90	protein-coding	3326	HSP90AB1	heat shock protein 90 alpha family class B member 1	D6S182|HSP84|HSP90B|HSPC2|HSPCB	protein-coding	-0.470803	8.95931	0.00276059	0.0870621		1367.5	5105	663	690	883	479	1047.5	1716	1596	714	2163	1958	3487	1485	1616	641	313		722.672	467.602	454.932	387.307	448.333	480.767	406.572	325.721	368.181	427.983	358.831	297.273	278.085	290.779	422.567	304.296	271.483
100068821	METTL9	methyltransferase like 9	-	protein-coding	51108	METTL9	methyltransferase like 9	CGI-81|DREV|DREV1|PAP1	protein-coding	-0.612774	8.94712	0.00277908	0.0873363		1378.2	8669.3	507	1048.5	820	747.5	1868.5	2571.5	1244.5	990	2403	2694.5	4276.5	2445.3	2036	722	282		728.326	794.081	347.889	588.538	416.345	750.257	725.231	488.107	287.094	593.422	398.646	409.091	341.047	478.816	532.393	342.749	244.595
100533994	TNNI3K	TNNI3 interacting kinase	-	protein-coding	51086	TNNI3K	TNNI3 interacting kinase	CARK|CCDD	protein-coding	1.39192	8.94474	0.00278269	0.0873363		4	13	0	1	7	5	2	22	13	1	25	33	87.5	17	9	11	2		2.11385	1.19076	0	0.561314	3.55417	5.01844	0.776271	4.17591	2.99897	0.599416	4.14737	5.01021	6.97805	3.32878	2.35341	5.22193	1.73471
100072574	EGR1	early growth response 1	-	protein-coding	1958	EGR1	early growth response 1	AT225|G0S30|KROX-24|NGFI-A|TIS8|ZIF-268|ZNF225	protein-coding	1.7709	8.93309	0.0028005	0.0873536		175	618	77	13	85	54	45	371	3150.5	19	220	2417	1163	2004	50	448	199		92.4809	56.6069	52.8352	7.29709	43.1578	54.1991	17.4661	70.4211	726.789	11.3889	36.4969	366.96	92.7483	392.405	13.0745	212.675	172.604
100054069	AMOT	angiomotin	-	protein-coding	154796	AMOT	angiomotin	-	protein-coding	-0.850757	8.93181	0.00280246	0.0873536		841	9057	393	1391.5	1054	161	1733.5	1830	1242.5	814	2401	2245.5	2413	2247.5	499.5	478	190		444.437	829.593	269.665	781.069	535.156	161.594	672.833	347.36	286.632	487.924	398.314	340.922	192.435	440.085	130.614	226.917	164.798
111774685	LOC111774685	uncharacterized LOC111774685	-	ncRNA						-2.09145	8.93123	0.00280336	0.0873536		1	12	8	5	5	0	2	4	1	0	2	104	0	2	1	1	0		0.528462	1.09916	5.48937	2.80657	2.53869	0	0.776271	0.759257	0.23069	0	0.33179	15.7898	0	0.391621	0.26149	0.474721	0
100068464	TCP11L2	t-complex 11 like 2	-	protein-coding	255394	TCP11L2	t-complex 11 like 2	-	protein-coding	0.572101	8.92056	0.00281979	0.0876557		49.5	247	46	70	68	32	104	340	258	40	266.5	348.5	687.5	293.5	141.5	87	34		26.1589	22.6244	31.5639	39.292	34.5262	32.118	40.3661	64.5369	59.518	23.9766	44.211	52.9109	54.8275	57.4705	37.0008	41.3008	29.4902
100071897	CAPZB	capping actin protein of muscle Z-line subunit beta	-	protein-coding	832	CAPZB	capping actin protein of muscle Z-line subunit beta	CAPB|CAPPB|CAPZ	protein-coding	-0.412586	8.91308	0.00283136	0.0878058		116	596	99.5	89	136	66.5	125	265	172	72	321.5	266.5	612.5	187.5	143	109	50		61.3016	54.5917	68.2741	49.957	69.0524	66.7452	48.517	50.3008	39.6787	43.1579	53.3352	40.4613	48.8464	36.7145	37.393	51.7446	43.3679
100147411	LOC100147411	cysteine--tRNA ligase, cytoplasmic	-	protein-coding	833	CARS	cysteinyl-tRNA synthetase		protein-coding	0.785079	8.90688	0.00284098	0.0878925		10.5	63.5	14	26	9.5	4.5	12.5	89.5	44.5	22	49.5	65.5	108	50	44	36	8		5.54885	5.8164	9.6064	14.5942	4.82351	4.5166	4.8517	16.9884	10.2657	13.1871	8.2118	9.94451	8.61291	9.79054	11.5055	17.09	6.93886
100147617	FAXDC2	fatty acid hydroxylase domain containing 2	-	protein-coding	10826	FAXDC2	fatty acid hydroxylase domain containing 2	C5orf4	protein-coding	0.583314	8.90241	0.00284795	0.0878925		34	123	42	39	46	14	43	184	92	44	178	160.5	335	118	160	58	33		17.9677	11.2664	28.8192	21.8913	23.356	14.0516	16.6898	34.9258	21.2235	26.3743	29.5293	24.3679	26.716	23.1057	41.8383	27.5338	28.6228
100066046	ADCY9	adenylate cyclase 9	-	protein-coding	115	ADCY9	adenylate cyclase 9	AC9|ACIX	protein-coding	0.673982	8.89612	0.00285778	0.0878925		130	736	135	168	210.5	24	225	727	799.5	133	797	986	1711.5	587.5	138.5	308	151		68.7001	67.4153	92.6331	94.3008	106.879	24.0885	87.3305	137.995	184.437	79.7223	132.218	149.699	136.491	115.039	36.2163	146.214	130.971
100055240	HDAC11	histone deacetylase 11	-	protein-coding	79885	HDAC11	histone deacetylase 11	HD11	protein-coding	1.54681	8.89397	0.00286115	0.0878925		6	4	3	17	2	3	2	26	14	7	29	9	103	12	30	14	12		3.17077	0.366387	2.05851	9.54234	1.01548	3.01106	0.776271	4.93517	3.22966	4.19591	4.81095	1.36642	8.21416	2.34973	7.84469	6.6461	10.4083
100060122	NR1D2	nuclear receptor subfamily 1 group D member 2	-	protein-coding	9975	NR1D2	nuclear receptor subfamily 1 group D member 2	BD73|EAR-1R|REVERBB|REVERBbeta|RVR	protein-coding	0.460374	8.87352	0.00289337	0.088593		168	1496	184	265	239	185	447	1098	1054	249	960	1476	2392	986	898	371	184		88.7816	137.029	126.256	148.748	121.349	185.682	173.497	208.416	243.147	149.255	159.259	224.093	190.76	193.069	234.818	176.122	159.594
100033855	SOD1	superoxide dismutase 1	CU/ZN-SOD	protein-coding	6647	SOD1	superoxide dismutase 1	ALS|ALS1|HEL-S-44|IPOA|SOD|STAHP|hSod1|homodimer	protein-coding	-0.608706	8.86685	0.00290396	0.088593		329	3606.3	185	468	534.5	314	597.5	774.2	587.5	253	1371.8	1229.5	2386.7	1019	195.5	282	181		173.864	330.326	126.942	262.695	271.386	315.158	231.911	146.954	135.53	151.652	227.575	186.668	190.337	199.531	51.1212	133.871	156.992
100065922	MANEA	mannosidase endo-alpha	-	protein-coding	79694	MANEA	mannosidase endo-alpha	ENDO|hEndo	protein-coding	-0.800179	8.8666	0.00290435	0.088593		435	6851	357.5	665	461	167	1574	1011	776	352	1799	958	2099	1872.5	319	325	130		229.881	627.53	245.306	373.274	234.067	167.616	610.925	191.902	179.015	210.994	298.445	145.448	167.393	366.656	83.4152	154.284	112.756
100052133	RSPRY1	ring finger and SPRY domain containing 1	-	protein-coding	89970	RSPRY1	ring finger and SPRY domain containing 1	SEMDFA	protein-coding	-0.750373	8.86069	0.00291377	0.0886297		497	2975	209	427.5	454	52	623.5	779.5	521.5	342	959.5	990	1123	913	185	221	82		262.646	272.501	143.41	239.962	230.513	52.1918	242.003	147.96	120.305	205	159.176	150.306	89.5583	178.775	48.3756	104.913	71.1233
100063998	FAM13A	family with sequence similarity 13 member A	-	protein-coding	10144	FAM13A	family with sequence similarity 13 member A	ARHGAP48|FAM13A1	protein-coding	1.02401	8.85732	0.00291917	0.0886297		394	388	288	201	199	50	119.5	915	1141	249	1319	935.5	3491.8	686.3	118	438	247		208.214	35.5396	197.617	112.824	101.04	50.1844	46.3822	173.68	263.217	149.255	218.815	142.032	278.468	134.385	30.8558	207.928	214.237
100067623	UNKL	unk like zinc finger	-	protein-coding	64718	UNKL	unk like zinc finger	C16orf28|ZC3H5L|ZC3HDC5L	protein-coding	0.505274	8.84109	0.00294523	0.0892131		39	175	46	47	43	19	51	159	140	29	187	218	361	125	129	64	46		20.61	16.0294	31.5639	26.3818	21.8327	19.0701	19.7949	30.1805	32.2966	17.3831	31.0224	33.0978	28.7894	24.4763	33.7322	30.3822	39.8984
100059103	SLC25A5	solute carrier family 25 member 5	-	protein-coding	292	SLC25A5	solute carrier family 25 member 5	2F1|AAC2|ANT2|T2|T3	protein-coding	-0.680679	8.82967	0.00296372	0.0894344		121	397	54	40	55	43	47	132	103	62	118	143	202	113	40	29	28		63.9439	36.3639	37.0533	22.4526	27.9256	43.1586	18.2424	25.0555	23.7611	37.1638	19.5756	21.7109	16.1093	22.1266	10.4596	13.7669	24.286
100059002	CREBRF	CREB3 regulatory factor	-	protein-coding	153222	CREBRF	CREB3 regulatory factor	C5orf41|LRF	protein-coding	0.530771	8.8281	0.00296627	0.0894344		213	1383	273	296	230	134	498	1327.5	1134	214	1094	1649	3163	1217	634.5	521	142		112.562	126.678	187.325	166.149	116.78	134.494	193.292	251.978	261.602	128.275	181.489	250.359	252.247	238.302	165.915	247.33	123.165
100063132	SEPTIN8	septin 8	39692	protein-coding	23176	SEPTIN8	septin 8	SEP2|SEPT8	protein-coding	-0.509587	8.81002	0.0029958	0.0900227		116	770	72	92	147	27	139	212	191	89	298	307	438	203	98	75	38		61.3016	70.5296	49.4043	51.6409	74.6375	27.0996	53.9508	40.2406	44.0618	53.348	49.4367	46.6102	34.9301	39.7496	25.626	35.6041	32.9596
100062924	GAB1	GRB2 associated binding protein 1	-	protein-coding	2549	GAB1	GRB2 associated binding protein 1	DFNB26	protein-coding	0.445994	8.80685	0.00300102	0.0900227		206	1186.8	162	339	310	120	294	869.5	678	221	1125.8	1096	2610	675.5	810	347	217.5		108.863	108.707	111.16	190.286	157.399	120.443	114.112	165.044	156.408	132.471	186.765	166.4	208.145	132.27	211.807	164.728	188.65
100070844	LBH	LBH regulator of WNT signaling pathway	-	protein-coding	81606	LBH	LBH regulator of WNT signaling pathway	-	protein-coding	-1.03765	8.80298	0.00300738	0.0900227		53	2829	61	221	147	202	563	219	278	105	412	452	549	653	736	84	55		28.0085	259.127	41.8565	124.05	74.6375	202.745	218.52	41.5693	64.1318	62.9386	68.3487	68.6247	43.7823	127.864	192.456	39.8766	47.7047
100050140	MAP3K14	mitogen-activated protein kinase kinase kinase 14	-	protein-coding	9020	MAP3K14	mitogen-activated protein kinase kinase kinase 14	FTDCR1B|HS|HSNIK|NIK	protein-coding	0.773495	8.79932	0.00301343	0.0900227		6	68	11	14	13	5	16	49	46	10	63	63	91	45	82	34	17		3.17077	6.22859	7.54789	7.8584	6.6006	5.01844	6.21017	9.3009	10.6117	5.99416	10.4514	9.56495	7.25717	8.81148	21.4421	16.1405	14.7451
100055053	ANAPC11	anaphase promoting complex subunit 11	-	protein-coding	51529	ANAPC11	anaphase promoting complex subunit 11	APC11|Apc11p|HSPC214	protein-coding	-0.546338	8.78204	0.00304211	0.0906717		29	131	20	18	26	19	26	43	34	15	63	54	109	47.5	31	24	7		15.3254	11.9992	13.7234	10.1037	13.2012	19.0701	10.0915	8.16201	7.84346	8.99124	10.4514	8.19853	8.69266	9.30101	8.10618	11.3933	6.0715
100034047	PITPNC1	phosphatidylinositol transfer protein cytoplasmic 1	-	protein-coding	26207	PITPNC1	phosphatidylinositol transfer protein cytoplasmic 1	M-RDGB-beta|MRDGBbeta|RDGB-BETA|RDGBB|RDGBB1	protein-coding	0.931034	8.77141	0.00305988	0.0909931		12	67	89	14	13	32	23	66	73	25	67	125	220	99	143	44	11		6.34154	6.13699	61.0693	7.8584	6.6006	32.118	8.92712	12.5277	16.8404	14.9854	11.115	18.9781	17.5448	19.3853	37.393	20.8877	9.54093
100034015	TMSB4X	thymosin beta 4 X-linked	TMSB4	protein-coding	7114	TMSB4X	thymosin beta 4 X-linked	FX|PTMB4|TB4X|TMSB4	protein-coding	-0.756444	8.75863	0.0030814	0.0914243		2206	8786	854	677.5	700	1740	2066.5	2951.5	1869.5	990	2658	1838	4958.5	2559.5	1045	1117.5	379		1165.79	804.77	585.99	380.29	355.417	1746.42	802.082	560.237	431.275	593.422	440.949	279.054	395.436	501.178	273.257	530.501	328.728
106781885	LOC106781885	uncharacterized LOC106781885	-	ncRNA						1.04451	8.75108	0.00309419	0.091595		3	19	5	2	2	1	7.3	26	16	3	22	26	68	13	11	6	7		1.58539	1.74034	3.43086	1.12263	1.01548	1.00369	2.83339	4.93517	3.69104	1.79825	3.64969	3.94744	5.42294	2.54554	2.87639	2.84833	6.0715
100052745	SPTBN2	spectrin beta, non-erythrocytic 2	-	protein-coding	6712	SPTBN2	spectrin beta, non-erythrocytic 2	GTRAP41|SCA5|SCAR14	protein-coding	-0.521848	8.73562	0.00312052	0.09194		76	270	33	61	81	28	74	127	111	37	184	99	220	103	76	55	22		40.1631	24.7311	22.6437	34.2402	41.1268	28.1033	28.722	24.1064	25.6066	22.1784	30.5247	15.0306	17.5448	20.1685	19.8732	26.1097	19.0819
106783041	FZD1	frizzled class receptor 1	-	protein-coding	8321	FZD1	frizzled class receptor 1	-	protein-coding	-0.812756	8.73363	0.00312393	0.09194		28	540	10	40	41	35	94	74	54	38	86	90	110	136	69	22	14		14.7969	49.4623	6.86171	22.4526	20.8173	35.1291	36.4847	14.0463	12.4573	22.7778	14.267	13.6642	8.77241	26.6303	18.0428	10.4439	12.143
100629522	NREP	neuronal regeneration related protein	-	protein-coding	9315	NREP	neuronal regeneration related protein	C5orf13|D4S114|P311|PRO1873|PTZ17|SEZ17	protein-coding	-0.623773	8.7195	0.00314824	0.09194		114	1267.5	182	164	144	199	264	384	202	136	478	383	641	418	459.5	82	64		60.2447	116.099	124.883	92.0555	73.1143	199.734	102.468	72.8887	46.5994	81.5205	79.2978	58.1488	51.1192	81.8489	120.154	38.9271	55.5109
100068065	MSH6	mutS homolog 6	-	protein-coding	2956	MSH6	mutS homolog 6	GTBP|GTMBP|HNPCC5|HSAP|p160	protein-coding	-0.56615	8.71519	0.0031557	0.09194		252	1839.2	104	146	167	175	361	517	320.7	201	523	530	828	490	334	136	58		133.172	168.465	71.3618	81.9519	84.7923	175.645	140.117	98.134	73.9823	120.483	86.7631	80.4671	66.0323	95.9473	87.3375	64.5621	50.3067
100064582	CRADD	CASP2 and RIPK1 domain containing adaptor with death domain	-	protein-coding	8738	CRADD	CASP2 and RIPK1 domain containing adaptor with death domain	MRT34|RAIDD	protein-coding	0.621901	8.71318	0.00315918	0.09194		15	78	11	14	9	7	18	61	54	13	67	67	143	65	23	21	15		7.92693	7.14455	7.54789	7.8584	4.56964	7.02582	6.98644	11.5787	12.4573	7.7924	11.115	10.1722	11.4041	12.7277	6.01426	9.96915	13.0104
100630403	PLAC8B	placenta specific 8 B	PLAC8	protein-coding	51316	PLAC8	placenta associated 8	C15|DGIC|PNAS-144|onzin	protein-coding	-1.18072	8.7128	0.00315984	0.09194		34	118	31	3	11	31	29	48	26	15	16	25	58	77	16	15	1		17.9677	10.8084	21.2713	1.68394	5.58512	31.1143	11.2559	9.11109	5.99794	8.99124	2.65432	3.79562	4.62545	15.0774	4.18383	7.12082	0.867357
100056617	TNFRSF11A	TNF receptor superfamily member 11a	-	protein-coding	8792	TNFRSF11A	TNF receptor superfamily member 11a	CD265|FEO|LOH18CR1|ODFR|OFE|OPTB7|OSTS|PDB2|RANK|TRANCER	protein-coding	0.677833	8.7111	0.00316278	0.09194		40	208	34	78.5	70	22	76	210	219	45	359.5	270	736	150.5	68	89	66		21.1385	19.0521	23.3298	44.0632	35.5417	22.0811	29.4983	39.861	50.5211	26.9737	59.6392	40.9926	58.6954	29.4695	17.7813	42.2502	57.2456
100063565	RRAGA	Ras related GTP binding A	-	protein-coding	10670	RRAGA	Ras related GTP binding A	FIP-1|FIP1|RAGA	protein-coding	-0.433794	8.70773	0.00316864	0.09194		296	1295	143	280	307	97	279	550	419	199	700	601	945	504	270	181	101		156.425	118.618	98.1225	157.168	155.876	97.3577	108.29	104.398	96.6591	119.284	116.126	91.2466	75.363	98.6886	70.6022	85.9246	87.6031
100055700	CCDC137	coiled-coil domain containing 137	-	protein-coding	339230	CCDC137	coiled-coil domain containing 137	RaRF	protein-coding	-0.472566	8.70731	0.00316937	0.09194		38	312	35	36	41	21	53	90	52	33	119	96	177	89.5	57	37	21		20.0816	28.5782	24.016	20.2073	20.8173	21.0774	20.5712	17.0833	11.9959	19.7807	19.7415	14.5752	14.1156	17.5251	14.9049	17.5647	18.2145
100064192	PSMD8	proteasome 26S subunit, non-ATPase 8	-	protein-coding	5714	PSMD8	proteasome 26S subunit, non-ATPase 8	HEL-S-91n|HIP6|HYPF|Nin1p|Rpn12|S14|p31	protein-coding	-0.444034	8.69314	0.0031941	0.0922774		40	259	35	55.5	64.5	31	61	100	69.5	36	143.5	106	247.5	110	77.5	35	22		21.1385	23.7236	24.016	31.1529	32.7491	31.1143	23.6763	18.9814	16.033	21.579	23.8059	16.0934	19.7379	21.5392	20.2654	16.6152	19.0819
100056813	NETO2	neuropilin and tolloid like 2	-	protein-coding	81831	NETO2	neuropilin and tolloid like 2	BTCL2|NEOT2	protein-coding	-0.665411	8.69253	0.00319517	0.0922774		858.5	6633	356	757.5	698	473.5	1293.5	1975	1059.5	681	1769.5	2250	2739.3	1944	506	420	159		453.685	607.562	244.277	425.196	354.401	475.246	502.053	374.883	244.416	408.202	293.551	341.605	218.457	380.656	132.314	199.383	137.91
100061087	RCN2	reticulocalbin 2	-	protein-coding	5955	RCN2	reticulocalbin 2	E6BP|ERC-55|ERC55|TCBP49	protein-coding	-0.686068	8.68686	0.00320512	0.09236		951.5	3471.5	598.7	342.5	603	302	862	2230.5	1019.5	658.2	1115.5	1612	2103.5	1369	474	282	144		502.832	317.978	410.811	192.25	306.166	303.114	334.573	423.381	235.188	394.535	185.056	244.741	167.752	268.065	123.946	133.871	124.899
100055064	PLA2G6	phospholipase A2 group VI	-	protein-coding	8398	PLA2G6	phospholipase A2 group VI	CaI-PLA2|GVI|INAD1|IPLA2-VIA|NBIA2|NBIA2A|NBIA2B|PARK14|PLA2|PNPLA9|iPLA2|iPLA2beta	protein-coding	0.752435	8.68004	0.00321715	0.0925018		17	70	18	16	33	5	24	103	94	14	78	101	137	81	66	22	39		8.98385	6.41178	12.3511	8.98103	16.7554	5.01844	9.31525	19.5509	21.6849	8.39182	12.9398	15.3343	10.9256	15.8607	17.2583	10.4439	33.8269
100063572	ACER3	alkaline ceramidase 3	-	protein-coding	55331	ACER3	alkaline ceramidase 3	APHC|PHCA|PLDECO	protein-coding	-0.809523	8.67057	0.0032339	0.0927079		50	489	21	29	89.5	28	74.5	127	48	58	86	176	182.5	107	42	23	7		26.4231	44.7909	14.4096	16.2781	45.4426	28.1033	28.9161	24.1064	11.0731	34.7661	14.267	26.7211	14.5542	20.9517	10.9826	10.9186	6.0715
100065654	SGSM1	small G protein signaling modulator 1	-	protein-coding	129049	SGSM1	small G protein signaling modulator 1	RUTBC2	protein-coding	0.587772	8.66795	0.00323855	0.0927079		29	162	28	51	41	9	54	136	90	36	141	198	286	118	161.5	73	44		15.3254	14.8387	19.2128	28.627	20.8173	9.03319	20.9593	25.8147	20.7621	21.579	23.3912	30.0613	22.8083	23.1057	42.2306	34.6547	38.1637
100058915	TMEM97	transmembrane protein 97	-	protein-coding	27346	TMEM97	transmembrane protein 97	MAC30	protein-coding	-0.415017	8.65973	0.00325319	0.0929227		165	658	95	141	155	99	161	306	246	98	356	330	765	348.5	172	127	47		87.1962	60.2707	65.1863	79.1453	78.6994	99.3651	62.4898	58.0832	56.7497	58.7427	59.0586	50.1021	61.0081	68.24	44.9762	60.2896	40.7658
100072439	RTN4RL1	reticulon 4 receptor like 1	-	protein-coding	146760	RTN4RL1	reticulon 4 receptor like 1	NGRH2|NgR3	protein-coding	1.05437	8.65534	0.00326105	0.0929435		6	40	13	26	34	0	15	48	69	15	107	54	131	38	72	37	19		3.17077	3.66387	8.92023	14.5942	17.2631	0	5.82203	9.11109	15.9176	8.99124	17.7508	8.19853	10.4471	7.44081	18.8273	17.5647	16.4798
100060692	CCT6A	chaperonin containing TCP1 subunit 6A	-	protein-coding	908	CCT6A	chaperonin containing TCP1 subunit 6A	CCT-zeta|CCT-zeta-1|CCT6|Cctz|HTR3|MoDP-2|TCP-1-zeta|TCP20|TCPZ|TTCP20	protein-coding	-0.412495	8.63746	0.00329319	0.0934728		311	1714	141	199	223	160.5	292	491	396.5	238	591.5	555.5	1376.5	483	385	212.5	101		164.352	156.997	96.7502	111.702	113.226	161.092	113.336	93.1988	91.4686	142.661	98.1269	84.3386	109.775	94.5766	100.673	100.878	87.6031
100069617	GLS	glutaminase	-	protein-coding	2744	GLS	glutaminase	AAD20|CASGID|EIEE71|GAC|GAM|GDPAG|GLS1|KGA	protein-coding	0.663164	8.63633	0.00329525	0.0934728		243.5	1343	398	187	216	106	299	1221	1361	255.5	692	1921	2402.5	1019.5	438	573	137.5		128.68	123.015	273.096	104.966	109.671	106.391	116.053	231.763	313.969	153.151	114.799	291.655	191.597	199.629	114.532	272.015	119.262
111773592	LOC111773592	uncharacterized LOC111773592	-	ncRNA						0.53931	8.63307	0.00330115	0.0934728		54	421	38	49	53	13	80	165	141	62	214	308	633	230	150	91	100		28.5369	38.5623	26.0745	27.5044	26.9101	13.0479	31.0508	31.3194	32.5273	37.1638	35.5015	46.762	50.4812	45.0365	39.2234	43.1996	86.7357
100050774	PALMD	palmdelphin	-	protein-coding	54873	PALMD	palmdelphin	C1orf11|PALML	protein-coding	-0.855452	8.62099	0.00332311	0.0937502		77	763.5	30	77.5	63	33	205	152.5	114	83.5	160	212	158	196.5	52.5	33	10		40.6916	69.9342	20.5851	43.5019	31.9875	33.1217	79.5678	28.9467	26.2987	50.0512	26.5432	32.1868	12.6004	38.4768	13.7282	15.6658	8.67357
100053095	CORO1B	coronin 1B	-	protein-coding	57175	CORO1B	coronin 1B	CORONIN-2	protein-coding	-0.438942	8.61977	0.00332534	0.0937502		62	266	41	50	63	30	58	139	94	32	125	108	257	121.5	66	41	22		32.7646	24.3648	28.133	28.0657	31.9875	30.1106	22.5119	26.3842	21.6849	19.1813	20.7369	16.3971	20.4955	23.791	17.2583	19.4636	19.0819
100060124	USP24	ubiquitin specific peptidase 24	-	protein-coding	23358	USP24	ubiquitin specific peptidase 24	-	protein-coding	0.48466	8.60254	0.00335694	0.0944366		618	3597	546.7	716.5	1022.5	318	949	2413.5	2113.3	680.5	2819	3803.5	6500.7	2181	2536.7	1109.5	827.5		326.59	329.474	375.13	402.182	519.162	319.173	368.341	458.117	487.517	407.902	467.658	577.465	518.425	427.063	663.321	526.703	717.738
100068889	RHBDL2	rhomboid like 2	-	protein-coding	54933	RHBDL2	rhomboid like 2	RRP2	protein-coding	-0.834659	8.59677	0.0033676	0.0945323		37	132	11	16	20	15	14	33	26	14	65	34	54	23	27	3	9		19.5531	12.0908	7.54789	8.98103	10.1548	15.0553	5.4339	6.26387	5.99794	8.39182	10.7832	5.16204	4.30645	4.50365	7.06022	1.42416	7.80622
100065952	C6	complement C6	-	protein-coding	729	C6	complement C6	-	protein-coding	0.647636	8.55317	0.0034492	0.095865		159	726	192	260	302	52	262	1038	682	266	1033	1061	2682	846	159	305	214		84.0255	66.4993	131.745	145.942	153.337	52.1918	101.692	197.027	157.331	159.445	171.369	161.086	213.887	165.656	41.5768	144.79	185.614
100055095	TMOD2	tropomodulin 2	-	protein-coding	29767	TMOD2	tropomodulin 2	N-TMOD|NTMOD	protein-coding	0.902507	8.55089	0.00345353	0.095865		10	57	25	29	18	5	25	77	116	12	84	174	165.5	90	65	46	6		5.28462	5.22102	17.1543	16.2781	9.13929	5.01844	9.70339	14.6157	26.76	7.19299	13.9352	26.4175	13.1985	17.623	16.9968	21.8372	5.20414
100057532	SIAH1	siah E3 ubiquitin protein ligase 1	-	protein-coding	6477	SIAH1	siah E3 ubiquitin protein ligase 1	SIAH1A	protein-coding	0.470122	8.55079	0.00345372	0.095865		132	1204	132	160	149	56	354	620	532	164	580	889.3	1776.5	742.5	381	302	136		69.757	110.283	90.5746	89.8103	75.653	56.2065	137.4	117.685	122.727	98.3042	96.2191	135.018	141.674	145.389	99.6275	143.366	117.961
100064645	N4BP2L1	NEDD4 binding protein 2 like 1	-	protein-coding	90634	N4BP2L1	NEDD4 binding protein 2 like 1	CG018	protein-coding	0.547315	8.54692	0.00346107	0.095865		38	341	68	63	70	31	106	290.5	259.5	70.8	180	436.5	657	263	181	131	34		20.0816	31.2345	46.6597	35.3628	35.5417	31.1143	41.1424	55.1411	59.864	42.4386	29.8611	66.2714	52.3952	51.4982	47.3296	62.1885	29.4902
102148911	TIMM8A	translocase of inner mitochondrial membrane 8A	-	protein-coding	1678	TIMM8A	translocase of inner mitochondrial membrane 8A	DDP|DDP1|DFN1|MTS|TIM8	protein-coding	-0.694065	8.54458	0.00346552	0.095865		27	106	10	25	21	17	22	28	26	20	52	43	73	22	38	18	6		14.2685	9.70927	6.86171	14.0329	10.6625	17.0627	8.53898	5.3148	5.99794	11.9883	8.62654	6.52846	5.82169	4.30784	9.9366	8.54498	5.20414
100065275	VCAN	versican	-	protein-coding	1462	VCAN	versican	CSPG2|ERVR|GHAP|PG-M|WGN|WGN1	protein-coding	-0.653291	8.54402	0.00346659	0.095865		467	2956.5	279	345	380	298.5	423	731	1069.5	159	1137.5	996	1074	1141.5	650	210	59		246.792	270.806	191.442	193.653	192.941	299.601	164.181	138.754	246.723	95.3071	188.706	151.217	85.6506	223.518	169.968	99.6915	51.1741
100053912	CTDSP2	CTD small phosphatase 2	-	protein-coding	10106	CTDSP2	CTD small phosphatase 2	OS4|PSR2|SCP2	protein-coding	0.500509	8.54402	0.0034666	0.095865		89	581	164.5	143	168.5	66	218	621.5	538.5	126.5	586	658.5	1223.5	484.5	501.5	260.5	87.5		47.0331	53.2178	112.875	80.2679	85.5539	66.2434	84.6136	117.97	124.227	75.8261	97.2144	99.9765	97.5731	94.8703	131.137	123.665	75.8938
100052020	PPIA	peptidylprolyl isomerase A	-	protein-coding	5478	PPIA	peptidylprolyl isomerase A	CYPA|CYPH|HEL-S-69p	protein-coding	-0.438689	8.53964	0.00347495	0.0958716		436.5	1798	202	276.5	259	286	383	674	536	208	873	614	1648.8	659	513	205	133		230.674	164.691	138.607	155.203	131.504	287.055	148.656	127.935	123.65	124.678	144.826	93.2203	131.49	129.039	134.144	97.3179	115.359
100066476	SERPING1	serpin family G member 1	-	protein-coding	710	SERPING1	serpin family G member 1	C1IN|C1INH|C1NH|HAE1|HAE2	protein-coding	0.894278	8.53398	0.00348577	0.0958716		11	86	37	25	10	172	23	72	104	25	107	83	307	99.5	83	31	33		5.81308	7.87733	25.3883	14.0329	5.07738	172.634	8.92712	13.6666	23.9918	14.9854	17.7508	12.6014	24.483	19.4832	21.7036	14.7164	28.6228
100053512	SP4	Sp4 transcription factor	-	protein-coding	6671	SP4	Sp4 transcription factor	HF1B|SPR-1	protein-coding	0.489547	8.53233	0.00348892	0.0958716		51	366.5	85	85	85	49	109	251	248	74	307	530	808	281	262	153	66		26.9516	33.5702	58.3246	47.7117	43.1578	49.1807	42.3068	47.6434	57.2111	44.3568	50.9297	80.4671	64.4373	55.0228	68.5103	72.6324	57.2456
102147838	LOC102147838	uncharacterized LOC102147838	-	protein-coding						-2.34227	8.52413	0.00350469	0.0960322		19	12	29	1	0	17	2	0	44.5	1	7	7.5	8	4	9	2	0		10.0408	1.09916	19.899	0.561314	0	17.0627	0.776271	0	10.2657	0.599416	1.16126	1.13868	0.637993	0.783243	2.35341	0.949443	0
100063438	JCAD	junctional cadherin 5 associated	KIAA1462	protein-coding	57608	JCAD	junctional cadherin 5 associated	KIAA1462	protein-coding	0.595322	8.52163	0.00350951	0.0960322		59	604	100	133	126	30	176	369	487	96	607	464	1209	387	208	244.3	135		31.1793	55.3245	68.6171	74.6548	63.975	30.1106	68.3119	70.0415	112.346	57.5439	100.698	70.4466	96.4167	75.7788	54.3898	115.974	117.093
100146651	CLCF1	cardiotrophin like cytokine factor 1	-	protein-coding	23529	CLCF1	cardiotrophin like cytokine factor 1	BSF-3|BSF3|CISS2|CLC|NNT-1|NNT1|NR6	protein-coding	0.688139	8.49739	0.00355656	0.0969151		7	57.5	9	14	15	3	27	59	56	15	55	62	129.5	46	31	15	18.5		3.69923	5.26682	6.17554	7.8584	7.61607	3.01106	10.4797	11.199	12.9186	8.99124	9.12422	9.41313	10.3275	9.00729	8.10618	7.12082	16.0461
100069716	SCRN1	secernin 1	-	protein-coding	9805	SCRN1	secernin 1	SES1	protein-coding	0.916587	8.49521	0.00356083	0.0969151		11	198	20	44	105	5	44	176	224	33	181	308	375	109	58	90	24		5.81308	18.1362	13.7234	24.6978	53.3125	5.01844	17.078	33.4073	51.6746	19.7807	30.027	46.762	29.9059	21.3434	15.1664	42.7249	20.8166
100064788	EFHD1	EF-hand domain family member D1	-	protein-coding	80303	EFHD1	EF-hand domain family member D1	MST133|MSTP133|PP3051|SWS2	protein-coding	-0.540079	8.49354	0.00356409	0.0969151		102.5	487	109.5	85	77	26	101	183	141	51	290.5	164	460.5	167	79	50.5	34		54.1674	44.6077	75.1358	47.7117	39.0958	26.0959	39.2017	34.736	32.5273	30.5702	48.1925	24.8992	36.7245	32.7004	20.6577	23.9734	29.4902
100059384	PDCL3	phosducin like 3	-	protein-coding	79031	PDCL3	phosducin like 3	HTPHLP|PHLP2A|PHLP3|VIAF|VIAF1	protein-coding	-0.485195	8.47735	0.00359596	0.0975779		39	255	19	32	36	22	63	72	59	21.5	98	97	240	63	54	33	12		20.61	23.3572	13.0373	17.9621	18.2786	22.0811	24.4525	13.6666	13.6107	12.8874	16.2577	14.727	19.1398	12.3361	14.1204	15.6658	10.4083
111771466	LOC111771466	uncharacterized LOC111771466	-	protein-coding						1.01114	8.4679	0.00361468	0.0978821		6.3	25.3	0.8	2.6	4.7	0.9	7.6	27.6	28.8	4.4	16.7	40.8	32.8	21.3	15.8	8.8	6.1		3.32931	2.3174	0.548937	1.45942	2.38637	0.903319	2.94983	5.23887	6.64387	2.63743	2.77045	6.19444	2.61577	4.17077	4.13154	4.17755	5.29088
100067229	GJA1	gap junction protein alpha 1	CX43	protein-coding	2697	GJA1	gap junction protein alpha 1	AVSD3|CMDR|CX43|EKVP|EKVP3|GJAL|HLHS1|HSS|ODDD|PPKCA	protein-coding	-0.671558	8.46292	0.0036246	0.097947		443	3404	750	452	514	226	858	674	860	460	1654	1336	1389	1261	297	438	121		234.109	311.796	514.629	253.714	260.977	226.833	333.02	127.935	198.393	275.731	274.39	202.838	110.772	246.917	77.6624	207.928	104.95
100064392	AUH	AU RNA binding methylglutaconyl-CoA hydratase	-	protein-coding	549	AUH	AU RNA binding methylglutaconyl-CoA hydratase	-	protein-coding	0.427669	8.44678	0.0036569	0.0982269		76	350.5	74	62	76	34	118	274	244	65	306	329	859.5	265	178	117	68		40.1631	32.1047	50.7767	34.8015	38.5881	34.1254	45.8	52.0091	56.2884	38.962	50.7639	49.9503	68.5444	51.8898	46.5451	55.5424	58.9803
100066103	TSPAN13	tetraspanin 13	-	protein-coding	27075	TSPAN13	tetraspanin 13	NET-6|NET6|TM4SF13	protein-coding	-0.54263	8.44419	0.00366211	0.0982269		403	3129.5	293.5	395.5	344	352	688	956.5	716	310	1129	1210	2300	1228	271	238	142		212.97	286.652	201.391	222	174.662	353.298	267.037	181.557	165.174	185.819	187.295	183.708	183.423	240.456	70.8637	112.984	123.165
100629577	C1H15orf62	chromosome 1 C15orf62 homolog	-	protein-coding	643338	C15orf62	chromosome 15 open reading frame 62	-	protein-coding	0.969928	8.44261	0.0036653	0.0982269		4	64.5	5	18	41	4	27	59.5	77	10	79	84.5	205.5	52	28	50	25		2.11385	5.908	3.43086	10.1037	20.8173	4.01475	10.4797	11.294	17.7631	5.99416	13.1057	12.8292	16.3885	10.1822	7.32171	23.7361	21.6839
100066484	BEND3	BEN domain containing 3	-	protein-coding	57673	BEND3	BEN domain containing 3	KIAA1553	protein-coding	-0.606068	8.44184	0.00366685	0.0982269		26	229	13	22	40	20	34	49	34	22	79	84	101	45	53	20	9		13.74	20.9757	8.92023	12.3489	20.3095	20.0738	13.1966	9.3009	7.84346	13.1871	13.1057	12.7533	8.05466	8.81148	13.8589	9.49443	7.80622
100066748	ECHS1	enoyl-CoA hydratase, short chain 1	-	protein-coding	1892	ECHS1	enoyl-CoA hydratase, short chain 1	ECHS1D|SCEH	protein-coding	-0.445165	8.43431	0.00368207	0.0982269		79	468	49	73	99	80	92	144	126	63	199	170	435.7	160	147	59	33		41.7485	42.8673	33.6224	40.9759	50.2661	80.295	35.7085	27.3333	29.0669	37.7632	33.0131	25.8102	34.7467	31.3297	38.439	28.0086	28.6228
111774237	LOC111774237	heat shock cognate 71 kDa protein-like	-	pseudo	3312	HSPA8	heat shock protein family A (Hsp70) member 8		protein-coding	-0.468222	8.43048	0.00368982	0.0982269		865.6	4134.1	487.2	549.6	679.2	389.5	716.2	1627.3	1100.8	761.8	1708.5	1711.6	3234.7	1371.1	671.7	462	235.4		457.437	378.671	334.303	308.498	344.856	390.936	277.983	308.885	253.944	456.635	283.432	259.863	257.965	268.476	175.643	219.321	204.176
111771804	LOC111771804	myosin-IIIa-like	-	protein-coding	53904	MYO3A	myosin IIIA		protein-coding	-0.777563	8.43008	0.00369064	0.0982269		18.8	174.4	15.8	16.4	20.2	1.8	33.1	42.2	19.9	17.3	29.1	55.3	60.4	49.5	24.3	7.7	3		9.93509	15.9745	10.8415	9.20555	10.2563	1.80664	12.8473	8.01016	4.59073	10.3699	4.82754	8.3959	4.81685	9.69263	6.3542	3.65535	2.60207
100053109	TSHZ2	teashirt zinc finger homeobox 2	-	protein-coding	128553	TSHZ2	teashirt zinc finger homeobox 2	C20orf17|OVC10-2|TSH2|ZABC2|ZNF218	protein-coding	0.613288	8.42584	0.00369926	0.0982269		50	327	89	63	49	128	107	270	298	68	310	430.5	649.5	286	309	103	57		26.4231	29.9522	61.0693	35.3628	24.8792	128.472	41.5305	51.2499	68.7456	40.7603	51.4274	65.3605	51.7971	56.0019	80.8003	48.8963	49.4394
100072651	TSPYL1	TSPY like 1	-	protein-coding	7259	TSPYL1	TSPY like 1	TSPYL	protein-coding	0.4865	8.42408	0.00370283	0.0982269		62	335	42	51	65	52	72	139	185	86	287	306	677	178.5	167	80	66		32.7646	30.6849	28.8192	28.627	33.003	52.1918	27.9458	26.3842	42.6776	51.5497	47.6118	46.4583	53.9902	34.9522	43.6688	37.9777	57.2456
100146296	MYCN	MYCN proto-oncogene, bHLH transcription factor	-	protein-coding	4613	MYCN	MYCN proto-oncogene, bHLH transcription factor	MODED|N-myc|NMYC|ODED|bHLHe37	protein-coding	-1.42797	8.41845	0.00371432	0.0983313		42	57	8	8	8	5	24	24	24	5	6	10	7	9	77	5	0		22.1954	5.22102	5.48937	4.49051	4.06191	5.01844	9.31525	4.55554	5.53656	2.99708	0.99537	1.51825	0.558244	1.7623	20.1347	2.37361	0
100052156	SPON2	spondin 2	-	protein-coding	10417	SPON2	spondin 2	DIL-1|DIL1|M-SPONDIN|MINDIN	protein-coding	-0.659577	8.40953	0.00373258	0.0985847		47	327	38.5	54	93	25	95	137	90	51	150	124	105	129	36	37	14		24.8377	29.9522	26.4176	30.311	47.2197	25.0922	36.8729	26.0046	20.7621	30.5702	24.8842	18.8263	8.37366	25.2596	9.41363	17.5647	12.143
100071109	ZSWIM1	zinc finger SWIM-type containing 1	-	protein-coding	90204	ZSWIM1	zinc finger SWIM-type containing 1	C20orf162	protein-coding	-0.725256	8.4064	0.00373903	0.0985847		18.5	67	13	15	18	5	18.5	25	26.5	3	28.5	47	41	20	17	11	6		9.77655	6.13699	8.92023	8.41971	9.13929	5.01844	7.18051	4.74536	6.11328	1.79825	4.72801	7.13576	3.26972	3.91621	4.44532	5.22193	5.20414
100146796	NINJ1	ninjurin 1	-	protein-coding	4814	NINJ1	ninjurin 1	NIN1|NINJURIN	protein-coding	-0.852362	8.39399	0.00376464	0.0990593		16	50	12	19	14	4	7	24	19	5	26	25	30	18	9	9	1		8.45539	4.57984	8.23406	10.665	7.10834	4.01475	2.71695	4.55554	4.38311	2.99708	4.31327	3.79562	2.39247	3.52459	2.35341	4.27249	0.867357
100060700	TDRD9	tudor domain containing 9	-	protein-coding	122402	TDRD9	tudor domain containing 9	C14orf75|HIG-1|HLS|NET54|SPGF30|SPNE	protein-coding	-1.14978	8.38767	0.00377776	0.0992042		23	325	45	61	71	1	53	133	40	39	43	106	72	91	13	8	9		12.1546	29.769	30.8777	34.2402	36.0494	1.00369	20.5712	25.2453	9.2276	23.3772	7.13348	16.0934	5.74194	17.8188	3.39936	3.79777	7.80622
100061223	ATP6V1A	ATPase H+ transporting V1 subunit A	-	protein-coding	523	ATP6V1A	ATPase H+ transporting V1 subunit A	ARCL2D|ATP6A1|ATP6V1A1|HO68|IECEE3|VA68|VPP2|Vma1	protein-coding	-0.56545	8.3815	0.0037906	0.0993413		420	1918.8	261	347.5	315	79	368.5	783	391	302.5	641	1149.8	1065	723.5	319	193	95.3		221.954	175.756	179.091	195.057	159.938	79.2913	143.028	148.625	90.1998	181.323	106.339	174.568	84.9329	141.669	83.4152	91.6212	82.6592
100067946	PKD1L3	polycystin 1 like 3, transient receptor potential channel interacting	-	protein-coding	342372	PKD1L3	polycystin 1 like 3, transient receptor potential channel interacting	-	protein-coding	0.894252	8.37405	0.00380617	0.0995227		8	27	4	3	5	2	6	33	21	4	26	47	69	24	10	10	4		4.2277	2.47311	2.74469	1.68394	2.53869	2.00738	2.32881	6.26387	4.84449	2.39766	4.31327	7.13576	5.50269	4.69946	2.6149	4.74721	3.46943
100050536	FLVCR1	FLVCR heme transporter 1	-	protein-coding	28982	FLVCR1	FLVCR heme transporter 1	AXPC1|FLVCR|MFSD7B|PCA|PCARP|SLC49A1	protein-coding	-0.571447	8.37088	0.00381281	0.0995227		52	328.5	24	33	36	9	46	74	50	35	86	86	151	71	49	19	22		27.48	30.0896	16.4681	18.5234	18.2786	9.03319	17.8542	14.0463	11.5345	20.9795	14.267	13.0569	12.0421	13.9026	12.813	9.0197	19.0819
102149191	ZNF454	zinc finger protein 454	-	protein-coding	285676	ZNF454	zinc finger protein 454	-	protein-coding	0.55159	8.36097	0.00383365	0.0998666		25	134.5	15	18	21.5	12	44.5	114	49.5	23	104	113	197.5	101	96	46	21.5		13.2116	12.3198	10.2926	10.1037	10.9164	12.0443	17.272	21.6388	11.4192	13.7866	17.2531	17.1562	15.7505	19.7769	25.103	21.8372	18.6482
100063928	PPP1R12B	protein phosphatase 1 regulatory subunit 12B	-	protein-coding	4660	PPP1R12B	protein phosphatase 1 regulatory subunit 12B	MYPT2|PP1bp55	protein-coding	0.450073	8.35252	0.00385153	0.0999294		54	329.5	51	49	57	31	76	177	174.5	59	241	259	407	205	227	101	69		28.5369	30.1812	34.9947	27.5044	28.9411	31.1143	29.4983	33.5971	40.2554	35.3655	39.9807	39.3226	32.4579	40.1412	59.3581	47.9469	59.8477
100059938	MB21D2	Mab-21 domain containing 2	-	protein-coding	151963	MB21D2	Mab-21 domain containing 2	C3orf59	protein-coding	1.16777	8.35191	0.00385283	0.0999294		6	12	2	2	1	12	7	19	26	7	15	22	61	20	14	4	9		3.17077	1.09916	1.37234	1.12263	0.507738	12.0443	2.71695	3.60647	5.99794	4.19591	2.48842	3.34014	4.8647	3.91621	3.66085	1.89889	7.80622
100064143	YPEL3	yippee like 3	-	protein-coding	83719	YPEL3	yippee like 3	-	protein-coding	0.562598	8.3455	0.00386645	0.0999294		19	88	20	28	21	10	33	95	87	21	127	77	197	79	67	37	18		10.0408	8.06052	13.7234	15.7168	10.6625	10.0369	12.8085	18.0324	20.07	12.5877	21.0687	11.6905	15.7106	15.469	17.5198	17.5647	15.6124
100071747	FAM71F1	family with sequence similarity 71 member F1	-	protein-coding	84691	FAM71F1	family with sequence similarity 71 member F1	FAM137A|NYD-SP18	protein-coding	1.30454	8.34535	0.00386675	0.0999294		1	19	2.5	3	2	0	6	11	15	3	7	27	55.5	18	13	18	12		0.528462	1.74034	1.71543	1.68394	1.01548	0	2.32881	2.08796	3.46035	1.79825	1.16126	4.09926	4.42608	3.52459	3.39936	8.54498	10.4083
100060203	FMN2	formin 2	-	protein-coding	56776	FMN2	formin 2	-	protein-coding	-1.14033	8.3108	0.00394101	0.10133		49	646	33	84	82	5	135	127	57	50	100	174	149	160	10	17	3		25.8946	59.1716	22.6437	47.1504	41.6345	5.01844	52.3983	24.1064	13.1493	29.9708	16.5895	26.4175	11.8826	31.3297	2.6149	8.07026	2.60207
100064339	ERN1	endoplasmic reticulum to nucleus signaling 1	-	protein-coding	2081	ERN1	endoplasmic reticulum to nucleus signaling 1	IRE1|IRE1P|IRE1a|hIRE1p	protein-coding	0.671199	8.30996	0.00394283	0.10133		166	852	368	129	134	81	289	563	798	169	665	1234	1825	721	230	620	188		87.7247	78.0405	252.511	72.4095	68.0369	81.2987	112.171	106.865	184.091	101.301	110.32	187.352	145.542	141.18	60.1426	294.327	163.063
100065455	FMO5	flavin containing dimethylaniline monoxygenase 5	-	protein-coding	2330	FMO5	flavin containing dimethylaniline monoxygenase 5	hBVMO1	protein-coding	0.830637	8.3093	0.00394427	0.10133		17	99	35	20	12	3	26	130	106	25	50	114	216	84	23	38	15		8.98385	9.06809	24.016	11.2263	6.09286	3.01106	10.0915	24.6759	24.4531	14.9854	8.29475	17.308	17.2258	16.4481	6.01426	18.0394	13.0104
100067212	OSBPL6	oxysterol binding protein like 6	-	protein-coding	114880	OSBPL6	oxysterol binding protein like 6	ORP6	protein-coding	-0.414246	8.30565	0.0039522	0.101333		298.7	1861.5	195	200	213	141	471	610	536	192.5	635	757	1137.5	728	385	158	114		157.852	170.508	133.803	112.263	108.148	141.52	182.812	115.787	123.65	115.388	105.343	114.931	90.7147	142.55	100.673	75.006	98.8788
111771259	LOC111771259	uncharacterized LOC111771259	-	ncRNA						0.924194	8.3001	0.00396429	0.101444		10	21	5	8	8	0	10	30	34	10	24	57	100	28	10	16	8		5.28462	1.92353	3.43086	4.49051	4.06191	0	3.88136	5.69443	7.84346	5.99416	3.98148	8.654	7.97492	5.4827	2.6149	7.59554	6.93886
100071016	PLA2G4F	phospholipase A2 group IVF	-	protein-coding	255189	PLA2G4F	phospholipase A2 group IVF	PLA2G4FZ	protein-coding	1.23154	8.28625	0.00399464	0.10202		53.5	54.3	51	13.5	22	2.5	10.5	149	107.8	16.5	94	130.5	294.5	112	11.5	39	53		28.2727	4.97371	34.9947	7.57774	11.1702	2.50922	4.07542	28.2823	24.8684	9.89036	15.5941	19.8131	23.4861	21.9308	3.00713	18.5141	45.9699
100064998	MRC2	mannose receptor C type 2	-	protein-coding	9902	MRC2	mannose receptor C type 2	CD280|CLEC13E|ENDO180|UPARAP	protein-coding	-0.585516	8.27902	0.00401058	0.102227		24	213.5	30	44	60	21	52	75	50	33	130	82.5	111	79	60	29	11		12.6831	19.5559	20.5851	24.6978	30.4643	21.0774	20.1831	14.2361	11.5345	19.7807	21.5663	12.5255	8.85216	15.469	15.6894	13.7669	9.54093
100066633	C20H6orf132	chromosome 20 C6orf132 homolog	-	protein-coding	647024	C6orf132	chromosome 6 open reading frame 132	bA7K24.2	protein-coding	0.716386	8.25948	0.00405397	0.102799		24	66	15	24	39	5	26	87	68	37	105	90	147.7	57	87	39	32		12.6831	6.04539	10.2926	13.4715	19.8018	5.01844	10.0915	16.5138	15.6869	22.1784	17.419	13.6642	11.779	11.1612	22.7496	18.5141	27.7554
100050156	MRPL37	mitochondrial ribosomal protein L37	-	protein-coding	51253	MRPL37	mitochondrial ribosomal protein L37	L2mt|L37mt|MRP-L2|MRP-L37|MRPL2|RPML2	protein-coding	-0.449539	8.25887	0.00405534	0.102799		41	258	27	40	40	30	60	91.5	78	28	98	127.5	183	77	63	22	30		21.6669	23.632	18.5266	22.4526	20.3095	30.1106	23.2881	17.368	17.9938	16.7836	16.2577	19.3576	14.5941	15.0774	16.4738	10.4439	26.0207
100056169	PACSIN2	protein kinase C and casein kinase substrate in neurons 2	-	protein-coding	11252	PACSIN2	protein kinase C and casein kinase substrate in neurons 2	SDPII	protein-coding	-0.473284	8.25615	0.00406142	0.102799		253	1295	122	221	281	46	282	465	363	170	587	507	1053.5	420.5	197	138	91		133.701	118.618	83.7129	124.05	142.674	46.1696	109.454	88.2636	83.7405	101.901	97.3803	76.9751	84.0157	82.3384	51.5135	65.5115	78.9295
102148440	LOC102148440	uncharacterized LOC102148440	-	protein-coding						-0.910207	8.25374	0.00406681	0.102799		5	59	7	17	14	6	12	18	10	5	16	24	33	34	3	6	4		2.64231	5.40421	4.8032	9.54234	7.10834	6.02213	4.65763	3.41666	2.3069	2.99708	2.65432	3.64379	2.63172	6.65757	0.784469	2.84833	3.46943
791238	LAMA3	laminin subunit alpha 3	-	protein-coding	3909	LAMA3	laminin subunit alpha 3	BM600|E170|LAMNA|LOCS	protein-coding	0.600295	8.25121	0.00407249	0.102799		316	1788	404	337.5	346.5	151	608	1175.5	1333.5	422.5	1566.7	1840.9	4682.3	1648	241	680.7	481		166.994	163.775	277.213	189.444	175.931	151.557	235.986	223.127	307.625	253.253	259.908	279.494	373.409	322.696	63.019	323.143	417.199
100059015	BCAR3	BCAR3 adaptor protein, NSP family member	-	protein-coding	8412	BCAR3	BCAR3 adaptor protein, NSP family member	AND-34|NSP2|SH2D3B	protein-coding	0.549242	8.24658	0.00408288	0.102862		93	259	48	83	100	31	68	311.5	250	72	352	363	707.5	176	227	94	98		49.147	23.7236	32.9362	46.5891	50.7738	31.1143	26.3932	59.1272	57.6725	43.1579	58.395	55.1123	56.4225	34.4627	59.3581	44.6238	85.001
100064091	PDK1	pyruvate dehydrogenase kinase 1	-	protein-coding	5163	PDK1	pyruvate dehydrogenase kinase 1	-	protein-coding	0.739011	8.2422	0.00409275	0.102911		157	645	149	125	196.5	32	183	676	913.5	120	733	1077	2043	607	81	229	141		82.9685	59.08	102.24	70.1643	99.7706	32.118	71.0288	128.314	210.735	71.9299	121.601	163.515	162.928	118.857	21.1807	108.711	122.297
100059411	MXI1	MAX interactor 1, dimerization protein	-	protein-coding	4601	MXI1	MAX interactor 1, dimerization protein	MAD2|MXD2|MXI|bHLHc11	protein-coding	0.584353	8.22908	0.00412245	0.103269		76	469.5	107	132	91	99	188	600.5	432.5	105	454	633	1113	410	461.5	271	55		40.1631	43.0047	73.4203	74.0935	46.2042	99.3651	72.9695	113.983	99.7734	62.9386	75.3163	96.105	88.7608	80.2824	120.677	128.649	47.7047
100053508	CELSR1	cadherin EGF LAG seven-pass G-type receptor 1	-	protein-coding	9620	CELSR1	cadherin EGF LAG seven-pass G-type receptor 1	ADGRC1|CDHF9|FMI2|HFMI2|ME2	protein-coding	0.406248	8.22891	0.00412282	0.103269		289	1473	288	380	410	164	465.5	1212	1168	350	1401.5	1600	2848	1186.5	602	553	331		152.726	134.922	197.617	213.299	208.173	164.605	180.677	230.055	269.446	209.795	232.502	242.919	227.126	232.329	157.417	262.521	287.095
100051518	ORMDL2	ORMDL sphingolipid biosynthesis regulator 2	-	protein-coding	29095	ORMDL2	ORMDL sphingolipid biosynthesis regulator 2	HSPC160|MST095|MSTP095|adoplin-2	protein-coding	-0.407799	8.2189	0.00414563	0.103319		47	246	42	46	48	24	64	97	78	32	124	100	249	112	58	40	23		24.8377	22.5328	28.8192	25.8205	24.3714	24.0885	24.8407	18.412	17.9938	19.1813	20.571	15.1825	19.8575	21.9308	15.1664	18.9889	19.9492
100062493	SMAD9	SMAD family member 9	SMAD8	protein-coding	4093	SMAD9	SMAD family member 9	MADH6|MADH9|PPH2|SMAD8|SMAD8/9|SMAD8A|SMAD8B	protein-coding	0.526425	8.21724	0.00414943	0.103319		91	621	137	160	168	22	162	546	527	186	545	720	1080	363	447	198	93		48.09	56.8816	94.0055	89.8103	85.3	22.0811	62.878	103.639	121.574	111.491	90.4127	109.314	86.1291	71.0793	116.886	93.9948	80.6642
100067536	LOC100067536	heparan sulfate glucosamine 3-O-sulfotransferase 4-like	-	pseudo						1.04846	8.21341	0.0041582	0.103319		11.5	71.9	16.8	20.3	20.5	14.1	15.6	36.5	22.5	47.3	112.7	37.8	461.1	68.2	84.1	57	39		6.07731	6.58581	11.5277	11.3947	10.4086	14.152	6.05492	6.92822	5.19052	28.3524	18.6964	5.73897	36.7723	13.3543	21.9913	27.0591	33.8269
100053207	SNRPC	small nuclear ribonucleoprotein polypeptide C	-	protein-coding	6631	SNRPC	small nuclear ribonucleoprotein polypeptide C	U1C|Yhc1	protein-coding	-0.483505	8.21111	0.00416346	0.103319		37	203	26	39	33	24	51	75	65	21	110	86	142	62	77	26	13		19.5531	18.5942	17.8405	21.8913	16.7554	24.0885	19.7949	14.2361	14.9948	12.5877	18.2484	13.0569	11.3244	12.1403	20.1347	12.3428	11.2756
100055298	MRPL17	mitochondrial ribosomal protein L17	-	protein-coding	63875	MRPL17	mitochondrial ribosomal protein L17	L17mt|LIP2|MRP-L17|MRP-L26|RPL17L|RPML26	protein-coding	-0.536031	8.21067	0.00416448	0.103319		50	211.5	31	29	40.5	15	44	69	33	35	104.5	97	172	72.5	36	26	14		26.4231	19.3727	21.2713	16.2781	20.5634	15.0553	17.078	13.0972	7.61277	20.9795	17.336	14.727	13.7169	14.1963	9.41363	12.3428	12.143
102147611	SLIT1	slit guidance ligand 1	-	protein-coding	6585	SLIT1	slit guidance ligand 1	MEGF4|SLIL1|SLIT-1|SLIT3	protein-coding	-0.881479	8.20168	0.00418516	0.103634		119	839	80	92	117	37	246	291	81.5	81	163	236	93	370.5	179.5	58	10		62.887	76.8498	54.8937	51.6409	59.4054	37.1365	95.4814	55.236	18.8012	48.5527	27.0409	35.8306	7.41667	72.5479	46.9374	27.5338	8.67357
100054194	DAAM2	dishevelled associated activator of morphogenesis 2	-	protein-coding	23500	DAAM2	dishevelled associated activator of morphogenesis 2	dJ90A20A.1	protein-coding	1.07888	8.193	0.00420524	0.103934		6	18	4	8	15	3	0	21	20	5	52	38	61	21	24	18	12		3.17077	1.64874	2.74469	4.49051	7.61607	3.01106	0	3.9861	4.6138	2.99708	8.62654	5.76934	4.8647	4.11203	6.27575	8.54498	10.4083
102147510	LPAR2	lysophosphatidic acid receptor 2	PBX4	protein-coding	9170	LPAR2	lysophosphatidic acid receptor 2	EDG-4|EDG4|LPA-2|LPA2	protein-coding	0.475805	8.18821	0.00421636	0.104012		44	269	35	62	78	21	76	200	166	32	257	263	447.3	201	141	84	64		23.2523	24.6396	24.016	34.8015	39.6036	21.0774	29.4983	37.9629	38.2945	19.1813	42.635	39.9299	35.6718	39.358	36.87	39.8766	55.5109
100068335	FBXL20	F-box and leucine rich repeat protein 20	-	protein-coding	84961	FBXL20	F-box and leucine rich repeat protein 20	Fbl2|Fbl20	protein-coding	0.348541	8.1797	0.00423617	0.104303		246	1269	205	244	252	136	398	913	804	221	953.5	1185	1927.5	881	724	415	194		130.002	116.236	140.665	136.961	127.95	136.502	154.478	173.3	185.475	132.471	158.181	179.912	153.717	172.509	189.318	197.009	168.267
100054850	VSIG10	V-set and immunoglobulin domain containing 10	-	protein-coding	54621	VSIG10	V-set and immunoglobulin domain containing 10	-	protein-coding	1.23909	8.17385	0.00424986	0.104424		0	14	3	3	2	5	4	23	12	2	22	17	43	9	22	13	2		0	1.28236	2.05851	1.68394	1.01548	5.01844	1.55254	4.36573	2.76828	1.19883	3.64969	2.58102	3.42921	1.7623	5.75277	6.17138	1.73471
100067589	LOC100067589	N-acetyllactosaminide alpha-1,3-galactosyltransferase	-	protein-coding	2681	GGTA1	glycoprotein alpha-galactosyltransferase 1 (inactive)		protein-coding	0.969698	8.16277	0.00427591	0.104424		6	51	14	4	9	19	20	70.5	58	27	63	52	280	35	28	11	19		3.17077	4.67144	9.6064	2.24526	4.56964	19.0701	7.76271	13.3819	13.38	16.1842	10.4514	7.89488	22.3298	6.85338	7.32171	5.22193	16.4798
100060508	STK3	serine/threonine kinase 3	-	protein-coding	6788	STK3	serine/threonine kinase 3	KRS1|MST2	protein-coding	-0.501155	8.16237	0.00427684	0.104424		226.5	1722.5	125	202	231	58	289	474	359.5	167	456	608	947	493	200.5	109	68		119.697	157.776	85.7714	113.385	117.288	58.2139	112.171	89.972	82.933	100.102	75.6481	92.3094	75.5225	96.5347	52.4287	51.7446	58.9803
100630630	ANKRD37	ankyrin repeat domain 37	-	protein-coding	353322	ANKRD37	ankyrin repeat domain 37	Lrp2bp	protein-coding	0.98242	8.15948	0.00428367	0.104424		4	23	3	10	4	1	4	35	20	4	24	22	69	22	10	9	4		2.11385	2.10673	2.05851	5.61314	2.03095	1.00369	1.55254	6.6435	4.6138	2.39766	3.98148	3.34014	5.50269	4.30784	2.6149	4.27249	3.46943
100629203	SPATA6L	spermatogenesis associated 6 like	-	protein-coding	55064	SPATA6L	spermatogenesis associated 6 like	C9orf68|bA6J24.2	protein-coding	0.88199	8.15903	0.00428473	0.104424		16	46	30	20	20	16	27	102	119.5	17	67	123	383	126	27	43	33		8.45539	4.21345	20.5851	11.2263	10.1548	16.059	10.4797	19.3611	27.5675	10.1901	11.115	18.6744	30.5439	24.6722	7.06022	20.413	28.6228
100009678	FMOD	fibromodulin	-	protein-coding	2331	FMOD	fibromodulin	FM|SLRR2E	protein-coding	-0.802292	8.15714	0.0042892	0.104424		15	92	8	16	10	8	8	21	26	8	34	17	38	23	11	7	1		7.92693	8.42691	5.48937	8.98103	5.07738	8.0295	3.10508	3.9861	5.99794	4.79533	5.64043	2.58102	3.03047	4.50365	2.87639	3.32305	0.867357
100051950	RUNX1	RUNX family transcription factor 1	-	protein-coding	861	RUNX1	RUNX family transcription factor 1	AML1|AML1-EVI-1|AMLCR1|CBF2alpha|CBFA2|EVI-1|PEBP2aB|PEBP2alpha	protein-coding	1.0489	8.14269	0.0043235	0.105063		6	28	22	5	5	36	14	31	41	19	68	58	84	33	66	16	6		3.17077	2.56471	15.0958	2.80657	2.53869	36.1328	5.4339	5.88424	9.45829	11.3889	11.2809	8.80583	6.69893	6.46175	17.2583	7.59554	5.20414
100069121	KPNB1	karyopherin subunit beta 1	-	protein-coding	3837	KPNB1	karyopherin subunit beta 1	IMB1|IPO1|IPOB|Impnb|NTF97	protein-coding	-0.355258	8.12323	0.00437016	0.105999		320	1790.5	176	262	329	125	369	621	474	272	729.5	846	1269	588	459	220	116		169.108	164.004	120.766	147.064	167.046	125.461	143.222	117.875	109.347	163.041	121.02	128.444	101.202	115.137	120.024	104.439	100.613
106782252	LOC106782252	uncharacterized LOC106782252	-	ncRNA						-0.927696	8.1149	0.00439028	0.106289		14	59	9	8	7	4	13	11	9	6	21	7	33	18	33	4	3		7.39847	5.40421	6.17554	4.49051	3.55417	4.01475	5.04576	2.08796	2.07621	3.59649	3.48379	1.06277	2.63172	3.52459	8.62916	1.89889	2.60207
100067262	CUL7	cullin 7	-	protein-coding	9820	CUL7	cullin 7	3M1|CUL-7|KIAA0076|dJ20C7.5	protein-coding	0.541556	8.1056	0.00441286	0.106561		21.5	104.3	22	26	24	15.2	27	101.3	84.5	24.5	100	118.5	160.5	75.3	87.5	34.5	32.5		11.3619	9.55355	15.0958	14.5942	12.1857	15.2561	10.4797	19.2282	19.4933	14.6857	16.5895	17.9912	12.7997	14.7445	22.8803	16.3779	28.1891
100059647	FMO2	flavin containing dimethylaniline monoxygenase 2	-	protein-coding	2327	FMO2	flavin containing dimethylaniline monoxygenase 2	FMO1B1	protein-coding	1.53141	8.10196	0.00442175	0.106561		1	36.5	13.5	4	2	0	15.5	72	46.5	10	20	53.5	77.5	58	0	17	13		0.528462	3.34328	9.26331	2.24526	1.01548	0	6.0161	13.6666	10.7271	5.99416	3.3179	8.12262	6.18056	11.357	0	8.07026	11.2756
100070975	PM20D2	peptidase M20 domain containing 2	-	protein-coding	135293	PM20D2	peptidase M20 domain containing 2	ACY1L2	protein-coding	0.466083	8.10019	0.00442605	0.106561		64	375.5	58	44	41	34	78	212	165	58	213.5	277	686	214	198	73.5	69		33.8216	34.3946	39.7979	24.6978	20.8173	34.1254	30.2746	40.2406	38.0638	34.7661	35.4186	42.0554	54.7079	41.9035	51.7749	34.892	59.8477
100057001	RNF43	ring finger protein 43	-	protein-coding	54894	RNF43	ring finger protein 43	RNF124|SSPCS|URCC	protein-coding	-0.569813	8.08758	0.00445696	0.107097		133.5	1147	61.5	135.5	141.5	118	225.5	251.5	196	109.5	379	387.8	424.5	356	470	100	53		70.5497	105.062	42.1995	76.0581	71.845	118.435	87.5246	47.7383	45.2152	65.636	62.8742	58.8776	33.8535	69.7086	122.9	47.4721	45.9699
100060711	MPHOSPH9	M-phase phosphoprotein 9	-	protein-coding	10198	MPHOSPH9	M-phase phosphoprotein 9	MPP-9|MPP9	protein-coding	-0.472488	8.08441	0.00446478	0.107097		39	279.5	24	44	38	34	45	76	78	22	94	129	178	78	64	26	22		20.61	25.6013	16.4681	24.6978	19.2941	34.1254	17.4661	14.4259	17.9938	13.1871	15.5941	19.5854	14.1954	15.2732	16.7353	12.3428	19.0819
100050997	NRCAM	neuronal cell adhesion molecule	-	protein-coding	4897	NRCAM	neuronal cell adhesion molecule	-	protein-coding	-0.562733	8.07957	0.00447672	0.107154		221	2404	201	295.5	404	244	601.5	664.5	585	249	940	1312	1383	825.5	261	223	78		116.79	220.199	137.92	165.868	205.126	244.9	233.464	126.132	134.954	149.255	155.941	199.194	110.293	161.642	68.2488	105.863	67.6539
100066251	LOC100066251	zinc finger protein 709	-	protein-coding	163051	ZNF709	zinc finger protein 709		protein-coding	0.551962	8.07679	0.00448359	0.107154		68.5	211.8	23	65	61.2	35.5	56	207.3	158.5	83.5	219.5	337.3	615.4	117.3	149.4	92.3	39		36.1996	19.4002	15.7819	36.4854	31.0736	35.6309	21.7356	39.3485	36.5644	50.0512	36.4139	51.2104	49.0776	22.9686	39.0665	43.8168	33.8269
100054730	PRPS1	phosphoribosyl pyrophosphate synthetase 1	-	protein-coding	5631	PRPS1	phosphoribosyl pyrophosphate synthetase 1	ARTS|CMTX5|DFN2|DFNX1|PPRibP|PRS-I|PRSI	protein-coding	-0.45619	8.06896	0.004503	0.10726		73	538	39	67	89	23	103	156	113	62	204	204	299	131	86	55	28		38.5777	49.2791	26.7607	37.6081	45.1887	23.0848	39.978	29.611	26.068	37.1638	33.8426	30.9722	23.845	25.6512	22.4881	26.1097	24.286
100061814	DIPK2A	divergent protein kinase domain 2A	C16H3orf58	protein-coding	205428	DIPK2A	divergent protein kinase domain 2A	C3orf58|DIA1|GoPro49|HASF	protein-coding	-0.817913	8.06835	0.00450451	0.10726		239	1002	84	261	151	738	271	208	254	105	517	465	449	262	6446.5	131	73		126.302	91.78	57.6384	146.503	76.6685	740.722	105.185	39.4814	58.5953	62.9386	85.7677	70.5984	35.8074	51.3024	1685.69	62.1885	63.3171
100070273	CBX7	chromobox 7	-	protein-coding	23492	CBX7	chromobox 7	-	protein-coding	0.622372	8.05637	0.00453438	0.107608		40	205	55	65	84	4	88	196	230	68	285	342	524	217.5	111	136	54		21.1385	18.7774	37.7394	36.4854	42.65	4.01475	34.1559	37.2036	53.0587	40.7603	47.2801	51.924	41.7886	42.5888	29.0253	64.5621	46.8373
100069075	ROBO1	roundabout guidance receptor 1	-	protein-coding	6091	ROBO1	roundabout guidance receptor 1	DUTT1|SAX3	protein-coding	-0.660072	8.05587	0.00453563	0.107608		847	6497.8	443	979.5	942	189	1535	1617.5	924.3	700	1623.5	2409.5	1890	1769	1410	641	160		447.607	595.178	303.974	549.807	478.289	189.697	595.788	307.025	213.227	419.591	269.33	365.821	150.726	346.389	368.7	304.296	138.777
102148123	LOC102148123	uncharacterized LOC102148123	-	ncRNA						1.10039	8.04359	0.00456649	0.108143		2.5	20	4.5	5.5	5.4	2.9	2.8	10.1	14.1	5.5	27.3	15.2	83.7	19.8	26.9	14.8	10.7		1.32116	1.83194	3.08777	3.08723	2.74179	2.91069	1.08678	1.91712	3.25273	3.29679	4.52893	2.30773	6.675	3.87705	7.03407	7.02588	9.28072
100060081	ELOVL3	ELOVL fatty acid elongase 3	-	protein-coding	83401	ELOVL3	ELOVL fatty acid elongase 3	CIG-30|CIG30	protein-coding	-0.665367	8.01826	0.00463079	0.109168		15	148	11	22.5	29.5	5	38.5	34.5	35	19.5	37.5	55	72.5	49	16	16	6.5		7.92693	13.5563	7.54789	12.6296	14.9783	5.01844	14.9432	6.54859	8.07415	11.6886	6.22106	8.35035	5.78181	9.59473	4.18383	7.59554	5.63782
100050426	EPM2AIP1	EPM2A interacting protein 1	-	protein-coding	9852	EPM2AIP1	EPM2A interacting protein 1	-	protein-coding	0.869849	8.01687	0.00463435	0.109168		513	2244	656	494	413	62	618	2464	2522	541	1622	5079	6203	1802	333	1279	486		271.101	205.543	450.128	277.289	209.696	62.2287	239.868	467.702	581.8	324.284	269.082	771.117	494.684	352.851	87.076	607.169	421.536
100061217	NR3C1	nuclear receptor subfamily 3 group C member 1	GR	protein-coding	2908	NR3C1	nuclear receptor subfamily 3 group C member 1	GCCR|GCR|GCRST|GR|GRL	protein-coding	0.3851	8.01665	0.00463493	0.109168		126	970	134	151.5	167	58	243	626	497	180	586	764	1165	563	505	211	86		66.5862	88.8489	91.947	85.0391	84.7923	58.2139	94.317	118.824	114.653	107.895	97.2144	115.994	92.9078	110.241	132.052	100.166	74.5927
100056080	FBXL2	F-box and leucine rich repeat protein 2	-	protein-coding	25827	FBXL2	F-box and leucine rich repeat protein 2	FBL2|FBL3	protein-coding	0.566002	8.00814	0.00465676	0.109484		25	113	25	27	29	13	35	93	85.5	24	116	151	331	121	31	43	25		13.2116	10.3504	17.1543	15.1555	14.7244	13.0479	13.5847	17.6527	19.724	14.386	19.2438	22.9255	26.397	23.6931	8.10618	20.413	21.6839
100061280	HIP1	huntingtin interacting protein 1	-	protein-coding	3092	HIP1	huntingtin interacting protein 1	HIP-I|ILWEQ|SHON|SHONbeta|SHONgamma	protein-coding	0.834409	8.00357	0.00466853	0.109543		12	55	19	20	8	19	8	66	51	17	69	53	202	54	59	26	31		6.34154	5.03783	13.0373	11.2263	4.06191	19.0701	3.10508	12.5277	11.7652	10.1901	11.4468	8.04671	16.1093	10.5738	15.4279	12.3428	26.8881
100060202	VSIG1	V-set and immunoglobulin domain containing 1	-	protein-coding	340547	VSIG1	V-set and immunoglobulin domain containing 1	1700062D20Rik|GPA34|dJ889N15.1	protein-coding	-2.05618	8.00064	0.00467608	0.109543		17	6	11	5	8	5	0	15	2	7	2	14	13	0	2	0	0		8.98385	0.549581	7.54789	2.80657	4.06191	5.01844	0	2.84721	0.46138	4.19591	0.33179	2.12554	1.03674	0	0.522979	0	0
100050602	TCIM	transcriptional and immune response regulator	C27H8orf4	protein-coding	56892	TCIM	transcriptional and immune response regulator	C8orf4|TC-1|TC1	protein-coding	0.916102	7.98601	0.00471402	0.11003		69	244	76	32	44	96	43	114	345	97	230	240	1165	518	248	67	58		36.4639	22.3496	52.149	17.9621	22.3405	96.354	16.6898	21.6388	79.588	58.1433	38.1558	36.4379	92.9078	101.43	64.8494	31.8063	50.3067
100056542	CARD14	caspase recruitment domain family member 14	-	protein-coding	79092	CARD14	caspase recruitment domain family member 14	BIMP2|CARMA2|PRP|PSORS2|PSS1	protein-coding	1.15392	7.98097	0.00472715	0.11003		11	27	18	4	10	1	6	29	63	10	71	37	96	31	4	23	14		5.81308	2.47311	12.3511	2.24526	5.07738	1.00369	2.32881	5.50461	14.5335	5.99416	11.7785	5.61751	7.65592	6.07013	1.04596	10.9186	12.143
100146249	IRS2	insulin receptor substrate 2	-	protein-coding	8660	IRS2	insulin receptor substrate 2	IRS-2	protein-coding	0.77334	7.97437	0.00474442	0.11003		44	135	129	90	92	63	104	418	393	63	508	359	1754	418	225	147	99		23.2523	12.3656	88.5161	50.5183	46.7119	63.2323	40.3661	79.3424	90.6612	37.7632	84.2746	54.505	139.88	81.8489	58.8352	69.784	85.8684
106783042	NDUFA4	NDUFA4 mitochondrial complex associated	-	protein-coding	4697	NDUFA4	NDUFA4 mitochondrial complex associated	CI-9k|CI-MLRQ|COXFA4|MLRQ	protein-coding	-0.550949	7.97376	0.00474603	0.11003		324.5	1470.5	187.5	238	195.5	170.5	270	727.5	365	226	691	454.5	1313	496.5	209.5	91.5	92		171.486	134.693	128.657	133.593	99.2628	171.129	104.797	138.09	84.2018	135.468	114.633	69.0043	104.711	97.22	54.7821	43.437	79.7969
100070412	CPN1	carboxypeptidase N subunit 1	-	protein-coding	1369	CPN1	carboxypeptidase N subunit 1	CPN|SCPN	protein-coding	0.952019	7.97162	0.00475163	0.11003		3	33	5	8	10	12	12	37	52	6	36	70	70	38	63	17	4		1.58539	3.0227	3.43086	4.49051	5.07738	12.0443	4.65763	7.02313	11.9959	3.59649	5.97222	10.6277	5.58244	7.44081	16.4738	8.07026	3.46943
100059862	TCEAL8	transcription elongation factor A like 8	-	protein-coding	90843	TCEAL8	transcription elongation factor A like 8	WEX3	protein-coding	-0.416571	7.9638	0.00477221	0.11003		153.5	1130.5	113	158.5	126.5	63	225	345.5	246.5	163.5	438.5	406	747	305	221.5	111.5	46		81.1189	103.55	77.5374	88.9683	64.2289	63.2323	87.3305	65.5808	56.8651	98.0045	72.7449	61.6408	59.5726	59.7223	57.9199	52.9314	39.8984
100058245	PTK2	protein tyrosine kinase 2	-	protein-coding	5747	PTK2	protein tyrosine kinase 2	FADK|FAK|FAK1|FRNK|PPP1R71|p125FAK|pp125FAK	protein-coding	0.382583	7.96114	0.00477924	0.11003		260.5	1362	229	271	325.5	123	339.5	964.5	866.5	289	1134	1351	2977.8	787.5	500	354.5	236.5		137.664	124.755	157.133	152.116	165.269	123.454	131.772	183.076	199.893	173.231	188.125	205.115	237.477	154.201	130.745	168.289	205.13
102149258	LOC102149258	T-cell receptor gamma chain C region C10.5-like	-	other	6966	TRGC1	T cell receptor gamma constant 1		other	-1.48469	7.95395	0.00479825	0.11003		72	106	6	28	21	4	26	48	20	10	4.3	51	9	43	4	4.2	0		38.0493	9.70927	4.11703	15.7168	10.6625	4.01475	10.0915	9.11109	4.6138	5.99416	0.713348	7.74306	0.717742	8.41986	1.04596	1.99383	0
100052132	METAP2	methionyl aminopeptidase 2	-	protein-coding	10988	METAP2	methionyl aminopeptidase 2	MAP2|MNPEP|p67eIF2	protein-coding	-0.373549	7.9534	0.00479972	0.11003		422.5	1967.5	215	302.5	347	204	506	859.5	608.5	298.5	886.3	1014	1544	755	549.5	263	110		223.275	180.217	147.527	169.798	176.185	204.752	196.397	163.145	140.375	178.926	147.033	153.95	123.133	147.837	143.689	124.852	95.4093
111772692	LOC111772692	uncharacterized LOC111772692	-	ncRNA						2.26823	7.95257	0.00480192	0.11003		2	8.8	1.8	0.3	4.2	0	4.8	116.9	2.3	34.6	7.5	107.5	18.2	23.5	0	15.7	0.7		1.05692	0.806052	1.23511	0.168394	2.1325	0	1.86305	22.1893	0.530587	20.7398	1.24421	16.3211	1.45143	4.60155	0	7.45312	0.60715
100049957	INSIG2	insulin induced gene 2	-	protein-coding	51141	INSIG2	insulin induced gene 2	INSIG-2	protein-coding	0.74148	7.95139	0.00480505	0.11003		141	641.5	385	108	78	56	200	705	752	86	415	845	1607.5	744.5	177	259	114		74.5131	58.7594	264.176	60.6219	39.6036	56.2065	77.6271	133.819	173.479	51.5497	68.8464	128.292	128.197	145.781	46.2837	122.953	98.8788
100055742	COCH	cochlin	-	protein-coding	1690	COCH	cochlin	COCH-5B2|COCH5B2|DFNA9|DFNB110	protein-coding	2.4974	7.9504	0.00480768	0.11003		0	1	9	5	1	0	1	6	8	36	3	41	48	8	5	2	15		0	0.0915968	6.17554	2.80657	0.507738	0	0.388136	1.13889	1.84552	21.579	0.497685	6.22481	3.82796	1.56649	1.30745	0.949443	13.0104
100062982	PPP1R3B	protein phosphatase 1 regulatory subunit 3B	-	protein-coding	79660	PPP1R3B	protein phosphatase 1 regulatory subunit 3B	GL|PPP1R4|PTG	protein-coding	-0.568382	7.9489	0.00481165	0.11003		65	501	61	58	88	13	127	159	127	49	169	226	216	179	99	37	15		34.35	45.89	41.8565	32.5562	44.681	13.0479	49.2932	30.1805	29.2976	29.3714	28.0362	34.3124	17.2258	35.0501	25.8875	17.5647	13.0104
100051261	PLS1	plastin 1	-	protein-coding	5357	PLS1	plastin 1	DFNA76	protein-coding	-0.589655	7.94759	0.00481515	0.11003		253	1075	157	109	165	117	233	518.5	169.5	171	482.5	489.5	758	302	93	124	70		133.701	98.4666	107.729	61.1833	83.7768	117.431	90.4356	98.4187	39.1019	102.5	80.0443	74.3182	60.4499	59.1348	24.3185	58.8654	60.715
100146638	RASD1	ras related dexamethasone induced 1	-	protein-coding	51655	RASD1	ras related dexamethasone induced 1	AGS1|DEXRAS1|MGC:26290	protein-coding	1.26194	7.93751	0.00484205	0.110451		38.5	13	0.5	7	11	4.5	2.5	28	42.5	10	41.5	52	113.5	30	8	12	17		20.3458	1.19076	0.343086	3.9292	5.58512	4.5166	0.970339	5.3148	9.80432	5.99416	6.88464	7.89488	9.05153	5.87432	2.09192	5.69666	14.7451
100070736	USP28	ubiquitin specific peptidase 28	-	protein-coding	57646	USP28	ubiquitin specific peptidase 28	-	protein-coding	0.546378	7.92865	0.0048658	0.110644		17	134	25	21	21	27.5	33	74	79	24	113	113.5	262.5	103	110	41	21		8.98385	12.274	17.1543	11.7876	10.6625	27.6014	12.8085	14.0463	18.2245	14.386	18.7461	17.2321	20.9342	20.1685	28.7639	19.4636	18.2145
100060862	KLF15	Kruppel like factor 15	-	protein-coding	28999	KLF15	Kruppel like factor 15	KKLF	protein-coding	0.608234	7.92537	0.00487464	0.110644		15	165	34	40	32	10	49	148	132	27	185	171	291	145	36	60	28		7.92693	15.1135	23.3298	22.4526	16.2476	10.0369	19.0186	28.0925	30.4511	16.1842	30.6906	25.962	23.207	28.3926	9.41363	28.4833	24.286
100058531	MTMR14	myotubularin related protein 14	-	protein-coding	64419	MTMR14	myotubularin related protein 14	C3orf29	protein-coding	0.540895	7.92123	0.00488582	0.110644		36	270	32	81.5	59	14	77	230.5	192	41	242	200.5	470.5	192.5	94.5	97	46		19.0246	24.7311	21.9575	45.7471	29.9566	14.0516	29.8864	43.7522	44.2925	24.576	40.1466	30.4408	37.522	37.6936	24.7108	46.048	39.8984
100058685	LOC100058685	purine nucleoside phosphorylase	-	protein-coding	4860	PNP	purine nucleoside phosphorylase		protein-coding	-0.534075	7.9202	0.0048886	0.110644		37.5	165.5	17.8	20.5	35.5	24.3	32.3	43.5	39	20	81.8	88.8	124.8	51.8	35.5	24.5	13.3		19.8173	15.1593	12.2139	11.5069	18.0247	24.3896	12.5368	8.25692	8.99691	11.9883	13.5702	13.482	9.95269	10.143	9.28288	11.6307	11.5359
100056879	GREB1	growth regulating estrogen receptor binding 1	-	protein-coding	9687	GREB1	growth regulating estrogen receptor binding 1	-	protein-coding	-0.506687	7.91858	0.00489296	0.110644		217	1489	170	276	337.5	221	339	667.5	408	240	477	1026	912	637	356	193	74		114.676	136.388	116.649	154.923	171.362	221.815	131.578	126.701	94.1215	143.86	79.1319	155.772	72.7312	124.731	93.0903	91.6212	64.1845
100146175	COMMD8	COMM domain containing 8	-	protein-coding	54951	COMMD8	COMM domain containing 8	-	protein-coding	-0.686068	7.91062	0.00491454	0.110939		55	465	36	55	111	13	103	93	70	38	174	259	231	116	31	53	19		29.0654	42.5925	24.7022	30.8723	56.359	13.0479	39.978	17.6527	16.1483	22.7778	28.8657	39.3226	18.4221	22.714	8.10618	25.1602	16.4798
100629956	HBEGF	heparin binding EGF like growth factor	-	protein-coding	1839	HBEGF	heparin binding EGF like growth factor	DTR|DTS|DTSF|HEGFL	protein-coding	-1.69345	7.90328	0.00493452	0.111198		4	252	10	6	4	0	76	4	9	4	4	10	8	38	11	2	2		2.11385	23.0824	6.86171	3.36789	2.03095	0	29.4983	0.759257	2.07621	2.39766	0.66358	1.51825	0.637993	7.44081	2.87639	0.949443	1.73471
102149637	IQCN	IQ motif containing N	KIAA1683	protein-coding	80726	IQCN	IQ motif containing N	KIAA1683	protein-coding	1.28437	7.8792	0.00500067	0.112494		0	10	2	4	4	1	4	11.5	21.5	4	10	19	31	29.5	7.5	13	2		0	0.915968	1.37234	2.24526	2.03095	1.00369	1.55254	2.18286	4.95983	2.39766	1.65895	2.88467	2.47222	5.77642	1.96117	6.17138	1.73471
100630069	ZNF444	zinc finger protein 444	-	protein-coding	55311	ZNF444	zinc finger protein 444	EZF-2|EZF2|ZSCAN17	protein-coding	0.625726	7.87253	0.00501912	0.112714		9	83	11	16	19	5	26	56	52	18	84	61	122	54	79	29	19		4.75616	7.60254	7.54789	8.98103	9.64703	5.01844	10.0915	10.6296	11.9959	10.7895	13.9352	9.2613	9.7294	10.5738	20.6577	13.7669	16.4798
100050623	RNF152	ring finger protein 152	-	protein-coding	220441	RNF152	ring finger protein 152	-	protein-coding	-0.844197	7.86364	0.00504386	0.113002		13	87	7	10	8	2	17	21	17	6	27	12	29	30	10	4	2		6.87001	7.96893	4.8032	5.61314	4.06191	2.00738	6.59831	3.9861	3.92173	3.59649	4.47916	1.8219	2.31273	5.87432	2.6149	1.89889	1.73471
100058013	NLGN1	neuroligin 1	-	protein-coding	22871	NLGN1	neuroligin 1	NL1	protein-coding	-0.73244	7.86045	0.00505279	0.113002		21	122	20	21	23	6	24	30	30	5	49	59	62	42	64	7	3		11.0977	11.1748	13.7234	11.7876	11.678	6.02213	9.31525	5.69443	6.9207	2.99708	8.12885	8.95765	4.94445	8.22405	16.7353	3.32305	2.60207
100147231	HSD11B1L	hydroxysteroid 11-beta dehydrogenase 1 like	-	protein-coding	374875	HSD11B1L	hydroxysteroid 11-beta dehydrogenase 1 like	11-DH3|11-beta-HSD3|HSD1L|HSD3|SCDR10|SCDR10B|SDR26C2	protein-coding	0.774463	7.85594	0.0050654	0.113002		17	65	7	12	27	6	16	74	51	13	62	80	117	44	100	27	36		8.98385	5.9538	4.8032	6.73577	13.7089	6.02213	6.21017	14.0463	11.7652	7.7924	10.2855	12.146	9.33065	8.61567	26.149	12.8175	31.2249
100059600	SH3PXD2A	SH3 and PX domains 2A	-	protein-coding	9644	SH3PXD2A	SH3 and PX domains 2A	FISH|SH3MD1|TKS5	protein-coding	-0.585242	7.8555	0.00506663	0.113002		44	268	62	70	57	47	66	92	91	43	165	141	190	94	267	39	24		23.2523	24.548	42.5426	39.292	28.9411	47.1733	25.617	17.4629	20.9928	25.7749	27.3727	21.4073	15.1523	18.4062	69.8177	18.5141	20.8166
100054686	MIEN1	migration and invasion enhancer 1	-	protein-coding	84299	MIEN1	migration and invasion enhancer 1	C17orf37|C35|ORB3|RDX12|XTP4	protein-coding	-0.727271	7.84342	0.0051006	0.11332		32	125	13	32	26	8	31	53	23	10	99	35	141	36	18	12	11		16.9108	11.4496	8.92023	17.9621	13.2012	8.0295	12.0322	10.0602	5.30587	5.99416	16.4236	5.31386	11.2446	7.04919	4.70681	5.69666	9.54093
100060545	MAGED2	MAGE family member D2	-	protein-coding	10916	MAGED2	MAGE family member D2	11B6|BARTS5|BCG-1|BCG1|HCA10|MAGE-D2	protein-coding	-0.423511	7.84025	0.00510955	0.11332		452.8	1736.5	188.5	290	325.7	143	345	684.5	493.8	232	751.5	755.5	1154.8	634.5	609.3	198.5	86		239.288	159.058	129.343	162.781	165.37	143.527	133.907	129.928	113.915	139.064	124.67	114.704	92.0943	124.242	159.326	94.2322	74.5927
100053404	PPARD	peroxisome proliferator activated receptor delta	-	protein-coding	5467	PPARD	peroxisome proliferator activated receptor delta	FAAR|NR1C2|NUC1|NUCI|NUCII|PPARB	protein-coding	-0.682228	7.83818	0.00511541	0.11332		13	164	16	16	33	6	39	47	32	17	41	41	64	60	28	9	9		6.87001	15.0219	10.9787	8.98103	16.7554	6.02213	15.1373	8.92127	7.38208	10.1901	6.80169	6.22481	5.10395	11.7486	7.32171	4.27249	7.80622
100062900	CCDC196	coiled-coil domain containing 196	-	protein-coding	440184	CCDC196	coiled-coil domain containing 196	C14orf53|LINC00238|NCRNA00238	protein-coding	-1.39687	7.83807	0.00511572	0.11332		43	84	10	5	12	8	52.5	52	9	13	20	8	8	28	32	6	0		22.7239	7.69414	6.86171	2.80657	6.09286	8.0295	20.3771	9.87034	2.07621	7.7924	3.3179	1.2146	0.637993	5.4827	8.36767	2.84833	0
100056452	SYT13	synaptotagmin 13	-	protein-coding	57586	SYT13	synaptotagmin 13	-	protein-coding	-2.38209	7.82702	0.0051471	0.113676		9	37	3	7	0	6	15	16	2	14	1	0	0	1	23	1	0		4.75616	3.38908	2.05851	3.9292	0	6.02213	5.82203	3.03703	0.46138	8.39182	0.165895	0	0	0.195811	6.01426	0.474721	0
102149939	LOC102149939	uncharacterized LOC102149939	-	ncRNA						0.713738	7.82538	0.00515175	0.113676		20.7	167.8	29.9	32.2	28	16.4	34.9	58.5	70.5	55.1	119.7	91.2	536.6	119.4	144.2	53.6	45.6		10.9392	15.37	20.5165	18.0743	14.2167	16.4605	13.5459	11.1041	16.2636	33.0278	19.8576	13.8464	42.7934	23.3798	37.7068	25.4451	39.5515
100071800	PSMD5	proteasome 26S subunit, non-ATPase 5	-	protein-coding	5711	PSMD5	proteasome 26S subunit, non-ATPase 5	S5B	protein-coding	-0.468826	7.82321	0.00515796	0.113676		51	328.5	21.5	48	54	25	55	102	74	41	98	147.5	207	111	55	26	21		26.9516	30.0896	14.7527	26.9431	27.4179	25.0922	21.3475	19.3611	17.0711	24.576	16.2577	22.3941	16.5081	21.735	14.3819	12.3428	18.2145
100067494	EPB41L2	erythrocyte membrane protein band 4.1 like 2	-	protein-coding	2037	EPB41L2	erythrocyte membrane protein band 4.1 like 2	4.1-G|4.1G	protein-coding	0.820486	7.81415	0.00518388	0.114054		1113.5	5774.3	1986	1348.5	1789.5	204	1721	5994.3	6252.8	1780	8302.9	7376.3	19678.9	5872.3	813	2922.8	1558.3		588.442	528.908	1362.74	756.932	908.598	204.752	667.981	1137.8	1442.46	1066.96	1377.41	1119.9	1569.38	1149.86	212.591	1387.52	1351.6
100056767	DYNC1LI1	dynein cytoplasmic 1 light intermediate chain 1	-	protein-coding	51143	DYNC1LI1	dynein cytoplasmic 1 light intermediate chain 1	DLC-A|DNCLI1|LIC1	protein-coding	-0.526551	7.8111	0.00519263	0.114054		197	1665	109	167	206	46	324.5	424	317	163	456	528	689	440	184	128	54		104.107	152.509	74.7927	93.7395	104.594	46.1696	125.95	80.4813	73.1287	97.7048	75.6481	80.1634	54.9472	86.1567	48.1141	60.7643	46.8373
100061301	SIDT1	SID1 transmembrane family member 1	-	protein-coding	54847	SIDT1	SID1 transmembrane family member 1	SID-1|SID1	protein-coding	-0.993622	7.80735	0.00520342	0.114098		169	497.5	45	115	114	9	57	185	93	89	546.5	113	188	101	41	26	20		89.3101	45.5694	30.8777	64.5511	57.8822	9.03319	22.1237	35.1156	21.4542	53.348	90.6616	17.1562	14.9928	19.7769	10.7211	12.3428	17.3471
100058893	ATP5PB	ATP synthase peripheral stalk-membrane subunit b	ATP5F1	protein-coding	515	ATP5PB	ATP synthase peripheral stalk-membrane subunit b	ATP5F1|PIG47	protein-coding	-0.442005	7.79887	0.00522789	0.114443		157	1061	74	143	140	101	199	340	258	135	399	375	870.5	338	160	87	57		82.9685	97.1843	50.7767	80.2679	71.0834	101.372	77.239	64.5369	59.518	80.9211	66.1921	56.9342	69.4216	66.184	41.8383	41.3008	49.4394
100054438	HOXA6	homeobox A6	-	protein-coding	3203	HOXA6	homeobox A6	HOX1|HOX1.2|HOX1B	protein-coding	1.47137	7.77711	0.00529124	0.115565		1	10.5	4	5	7.5	0.5	2.5	26	12	24	39	4.5	40	9.5	26	19	3.5		0.528462	0.961767	2.74469	2.80657	3.80804	0.501844	0.970339	4.93517	2.76828	14.386	6.4699	0.683211	3.18997	1.8602	6.79873	9.0197	3.03575
100069409	PKDCC	protein kinase domain containing, cytoplasmic	-	protein-coding	91461	PKDCC	protein kinase domain containing, cytoplasmic	RLSDF|SGK493|Vlk	protein-coding	-1.30446	7.76925	0.00531431	0.115565		10	26	3	10	9	6	7	24	9	3	5	8	10	12	18	0	0		5.28462	2.38152	2.05851	5.61314	4.56964	6.02213	2.71695	4.55554	2.07621	1.79825	0.829475	1.2146	0.797492	2.34973	4.70681	0	0
100059209	XBP1	X-box binding protein 1	-	protein-coding	7494	XBP1	X-box binding protein 1	TREB-5|TREB5|XBP-1|XBP2	protein-coding	-0.408604	7.76277	0.0053334	0.115565		426	2480.5	521	378	404	294	699	996	798	348	1089	1246	2167.5	1196	495	478	188		225.125	227.206	357.495	212.177	205.126	295.084	271.307	189.055	184.091	208.597	180.66	189.173	172.856	234.19	129.437	226.917	163.063
100060416	CHRNA5	cholinergic receptor nicotinic alpha 5 subunit	-	protein-coding	1138	CHRNA5	cholinergic receptor nicotinic alpha 5 subunit	LNCR2	protein-coding	-0.679828	7.76097	0.00533871	0.115565		96	1122	40	130	165	51	217	252	153	90	302	411	334.5	353.8	84	92	27		50.7324	102.772	27.4469	72.9709	83.7768	51.1881	84.2254	47.8332	35.2956	53.9474	50.1003	62.3999	26.6761	69.2778	21.9651	43.6744	23.4187
111767423	ZNF280B	zinc finger protein 280B	-	protein-coding	140883	ZNF280B	zinc finger protein 280B	5'OY11.1|D87009.C22.3|SUHW2|ZNF279|ZNF632	protein-coding	-0.682595	7.7607	0.00533953	0.115565		360.5	3363.3	149.5	273	390.5	561.5	876	934	590.5	320.5	831.5	1289	1309.5	1170.5	373.5	303	95		190.511	308.068	102.583	153.239	198.272	563.571	340.007	177.287	136.222	192.113	137.942	195.702	104.432	229.196	97.6664	143.841	82.399
100058691	NOP16	NOP16 nucleolar protein	-	protein-coding	51491	NOP16	NOP16 nucleolar protein	HSPC111|HSPC185	protein-coding	-0.645574	7.75967	0.00534258	0.115565		17	69	9	10	12	13	15	22	22	9	22	25	58	25	16	11	2		8.98385	6.32018	6.17554	5.61314	6.09286	13.0479	5.82203	4.17591	5.07518	5.39474	3.64969	3.79562	4.62545	4.89527	4.18383	5.22193	1.73471
100053499	H2BC4	H2B clustered histone 4	-	protein-coding	8347	H2BC4	H2B clustered histone 4	H2B.1|H2B/l|H2BC10|H2BC6|H2BC7|H2BC8|H2BFL|HIST1H2BC|dJ221C16.3	protein-coding	-0.402567	7.75288	0.00536271	0.115565		157.5	709.7	101.4	153.3	163.8	103.7	152.8	328.4	304.6	113.1	294.4	404.7	742.5	318.7	215.5	109.5	41.1		83.2328	65.0063	69.5778	86.0495	83.1675	104.082	59.3071	62.335	70.2682	67.7939	48.8395	61.4434	59.2137	62.4049	56.351	51.982	35.6484
100063775	RNPEP	arginyl aminopeptidase	-	protein-coding	6051	RNPEP	arginyl aminopeptidase	AP-B|APB	protein-coding	-0.607591	7.75244	0.005364	0.115565		43.5	264	64	40	55	11	47	91	63	27	130	65	144	88	36	35	25		22.9881	24.1816	43.915	22.4526	27.9256	11.0406	18.2424	17.2731	14.5335	16.1842	21.5663	9.8686	11.4839	17.2313	9.41363	16.6152	21.6839
102148009	LOC102148009	estrogen sulfotransferase	-	protein-coding	6783	SULT1E1	sulfotransferase family 1E member 1		protein-coding	0.91303	7.75025	0.00537051	0.115565		23.5	90	34.5	11	6	2	22	126	121	23.5	63	67.5	123	75	83.5	19.5	12		12.4189	8.24372	23.6729	6.17446	3.04643	2.00738	8.53898	23.9166	27.9135	14.0863	10.4514	10.2482	9.80915	14.6858	21.8344	9.25707	10.4083
100061076	RDH10	retinol dehydrogenase 10	-	protein-coding	157506	RDH10	retinol dehydrogenase 10	SDR16C4	protein-coding	-1.10599	7.74853	0.00537563	0.115565		212	702	171	375	151	805	187	654	161	305.5	305	287	398	206	3893	81	38		112.034	64.301	117.335	210.493	76.6685	807.969	72.5814	124.139	37.1411	183.121	50.598	43.5737	31.7402	40.337	1017.98	38.4524	32.9596
100065564	SYCP1	synaptonemal complex protein 1	-	protein-coding	6847	SYCP1	synaptonemal complex protein 1	CT8|HOM-TES-14|SCP-1|SCP1	protein-coding	-1.37436	7.74815	0.00537676	0.115565		18	81.5	10	12	14	1	40	57	15	7	1	29	15	29	1	6	2		9.51232	7.46514	6.86171	6.73577	7.10834	1.00369	15.5254	10.8194	3.46035	4.19591	0.165895	4.40291	1.19624	5.67851	0.26149	2.84833	1.73471
111767880	LOC111767880	basic proline-rich protein-like	-	protein-coding	105378997	LOC105378997	basic proline-rich protein	-	ncRNA	0.46813	7.74385	0.00538958	0.115574		49	260	45	60	48	18	81	241	146	39	213	281	563	177	100	86	49		25.8946	23.8152	30.8777	33.6789	24.3714	18.0664	31.439	45.7452	33.6807	23.3772	35.3356	42.6627	44.8988	34.6585	26.149	40.826	42.5005
100054506	PSEN2	presenilin 2	-	protein-coding	5664	PSEN2	presenilin 2	AD3L|AD4|CMD1V|PS2|STM2	protein-coding	0.542643	7.73904	0.00540395	0.115574		34	133	38.5	23	37	10	33	130	106	33	136	115	270.5	106	52	52	38		17.9677	12.1824	26.4176	12.9102	18.7863	10.0369	12.8085	24.6759	24.4531	19.7807	22.5617	17.4598	21.5721	20.7559	13.5975	24.6855	32.9596
100050281	CHST10	carbohydrate sulfotransferase 10	-	protein-coding	9486	CHST10	carbohydrate sulfotransferase 10	HNK-1ST|HNK1ST	protein-coding	-0.513933	7.73797	0.00540716	0.115574		152	988.7	85	178	147	34	231	356	210	90	297	413.5	499	351	280	97	34		80.3262	90.5618	58.3246	99.9139	74.6375	34.1254	89.6593	67.5739	48.4449	53.9474	49.2708	62.7795	39.7948	68.7296	73.2171	46.048	29.4902
102149837	LOC102149837	uncharacterized LOC102149837	-	ncRNA						-0.573821	7.73376	0.00541978	0.115574		29	185	11	38	38	16	55	45	35	20	80	91	131	65	83	23	12		15.3254	16.9454	7.54789	21.3299	19.2941	16.059	21.3475	8.54164	8.07415	11.9883	13.2716	13.816	10.4471	12.7277	21.7036	10.9186	10.4083
100069118	XPNPEP1	X-prolyl aminopeptidase 1	-	protein-coding	7511	XPNPEP1	X-prolyl aminopeptidase 1	APP1|SAMP|XPNPEP|XPNPEPL|XPNPEPL1	protein-coding	-0.360065	7.73256	0.00542338	0.115574		101	542	72	81	99	56	104	244.5	155	65	230.5	252.5	439	212	123	80	42		53.3747	49.6455	49.4043	45.4665	50.2661	56.2065	40.3661	46.4096	35.7569	38.962	38.2388	38.3357	35.0099	41.5119	32.1632	37.9777	36.429
100058275	ALPL	alkaline phosphatase, biomineralization associated	-	protein-coding	249	ALPL	alkaline phosphatase, biomineralization associated	AP-TNAP|APTNAP|HOPS|TNALP|TNAP|TNSALP	protein-coding	-0.635631	7.72601	0.00544308	0.115574		43	109	35	28	42	14	25	67	58	9	82	54.5	137	59	32	23	9		22.7239	9.98406	24.016	15.7168	21.325	14.0516	9.70339	12.7176	13.38	5.39474	13.6034	8.27444	10.9256	11.5528	8.36767	10.9186	7.80622
100069924	LRRC59	leucine rich repeat containing 59	-	protein-coding	55379	LRRC59	leucine rich repeat containing 59	PRO1855|p34	protein-coding	-0.391819	7.72583	0.00544364	0.115574		138	951	103	103.5	173	56	177.5	232.5	205	118	326.5	433.5	661	275.5	177.5	133	65.5		72.9278	87.1086	70.6757	58.096	87.8387	56.2065	68.8941	44.1318	47.2914	70.731	54.1647	65.816	52.7142	53.9459	46.4144	63.1379	56.8119
100062272	LACTB2	lactamase beta 2	-	protein-coding	51110	LACTB2	lactamase beta 2	CGI-83	protein-coding	-0.396288	7.72432	0.00544818	0.115574		94	546	53	55	71	53	122	195	129	62	215	219	474	158	116	65	29		49.6754	50.0119	36.3671	30.8723	36.0494	53.1955	47.3525	37.0138	29.759	37.1638	35.6674	33.2496	37.8011	30.9381	30.3328	30.8569	25.1534
100066797	RICTOR	RPTOR independent companion of MTOR complex 2	-	protein-coding	253260	RICTOR	RPTOR independent companion of MTOR complex 2	AVO3|PIA|hAVO3	protein-coding	0.358251	7.71755	0.00546867	0.11582		397.5	2150	342	420.5	389	215	637.5	1573.5	1391.5	389	1598	1977.5	4107	1327	1088	620	259		210.064	196.933	234.671	236.033	197.51	215.793	247.436	298.673	321.005	233.173	265.1	300.233	327.53	259.841	284.501	294.327	224.646
100054081	SCAP	SREBF chaperone	-	protein-coding	22937	SCAP	SREBF chaperone	-	protein-coding	-0.480586	7.70876	0.00549534	0.116085		136	712.5	71	128	162	32	176	301.5	235	81	351	289	462	283.5	124	93	35		71.8708	65.2628	48.7182	71.8482	82.2536	32.118	68.3119	57.229	54.2121	48.5527	58.2291	43.8773	36.8441	55.5123	32.4247	44.1491	30.3575
100062492	MST1R	macrophage stimulating 1 receptor	-	protein-coding	4486	MST1R	macrophage stimulating 1 receptor	CD136|CDw136|NPCA3|PTK8|RON|SEA	protein-coding	1.6811	7.70756	0.00549899	0.116085		5	5	2	6	0.5	0	1	12	16	0	18	11	67	13	7	6	15		2.64231	0.457984	1.37234	3.36789	0.253869	0	0.388136	2.27777	3.69104	0	2.98611	1.67007	5.34319	2.54554	1.83043	2.84833	13.0104
100146298	PGD	phosphogluconate dehydrogenase	-	protein-coding	5226	PGD	phosphogluconate dehydrogenase	6PGD	protein-coding	-0.383166	7.70069	0.00551998	0.116339		192.5	998.5	85	103	159	89.5	208	390	260	122	373.5	398	724	293	245	126	55		101.729	91.4595	58.3246	57.8154	80.7304	89.8301	80.7322	74.0276	59.9794	73.1287	61.9618	60.4262	57.7384	57.3725	64.065	59.8149	47.7047
100056200	RHPN2	rhophilin Rho GTPase binding protein 2	-	protein-coding	85415	RHPN2	rhophilin Rho GTPase binding protein 2	P76RBE|RHOBP	protein-coding	0.511466	7.69464	0.0055385	0.116541		131	1020	145	148	150.5	62	311	743.5	641.5	176.5	539	931.5	1686	812.5	169.5	243	123		69.2285	93.4288	99.4949	83.0745	76.4146	62.2287	120.71	141.127	147.988	105.797	89.4174	141.425	134.457	159.096	44.3225	115.357	106.685
111773949	LOC111773949	uncharacterized LOC111773949	-	ncRNA						1.14045	7.68505	0.00556803	0.116973		2	17	10	5	10	0	3	21	8	4	26	41	61	26	18	7	11		1.05692	1.55715	6.86171	2.80657	5.07738	0	1.16441	3.9861	1.84552	2.39766	4.31327	6.22481	4.8647	5.09108	4.70681	3.32305	9.54093
100053201	KY	kyphoscoliosis peptidase	-	protein-coding	339855	KY	kyphoscoliosis peptidase	MFM7	protein-coding	-0.659879	7.6742	0.00560159	0.117405		35	191	16	37	37	14	47	114	37	27	74	109	92.5	57	29	17	4		18.4962	17.495	10.9787	20.7686	18.7863	14.0516	18.2424	21.6388	8.53553	16.1842	12.2762	16.5489	7.3768	11.1612	7.5832	8.07026	3.46943
106780996	LOC106780996	uncharacterized LOC106780996	-	ncRNA						0.394736	7.67259	0.00560659	0.117405		140	859	163	108	128	54	190	430	353	162	514	683	1313	498	328	182	145		73.9847	78.6817	111.846	60.6219	64.9905	54.1991	73.7458	81.6201	81.4336	97.1053	85.27	103.696	104.711	97.5137	85.7686	86.3993	125.767
111767711	HNRNPAB	heterogeneous nuclear ribonucleoprotein A/B	-	protein-coding	3182	HNRNPAB	heterogeneous nuclear ribonucleoprotein A/B	ABBP1|HNRPAB	protein-coding	-0.410791	7.66084	0.00564322	0.117982		208	1218	93	141	177	114	213	379	285	174	480	417	907	301	234	124	98		109.92	111.565	63.8139	79.1453	89.8697	114.42	82.6729	71.9396	65.7466	104.298	79.6296	63.3109	72.3325	58.939	61.1886	58.8654	85.001
100052758	C21H5orf34	chromosome 21 C5orf34 homolog	-	protein-coding	375444	C5orf34	chromosome 5 open reading frame 34	-	protein-coding	0.788552	7.65459	0.0056628	0.1182		4	49	7	18	9	6	11	34	35	9	29	77	109	32	44	21	10		2.11385	4.48825	4.8032	10.1037	4.56964	6.02213	4.26949	6.45369	8.07415	5.39474	4.81095	11.6905	8.69266	6.26594	11.5055	9.96915	8.67357
100062877	GAB2	GRB2 associated binding protein 2	-	protein-coding	9846	GAB2	GRB2 associated binding protein 2	-	protein-coding	0.60041	7.65174	0.00567177	0.1182		51	176	53	47	41	17	99	212	223	55	179	254.5	470	197	56	93	60		26.9516	16.121	36.3671	26.3818	20.8173	17.0627	38.4254	40.2406	51.4439	32.9679	29.6952	38.6394	37.4821	38.5747	14.6434	44.1491	52.0414
100061416	GCNT1	glucosaminyl (N-acetyl) transferase 1	-	protein-coding	2650	GCNT1	glucosaminyl (N-acetyl) transferase 1	C2GNT|C2GNT-L|C2GNT1|G6NT|NACGT2|NAGCT2	protein-coding	0.991046	7.64843	0.00568216	0.118227		23	64	8	8	15	10	27	124	46	47	44	69	474.5	91	14	19	27		12.1546	5.8622	5.48937	4.49051	7.61607	10.0369	10.4797	23.537	10.6117	28.1725	7.29938	10.4759	37.841	17.8188	3.66085	9.0197	23.4187
100067413	C8H18orf21	chromosome 8 C18orf21 homolog	-	protein-coding	83608	C18orf21	chromosome 18 open reading frame 21	HsT3108|PNAS-124|PNAS-131|XTP13	protein-coding	-0.383879	7.60736	0.00581304	0.120757		54	292	34	49	58	29	57	90	81	39	131	132	280	108	89	38	18		28.5369	26.7463	23.3298	27.5044	29.4488	29.1069	22.1237	17.0833	18.6859	23.3772	21.7322	20.0409	22.3298	21.1476	23.2726	18.0394	15.6124
100055803	ACO2	aconitase 2	-	protein-coding	50	ACO2	aconitase 2	ACONM|HEL-S-284|ICRD|OCA8|OPA9	protein-coding	-0.41792	7.59645	0.00584833	0.121201		144	525.5	73	108	144	56	121	207	209	82	343	247	619.5	174	150	93	46		76.0985	48.1341	50.0905	60.6219	73.1143	56.2065	46.9644	39.2916	48.2142	49.1521	56.902	37.5007	49.4046	34.0711	39.2234	44.1491	39.8984
100063427	CDC42SE2	CDC42 small effector 2	-	protein-coding	56990	CDC42SE2	CDC42 small effector 2	SPEC2	protein-coding	-0.41682	7.59501	0.00585302	0.121201		450	2766	329	400	337	192	521	1034.5	713.5	410	1016	1213	1957	902	431	261	136		237.808	253.357	225.75	224.526	171.108	192.708	202.219	196.363	164.597	245.76	168.549	184.163	156.069	176.621	112.702	123.902	117.961
100070513	TOM1L1	target of myb1 like 1 membrane trafficking protein	-	protein-coding	10040	TOM1L1	target of myb1 like 1 membrane trafficking protein	SRCASM	protein-coding	-0.505682	7.58999	0.00586931	0.121346		41	230	27	23	37	36	67	79	66	37	98	96	158	92	57	25	9		21.6669	21.0673	18.5266	12.9102	18.7863	36.1328	26.0051	14.9953	15.2255	22.1784	16.2577	14.5752	12.6004	18.0146	14.9049	11.868	7.80622
100063614	DNAJB12	DnaJ heat shock protein family (Hsp40) member B12	-	protein-coding	54788	DNAJB12	DnaJ heat shock protein family (Hsp40) member B12	DJ10	protein-coding	-0.418042	7.58541	0.00588427	0.121462		63	324	36	69	81	25	87	140	133	45	157	147	297	106	73	43	33		33.2931	29.6774	24.7022	38.7307	41.1268	25.0922	33.7678	26.574	30.6818	26.9737	26.0455	22.3182	23.6855	20.7559	19.0887	20.413	28.6228
100060485	SCD	stearoyl-CoA desaturase	-	protein-coding	6319	SCD	stearoyl-CoA desaturase	FADS5|MSTP008|SCD1|SCDOS|hSCD1	protein-coding	-0.578679	7.57932	0.00590417	0.12168		277	1484	109	248	155	150	241	262	292	107	728	337	1308	339	358	145	180		146.384	135.93	74.7927	139.206	78.6994	150.553	93.5407	49.7313	67.3615	64.1375	120.772	51.1649	104.312	66.3798	93.6133	68.8346	156.124
111773817	LOC111773817	leucine-rich repeat-containing protein 34 pseudogene	-	pseudo						0.634665	7.57351	0.00592323	0.12188		31.5	185	28	15.5	28.5	5	38	103.5	118.5	22	103.5	157	523	110.5	54	49	36.5		16.6466	16.9454	19.2128	8.70037	14.4705	5.01844	14.7492	19.6458	27.3368	13.1871	17.1701	23.8365	41.7088	21.6371	14.1204	23.2613	31.6585
100072712	TYSND1	trypsin like peroxisomal matrix peptidase 1	-	protein-coding	219743	TYSND1	trypsin like peroxisomal matrix peptidase 1	NET41	protein-coding	-0.7335	7.57017	0.00593422	0.121914		11	93	11	13	27	2	29	35	30	7	26	31	42	35	16	11	3		5.81308	8.51851	7.54789	7.29709	13.7089	2.00738	11.2559	6.6435	6.9207	4.19591	4.31327	4.70656	3.34946	6.85338	4.18383	5.22193	2.60207
100067076	DDIT4L	DNA damage inducible transcript 4 like	-	protein-coding	115265	DDIT4L	DNA damage inducible transcript 4 like	REDD2|Rtp801L	protein-coding	-1.00011	7.5615	0.00596282	0.122308		59	754	6	65	81	11	170	79	114	25	97	229	126	233	57	29	12		31.1793	69.064	4.11703	36.4854	41.1268	11.0406	65.9831	14.9953	26.2987	14.9854	16.0918	34.7678	10.0484	45.6239	14.9049	13.7669	10.4083
100071913	DPYSL3	dihydropyrimidinase like 3	-	protein-coding	1809	DPYSL3	dihydropyrimidinase like 3	CRMP-4|CRMP4|DRP-3|DRP3|LCRMP|ULIP|ULIP-1	protein-coding	-0.681486	7.54896	0.00600448	0.122952		1102.5	10115.8	641	1520	1549	332	2064.5	2371	1783.5	946	3706	3254.5	4208.5	2586.3	527	851	257		582.629	926.575	439.836	853.198	786.487	333.224	801.306	450.05	411.436	567.047	614.807	494.113	335.624	506.425	137.805	403.988	222.911
100630345	CEBPD	CCAAT enhancer binding protein delta	-	protein-coding	1052	CEBPD	CCAAT enhancer binding protein delta	C/EBP-delta|CELF|CRP3|NF-IL6-beta	protein-coding	0.832047	7.54137	0.00602981	0.122952		49	193	270	31	52	34	70	253	374	55	195	293	787	282	34	117	59		25.8946	17.6782	185.266	17.4007	26.4024	34.1254	27.1695	48.023	86.278	32.9679	32.3495	44.4846	62.7626	55.2186	8.89065	55.5424	51.1741
100056723	MRPL49	mitochondrial ribosomal protein L49	-	protein-coding	740	MRPL49	mitochondrial ribosomal protein L49	C11orf4|L49mt|MRP-L49|NOF|NOF1	protein-coding	-0.58016	7.53878	0.00603848	0.122952		30	138	13	15	28	30	46	50	39	21	73	50	110	38	36	19	9		15.8539	12.6404	8.92023	8.41971	14.2167	30.1106	17.8542	9.49072	8.99691	12.5877	12.1103	7.59123	8.77241	7.44081	9.41363	9.0197	7.80622
100050228	CRNKL1	crooked neck pre-mRNA splicing factor 1	-	protein-coding	51340	CRNKL1	crooked neck pre-mRNA splicing factor 1	CLF|CRN|Clf1|HCRN|MSTP021|SYF3	protein-coding	-0.382024	7.53843	0.00603968	0.122952		251	1502	151	212	245	82	370	585.5	400	151	623.5	762.5	1142	504	288	180.5	74		132.644	137.578	103.612	118.999	124.396	82.3024	143.61	111.136	92.276	90.5118	103.435	115.766	91.0735	98.6886	75.309	85.6872	64.1845
100062617	LRIF1	ligand dependent nuclear receptor interacting factor 1	-	protein-coding	55791	LRIF1	ligand dependent nuclear receptor interacting factor 1	C1orf103|HBiX1|RIF1	protein-coding	0.430021	7.53691	0.00604475	0.122952		81	590	131	101	102	41	131	298	289	121	368	554	850	378	264	228	74		42.8054	54.0421	89.8885	56.6927	51.7893	41.1512	50.8458	56.5647	66.6694	72.5293	61.0493	84.1108	67.7868	74.0165	69.0333	108.236	64.1845
100063217	PAK1	p21 (RAC1) activated kinase 1	-	protein-coding	5058	PAK1	p21 (RAC1) activated kinase 1	IDDMSSD|PAKalpha|alpha-PAK|p65-PAK	protein-coding	-0.358341	7.5351	0.00605084	0.122952		116.5	576.5	52	89	83.5	50	141	206	176	64	235	262	461.5	215	147	88.5	38		61.5658	52.8056	35.6809	49.957	42.3961	50.1844	54.7271	39.1017	40.6014	38.3626	38.9853	39.7781	36.8042	42.0993	38.439	42.0128	32.9596
100060381	FH	fumarate hydratase	-	protein-coding	2271	FH	fumarate hydratase	FMRD|HLRCC|HsFH|LRCC|MCL|MCUL1	protein-coding	-0.381046	7.52586	0.00608195	0.123392		143	701	92	123	133.5	48	187	279	194.5	104.5	306	381	621.5	252	117	120	54		75.5701	64.2094	63.1278	69.0417	67.7831	48.177	72.5814	52.9582	44.8692	62.6389	50.7639	57.8452	49.5641	49.3443	30.5943	56.9666	46.8373
100059048	NKD1	NKD inhibitor of WNT signaling pathway 1	-	protein-coding	85407	NKD1	NKD inhibitor of WNT signaling pathway 1	Naked1	protein-coding	-0.817293	7.48757	0.00621264	0.125847		50	291.8	34	61	73	24	84	95	38	40	74	117	36	120.5	278	43	9		26.4231	26.728	23.3298	34.2402	37.0649	24.0885	32.6034	18.0324	8.76622	23.9766	12.2762	17.7635	2.87097	23.5952	72.6941	20.413	7.80622
100062307	CREB3L4	cAMP responsive element binding protein 3 like 4	-	protein-coding	148327	CREB3L4	cAMP responsive element binding protein 3 like 4	AIBZIP|ATCE1|CREB3|CREB4|JAL|hJAL	protein-coding	-0.593167	7.4818	0.00623259	0.126055		176	1343.5	103	167	169	51	362.5	478.5	241	124	427.5	412	629.5	506.5	97.5	117	46		93.0093	123.06	70.6757	93.7395	85.8078	51.1881	140.699	90.8261	55.5963	74.3275	70.9201	62.5517	50.2021	99.1781	25.4952	55.5424	39.8984
100058883	MTMR6	myotubularin related protein 6	-	protein-coding	9107	MTMR6	myotubularin related protein 6	-	protein-coding	0.395054	7.47767	0.00624689	0.126103		68	363	60	71	53	46	80	230	232	74	255	315	723	260	147	94	50		35.9354	33.2497	41.1703	39.8533	26.9101	46.1696	31.0508	43.6573	53.5201	44.3568	42.3032	47.8248	57.6586	50.9108	38.439	44.6238	43.3679
100070350	GABRP	gamma-aminobutyric acid type A receptor subunit pi	-	protein-coding	2568	GABRP	gamma-aminobutyric acid type A receptor subunit pi	-	protein-coding	-0.758324	7.47349	0.00626142	0.126103		253	1482.5	217	168	216	194	174	528	364	174	479	559	690	350	13	112	91		133.701	135.792	148.899	94.3008	109.671	194.715	67.5356	100.222	83.9711	104.298	79.4637	84.87	55.0269	68.5338	3.39936	53.1688	78.9295
111768814	LOC111768814	uncharacterized LOC111768814	-	ncRNA						0.70184	7.47275	0.00626399	0.126103		11	36	3	4	5	3	8	31	19	9	26	39	66	25	18	12	5		5.81308	3.29749	2.05851	2.24526	2.53869	3.01106	3.10508	5.88424	4.38311	5.39474	4.31327	5.92116	5.26344	4.89527	4.70681	5.69666	4.33679
100055368	ZDHHC20	zinc finger DHHC-type palmitoyltransferase 20	-	protein-coding	253832	ZDHHC20	zinc finger DHHC-type palmitoyltransferase 20	4933421L13Rik|DHHC-20|DHHC20	protein-coding	0.477245	7.45961	0.00630988	0.12683		434	3409	550	611.5	595	292	734	1960.3	2390.8	575	2507.8	2896.1	7899.7	2035.3	838.8	883.5	536.3		229.353	312.254	377.394	343.244	302.104	293.077	284.892	372.093	551.534	344.664	416.031	439.699	629.994	398.534	219.337	419.416	465.164
100067409	MLLT10	MLLT10 histone lysine methyltransferase DOT1L cofactor	-	protein-coding	8028	MLLT10	MLLT10 histone lysine methyltransferase DOT1L cofactor	AF10	protein-coding	0.361514	7.44549	0.00635957	0.12759		118	594.3	81.5	107.5	126.5	56	135	338	275	126.5	468.5	460.5	1085.8	311	340.5	141.5	106		62.3585	54.436	55.923	60.3413	64.2289	56.2065	52.3983	64.1572	63.4397	75.8261	77.7218	69.9152	86.5916	60.8971	89.0372	67.1731	91.9399
100050907	VLDLR	very low density lipoprotein receptor	-	protein-coding	7436	VLDLR	very low density lipoprotein receptor	CAMRQ1|CARMQ1|CHRMQ1|VLDL-R|VLDLRCH	protein-coding	1.39725	7.44332	0.00636725	0.12759		3	2	2	2	5	3	2	20	21	3	15	25	81	7	6	6	7		1.58539	0.183194	1.37234	1.12263	2.53869	3.01106	0.776271	3.79629	4.84449	1.79825	2.48842	3.79562	6.45968	1.37068	1.56894	2.84833	6.0715
100069371	SKAP1	src kinase associated phosphoprotein 1	-	protein-coding	8631	SKAP1	src kinase associated phosphoprotein 1	HEL-S-81p|SCAP1|SKAP55	protein-coding	0.964154	7.43197	0.00640751	0.128141		40	100	11	63	38	25	28	104.5	130	55.5	366.7	113	1130	90	102	60	123		21.1385	9.15968	7.54789	35.3628	19.2941	25.0922	10.8678	19.8356	29.9897	33.2676	60.8337	17.1562	90.1165	17.623	26.6719	28.4833	106.685
100054791	GNL2	G protein nucleolar 2	-	protein-coding	29889	GNL2	G protein nucleolar 2	HUMAUANTIG|NGP1|Ngp-1|Nog2|Nug2	protein-coding	0.618804	7.43004	0.00641441	0.128141		104	613.5	192	130	177.5	30.5	174.5	513	538	239	890	566	1686.2	337	209	218	98		54.96	56.1947	131.745	72.9709	90.1236	30.6125	67.7297	97.3747	124.111	143.26	147.647	85.9327	134.473	65.9882	54.6513	103.489	85.001
100056147	MED25	mediator complex subunit 25	-	protein-coding	81857	MED25	mediator complex subunit 25	ACID1|ARC92|BVSYS|CMT2B2|P78|PTOV2|TCBAP0758	protein-coding	0.51444	7.42716	0.00642467	0.128149		50	221	53	76	73	42	84	216	203.5	61	328	252	682	195	237	97	106		26.4231	20.2429	36.3671	42.6599	37.0649	42.1549	32.6034	40.9999	46.9454	36.5644	54.4135	38.2598	54.3889	38.1831	61.973	46.048	91.9399
100063467	ADAMTSL1	ADAMTS like 1	-	protein-coding	92949	ADAMTSL1	ADAMTS like 1	ADAMTSL-1|ADAMTSR1|C9orf94|PUNCTIN	protein-coding	1.2014	7.40754	0.0064951	0.129356		10	83	59	62	31	20	29	70	99	26	342	103	911	173	497	59	90		5.28462	7.60254	40.4841	34.8015	15.7399	20.0738	11.2559	13.287	22.8383	15.5848	56.7361	15.6379	72.6515	33.8753	129.96	28.0086	78.0622
100060271	EPB41L5	erythrocyte membrane protein band 4.1 like 5	-	protein-coding	57669	EPB41L5	erythrocyte membrane protein band 4.1 like 5	BE37|LULU|LULU1|YMO1|YRT	protein-coding	0.714426	7.39992	0.00652269	0.129705		1157.8	5402	902	1072	1081.5	159	1183.5	4183.3	4140.3	1088	4072	6560.2	13995.1	3720.3	678	2246.3	1181.5		611.853	494.806	618.927	601.729	549.119	159.586	459.358	794.05	955.126	652.164	675.524	996	1116.1	728.475	177.29	1066.37	1024.78
100062241	CATSPERE	catsper channel auxiliary subunit epsilon	C30H1orf101	protein-coding	257044	CATSPERE	catsper channel auxiliary subunit epsilon	C10orf101|C1orf101	protein-coding	0.782129	7.3972	0.00653256	0.129705		14	80	5	11	15	3	25	51	27	15	51.5	109.5	224	60	30	56	12		7.39847	7.32775	3.43086	6.17446	7.61607	3.01106	9.70339	9.68053	6.22863	8.99124	8.54359	16.6248	17.8638	11.7486	7.84469	26.5844	10.4083
100050816	ARF4	ADP ribosylation factor 4	-	protein-coding	378	ARF4	ADP ribosylation factor 4	ARF2	protein-coding	-0.40392	7.38797	0.00656615	0.130148		416	2453.8	352	337	350	138	461	692	640	345	901	1246	1781.3	758	368	313	150		219.84	224.76	241.532	189.163	177.708	138.509	178.931	131.351	147.642	206.798	149.471	189.173	142.057	148.425	96.2282	148.588	130.104
100070178	SUN2	Sad1 and UNC84 domain containing 2	-	protein-coding	25777	SUN2	Sad1 and UNC84 domain containing 2	UNC84B	protein-coding	0.577157	7.3856	0.00657482	0.130148		64	269	79	48	83.5	11	78	287	298	60	283	247	639.5	248.5	105	121.5	49		33.8216	24.6396	54.2075	26.9431	42.3961	11.0406	30.2746	54.4767	68.7456	35.9649	46.9483	37.5007	50.9996	48.659	27.4564	57.6786	42.5005
100054812	ENSA	endosulfine alpha	-	protein-coding	2029	ENSA	endosulfine alpha	ARPP-19e	protein-coding	-0.43467	7.38162	0.00658936	0.13021		53	365	45	67	90	53	87	138	119	39	225	138	350	141	89.5	68	29		28.0085	33.4328	30.8777	37.6081	45.6964	53.1955	33.7678	26.1944	27.4521	23.3772	37.3264	20.9518	27.9122	27.6093	23.4033	32.281	25.1534
100061213	ALDH18A1	aldehyde dehydrogenase 18 family member A1	-	protein-coding	5832	ALDH18A1	aldehyde dehydrogenase 18 family member A1	ADCL3|ARCL3A|GSAS|P5CS|PYCS|SPG9|SPG9A|SPG9B	protein-coding	-0.440597	7.37927	0.00659799	0.13021		68	594	74.5	76	89	43	115	160.5	173	71	169	274	350	191.5	71	80	31		35.9354	54.4085	51.1198	42.6599	45.1887	43.1586	44.6356	30.4652	39.9094	42.5585	28.0362	41.5999	27.9122	37.4978	18.5658	37.9777	26.8881
100068712	FAM171A1	family with sequence similarity 171 member A1	-	protein-coding	221061	FAM171A1	family with sequence similarity 171 member A1	APCN|C10orf38	protein-coding	-0.559696	7.37649	0.00660822	0.130215		287	1387.7	111	149	162	97	320	882.5	261	203	376.5	548	617	384	243	170	47		151.669	127.109	76.165	83.6358	82.2536	97.3577	124.203	167.511	60.2101	121.681	62.4594	83.1999	49.2052	75.1913	63.542	80.7026	40.7658
100067434	PPP3CA	protein phosphatase 3 catalytic subunit alpha	-	protein-coding	5530	PPP3CA	protein phosphatase 3 catalytic subunit alpha	ACCIID|CALN|CALNA|CALNA1|CCN1|CNA1|IECEE|IECEE1|PPP2B	protein-coding	0.472708	7.36704	0.00664301	0.130259		213	543	104	105	162	72	189	557	512	126	671.5	651	1418.5	414	190	238	121		112.562	49.7371	71.3618	58.938	82.2536	72.2655	73.3576	105.727	118.113	75.5264	111.398	98.8378	113.124	81.0656	49.683	112.984	104.95
100063370	TRIP11	thyroid hormone receptor interactor 11	-	protein-coding	9321	TRIP11	thyroid hormone receptor interactor 11	ACG1A|CEV14|GMAP-210|GMAP210|ODCD|TRIP-11|TRIP230	protein-coding	-0.582685	7.36658	0.00664472	0.130259		5109.3	33448.2	2663.5	4042	5515.2	1336.5	7658.2	9241.5	7037.5	3570	9795.2	15262.8	15064.2	10376.5	3194.5	3246	1291		2700.07	3063.75	1827.62	2268.83	2800.28	1341.43	2972.42	1754.17	1623.48	2139.91	1624.97	2317.27	1201.36	2031.83	835.329	1540.95	1119.76
100065030	ARRDC3	arrestin domain containing 3	-	protein-coding	57561	ARRDC3	arrestin domain containing 3	TLIMP	protein-coding	0.382793	7.36532	0.00664939	0.130259		417	2076	369	364.5	401	196	432	1618	1390	389	1925	1673	4003.5	1089.5	859.5	476	288		220.369	190.155	253.197	204.599	203.603	196.723	167.675	307.12	320.659	233.173	319.348	254.003	319.276	213.336	224.75	225.967	249.799
111770153	LOC111770153	uncharacterized LOC111770153	-	ncRNA						-0.603025	7.36503	0.00665046	0.130259		49	501	27	100	61	36	97	124	78	48	177	164	217	129	237	42	15		25.8946	45.89	18.5266	56.1314	30.972	36.1328	37.6492	23.537	17.9938	28.772	29.3634	24.8992	17.3056	25.2596	61.973	19.9383	13.0104
100062033	ST6GAL2	ST6 beta-galactoside alpha-2,6-sialyltransferase 2	-	protein-coding	84620	ST6GAL2	ST6 beta-galactoside alpha-2,6-sialyltransferase 2	SIAT2|ST6GalII	protein-coding	-0.761287	7.35569	0.00668509	0.130414		384	1078	251	105	186	200	154	485	123	138	333	797	611	342	177	249	86		202.929	98.7414	172.229	58.938	94.4393	200.738	59.7729	92.0599	28.3749	82.7194	55.243	121.004	48.7267	66.9673	46.2837	118.206	74.5927
100066968	PLBD1	phospholipase B domain containing 1	-	protein-coding	79887	PLBD1	phospholipase B domain containing 1	-	protein-coding	1.06495	7.35232	0.00669763	0.130414		2	38	13	7	8	1	10	34	67	7	66	35	194	27	16	6	10		1.05692	3.48068	8.92023	3.9292	4.06191	1.00369	3.88136	6.45369	15.4562	4.19591	10.9491	5.31386	15.4713	5.28689	4.18383	2.84833	8.67357
100061423	LOC100061423	proteasome activator complex subunit 3 pseudogene	-	pseudo						-0.614265	7.35163	0.00670021	0.130414		18	90.5	10	10	17.5	6.5	20	29.5	20	11.5	24.5	35	43.5	31	21	14	5		9.51232	8.28951	6.86171	5.61314	8.88542	6.52397	7.76271	5.59952	4.6138	6.89328	4.06443	5.31386	3.46909	6.07013	5.49128	6.6461	4.33679
100057095	LOC100057095	akirin-1	-	protein-coding	79647	AKIRIN1	akirin 1		protein-coding	-0.438117	7.351	0.00670255	0.130414		45.5	235	29	29.5	35.5	21	47	70	69	39	87.5	107.5	192	81	47.5	20.5	15.5		24.045	21.5253	19.899	16.5588	18.0247	21.0774	18.2424	13.287	15.9176	23.3772	14.5158	16.3211	15.3118	15.8607	12.4208	9.73179	13.444
100053195	ACLY	ATP citrate lyase	-	protein-coding	47	ACLY	ATP citrate lyase	ACL|ATPCL|CLATP	protein-coding	-0.433837	7.34943	0.00670841	0.130414		249	861	92.5	136	164	116	223	293.5	260	111	409	362	1000	299	330	98	90		131.587	78.8649	63.4709	76.3387	83.2691	116.428	86.5542	55.7105	59.9794	66.5351	67.851	54.9605	79.7492	58.5474	86.2916	46.5227	78.0622
100057908	TK1	thymidine kinase 1	-	protein-coding	7083	TK1	thymidine kinase 1	TK2	protein-coding	1.22355	7.32215	0.006811	0.132209		5	25	20	13	10	3	9	61	88	5	81	68	191.5	32	1	26	13		2.64231	2.28992	13.7234	7.29709	5.07738	3.01106	3.49322	11.5787	20.3007	2.99708	13.4375	10.3241	15.272	6.26594	0.26149	12.3428	11.2756
100061993	TSHZ1	teashirt zinc finger homeobox 1	-	protein-coding	10194	TSHZ1	teashirt zinc finger homeobox 1	CAA|NY-CO-33|SDCCAG33|TSH1	protein-coding	0.534222	7.3195	0.00682106	0.132209		79	556	164	108	120	34	159	457	396	115	423	585	817	477	147	252	87		41.7485	50.9278	112.532	60.6219	60.9286	34.1254	61.7136	86.7451	91.3532	68.9328	70.1736	88.8174	65.1551	93.4017	38.439	119.63	75.4601
100071112	DENND5A	DENN domain containing 5A	RAB6IP1	protein-coding	23258	DENND5A	DENN domain containing 5A	EIEE49|RAB6IP1	protein-coding	-0.372851	7.30785	0.0068654	0.132585		135.5	966	103	137	127	78	222	340	287	98	344	441	641	412	219	89	59		71.6066	88.4826	70.6757	76.9001	64.4828	78.2877	86.1661	64.5369	66.208	58.7427	57.0679	66.9547	51.1192	80.674	57.2662	42.2502	51.1741
100033944	LTF	lactotransferrin	LF	protein-coding	4057	LTF	lactotransferrin	GIG12|HEL110|HLF2|LF	protein-coding	-2.19977	7.30698	0.00686872	0.132585		29	9	49	0	3	1691.5	4	110	16	5	9	4	9	4	18	5	0		15.3254	0.824372	33.6224	0	1.52321	1697.74	1.55254	20.8796	3.69104	2.99708	1.49305	0.607298	0.717742	0.783243	4.70681	2.37361	0
100061580	PTPN9	protein tyrosine phosphatase non-receptor type 9	-	protein-coding	5780	PTPN9	protein tyrosine phosphatase non-receptor type 9	MEG2|PTPMEG2	protein-coding	-0.44986	7.30117	0.00689097	0.132585		277	1988.5	154	228	303	87	490	529	443	212	598.5	725	788.3	631	547	192	104		146.384	182.14	105.67	127.98	153.845	87.3208	190.186	100.412	102.196	127.076	99.2881	110.073	62.8663	123.557	143.035	91.1465	90.2052
100066297	FBXO30	F-box protein 30	-	protein-coding	84085	FBXO30	F-box protein 30	Fbx30	protein-coding	0.366632	7.30089	0.00689205	0.132585		156	691	128	156	138	69	190	360	455	151	530	779	1318	436	380	237	118		82.4401	63.2934	87.8299	87.565	70.0679	69.2545	73.7458	68.3331	104.964	90.5118	87.9243	118.271	105.109	85.3735	99.366	112.509	102.348
100071229	MPZL2	myelin protein zero like 2	-	protein-coding	10205	MPZL2	myelin protein zero like 2	DFNB111|EVA|EVA1	protein-coding	-0.402849	7.29578	0.00691169	0.132585		139	823	69	99	104	76	185.5	263	175	101	303	352	694	306	169	83	38		73.4562	75.3842	47.3458	55.5701	52.8048	76.2803	71.9992	49.9212	40.3707	60.541	50.2662	53.4423	55.3459	59.9181	44.1917	39.4019	32.9596
100060845	TAP1	transporter 1, ATP binding cassette subfamily B member	-	protein-coding	6890	TAP1	transporter 1, ATP binding cassette subfamily B member	ABC17|ABCB2|APT1|D6S114E|PSF-1|PSF1|RING4|TAP1*0102N|TAP1N	protein-coding	-0.683416	7.29574	0.00691185	0.132585		55	245	50	17	37	43	56	86	92	35	69	89	168	106	19	41	11		29.0654	22.4412	34.3086	9.54234	18.7863	43.1586	21.7356	16.324	21.2235	20.9795	11.4468	13.5124	13.3979	20.7559	4.9683	19.4636	9.54093
100056656	ACSL3	acyl-CoA synthetase long chain family member 3	-	protein-coding	2181	ACSL3	acyl-CoA synthetase long chain family member 3	ACS3|FACL3|LACS 3|LACS3|PRO2194	protein-coding	-0.640312	7.29493	0.00691495	0.132585		511	3831	204	393	324	68	753	908	631	329	807	925	1450	868	178	270	135		270.044	350.908	139.979	220.597	164.507	68.2508	292.266	172.351	145.565	197.208	133.877	140.438	115.636	169.964	46.5451	128.175	117.093
100067190	NFAT5	nuclear factor of activated T cells 5	-	protein-coding	10725	NFAT5	nuclear factor of activated T cells 5	NF-AT5|NFATL1|NFATZ|OREBP|TONEBP	protein-coding	0.559161	7.29313	0.00692189	0.132585		1428	7814.3	1368	1448	1597	356	2328	6867	5740.5	1252	5409	10986	14732.5	6445	3085	2883	1081		754.644	715.765	938.682	812.783	810.858	357.313	903.58	1303.45	1324.28	750.468	897.326	1667.95	1174.9	1262	806.695	1368.62	937.613
100070934	SDC4	syndecan 4	-	protein-coding	6385	SDC4	syndecan 4	SYND4	protein-coding	0.580475	7.26774	0.00702042	0.134275		139	462.5	145	144	119	104	181	455	484.5	166	810.5	386	1896.5	402.5	955	224	161		73.4562	42.3635	99.4949	80.8293	60.4209	104.384	70.2525	86.3655	111.769	99.503	134.458	58.6043	151.244	78.8138	249.723	106.338	139.645
100061748	HARS1	histidyl-tRNA synthetase 1	HARS	protein-coding	3035	HARS1	histidyl-tRNA synthetase 1	CMT2W|HARS|HRS|USH3B	protein-coding	-0.474956	7.26238	0.0070414	0.134326		32	203	18	25	38	25	52	70.5	59	30	79	67	153.5	84	52	18	11		16.9108	18.5942	12.3511	14.0329	19.2941	25.0922	20.1831	13.3819	13.6107	17.9825	13.1057	10.1722	12.2415	16.4481	13.5975	8.54498	9.54093
100059801	CNNM2	cyclin and CBS domain divalent metal cation transport mediator 2	-	protein-coding	54805	CNNM2	cyclin and CBS domain divalent metal cation transport mediator 2	ACDP2|HOMG6|HOMGSMR	protein-coding	0.473526	7.26178	0.00704376	0.134326		18	148	18	23	41	14	44	94	93	16	120	144	273	105	79	38	21		9.51232	13.5563	12.3511	12.9102	20.8173	14.0516	17.078	17.8425	21.4542	9.59065	19.9074	21.8627	21.7715	20.5601	20.6577	18.0394	18.2145
102147473	BEX4	brain expressed X-linked 4	-	protein-coding	56271	BEX4	brain expressed X-linked 4	BEXL1	protein-coding	-0.52578	7.25419	0.00707358	0.134698		36	280.5	18.5	34	38.5	16.5	68.2	74	54	29.5	87.5	84.5	139	82.5	121.5	29.5	11.5		19.0246	25.6929	12.6942	19.0847	19.5479	16.5609	26.4708	14.0463	12.4573	17.6828	14.5158	12.8292	11.0851	16.1544	31.771	14.0043	9.97461
100066609	CEP57L1	centrosomal protein 57 like 1	-	protein-coding	285753	CEP57L1	centrosomal protein 57 like 1	C6orf182|bA487F23.2|cep57R	protein-coding	-0.412082	7.24803	0.00709787	0.134832		47	271	28	56	47	26	58	92	60	27	131	129	219	96	94	40	18		24.8377	24.8227	19.2128	31.4336	23.8637	26.0959	22.5119	17.4629	13.8414	16.1842	21.7322	19.5854	17.4651	18.7978	24.58	18.9889	15.6124
111772113	LOC111772113	uncharacterized LOC111772113	-	ncRNA						0.952345	7.24717	0.0071013	0.134832		17.7	108.6	26	27.8	15.7	29.5	29.5	49	71.7	38.3	200.7	56	774.6	100.8	105.4	71.9	98.3		9.35378	9.94742	17.8405	15.6045	7.97149	29.6088	11.45	9.3009	16.5405	22.9576	33.2951	8.50218	61.7737	19.7377	27.561	34.1325	85.2612
100067832	CLK1	CDC like kinase 1	-	protein-coding	1195	CLK1	CDC like kinase 1	CLK|CLK/STY|STY	protein-coding	0.489407	7.244	0.00711383	0.134873		481	3776.5	556.5	558	455.5	281.5	1016.5	2370	2385	701	1963.5	2974.5	7252.2	1894.5	1930	1000.5	242		254.19	345.915	381.854	313.213	231.275	282.538	394.54	449.86	550.196	420.19	325.735	451.602	578.357	370.963	504.675	474.959	209.901
100069352	DYNLRB1	dynein light chain roadblock-type 1	-	protein-coding	83658	DYNLRB1	dynein light chain roadblock-type 1	BITH|BLP|DNCL2A|DNLC2A|ROBLD1	protein-coding	-0.446102	7.23921	0.00713285	0.135037		94	536	43	111	78	78	93.5	195	143.5	68.5	240.5	184.5	448.5	196	129.5	65.5	29		49.6754	49.0959	29.5054	62.3059	39.6036	78.2877	36.2907	37.0138	33.104	41.06	39.8977	28.0116	35.7675	38.3789	33.8629	31.0942	25.1534
100051272	ELOVL7	ELOVL fatty acid elongase 7	-	protein-coding	79993	ELOVL7	ELOVL fatty acid elongase 7	-	protein-coding	-0.601371	7.22339	0.00719595	0.136034		148	947.5	73	95	121	73	207	306	234	88	199.5	382	380	250.5	380	61	13		78.2124	86.788	50.0905	53.3249	61.4363	73.2692	80.3441	58.0832	53.9815	52.7486	33.096	57.997	30.3047	49.0506	99.366	28.958	11.2756
100072295	CCDC15	coiled-coil domain containing 15	-	protein-coding	80071	CCDC15	coiled-coil domain containing 15	-	protein-coding	-0.93326	7.21334	0.00723638	0.136504		2135	17197.6	959	1156	1366	139	3281	2639.4	1889.3	1069.5	2409.3	4063.4	3644.9	5072.4	351	1047	354.5		1128.27	1575.25	658.038	648.879	693.571	139.513	1273.47	500.996	435.843	641.075	399.691	616.924	290.678	993.23	91.7828	497.033	307.478
100059945	LAPTM4B	lysosomal protein transmembrane 4 beta	-	protein-coding	55353	LAPTM4B	lysosomal protein transmembrane 4 beta	LAPTM4beta|LC27	protein-coding	0.50142	7.212	0.00724176	0.136504		168	890	192.5	204	134.5	102	193	658	790.5	147	633.5	773	2250.5	689	266	345	169		88.7816	81.5212	132.088	114.508	68.2908	102.376	74.9102	124.898	182.36	88.1141	105.094	117.36	179.475	134.914	69.5562	163.779	146.583
100070388	ASB13	ankyrin repeat and SOCS box containing 13	-	protein-coding	79754	ASB13	ankyrin repeat and SOCS box containing 13	-	protein-coding	-0.506139	7.20664	0.00726344	0.136532		215	1489	110	228	272	39	314	459	282	167	604	570	723	518	197	143	89		113.619	136.388	75.4789	127.98	138.105	39.1438	121.875	87.1248	65.0546	100.102	100.201	86.54	57.6586	101.43	51.5135	67.8851	77.1948
100057675	EGR3	early growth response 3	-	protein-coding	1960	EGR3	early growth response 3	EGR-3|PILOT	protein-coding	1.88062	7.20645	0.00726421	0.136532		7	20	0	8	1	2	1	4	80	1	1	49	46	70	11	20	17		3.69923	1.83194	0	4.49051	0.507738	2.00738	0.388136	0.759257	18.4552	0.599416	0.165895	7.43941	3.66846	13.7068	2.87639	9.49443	14.7451
106781332	LOC106781332	uncharacterized LOC106781332	-	ncRNA						0.915151	7.19304	0.00731869	0.137357		11	48	7.5	2.5	6	1	21.5	51.5	40.5	13.5	20.5	57.5	84.5	45	16.5	43	8.5		5.81308	4.39665	5.14629	1.40329	3.04643	1.00369	8.34492	9.77544	9.34294	8.09211	3.40085	8.72992	6.7388	8.81148	4.31458	20.413	7.37254
100071459	TMEM189	transmembrane protein 189	-	protein-coding	1281	COL3A1	collagen type III alpha 1 chain		protein-coding	-0.872092	7.18346	0.00735788	0.137504		4	42	7	13	7	7	9	12	13	3	24	16	30	14	6	2	1		2.11385	3.84707	4.8032	7.29709	3.55417	7.02582	3.49322	2.27777	2.99897	1.79825	3.98148	2.42919	2.39247	2.74135	1.56894	0.949443	0.867357
100060263	KNTC1	kinetochore associated 1	-	protein-coding	9735	KNTC1	kinetochore associated 1	ROD	protein-coding	-0.62442	7.17896	0.00737634	0.137504		23	117	12	21	16	15	23	35	32.5	16	33	70	66	39	12	16	7		12.1546	10.7168	8.23406	11.7876	8.12381	15.0553	8.92712	6.6435	7.49742	9.59065	5.47453	10.6277	5.26344	7.63662	3.13788	7.59554	6.0715
100060503	UST	uronyl 2-sulfotransferase	-	protein-coding	10090	UST	uronyl 2-sulfotransferase	2OST	protein-coding	0.563219	7.17868	0.00737749	0.137504		20	177	52	34	32	20	57	141	104	70	199	140.5	452	160.5	72	51	21		10.5692	16.2126	35.6809	19.0847	16.2476	20.0738	22.1237	26.7638	23.9918	41.9591	33.0131	21.3314	36.0466	31.4276	18.8273	24.2108	18.2145
100054634	CNST	consortin, connexin sorting protein	-	protein-coding	163882	CNST	consortin, connexin sorting protein	C1orf71|PPP1R64	protein-coding	0.406327	7.17855	0.00737802	0.137504		82	414	65	63	78	25	100	241	240	84	246	361	715	297	122	108	65		43.3339	37.9211	44.6011	35.3628	39.6036	25.0922	38.8136	45.7452	55.3656	50.3509	40.8102	54.8087	57.0206	58.1558	31.9017	51.2699	56.3782
100052063	DQA	MHC class II DQ-alpha chain	DQALPHA|ELA-DQA|Eqca-DQA1	protein-coding	159013	CXorf38	chromosome X open reading frame 38		protein-coding	-0.880511	7.17825	0.00737928	0.137504		41	122.5	43	19	22	108	36	61.5	24.5	14	31.5	47.5	116	108	57	11	15		21.6669	11.2206	29.5054	10.665	11.1702	108.398	13.9729	11.6736	5.6519	8.39182	5.22569	7.21167	9.2509	21.1476	14.9049	5.22193	13.0104
100630794	LOC100630794	metallothionein-1A-like	-	protein-coding	4501	MT1X	metallothionein 1X		protein-coding	-0.706053	7.17139	0.00740753	0.137833		140.8	884.5	134.8	191.2	81	84.8	178	350.6	277.8	81.5	404.2	143.8	307.4	366.1	62	129.6	31.8		74.4075	81.0174	92.4959	107.323	41.1268	85.1127	69.0881	66.5489	64.0857	48.8524	67.0547	21.8324	24.5149	71.6863	16.2124	61.5239	27.582
100066561	THNSL2	threonine synthase like 2	-	protein-coding	55258	THNSL2	threonine synthase like 2	SOFAT|THS2|TSH2	protein-coding	-0.634697	7.1584	0.00746136	0.138637		197	1426	120	172	242	25	265.5	553.5	281	184	504	404	626.5	344	109	103	51		104.107	130.617	82.3406	96.5461	122.873	25.0922	103.05	105.062	64.8239	110.292	83.6111	61.3371	49.9628	67.3589	28.5024	48.8963	44.2352
100063918	CEP120	centrosomal protein 120	CCDC100	protein-coding	153241	CEP120	centrosomal protein 120	CCDC100|JBTS31|SRTD13	protein-coding	-0.427263	7.15205	0.00748783	0.138821		399	3047.5	232	410	440.5	155	560	1000.5	702.5	283	1120	1119	1743	1004	365.5	248	143		210.856	279.141	159.192	230.139	223.659	155.572	217.356	189.909	162.06	169.635	185.802	169.892	139.003	196.594	95.5744	117.731	124.032
100067528	ENDOD1	endonuclease domain containing 1	-	protein-coding	23052	ENDOD1	endonuclease domain containing 1	-	protein-coding	0.982703	7.14955	0.00749829	0.138821		12	89	4	12	16	34	16	46	47	13	43	66	466	102	64	34	71		6.34154	8.15212	2.74469	6.73577	8.12381	34.1254	6.21017	8.73146	10.8424	7.7924	7.13348	10.0204	37.1631	19.9727	16.7353	16.1405	61.5824
100057925	ACSL1	acyl-CoA synthetase long chain family member 1	-	protein-coding	2180	ACSL1	acyl-CoA synthetase long chain family member 1	ACS1|FACL1|FACL2|LACS|LACS1|LACS2	protein-coding	0.847662	7.14809	0.00750437	0.138821		128	501	84	144	211	13	83	736	432	129.5	539	664.5	1555	536	40	201	169		67.6431	45.89	57.6384	80.8293	107.133	13.0479	32.2153	139.703	99.6581	77.6243	89.4174	100.887	124.01	104.955	10.4596	95.419	146.583
100052158	FUZ	fuzzy planar cell polarity protein	-	protein-coding	80199	FUZ	fuzzy planar cell polarity protein	CPLANE3|FY|NTD	protein-coding	0.915676	7.14581	0.00751391	0.138821		5	16	12	9	11	4	3	25	35	4	38	38	86.5	30	24	16	12		2.64231	1.46555	8.23406	5.05183	5.58512	4.01475	1.16441	4.74536	8.07415	2.39766	6.30401	5.76934	6.8983	5.87432	6.27575	7.59554	10.4083
100066853	RAB40C	RAB40C, member RAS oncogene family	-	protein-coding	57799	RAB40C	RAB40C, member RAS oncogene family	RARL|RASL8C	protein-coding	0.494721	7.13114	0.00757567	0.13952		23	99	21	23	30	11	21	71	75	26	106	82	198	74	69	44	21		12.1546	9.06809	14.4096	12.9102	15.2321	11.0406	8.15085	13.4768	17.3017	15.5848	17.5849	12.4496	15.7903	14.49	18.0428	20.8877	18.2145
100064575	MAN2A1	mannosidase alpha class 2A member 1	-	protein-coding	4124	MAN2A1	mannosidase alpha class 2A member 1	AMan II|GOLIM7|MANA2|MANII	protein-coding	0.62964	7.12884	0.00758537	0.13952		49	403	59	31	31	70	75	256	158	62	123	323	713	317	178	123	45		25.8946	36.9135	40.4841	17.4007	15.7399	70.2582	29.1102	48.5925	36.449	37.1638	20.4051	49.0394	56.8611	62.072	46.5451	58.3907	39.0311
111773229	LOC111773229	uncharacterized LOC111773229	-	ncRNA	23554	TSPAN12	tetraspanin 12		protein-coding	-1.66838	7.12791	0.00758931	0.13952		24	357	6	16	53	1	48	30	35	28	34	37	6	64	1	1	0		12.6831	32.7001	4.11703	8.98103	26.9101	1.00369	18.6305	5.69443	8.07415	16.7836	5.64043	5.61751	0.478495	12.5319	0.26149	0.474721	0
100072841	LRIT3	leucine rich repeat, Ig-like and transmembrane domains 3	-	protein-coding	345193	LRIT3	leucine rich repeat, Ig-like and transmembrane domains 3	CSNB1F|FIGLER4	protein-coding	0.958237	7.12564	0.00759895	0.13952		12	110	20	29	22	2	35	145	128	32	87	200	344	93	1	34	19		6.34154	10.0757	13.7234	16.2781	11.1702	2.00738	13.5847	27.5231	29.5283	19.1813	14.4329	30.3649	27.4337	18.2104	0.26149	16.1405	16.4798
100051790	CDK2	cyclin dependent kinase 2	-	protein-coding	1017	CDK2	cyclin dependent kinase 2	CDKN2|p33(CDK2)	protein-coding	-0.653478	7.12334	0.00760867	0.13952		15	84	7	11	13	15	18	22	12	8	28	30	44	28	22	15	6		7.92693	7.69414	4.8032	6.17446	6.6006	15.0553	6.98644	4.17591	2.76828	4.79533	4.64506	4.55474	3.50896	5.4827	5.75277	7.12082	5.20414
100052335	RNF125	ring finger protein 125	-	protein-coding	54941	RNF125	ring finger protein 125	TNORS|TRAC-1|TRAC1	protein-coding	0.563172	7.1216	0.00761605	0.13952		40	202	20	28	44	16	60	190	132	22	208	163.5	485	133	46	63	24		21.1385	18.5026	13.7234	15.7168	22.3405	16.059	23.2881	36.0647	30.4511	13.1871	34.5061	24.8233	38.6783	26.0428	12.0285	29.9074	20.8166
100058111	ALG14	ALG14 UDP-N-acetylglucosaminyltransferase subunit	-	protein-coding	199857	ALG14	ALG14 UDP-N-acetylglucosaminyltransferase subunit	CMS15	protein-coding	-0.421562	7.11845	0.00762947	0.13957		145	855	87	142	127	49	176	307	232	95	366	362	658.5	275	81	84	49		76.627	78.3153	59.6969	79.7066	64.4828	49.1807	68.3119	58.273	53.5201	56.9445	60.7176	54.9605	52.5148	53.848	21.1807	39.8766	42.5005
100050424	XPC	XPC complex subunit, DNA damage recognition and repair factor	-	protein-coding	7508	XPC	XPC complex subunit, DNA damage recognition and repair factor	RAD4|XP3|XPCC|p125	protein-coding	0.358332	7.10766	0.00767553	0.140216		95	502.5	76.5	101	117.5	73	121	340	294	108.5	394.5	458.5	809	313	341	148.5	88		50.2039	46.0274	52.4921	56.6927	59.6593	73.2692	46.9644	64.5369	67.8228	65.0366	65.4456	69.6116	64.5171	61.2888	89.168	70.4961	76.3275
106782043	LOC106782043	high affinity immunoglobulin epsilon receptor subunit gamma	-	protein-coding	2207	FCER1G	Fc fragment of IgE receptor Ig		protein-coding	0.663964	7.09505	0.00772971	0.14097		14.5	79	26.5	36	31	11	23	74.3	77.5	24.5	125.8	152.8	305	70.5	57	40	55.5		7.6627	7.23615	18.1835	20.2073	15.7399	11.0406	8.92712	14.1032	17.8785	14.6857	20.8696	23.1988	24.3235	13.8047	14.9049	18.9889	48.1383
102150749	LOC102150749	uncharacterized LOC102150749	-	ncRNA						1.22888	7.09125	0.00774611	0.14097		3	21	7	4	4	0	6	22	39	3	28	61	85.5	23	0	7	5		1.58539	1.92353	4.8032	2.24526	2.03095	0	2.32881	4.17591	8.99691	1.79825	4.64506	9.2613	6.81855	4.50365	0	3.32305	4.33679
102150016	LOC102150016	nuclease-sensitive element-binding protein 1 pseudogene	-	pseudo	100287243	LOC100287243	nuclease-sensitive element-binding protein 1 pseudogene	-	pseudo	-0.944706	7.09052	0.00774929	0.14097		14.6	35.7	12.7	9.7	8.8	23.8	26	9.5	20	7.5	33.6	13.3	42.1	10	16.9	7.5	10.6		7.71555	3.27001	8.71438	5.44475	4.4681	23.8878	10.0915	1.80324	4.6138	4.49562	5.57407	2.01927	3.35744	1.95811	4.41917	3.56041	9.19399
100068406	LOC100068406	gasdermin-C	-	protein-coding	56169	GSDMC	gasdermin C		protein-coding	1.40318	7.08441	0.00777575	0.141066		6	48.5	3	7	8	264	4	64	14.5	7	20	39	175	37.5	216.5	27.5	78		3.17077	4.44245	2.05851	3.9292	4.06191	264.974	1.55254	12.1481	3.345	4.19591	3.3179	5.92116	13.9561	7.3429	56.6125	13.0548	67.6539
100055471	MTERF3	mitochondrial transcription termination factor 3	MTERFD1	protein-coding	51001	MTERF3	mitochondrial transcription termination factor 3	CGI-12|MTERFD1	protein-coding	-0.640323	7.0843	0.00777621	0.141066		15	86	6	12	17	9	13	24	19	11	30	29	58	12	14	14	5		7.92693	7.87733	4.11703	6.73577	8.63155	9.03319	5.04576	4.55554	4.38311	6.59357	4.97685	4.40291	4.62545	2.34973	3.66085	6.6461	4.33679
111772963	LOC111772963	uncharacterized LOC111772963	-	ncRNA						1.14223	7.07334	0.00782394	0.141598		7	12	10	3	3	1	4	21	12	8	39	13	106	16	16	6	7		3.69923	1.09916	6.86171	1.68394	1.52321	1.00369	1.55254	3.9861	2.76828	4.79533	6.4699	1.97372	8.45341	3.13297	4.18383	2.84833	6.0715
100630158	NRG4	neuregulin 4	-	protein-coding	145957	NRG4	neuregulin 4	HRG4	protein-coding	0.723736	7.07256	0.00782733	0.141598		10.5	73	7.5	23.5	24.5	5	11	85	45	15.5	61.5	105.5	174	34	40	17	12.5		5.54885	6.68657	5.14629	13.1909	12.4396	5.01844	4.26949	16.1342	10.381	9.29094	10.2025	16.0175	13.8764	6.65757	10.4596	8.07026	10.842
100058918	CPEB4	cytoplasmic polyadenylation element binding protein 4	-	protein-coding	80315	CPEB4	cytoplasmic polyadenylation element binding protein 4	CPE-BP4|hCPEB-4	protein-coding	0.355881	7.07008	0.0078382	0.141598		261	1809.5	230	242	286	112	399	868.5	906	287	1106	1118.5	2728.5	1084	560	319	264		137.929	165.744	157.819	135.838	145.213	112.413	154.866	164.854	209.005	172.032	183.48	169.816	217.596	212.259	146.434	151.436	228.982
111776175	LOC111776175	uncharacterized LOC111776175	-	ncRNA						0.8678	7.06481	0.00786128	0.141819		6	52	6	7	11	2	17	40	31	5	32.5	77	199.5	35	18	21	24		3.17077	4.76304	4.11703	3.9292	5.58512	2.00738	6.59831	7.59257	7.15139	2.99708	5.39159	11.6905	15.91	6.85338	4.70681	9.96915	20.8166
100054516	NDFIP2	Nedd4 family interacting protein 2	-	protein-coding	54602	NDFIP2	Nedd4 family interacting protein 2	N4WBP5A	protein-coding	0.493637	7.06181	0.00787444	0.14186		259	1139.5	317	189	216	86	279	704	771	273	1167.5	834	2575	785.5	245	432	177		136.872	104.375	217.516	106.088	109.671	86.3172	108.29	133.629	177.862	163.64	193.682	126.622	205.354	153.809	64.065	205.08	153.522
100057142	PHLPP1	PH domain and leucine rich repeat protein phosphatase 1	-	protein-coding	23239	PHLPP1	PH domain and leucine rich repeat protein phosphatase 1	PHLPP|PLEKHE1|PPM3A|SCOP	protein-coding	0.509391	7.05772	0.00789243	0.141879		106	382	118	118	145	28	126	439.5	454	120	495	612	983	334	197	209	75		56.017	34.99	80.9682	66.2351	73.6221	28.1033	48.9051	83.4234	104.733	71.9299	82.118	92.9167	78.3934	65.4008	51.5135	99.2168	65.0518
102149048	RSRP1	arginine and serine rich protein 1	C2H1orf63	protein-coding	57035	RSRP1	arginine and serine rich protein 1	C1orf63|NPD014	protein-coding	0.384795	7.05662	0.00789729	0.141879		168	623	83	126	158	51	153	479	398	140	531	640	1333	357	270	150	99		88.7816	57.0648	56.9522	70.7256	80.2227	51.1881	59.3847	90.921	91.8146	83.9182	88.0902	97.1678	106.306	69.9044	70.6022	71.2082	85.8684
100072191	BICC1	BicC family RNA binding protein 1	-	protein-coding	80114	BICC1	BicC family RNA binding protein 1	BICC|CYSRD	protein-coding	-0.582554	7.05073	0.00792329	0.14215		122	1148	117	154	210	39	203	304	329	89	332	669	518.5	365	125	100	26		64.4724	105.153	80.2821	86.4424	106.625	39.1438	78.7915	57.7035	75.897	53.348	55.0771	101.571	41.3499	71.4709	32.6862	47.4721	22.5513
100054655	TST	thiosulfate sulfurtransferase	-	protein-coding	7263	TST	thiosulfate sulfurtransferase	RDS	protein-coding	0.571969	7.03318	0.00800132	0.143228		16	89	17	25	21	11	36	84	94	22	84	88	200	89	27	45	25		8.45539	8.15212	11.6649	14.0329	10.6625	11.0406	13.9729	15.9444	21.6849	13.1871	13.9352	13.3606	15.9498	17.4272	7.06022	21.3625	21.6839
100063345	CSPP1	centrosome and spindle pole associated protein 1	-	protein-coding	79848	CSPP1	centrosome and spindle pole associated protein 1	CSPP|CSPP-L|JBTS21	protein-coding	0.343906	7.03227	0.00800537	0.143228		170	1099	142	217.5	184.5	72	256	584.5	453.5	205.5	680	777	1914.8	663	441.5	240	175		89.8385	100.665	97.4363	122.086	93.6777	72.2655	99.3627	110.946	104.618	123.18	112.809	117.968	152.704	129.823	115.448	113.933	151.788
100061938	GXYLT2	glucoside xylosyltransferase 2	-	protein-coding	727936	GXYLT2	glucoside xylosyltransferase 2	GLT8D4	protein-coding	-0.580154	7.02438	0.00804071	0.143663		23	262	18	30	22	26	44	83	50	15	93	63	98	64	43	25	7		12.1546	23.9984	12.3511	16.8394	11.1702	26.0959	17.078	15.7546	11.5345	8.99124	15.4282	9.56495	7.81542	12.5319	11.2441	11.868	6.0715
100630236	SMIM3	small integral membrane protein 3	-	protein-coding	85027	SMIM3	small integral membrane protein 3	C5orf62|MST150|NID67	protein-coding	1.34737	7.01158	0.00809842	0.144496		4	9	2	2	3	8	4	28	13	5	12	16	155	16	41	3	6		2.11385	0.824372	1.37234	1.12263	1.52321	8.0295	1.55254	5.3148	2.99897	2.99708	1.99074	2.42919	12.3611	3.13297	10.7211	1.42416	5.20414
100629816	OST4	oligosaccharyltransferase complex subunit 4, non-catalytic	-	protein-coding	100128731	OST4	oligosaccharyltransferase complex subunit 4, non-catalytic	-	protein-coding	-0.433408	7.008	0.00811462	0.144587		78	447.5	50.5	79	89	26.5	95.5	124	127	61	251	138	424	136	86	68	31		41.22	40.9896	34.6517	44.3438	45.1887	26.5977	37.067	23.537	29.2976	36.5644	41.6396	20.9518	33.8136	26.6303	22.4881	32.281	26.8881
100049887	ADAMTS9	ADAM metallopeptidase with thrombospondin type 1 motif 9	-	protein-coding	56999	ADAMTS9	ADAM metallopeptidase with thrombospondin type 1 motif 9	-	protein-coding	-1.28534	6.99775	0.0081612	0.145218		494	1974	154.5	195.5	346	18	344	2365.5	492.5	400	405	220	250	363	36	39	34		261.06	180.812	106.013	109.737	175.677	18.0664	133.519	449.006	113.615	239.766	67.1875	33.4014	19.9373	71.0793	9.41363	18.5141	29.4902
111775177	CEBPA	CCAAT enhancer binding protein alpha	-	protein-coding	1050	CEBPA	CCAAT enhancer binding protein alpha	C/EBP-alpha|CEBP	protein-coding	-0.809956	6.98754	0.0082079	0.14581		8	43	6	7	7	6	14	11	9	2	12	16	32	11	28	6	5		4.2277	3.93866	4.11703	3.9292	3.55417	6.02213	5.4339	2.08796	2.07621	1.19883	1.99074	2.42919	2.55197	2.15392	7.32171	2.84833	4.33679
100070915	RIC3	RIC3 acetylcholine receptor chaperone	-	protein-coding	79608	RIC3	RIC3 acetylcholine receptor chaperone	AYST720|PRO1385	protein-coding	0.553074	6.98559	0.00821683	0.14581		39	107	20	22	29	20	30	138	61	32	99	142	219	123	126.3	37	25		20.61	9.80086	13.7234	12.3489	14.7244	20.0738	11.6441	26.1944	14.0721	19.1813	16.4236	21.5591	17.4651	24.0847	33.0261	17.5647	21.6839
100059009	EPB41L4B	erythrocyte membrane protein band 4.1 like 4B	-	protein-coding	54566	EPB41L4B	erythrocyte membrane protein band 4.1 like 4B	CG1|EHM2|LULU2	protein-coding	0.472304	6.97646	0.0082589	0.146357		205.5	1029.8	190.5	226.5	160.5	57	224.5	768	704	263	768.8	742	2413	679	269	221.5	184		108.599	94.3264	130.716	127.138	81.492	57.2102	87.1364	145.777	162.406	157.646	127.54	112.654	192.435	132.955	70.3407	105.151	159.594
100061338	SCP2	sterol carrier protein 2	-	protein-coding	6342	SCP2	sterol carrier protein 2	NLTP|NSL-TP|SCP-2|SCP-CHI|SCP-X|SCPX	protein-coding	-0.516045	6.9697	0.00829013	0.146711		1055	5875	522	642.5	739	259.5	1340.3	1998	1136	722	2154.5	1823	4225.7	1732.5	695	499.5	219.5		557.527	538.131	358.181	360.644	375.219	260.457	520.218	379.249	262.064	432.778	357.421	276.776	336.996	339.242	181.735	237.123	190.385
100055623	CEMIP2	cell migration inducing hyaluronidase 2	TMEM2	protein-coding	23670	CEMIP2	cell migration inducing hyaluronidase 2	TMEM2	protein-coding	-0.470865	6.96654	0.0083048	0.146771		380	2338	172	323	360	246	547	984.5	542	259	813	1168.5	1084	865.5	611	233	82		200.816	214.153	118.021	181.305	182.786	246.907	212.31	186.872	125.034	155.249	134.873	177.407	86.4481	169.474	159.77	110.61	71.1233
100053004	RAB5C	RAB5C, member RAS oncogene family	-	protein-coding	5878	RAB5C	RAB5C, member RAS oncogene family	L1880|RAB5CL|RAB5L|RABL	protein-coding	-0.419109	6.9588	0.00834078	0.146987		43	192	27	35	45	27	48	83	49	24	116	95	207	81	55	29	19		22.7239	17.5866	18.5266	19.646	22.8482	27.0996	18.6305	15.7546	11.3038	14.386	19.2438	14.4233	16.5081	15.8607	14.3819	13.7669	16.4798
100053473	ACBD6	acyl-CoA binding domain containing 6	-	protein-coding	84320	ACBD6	acyl-CoA binding domain containing 6	-	protein-coding	0.458482	6.95716	0.00834844	0.146987		80	362.7	67	91	102.3	47	90	295.8	242.3	107.5	410.5	397	976.8	235	92	133	73		42.277	33.2222	45.9735	51.0796	51.9416	47.1733	34.9322	56.1471	55.8962	64.4372	68.0999	60.2744	77.899	46.0155	24.057	63.1379	63.3171
100059852	CORO1C	coronin 1C	-	protein-coding	23603	CORO1C	coronin 1C	HCRNN4	protein-coding	0.440898	6.95646	0.00835172	0.146987		83	392	86	65	104	38	99	285	299	83	361	375	893	262	107	140	74		43.8623	35.906	59.0107	36.4854	52.8048	38.1401	38.4254	54.0971	68.9763	49.7515	59.8881	56.9342	71.216	51.3024	27.9794	66.461	64.1845
100071780	NCR3LG1	natural killer cell cytotoxicity receptor 3 ligand 1	-	protein-coding	374383	NCR3LG1	natural killer cell cytotoxicity receptor 3 ligand 1	B7-H6|B7H6|DKFZp686O24166	protein-coding	-0.622476	6.95422	0.00836217	0.146987		41	318	22	29	28	16	83	128	48	23	76	82	168	128	31	22	17		21.6669	29.1278	15.0958	16.2781	14.2167	16.059	32.2153	24.2962	11.0731	13.7866	12.608	12.4496	13.3979	25.0638	8.10618	10.4439	14.7451
100061408	DOCK3	dedicator of cytokinesis 3	-	protein-coding	1795	DOCK3	dedicator of cytokinesis 3	MOCA|NEDIDHA|PBP	protein-coding	0.913666	6.9334	0.00846007	0.148378		3	43	5	6	12	2	10	48	23	16	56	22	89	16	34	4	13		1.58539	3.93866	3.43086	3.36789	6.09286	2.00738	3.88136	9.11109	5.30587	9.59065	9.29012	3.34014	7.09768	3.13297	8.89065	1.89889	11.2756
100062165	ZNF165	zinc finger protein 165	-	protein-coding	7718	ZNF165	zinc finger protein 165	CT53|LD65|ZSCAN7	protein-coding	-0.656585	6.93081	0.00847235	0.148378		17	89	9	16	16	8	18	29	23	17	33	23	43	28	29	5	6		8.98385	8.15212	6.17554	8.98103	8.12381	8.0295	6.98644	5.50461	5.30587	10.1901	5.47453	3.49197	3.42921	5.4827	7.5832	2.37361	5.20414
102148661	LOC102148661	NACHT, LRR and PYD domains-containing protein 1a	-	protein-coding						0.331619	6.92821	0.00848467	0.148378		95.5	595	86	103	104	44	147	385.5	309.5	97	359.5	435.5	835	294	276.5	156	97		50.4681	54.5001	59.0107	57.8154	52.8048	44.1623	57.0559	73.1734	71.3985	58.1433	59.6392	66.1196	66.5905	57.5684	72.3019	74.0565	84.1337
100057755	FAM120A	family with sequence similarity 120A	-	protein-coding	23196	FAM120A	family with sequence similarity 120A	C9orf10|HBVPTPAP|OSSA	protein-coding	-0.328775	6.9261	0.00849469	0.148378		431	2916	309	399.5	445	262	616	1063.5	800	401	1322.5	1325.5	2165	941.5	623	340.5	189		227.767	267.096	212.027	224.245	225.944	262.966	239.092	201.868	184.552	240.366	219.396	201.244	172.657	184.356	162.908	161.643	163.931
100063861	GALNT12	polypeptide N-acetylgalactosaminyltransferase 12	-	protein-coding	79695	GALNT12	polypeptide N-acetylgalactosaminyltransferase 12	CRCS1|GalNAc-T12	protein-coding	-0.627569	6.92534	0.00849827	0.148378		82	657	31	78	97	17	154	170	135	25	223	231	350	208.5	49	51	25		43.3339	60.1791	21.2713	43.7825	49.2506	17.0627	59.7729	32.2684	31.1431	14.9854	36.9946	35.0715	27.9122	40.8265	12.813	24.2108	21.6839
100069862	CALR3	calreticulin 3	-	protein-coding	125972	CALR3	calreticulin 3	CMH19|CRT2|CT93	protein-coding	1.00744	6.92265	0.00851109	0.148403		2	12	1	5	3	3	3	11	8	4.5	17	27	35	12	16	8	3		1.05692	1.09916	0.686171	2.80657	1.52321	3.01106	1.16441	2.08796	1.84552	2.69737	2.82021	4.09926	2.79122	2.34973	4.18383	3.79777	2.60207
100049577	TLR1	toll like receptor 1	-	protein-coding	7096	TLR1	toll like receptor 1	CD281|TIL|TIL. LPRS5|rsc786	protein-coding	0.901431	6.91219	0.00856101	0.148946		10.8	41.5	26	3	6	79	11.5	42.5	31	13	48.5	47.5	154	57.5	21.5	18	15.5		5.70739	3.80127	17.8405	1.68394	3.04643	79.2913	4.46356	8.06711	7.15139	7.7924	8.0459	7.21167	12.2814	11.2591	5.62203	8.54498	13.444
100066449	SLC43A1	solute carrier family 43 member 1	-	protein-coding	8501	SLC43A1	solute carrier family 43 member 1	LAT3|PB39|POV1|R00504	protein-coding	0.608002	6.90903	0.00857614	0.148946		22	99	29	16	24	6	37	104.5	99	11.5	81	111	180.5	109.5	45	49	22		11.6262	9.06809	19.899	8.98103	12.1857	6.02213	14.361	19.8356	22.8383	6.89328	13.4375	16.8525	14.3947	21.4413	11.767	23.2613	19.0819
100069345	ACAA2	acetyl-CoA acyltransferase 2	-	protein-coding	10449	ACAA2	acetyl-CoA acyltransferase 2	DSAEC	protein-coding	0.380638	6.90895	0.00857652	0.148946		107	647.5	90	114	140	59	154	477	437	123	426	519.5	1178	417	158.5	172	78		56.5454	59.309	61.7554	63.9898	71.0834	59.2176	59.7729	90.5414	100.812	73.7281	70.6712	78.8729	93.9445	81.6531	41.4461	81.6521	67.6539
100060727	CHCHD2	coiled-coil-helix-coiled-coil-helix domain containing 2	-	protein-coding	51142	CHCHD2	coiled-coil-helix-coiled-coil-helix domain containing 2	C7orf17|MIX17B|MNRR1|NS2TP|PARK22	protein-coding	-0.357652	6.89359	0.00865055	0.149981		184	984	98	166	135	91.5	184	281	280	131	452	345	905	369	247	113	68		97.237	90.1313	67.2448	93.1782	68.5447	91.8374	71.417	53.3378	64.5932	78.5235	74.9845	52.3795	72.173	72.2542	64.5879	53.6435	58.9803
100052437	IKZF1	IKAROS family zinc finger 1	-	protein-coding	10320	IKZF1	IKAROS family zinc finger 1	CVID13|Hs.54452|IK1|IKAROS|LYF1|LyF-1|PPP1R92|PRO0758|ZNFN1A1	protein-coding	0.964125	6.8918	0.00865918	0.149981		3	19	2	1	6	16	6	15	19	8	28	15	55	13	17	11	5		1.58539	1.74034	1.37234	0.561314	3.04643	16.059	2.32881	2.84721	4.38311	4.79533	4.64506	2.27737	4.3862	2.54554	4.44532	5.22193	4.33679
100051370	LOC100051370	myosin regulatory light polypeptide 9	-	protein-coding	10627	MYL12A	myosin light chain 12A		protein-coding	-0.380251	6.88798	0.00867774	0.150103		395.3	2912.5	233	286.5	362	140	588	781.8	647	278	934.8	916.5	2009.8	884.5	518	259	118		208.901	266.776	159.878	160.817	183.801	140.516	228.224	148.397	149.256	166.638	155.079	139.147	160.28	173.195	135.452	122.953	102.348
100060645	ORAI2	ORAI calcium release-activated calcium modulator 2	-	protein-coding	80228	ORAI2	ORAI calcium release-activated calcium modulator 2	C7orf19|CBCIP2|MEM142B|TMEM142B	protein-coding	-0.441485	6.88285	0.00870269	0.150335		124	466	67	70	126	21	119	210	175	55	202	253	346	169	112	93	34		65.5293	42.6841	45.9735	39.292	63.975	21.0774	46.1881	39.861	40.3707	32.9679	33.5108	38.4116	27.5932	33.092	29.2868	44.1491	29.4902
100059325	BUD31	BUD31 homolog	-	protein-coding	8896	BUD31	BUD31 homolog	Cwc14|EDG-2|EDG2|G10|YCR063W|fSAP17	protein-coding	-0.441788	6.87338	0.00874892	0.150933		46	232	18	48	38	34	58	94	71	26	105	102	258.5	65	70	31	17		24.3093	21.2505	12.3511	26.9431	19.2941	34.1254	22.5119	17.8425	16.379	15.5848	17.419	15.4861	20.6152	12.7277	18.3043	14.7164	14.7451
100051297	THRSP	thyroid hormone responsive	-	protein-coding	7069	THRSP	thyroid hormone responsive	LPGP1|Lpgp|S14|SPOT14|THRP	protein-coding	-0.872837	6.86377	0.00879606	0.151478		23	166	6	15	15	9	31	27	50	8	67	31	68	21	6	4	11.5		12.1546	15.2051	4.11703	8.41971	7.61607	9.03319	12.0322	5.12499	11.5345	4.79533	11.115	4.70656	5.42294	4.11203	1.56894	1.89889	9.97461
100050377	TGFB2	transforming growth factor beta 2	-	protein-coding	7042	TGFB2	transforming growth factor beta 2	G-TSF|LDS4|TGF-beta2	protein-coding	-0.706485	6.86221	0.00880375	0.151478		74	161	14.5	35	27.5	123.5	55.5	71.8	55.5	22	59.8	127.5	134	69	34	23.5	8		39.1062	14.7471	9.94949	19.646	13.9628	123.955	21.5415	13.6287	12.8033	13.1871	9.92052	19.3576	10.6864	13.5109	8.89065	11.156	6.93886
100066427	ECH1	enoyl-CoA hydratase 1	-	protein-coding	1891	ECH1	enoyl-CoA hydratase 1	HPXEL	protein-coding	-0.429127	6.85686	0.00883017	0.151535		55	269	38	54	61	40	91	129	102	37	153	133	230	96	157.5	45	27		29.0654	24.6396	26.0745	30.311	30.972	40.1475	35.3203	24.486	23.5304	22.1784	25.3819	20.1927	18.3423	18.7978	41.1846	21.3625	23.4187
100050517	TRIM23	tripartite motif containing 23	-	protein-coding	373	TRIM23	tripartite motif containing 23	ARD1|ARFD1|RNF46	protein-coding	0.433264	6.85682	0.00883034	0.151535		27.3	164.1	24.1	24.4	22.4	9.3	38.7	100.9	90.9	26.8	93.2	135.6	283.4	94.2	61.7	45.6	16.5		14.427	15.031	16.5367	13.6961	11.3733	9.3343	15.0208	19.1523	20.9697	16.0643	15.4614	20.5874	22.6009	18.4454	16.1339	21.6473	14.3114
100059061	HSD17B7	hydroxysteroid 17-beta dehydrogenase 7	-	protein-coding	51478	HSD17B7	hydroxysteroid 17-beta dehydrogenase 7	PRAP|SDR37C1	protein-coding	-0.83937	6.85257	0.0088514	0.151697		17	129.5	8	11	5	6	33	13	12	5	12	35.5	82	33	24	10	6		8.98385	11.8618	5.48937	6.17446	2.53869	6.02213	12.8085	2.46759	2.76828	2.99708	1.99074	5.38977	6.53943	6.46175	6.27575	4.74721	5.20414
100070130	CHMP2B	charged multivesicular body protein 2B	-	protein-coding	25978	CHMP2B	charged multivesicular body protein 2B	ALS17|CHMP2.5|DMT1|VPS2-2|VPS2B	protein-coding	-0.35137	6.84278	0.00890004	0.152149		100	607	82	91	98	46	160	245	150	86	246	255	583	227	155	97	32		52.8462	55.5993	56.2661	51.0796	49.7584	46.1696	62.1017	46.5045	34.6035	51.5497	40.8102	38.7153	46.4938	44.449	40.5309	46.048	27.7554
100059839	CHKA	choline kinase alpha	-	protein-coding	1119	CHKA	choline kinase alpha	CHK|CK|CKI|EK	protein-coding	0.600236	6.84256	0.00890113	0.152149		37.5	166	31	27	41	9	68	177.5	166.5	29	155	202	306	146.5	34	91.5	27		19.8173	15.2051	21.2713	15.1555	20.8173	9.03319	26.3932	33.692	38.4099	17.3831	25.7137	30.6686	24.4032	28.6863	8.89065	43.437	23.4187
100068284	DNAJB5	DnaJ heat shock protein family (Hsp40) member B5	-	protein-coding	25822	DNAJB5	DnaJ heat shock protein family (Hsp40) member B5	Hsc40	protein-coding	-0.646958	6.83962	0.00891576	0.152178		12	68	8	12	18	11	20	14	17	9	42	35	57	20	20	12	3		6.34154	6.22859	5.48937	6.73577	9.13929	11.0406	7.76271	2.6574	3.92173	5.39474	6.96759	5.31386	4.5457	3.91621	5.22979	5.69666	2.60207
100009679	HSPA8	heat shock protein family A (Hsp70) member 8	-	protein-coding	3312	HSPA8	heat shock protein family A (Hsp70) member 8	HEL-33|HEL-S-72p|HSC54|HSC70|HSC71|HSP71|HSP73|HSPA10|LAP-1|LAP1|NIP71	protein-coding	-0.449074	6.83643	0.00893172	0.152178		1059.6	5388.8	597.7	695.6	827.2	554	964.7	2009.1	1575.9	988.1	2150	2105.3	4543.3	1848.1	807.7	551	313.9		559.958	493.597	410.125	390.45	420.001	556.043	374.434	381.356	363.544	592.283	356.674	319.636	362.324	361.878	211.205	261.571	272.264
100057723	GALE	UDP-galactose-4-epimerase	-	protein-coding	2582	GALE	UDP-galactose-4-epimerase	SDR1E1	protein-coding	-0.94813	6.8352	0.00893789	0.152178		7	37	13	6	10	3	6	6	14	1	17	7	21	9	9	5	4		3.69923	3.38908	8.92023	3.36789	5.07738	3.01106	2.32881	1.13889	3.22966	0.599416	2.82021	1.06277	1.67473	1.7623	2.35341	2.37361	3.46943
100064121	RAPGEF4	Rap guanine nucleotide exchange factor 4	-	protein-coding	11069	RAPGEF4	Rap guanine nucleotide exchange factor 4	CAMP-GEFII|CGEF2|EPAC|EPAC 2|EPAC2|Nbla00496	protein-coding	-0.581796	6.82726	0.00897771	0.152481		342	2203	217	300.5	315	32	722	679.5	526	233	608.5	967	830	654	571.5	211	76.5		180.734	201.788	148.899	168.675	159.938	32.118	280.234	128.979	121.343	139.664	100.947	146.814	66.1918	128.06	149.441	100.166	66.3528
100054193	H2BC25	H2B clustered histone 25	-	protein-coding						0.852333	6.82698	0.00897911	0.152481		7	30	6	8	5	13.2	4.3	34	30	8	26	24	62.5	30	46	13.5	12		3.69923	2.74791	4.11703	4.49051	2.53869	13.2487	1.66898	6.45369	6.9207	4.79533	4.31327	3.64379	4.98432	5.87432	12.0285	6.40874	10.4083
100069007	ST3GAL1	ST3 beta-galactoside alpha-2,3-sialyltransferase 1	-	protein-coding	6482	ST3GAL1	ST3 beta-galactoside alpha-2,3-sialyltransferase 1	Gal-NAc6S|SIAT4A|SIATFL|ST3GalA|ST3GalA.1|ST3GalIA|ST3GalIA,1|ST3O	protein-coding	-0.766289	6.81275	0.00905095	0.153501		188	2111	172	392	446	58	511	520	439	211	857	848	728	815	95	92	67		99.3509	193.361	118.021	220.035	226.451	58.2139	198.337	98.7034	101.273	126.477	142.172	128.747	58.0574	159.586	24.8415	43.6744	58.1129
100066300	ARHGEF18	Rho/Rac guanine nucleotide exchange factor 18	-	protein-coding	23370	ARHGEF18	Rho/Rac guanine nucleotide exchange factor 18	P114-RhoGEF|RP78|SA-RhoGEF|p114RhoGEF	protein-coding	0.386329	6.80803	0.00907488	0.153707		34	229	33	37	50	31	69	149	146	38	194.5	183	357	143	127	73	42		17.9677	20.9757	22.6437	20.7686	25.3869	31.1143	26.7814	28.2823	33.6807	22.7778	32.2666	27.7839	28.4704	28.0009	33.2092	34.6547	36.429
100060823	WIPI2	WD repeat domain, phosphoinositide interacting 2	-	protein-coding	26100	WIPI2	WD repeat domain, phosphoinositide interacting 2	ATG18B|Atg21|CGI-50|IDDSSA|WIPI-2	protein-coding	0.504753	6.80086	0.00911138	0.153962		81	439	124	98	129	55	153	514	375	67	502	486	1381	330	180	203	94		42.8054	40.211	85.0853	55.0088	65.4982	55.2028	59.3847	97.5646	86.5087	40.1609	83.2793	73.7868	110.134	64.6175	47.0681	96.3684	81.5316
100053764	LOC100053764	HLA class I histocompatibility antigen, B-15 alpha chain-like	-	pseudo	3105	HLA-A	major histocompatibility complex, class I, A		protein-coding	1.27752	6.80043	0.0091136	0.153962		1	20.6	10.5	1.2	5.8	6.5	6.1	14.3	39.1	5.9	50.6	47.3	113.2	14.3	4.8	11.4	27.6		0.528462	1.8869	7.2048	0.673577	2.94488	6.52397	2.36763	2.71434	9.01998	3.53655	8.39428	7.1813	9.0276	2.80009	1.25515	5.41182	23.9391
100070654	SLC35A1	solute carrier family 35 member A1	-	protein-coding	10559	SLC35A1	solute carrier family 35 member A1	CDG2F|CMPST|CST|hCST	protein-coding	-0.573482	6.79762	0.00912793	0.154004		214	1463	117	205	146	38	307	526	237.5	108	518.5	380	987	485	121	107	52		113.091	134.006	80.2821	115.069	74.1298	38.1401	119.158	99.8423	54.7889	64.7369	86.0165	57.6934	78.7124	94.9682	31.6402	50.7952	45.1026
106781220	LOC106781220	ATP-binding cassette sub-family D member 2-like	-	protein-coding						0.903362	6.78828	0.0091758	0.15438		9.5	46.6	11.3	6.5	3	8.3	8.8	28.8	34.8	10	50.1	24.8	221.5	35.9	42.9	21	28.5		5.02039	4.26841	7.75374	3.64854	1.52321	8.33061	3.41559	5.46665	8.02801	5.99416	8.31134	3.76525	17.6644	7.02961	11.2179	9.96915	24.7197
111772065	LOC111772065	heparan sulfate glucosamine 3-O-sulfotransferase 4-like	-	pseudo						1.12559	6.78512	0.0091921	0.15438		0	13	3	5.5	3.5	2	2.5	17.5	17	6	10.5	23	23.5	11.5	26.5	9.5	3		0	1.19076	2.05851	3.08723	1.77708	2.00738	0.970339	3.32175	3.92173	3.59649	1.7419	3.49197	1.87411	2.25182	6.92947	4.50985	2.60207
100533966	NME1	NME/NM23 nucleoside diphosphate kinase 1	-	protein-coding	4830	NME1	NME/NM23 nucleoside diphosphate kinase 1	AWD|GAAD|NB|NBS|NDKA|NDPK-A|NDPKA|NM23|NM23-H1	protein-coding	-0.970831	6.78364	0.00919971	0.15438		12	65	1	2	9	12	11	13	10	4	16	14	18	8	16.5	6	2		6.34154	5.9538	0.686171	1.12263	4.56964	12.0443	4.26949	2.46759	2.3069	2.39766	2.65432	2.12554	1.43548	1.56649	4.31458	2.84833	1.73471
100050825	VPS13D	vacuolar protein sorting 13 homolog D	-	protein-coding	55187	VPS13D	vacuolar protein sorting 13 homolog D	SCAR4	protein-coding	0.371543	6.78265	0.00920479	0.15438		473.5	2376.5	436	525.5	599	243	561	1530	1657	487	1953.2	2296.7	4534	1508	1222	705	536		250.227	217.68	299.171	294.971	304.135	243.896	217.744	290.416	382.253	291.915	324.026	348.696	361.583	295.283	319.54	334.679	464.904
100063528	PXYLP1	2-phosphoxylose phosphatase 1	ACPL2	protein-coding	92370	PXYLP1	2-phosphoxylose phosphatase 1	ACPL2|HEL124|XYLP	protein-coding	-0.457874	6.77623	0.009238	0.15438		57	511	39	66	63	35	102	184	132	44	140	146	256	174	79	66	16		30.1223	46.806	26.7607	37.0467	31.9875	35.1291	39.5898	34.9258	30.4511	26.3743	23.2253	22.1664	20.4158	34.0711	20.6577	31.3316	13.8777
100009704	KIT	KIT proto-oncogene, receptor tyrosine kinase	c-kit	protein-coding	3815	KIT	KIT proto-oncogene, receptor tyrosine kinase	C-Kit|CD117|MASTC|PBT|SCFR	protein-coding	1.50477	6.77499	0.0092444	0.15438		1	18	9	4	3	1	7	24	37	7	27	19	104	2	259.5	30	1		0.528462	1.64874	6.17554	2.24526	1.52321	1.00369	2.71695	4.55554	8.53553	4.19591	4.47916	2.88467	8.29391	0.391621	67.8565	14.2416	0.867357
100314890	MIR23B	microRNA mir-23b	eca-mir-23b	ncRNA	407011	MIR23B	microRNA 23b	MIRN23B|hsa-mir-23b|miRNA23B|mir-23b	ncRNA	0.78539	6.77398	0.00924961	0.15438		8	37	3	7	12	1	6	39	26	11	33	34	132	20	15	11	6		4.2277	3.38908	2.05851	3.9292	6.09286	1.00369	2.32881	7.40276	5.99794	6.59357	5.47453	5.16204	10.5269	3.91621	3.92234	5.22193	5.20414
102149614	LOC102149614	uncharacterized LOC102149614	-	ncRNA						0.790193	6.77257	0.00925695	0.15438		27.5	162	28.3	32.6	21.3	33.5	35.1	83.7	113.4	25.3	193.5	74.5	1001	134.8	123.6	80.5	87.8		14.5327	14.8387	19.4187	18.2988	10.8148	33.6235	13.6236	15.8875	26.1602	15.1652	32.1007	11.3109	79.8289	26.3953	32.3201	38.2151	76.154
100629806	ERH	ERH mRNA splicing and mitosis factor	-	protein-coding	2079	ERH	ERH mRNA splicing and mitosis factor	DROER	protein-coding	-0.40034	6.7705	0.00926768	0.15438		102.5	564.5	61	99	82.5	60	107.5	203	110.5	80.5	257	240.5	554.5	169	167	61.5	33.5		54.1674	51.7064	41.8565	55.5701	41.8884	60.2213	41.7246	38.5323	25.4912	48.253	42.635	36.5138	44.2209	33.092	43.6688	29.1954	29.0565
100065660	ERCC1	ERCC excision repair 1, endonuclease non-catalytic subunit	-	protein-coding	2067	ERCC1	ERCC excision repair 1, endonuclease non-catalytic subunit	COFS4|RAD10|UV20	protein-coding	-0.549906	6.7703	0.00926873	0.15438		26	104.5	21	21	27	9	28	45	51.5	11.5	53	48.5	110	51	21	10	6		13.74	9.57187	14.4096	11.7876	13.7089	9.03319	10.8678	8.54164	11.8805	6.89328	8.79243	7.36349	8.77241	9.98635	5.49128	4.74721	5.20414
100051515	DMD	dystrophin	-	protein-coding	1756	DMD	dystrophin	BMD|CMD3B|DXS142|DXS164|DXS206|DXS230|DXS239|DXS268|DXS269|DXS270|DXS272|MRX85	protein-coding	0.431374	6.76596	0.00929129	0.154558		167.2	722.3	118.3	171.7	145.3	102.5	171.7	363.7	551.7	147.3	728.5	625	1645.3	443.5	713.7	244	131.3		88.3588	66.1604	81.1741	96.3777	73.7744	102.878	66.6429	69.0355	127.272	88.2939	120.854	94.8904	131.211	86.8421	186.625	115.832	113.884
100053413	MACC1	MET transcriptional regulator MACC1	-	protein-coding	346389	MACC1	MET transcriptional regulator MACC1	7A5|SH3BP4L	protein-coding	0.982541	6.74841	0.00938312	0.155887		38	64	24	23	23	37	14	125	138	38	270	80	659	51	86	20	54		20.0816	5.8622	16.4681	12.9102	11.678	37.1365	5.4339	23.7268	31.8352	22.7778	44.7916	12.146	52.5547	9.98635	22.4881	9.49443	46.8373
100054398	FCRL1	Fc receptor like 1	-	protein-coding	115350	FCRL1	Fc receptor like 1	CD307a|FCRH1|IFGP1|IRTA5	protein-coding	1.33296	6.73489	0.00945449	0.156317		4	12	2	1	0	1	4	7	10	3	22.5	14	75	17	3	6	11		2.11385	1.09916	1.37234	0.561314	0	1.00369	1.55254	1.3287	2.3069	1.79825	3.73264	2.12554	5.98119	3.32878	0.784469	2.84833	9.54093
111768080	LOC111768080	zinc finger protein ZIC 5-like	-	protein-coding						0.913053	6.73468	0.00945561	0.156317		5	20	6	7	4	6	4	18	28	9	24	55	42	23	25	17	1		2.64231	1.83194	4.11703	3.9292	2.03095	6.02213	1.55254	3.41666	6.45932	5.39474	3.98148	8.35035	3.34946	4.50365	6.53724	8.07026	0.867357
100069718	ACAT1	acetyl-CoA acetyltransferase 1	-	protein-coding	38	ACAT1	acetyl-CoA acetyltransferase 1	ACAT|MAT|T2|THIL	protein-coding	0.497288	6.73193	0.00947021	0.156317		305.5	1524	194.5	207.5	231.5	104	363	959.5	886	245.5	1289.3	911.8	3050.5	711.5	196	440.5	298		161.445	139.594	133.46	116.473	117.541	104.384	140.893	182.127	204.391	147.157	213.888	138.434	243.275	139.319	51.252	209.115	258.473
100061157	GFPT1	glutamine--fructose-6-phosphate transaminase 1	-	protein-coding	2673	GFPT1	glutamine--fructose-6-phosphate transaminase 1	CMS12|CMSTA1|GFA|GFAT|GFAT 1|GFAT1|GFAT1m|GFPT|GFPT1L|MSLG	protein-coding	-0.704919	6.73167	0.0094716	0.156317		2146	16806	1963	1747.5	2318.5	231	3595.5	4262	3147.5	1508.5	4175.5	6722.5	6748.5	4866	809	1430.5	537		1134.08	1539.38	1346.95	980.897	1177.19	231.852	1395.54	808.989	726.097	904.219	692.694	1020.64	538.187	952.815	211.545	679.089	465.771
100073170	SLC47A1	solute carrier family 47 member 1	-	protein-coding	55244	SLC47A1	solute carrier family 47 member 1	MATE1	protein-coding	1.56465	6.73075	0.00947648	0.156317		11	12	3	2	6	0	2	94	21	16	41	17	106	6	1	4	6		5.81308	1.09916	2.05851	1.12263	3.04643	0	0.776271	17.8425	4.84449	9.59065	6.80169	2.58102	8.45341	1.17486	0.26149	1.89889	5.20414
100056505	MED18	mediator complex subunit 18	-	protein-coding	54797	MED18	mediator complex subunit 18	SRB5|p28b	protein-coding	0.736663	6.72354	0.00951488	0.156317		7	37	9	4	11	0	13	20	33	14	39	38	116	37	18	13	7		3.69923	3.38908	6.17554	2.24526	5.58512	0	5.04576	3.79629	7.61277	8.39182	6.4699	5.76934	9.2509	7.245	4.70681	6.17138	6.0715
106782441	LOC106782441	uncharacterized LOC106782441	-	ncRNA						-0.52135	6.72288	0.00951836	0.156317		15	101	14	18	20	10	31	37	27	13	31	53	84	42	32	12	4		7.92693	9.25128	9.6064	10.1037	10.1548	10.0369	12.0322	7.02313	6.22863	7.7924	5.14274	8.04671	6.69893	8.22405	8.36767	5.69666	3.46943
100056268	S100A16	S100 calcium binding protein A16	-	protein-coding	140576	S100A16	S100 calcium binding protein A16	AAG13|DT1P1A7|S100F	protein-coding	-0.374049	6.72235	0.00952119	0.156317		75	420.5	46	65	92	52	81	128	127	55	200.5	184	426	149	97	66	41		39.6347	38.5165	31.5639	36.4854	46.7119	52.1918	31.439	24.2962	29.2976	32.9679	33.2619	27.9357	33.9731	29.1758	25.3645	31.3316	35.5617
100056322	TP53BP1	tumor protein p53 binding protein 1	-	protein-coding	7158	TP53BP1	tumor protein p53 binding protein 1	53BP1|TDRD30|p202|p53BP1	protein-coding	-0.464592	6.72233	0.00952129	0.156317		655	4314	333	558	666	140	819	1447	839	497	1513	1739	2386	1191	586	339	234		346.143	395.149	228.495	313.213	338.154	140.516	317.883	274.661	193.549	297.91	250.999	264.023	190.281	233.211	153.233	160.931	202.962
100057881	FAM102B	family with sequence similarity 102 member B	-	protein-coding	284611	FAM102B	family with sequence similarity 102 member B	SYM-3B	protein-coding	0.731336	6.72088	0.00952905	0.156317		17	97	30	26	11	9	32	59	110	18	66	134	183	123	112	54	9		8.98385	8.88489	20.5851	14.5942	5.58512	9.03319	12.4203	11.199	25.3759	10.7895	10.9491	20.3445	14.5941	24.0847	29.2868	25.635	7.80622
100058091	RAB1B	RAB1B, member RAS oncogene family	-	protein-coding	81876	RAB1B	RAB1B, member RAS oncogene family	-	protein-coding	-0.473624	6.71242	0.00957437	0.156863		42	208.5	37	39	79	19	65.5	78.5	77.5	33	165	94.5	189	72	75	36	16		22.1954	19.0979	25.3883	21.8913	40.1113	19.0701	25.4229	14.9004	17.8785	19.7807	27.3727	14.3474	15.0726	14.0984	19.6117	17.09	13.8777
100050624	ZBTB10	zinc finger and BTB domain containing 10	-	protein-coding	65986	ZBTB10	zinc finger and BTB domain containing 10	RINZF	protein-coding	0.365103	6.70611	0.00960832	0.157222		162	949	149.5	132	162	89	232.5	498	476	175	716	678	2363.5	566	370	219	182		85.6108	86.9254	102.583	74.0935	82.2536	89.3282	90.2415	94.5275	109.808	104.898	118.781	102.937	188.487	110.829	96.7512	103.964	157.859
100067183	ACKR2	atypical chemokine receptor 2	-	protein-coding	1238	ACKR2	atypical chemokine receptor 2	CCBP2|CCR10|CCR9|CMKBR9|D6|hD6	protein-coding	0.754403	6.70226	0.00962907	0.157363		10	49	3	4	8	1	10	28	36	10	26	55.5	60	44	22	6	7		5.28462	4.48825	2.05851	2.24526	4.06191	1.00369	3.88136	5.3148	8.30484	5.99416	4.31327	8.42627	4.78495	8.61567	5.75277	2.84833	6.0715
100071742	FAM71F2	family with sequence similarity 71 member F2	-	protein-coding	346653	FAM71F2	family with sequence similarity 71 member F2	FAM137B	protein-coding	0.827855	6.68812	0.00970575	0.158418		10.5	34.5	6.5	4.5	7.5	2	13.5	30	30.5	6	30.5	45.5	106	40	9.5	30	15.5		5.54885	3.16009	4.46011	2.52591	3.80804	2.00738	5.23983	5.69443	7.03604	3.59649	5.0598	6.90802	8.45341	7.83243	2.48415	14.2416	13.444
111773699	LOC111773699	small nucleolar RNA SNORD45	-	snoRNA	692085	SNORD45C	small nucleolar RNA, C/D box 45C		snoRNA	1.65032	6.67377	0.00978419	0.15932		2	10	1	3	11	0	2	17	5	6	21	6	131	5	34	17	1		1.05692	0.915968	0.686171	1.68394	5.58512	0	0.776271	3.22684	1.15345	3.59649	3.48379	0.910948	10.4471	0.979054	8.89065	8.07026	0.867357
100071418	CFAP44	cilia and flagella associated protein 44	WDR52	protein-coding	55779	CFAP44	cilia and flagella associated protein 44	SPGF20|WDR52	protein-coding	0.808454	6.67353	0.00978551	0.15932		102	181	51	98	111	47	51	289	256	121	733	273	1720.5	235	124	151.5	254		53.9031	16.579	34.9947	55.0088	56.359	47.1733	19.7949	54.8563	59.0566	72.5293	121.601	41.4481	137.208	46.0155	32.4247	71.9203	220.309
100049886	RUVBL1	RuvB like AAA ATPase 1	-	protein-coding	8607	RUVBL1	RuvB like AAA ATPase 1	ECP-54|ECP54|INO80H|NMP 238|NMP238|PONTIN|Pontin52|RVB1|TIH1|TIP49|TIP49A	protein-coding	-0.549397	6.66048	0.00985746	0.160026		42	214	8	36	34	23	32	52	47	25	94	72	225	60.5	33	23	12		22.1954	19.6017	5.48937	20.2073	17.2631	23.0848	12.4203	9.87034	10.8424	14.9854	15.5941	10.9314	17.9436	11.8465	8.62916	10.9186	10.4083
100063850	MRPS16	mitochondrial ribosomal protein S16	-	protein-coding	51021	MRPS16	mitochondrial ribosomal protein S16	CGI-132|COXPD2|MRP-S16|RPMS16	protein-coding	-0.510744	6.66005	0.00985979	0.160026		24	140	9	17	26	12	33	43	34	22	49.5	57	93	45	20	17	11		12.6831	12.8236	6.17554	9.54234	13.2012	12.0443	12.8085	8.16201	7.84346	13.1871	8.2118	8.654	7.41667	8.81148	5.22979	8.07026	9.54093
100060391	PPM1M	protein phosphatase, Mg2+/Mn2+ dependent 1M	-	protein-coding	132160	PPM1M	protein phosphatase, Mg2+/Mn2+ dependent 1M	PP2C-eta|PP2CE|PP2Ceta	protein-coding	0.445154	6.6554	0.00988558	0.160026		63	379.5	45	61.5	102	18	89	320.5	235	77	262.5	276.5	504.5	192	125	111	65		33.2931	34.761	30.8777	34.5208	51.7893	18.0664	34.5441	60.8355	54.2121	46.155	43.5474	41.9795	40.2335	37.5957	32.6862	52.6941	56.3782
100054884	WARS1	tryptophanyl-tRNA synthetase 1	WARS	protein-coding	7453	WARS1	tryptophanyl-tRNA synthetase 1	GAMMA-2|HMN9|IFI53|IFP53|WARS	protein-coding	-0.403576	6.653	0.0098989	0.160026		201	1095	211	160	233	69	332	495	361.5	155	528	498.5	938.2	448.5	145	175	100		106.221	100.299	144.782	89.8103	118.303	69.2545	128.861	93.9581	83.3944	92.9094	87.5925	75.6846	74.8207	87.8211	37.916	83.0762	86.7357
100053580	HELZ	helicase with zinc finger	-	protein-coding	9931	HELZ	helicase with zinc finger	DHRC|DRHC|HUMORF5	protein-coding	0.383368	6.6482	0.00992559	0.160026		410.5	2805	419	328	481.5	176	702.5	1645.5	1613.5	420	1686	2310.8	4503.3	1584	928.3	690.5	288		216.934	256.929	287.506	184.111	244.476	176.649	272.665	312.339	372.218	251.755	279.699	350.836	359.134	310.164	242.741	327.795	249.799
100066302	RNF138	ring finger protein 138	-	protein-coding	51444	RNF138	ring finger protein 138	HSD-4|NARF|STRIN|hNARF	protein-coding	-0.358007	6.64788	0.00992738	0.160026		136	867.8	81	118	131.3	41	208	232.7	238	90	315	393	619	324.3	222	101	50		71.8708	79.4877	55.5799	66.2351	66.666	41.1512	80.7322	44.1698	54.9042	53.9474	52.2569	59.6671	49.3647	63.5014	58.0507	47.9469	43.3679
102150766	FAT3	FAT atypical cadherin 3	-	protein-coding	120114	FAT3	FAT atypical cadherin 3	CDHF15|CDHR10|hFat3	protein-coding	-0.919922	6.64736	0.00993031	0.160026		7	41	3	15	10	12	10	12	11	4	13	17	39	12	31	4	0		3.69923	3.75547	2.05851	8.41971	5.07738	12.0443	3.88136	2.27777	2.53759	2.39766	2.15663	2.58102	3.11022	2.34973	8.10618	1.89889	0
100009714	PTGFR	prostaglandin F receptor	-	protein-coding	5737	PTGFR	prostaglandin F receptor	FP	protein-coding	-0.787194	6.64595	0.00993815	0.160026		151	1647	46	123	139	4	259	217	184	86	275	394	393	301	104	53	29		79.7978	150.86	31.5639	69.0417	70.5756	4.01475	100.527	41.1897	42.447	51.5497	45.6211	59.8189	31.3414	58.939	27.1949	25.1602	25.1534
111769061	LOC111769061	uncharacterized LOC111769061	-	ncRNA						1.32616	6.64563	0.00993994	0.160026		8	7	2	3	9	7	3	17	27	3	28	34	179	10	22	25	31		4.2277	0.641178	1.37234	1.68394	4.56964	7.02582	1.16441	3.22684	6.22863	1.79825	4.64506	5.16204	14.2751	1.95811	5.75277	11.868	26.8881
100051095	CA5B	carbonic anhydrase 5B	-	protein-coding	11238	CA5B	carbonic anhydrase 5B	CA-VB|CAVB	protein-coding	0.74812	6.64352	0.00995169	0.160026		8	41	4	2	5	2.5	13.5	28.5	33.5	5	41	33	88	16	19	11	9.5		4.2277	3.75547	2.74469	1.12263	2.53869	2.50922	5.23983	5.40971	7.72811	2.99708	6.80169	5.01021	7.01793	3.13297	4.9683	5.22193	8.2399
100062767	RAN	RAN, member RAS oncogene family	-	protein-coding	5901	RAN	RAN, member RAS oncogene family	ARA24|Gsp1|TC4	protein-coding	-0.394737	6.63384	0.0100059	0.160604		124	700	75	93	81	89	115	221	166	91	292	253	510	211	187	74	43		65.5293	64.1178	51.4629	52.2022	41.1268	89.3282	44.6356	41.949	38.2945	54.5468	48.4413	38.4116	40.6721	41.3161	48.8986	35.1294	37.2964
111769083	LOC111769083	uncharacterized LOC111769083	-	ncRNA						0.760483	6.62805	0.0100385	0.160604		7	40	4	9	6	3	17	43	27	17	19	49	88	33	12.5	18	11		3.69923	3.66387	2.74469	5.05183	3.04643	3.01106	6.59831	8.16201	6.22863	10.1901	3.152	7.43941	7.01793	6.46175	3.26862	8.54498	9.54093
100055059	SRF	serum response factor	-	protein-coding	6722	SRF	serum response factor	MCM1	protein-coding	0.626849	6.62419	0.0100603	0.160604		9	67.5	17	14	10	4	15	50	51	17	64	53	67	41	44	22	14		4.75616	6.18279	11.6649	7.8584	5.07738	4.01475	5.82203	9.49072	11.7652	10.1901	10.6173	8.04671	5.34319	8.02824	11.5055	10.4439	12.143
100067294	PTPRN2	protein tyrosine phosphatase receptor type N2	-	protein-coding	5799	PTPRN2	protein tyrosine phosphatase receptor type N2	IA-2beta|IAR|ICAAR|PTPRP|R-PTP-N2	protein-coding	-0.980583	6.62383	0.0100623	0.160604		17	71	1	6	11	2	24	23	14	4	11	6	32	17	24	4	3		8.98385	6.50338	0.686171	3.36789	5.58512	2.00738	9.31525	4.36573	3.22966	2.39766	1.82484	0.910948	2.55197	3.32878	6.27575	1.89889	2.60207
100050277	NMT1	N-myristoyltransferase 1	-	protein-coding	4836	NMT1	N-myristoyltransferase 1	NMT	protein-coding	-0.35853	6.61895	0.0100899	0.160604		93	476	68	92	94.5	58	96	200	170	69	261	194	421	157	149	91	36		49.147	43.6001	46.6597	51.6409	47.9813	58.2139	37.261	37.9629	39.2173	41.3597	43.2986	29.454	33.5744	30.7423	38.9619	43.1996	31.2249
100069057	COL5A1	collagen type V alpha 1 chain	-	protein-coding	1289	COL5A1	collagen type V alpha 1 chain	EDSC|EDSCL1	protein-coding	-0.66181	6.61817	0.0100943	0.160604		54	387	27	41	44	58	61	116	113	23	164	66	112	87	91	35	8		28.5369	35.448	18.5266	23.0139	22.3405	58.2139	23.6763	22.0185	26.068	13.7866	27.2068	10.0204	8.93191	17.0355	23.7956	16.6152	6.93886
100065075	LOC100065075	protein mago nashi homolog 2	-	protein-coding	55110	MAGOHB	mago homolog B, exon junction complex subunit		protein-coding	-0.614885	6.61735	0.010099	0.160604		13.5	107.5	19	14	16.5	8.5	12.5	25	19	14	38	37	60.2	23.8	24	18	2		7.13424	9.84666	13.0373	7.8584	8.37768	8.53135	4.8517	4.74536	4.38311	8.39182	6.30401	5.61751	4.8009	4.6603	6.27575	8.54498	1.73471
100058977	NF2	neurofibromin 2	-	protein-coding	4771	NF2	neurofibromin 2	ACN|BANF|SCH	protein-coding	-0.48026	6.61589	0.0101073	0.160604		543	2579.8	260	306.5	509.5	80	565	654.5	738.5	226.5	1173.5	1127.5	1750.8	853	281	312	206		286.955	236.302	178.405	172.043	258.693	80.295	219.297	124.233	170.365	135.768	194.678	171.182	139.625	167.027	73.4786	148.113	178.676
100064702	MACIR	macrophage immunometabolism regulator	C14H5orf30	protein-coding	90355	MACIR	macrophage immunometabolism regulator	C5orf30	protein-coding	1.52745	6.61499	0.0101124	0.160604		42	2	4	3	5	4	1	16	20	17	20	35	341	14	22	5	14		22.1954	0.183194	2.74469	1.68394	2.53869	4.01475	0.388136	3.03703	4.6138	10.1901	3.3179	5.31386	27.1945	2.74135	5.75277	2.37361	12.143
100060007	GTF2I	general transcription factor IIi	-	protein-coding	2969	GTF2I	general transcription factor IIi	BAP135|BTKAP1|DIWS|GTFII-I|IB291|SPIN|TFII-I|WBS|WBSCR6	protein-coding	-0.376599	6.61354	0.0101206	0.160604		528	2903.3	234	348.5	393.5	268.5	579.5	1032.5	663.5	382.5	948	1169.8	1884.7	822	870.5	307	197.5		279.028	265.933	160.564	195.618	199.795	269.49	224.925	195.983	153.063	229.276	157.268	177.604	150.303	160.956	227.627	145.739	171.303
100063394	WDR6	WD repeat domain 6	-	protein-coding	11180	WDR6	WD repeat domain 6	-	protein-coding	-0.421036	6.6116	0.0101317	0.160604		85	521	27	96	98	52	124	200	160.5	52	222	224	330	175	202	62	45		44.9193	47.722	18.5266	53.8862	49.7584	52.1918	48.1288	37.9629	37.0257	31.1696	36.8287	34.0087	26.3172	34.2669	52.8209	29.4327	39.0311
100065066	MCUR1	mitochondrial calcium uniporter regulator 1	-	protein-coding	63933	MCUR1	mitochondrial calcium uniporter regulator 1	C6orf79|CCDC90A|FMP32	protein-coding	0.525101	6.6109	0.0101356	0.160604		79	527	82	82	124	33	105	300	367.5	124	441	380	1909	403.5	114	93	84		41.7485	48.2715	56.2661	46.0278	62.9596	33.1217	40.7542	56.9443	84.7786	74.3275	73.1597	57.6934	152.241	79.0096	29.8098	44.1491	72.858
100050545	RPLP0	ribosomal protein lateral stalk subunit P0	-	protein-coding	6175	RPLP0	ribosomal protein lateral stalk subunit P0	L10E|LP0|P0|PRLP0|RPP0	protein-coding	-0.524853	6.59039	0.0102531	0.161969		1586.5	4456	1051.5	1037.5	1051	929.5	1131	2573.5	2967.5	633	2184	2783.5	4216	2902	1495	1088	329.5		838.405	408.156	721.509	582.364	533.633	932.928	438.981	488.487	684.572	379.43	362.315	422.604	336.222	568.243	390.927	516.497	285.794
100054827	ASPSCR1	ASPSCR1 tether for SLC2A4, UBX domain containing	-	protein-coding	79058	ASPSCR1	ASPSCR1 tether for SLC2A4, UBX domain containing	ASPCR1|ASPL|ASPS|RCC17|TUG|UBXD9|UBXN9	protein-coding	-0.501661	6.58927	0.0102595	0.161969		72	370.3	30	64	88	29	82	170.3	103.5	58.5	183.5	142.5	195.2	111.5	49	51	24		38.0493	33.9183	20.5851	35.9241	44.681	29.1069	31.8271	32.3254	23.8764	35.0658	30.4417	21.635	15.567	21.8329	12.813	24.2108	20.8166
100069916	AQP1	aquaporin 1 (Colton blood group)	-	protein-coding	358	AQP1	aquaporin 1 (Colton blood group)	AQP-CHIP|CHIP28|CO	protein-coding	1.32237	6.58795	0.0102671	0.161969		6	21	6	6	0	4	4	93	35	13	20	14	136	17	4	6	19		3.17077	1.92353	4.11703	3.36789	0	4.01475	1.55254	17.6527	8.07415	7.7924	3.3179	2.12554	10.8459	3.32878	1.04596	2.84833	16.4798
100067543	GTPBP2	GTP binding protein 2	-	protein-coding	54676	GTPBP2	GTP binding protein 2	JABELS	protein-coding	0.588845	6.58719	0.0102715	0.161969		49	333	71	58	54	12	92	199	213	64	162.5	373	539	267	96	163	79		25.8946	30.5017	48.7182	32.5562	27.4179	12.0443	35.7085	37.773	49.137	38.3626	26.9579	56.6306	42.9848	52.2815	25.103	77.3796	68.5212
100058815	KLHL24	kelch like family member 24	-	protein-coding	54800	KLHL24	kelch like family member 24	DRE1|EBSSH|KRIP6	protein-coding	0.479821	6.57536	0.01034	0.162852		734	3567	687	634	558	694	1107	3970.5	2683.5	656	2746.5	4036.7	8046	3019	1713	1187	552		387.891	326.726	471.4	355.873	283.318	696.559	429.666	753.658	619.057	393.217	455.63	612.87	641.662	591.153	447.932	563.494	478.781
100064206	PYROXD1	pyridine nucleotide-disulphide oxidoreductase domain 1	-	protein-coding	79912	PYROXD1	pyridine nucleotide-disulphide oxidoreductase domain 1	MFM8	protein-coding	0.432168	6.56122	0.0104225	0.16372		190.5	1752	201	316	286.5	82	359	742	874.5	184	1076	1063	2270.5	951.5	914.3	516	217		100.672	160.478	137.92	177.375	145.467	82.3024	139.341	140.842	201.738	110.292	178.503	161.39	181.07	186.314	239.08	244.956	188.217
100056219	SLC2A9	solute carrier family 2 member 9	-	protein-coding	56606	SLC2A9	solute carrier family 2 member 9	GLUT9|GLUTX|UAQTL2|URATv1	protein-coding	0.856983	6.55955	0.0104323	0.16372		3	23	5	5	6	9	11	26	20	7	25	28	117	16	28	16	9		1.58539	2.10673	3.43086	2.80657	3.04643	9.03319	4.26949	4.93517	4.6138	4.19591	4.14737	4.25109	9.33065	3.13297	7.32171	7.59554	7.80622
100064026	TBC1D2	TBC1 domain family member 2	-	protein-coding	55357	TBC1D2	TBC1 domain family member 2	PARIS-1|PARIS1|TBC1D2A	protein-coding	0.71983	6.55659	0.0104496	0.16372		10	49	8	30	19	4	15	49	36	15	87	50	153	43	38	21	36		5.28462	4.48825	5.48937	16.8394	9.64703	4.01475	5.82203	9.3009	8.30484	8.99124	14.4329	7.59123	12.2016	8.41986	9.9366	9.96915	31.2249
100069041	LRPPRC	leucine rich pentatricopeptide repeat containing	-	protein-coding	10128	LRPPRC	leucine rich pentatricopeptide repeat containing	CLONE-23970|GP130|LRP130|LSFC	protein-coding	-0.331904	6.55498	0.0104591	0.16372		155	901	89	116	135	97	182	327	219.5	130	367	382.5	758	303	235	114	61		81.9116	82.5288	61.0693	65.1125	68.5447	97.3577	70.6407	62.0693	50.6364	77.924	60.8834	58.0729	60.4499	59.3307	61.4501	54.1182	52.9088
100069054	SEMA4B	semaphorin 4B	-	protein-coding	10509	SEMA4B	semaphorin 4B	SEMAC|SemC	protein-coding	0.509314	6.55467	0.0104609	0.16372		83.5	435.5	154	116.5	116	39	121	396	344.5	135	576	345.5	857	393	140	140	120.5		44.1266	39.8904	105.67	65.3931	58.8976	39.1438	46.9644	75.1665	79.4727	80.9211	95.5555	52.4554	68.345	76.9536	36.6085	66.461	104.517
100068414	CSRNP1	cysteine and serine rich nuclear protein 1	-	protein-coding	64651	CSRNP1	cysteine and serine rich nuclear protein 1	AXUD1|CSRNP-1|FAM130B|TAIP-3|URAX1	protein-coding	1.04604	6.55026	0.0104869	0.16372		9	39	46	12	5	2	4	37	65	9	30	66	78	50	11	21	27		4.75616	3.57228	31.5639	6.73577	2.53869	2.00738	1.55254	7.02313	14.9948	5.39474	4.97685	10.0204	6.22043	9.79054	2.87639	9.96915	23.4187
102150502	DEPP1	DEPP1 autophagy regulator	C1H10orf10	protein-coding	11067	DEPP1	DEPP1 autophagy regulator	C10orf10|DEPP|FIG|Fseg	protein-coding	1.45477	6.5468	0.0105073	0.16372		2	3	7	3	2	0	3	16	3	0	11	21	55	12	14	8	5		1.05692	0.274791	4.8032	1.68394	1.01548	0	1.16441	3.03703	0.69207	0	1.82484	3.18832	4.3862	2.34973	3.66085	3.79777	4.33679
100009686	EEF1G	eukaryotic translation elongation factor 1 gamma	-	protein-coding	1937	EEF1G	eukaryotic translation elongation factor 1 gamma	EF1G|GIG35	protein-coding	-0.388684	6.54639	0.0105097	0.16372		827	2841	472.5	503	730.5	386	717.5	1404	1296.5	359.5	1582.5	1568	2863	1203.5	1399	559.5	229		437.038	260.227	324.216	282.341	370.903	387.424	278.487	266.499	299.09	215.49	262.529	238.061	228.322	235.658	365.824	265.607	198.625
100051845	DSEL	dermatan sulfate epimerase like	-	protein-coding	92126	DSEL	dermatan sulfate epimerase like	C18orf4|DE-epi2	protein-coding	-0.472237	6.54629	0.0105103	0.16372		30	203	28	14	35	30	56	62	50	27	69	98	145	75	57	36	12		15.8539	18.5942	19.2128	7.8584	17.7708	30.1106	21.7356	11.7685	11.5345	16.1842	11.4468	14.8788	11.5636	14.6858	14.9049	17.09	10.4083
100072318	RFLNB	refilin B	-	protein-coding	359845	RFLNB	refilin B	CFM1|FAM101B	protein-coding	-0.827084	6.54452	0.0105208	0.16372		69	698	40	83	77	6	145	203	120	56	134	180	185	165	15	36	11		36.4639	63.9346	27.4469	46.5891	39.0958	6.02213	56.2797	38.5323	27.6828	33.5673	22.2299	27.3284	14.7536	32.3088	3.92234	17.09	9.54093
100061192	LOC100061192	securin-like	-	pseudo						0.90123	6.53571	0.010573	0.164234		16	54	18	20	21	0	18	85	55	18	66	121	208	83	2	43	28		8.45539	4.94623	12.3511	11.2263	10.6625	0	6.98644	16.1342	12.6879	10.7895	10.9491	18.3708	16.5878	16.2523	0.522979	20.413	24.286
100053158	TTC33	tetratricopeptide repeat domain 33	-	protein-coding	23548	TTC33	tetratricopeptide repeat domain 33	OSRF	protein-coding	0.415683	6.53432	0.0105812	0.164234		44	338	39	59	51	26	91	206.5	184	40	207	312	583	210	127	95	28		23.2523	30.9597	26.7607	33.1175	25.8947	26.0959	35.3203	39.1967	42.447	23.9766	34.3403	47.3693	46.4938	41.1203	33.2092	45.0985	24.286
111775377	LOC111775377	uncharacterized LOC111775377	-	ncRNA						1.01612	6.53257	0.0105917	0.164234		99	323	30	196	194.5	32	127	447.5	578	79	976	387	4724.5	485	91	151.9	313.3		52.3177	29.5858	20.5851	110.018	98.7551	32.118	49.2932	84.9419	133.339	47.3538	161.913	58.7561	376.775	94.9682	23.7956	72.1102	271.743
100050270	MTR	5-methyltetrahydrofolate-homocysteine methyltransferase	-	protein-coding	4548	MTR	5-methyltetrahydrofolate-homocysteine methyltransferase	HMAG|MS|cblG	protein-coding	0.497212	6.52143	0.0106582	0.164583		68	516.5	81	104	80	28	101	328.5	255	68	479	303	1220.5	244.5	246	108	122		35.9354	47.3098	55.5799	58.3767	40.6191	28.1033	39.2017	62.354	58.8259	40.7603	79.4637	46.0029	97.3338	47.8757	64.3264	51.2699	105.818
100062728	TENM4	teneurin transmembrane protein 4	ODZ4	protein-coding	26011	TENM4	teneurin transmembrane protein 4	Doc4|ETM5|ODZ4|TEN4|TNM4|Ten-M4|ten-4	protein-coding	0.886184	6.52108	0.0106603	0.164583		31	73	89	33	62	44	22	132	203	38	340	188	785.8	257	92	62	61		16.3823	6.68657	61.0693	18.5234	31.4798	44.1623	8.53898	25.0555	46.8301	22.7778	56.4043	28.543	62.6669	50.3234	24.057	29.4327	52.9088
100066458	ANKRD10	ankyrin repeat domain 10	-	protein-coding	55608	ANKRD10	ankyrin repeat domain 10	-	protein-coding	0.357414	6.51967	0.0106688	0.164583		74	397.5	49	53	52	37	90	233.5	187	67	224.5	232	614.5	228	202	86	56		39.1062	36.4097	33.6224	29.7497	26.4024	37.1365	34.9322	44.3216	43.139	40.1609	37.2434	35.2233	49.0059	44.6448	52.8209	40.826	48.572
111772772	LOC111772772	enolase-phosphatase E1 pseudogene	-	pseudo						0.819348	6.51927	0.0106712	0.164583		17	44	8	23	5	3	10	32	40	7	52	57	160	50	16	27	14		8.98385	4.03026	5.48937	12.9102	2.53869	3.01106	3.88136	6.07406	9.2276	4.19591	8.62654	8.654	12.7599	9.79054	4.18383	12.8175	12.143
100067696	NADK2	NAD kinase 2, mitochondrial	-	protein-coding	133686	NADK2	NAD kinase 2, mitochondrial	C5orf33|DECRD|MNADK|NADKD1	protein-coding	0.360366	6.51824	0.0106773	0.164583		88	533	85	85	87	36	103	302	280	82.5	374.5	408.5	801.8	309	159	155	60		46.5047	48.8211	58.3246	47.7117	44.1732	36.1328	39.978	57.3239	64.5932	49.4518	62.1277	62.0204	63.9429	60.5055	41.5768	73.5818	52.0414
111775633	LOC111775633	pro-cathepsin H	-	protein-coding	1512	CTSH	cathepsin H		protein-coding	-0.550942	6.50348	0.0107663	0.165189		31	130.1	18.7	19.2	26.2	59.2	32.2	66.9	40.4	15.3	65	43.4	111.6	49.7	32.3	16	10.3		16.3823	11.9167	12.8314	10.7772	13.3027	59.4183	12.498	12.6986	9.31987	9.17106	10.7832	6.58919	8.90001	9.73179	8.44611	7.59554	8.93378
100062351	ALOXE3	arachidonate lipoxygenase 3	-	protein-coding	59344	ALOXE3	arachidonate lipoxygenase 3	ARCI3|E-LOX|eLOX-3|eLOX3	protein-coding	1.04417	6.50172	0.010777	0.165189		8	26	12	9	12	1	9	21	52	13	60	42	86	72	2	21	24		4.2277	2.38152	8.23406	5.05183	6.09286	1.00369	3.49322	3.9861	11.9959	7.7924	9.9537	6.37663	6.85843	14.0984	0.522979	9.96915	20.8166
100053778	KPNA2	karyopherin subunit alpha 2	-	protein-coding	3838	KPNA2	karyopherin subunit alpha 2	IPOA1|QIP2|RCH1|SRP1-alpha|SRP1alpha	protein-coding	-0.645554	6.4994	0.0107911	0.165189		13.5	108.8	8	10	13.3	14.7	14.5	24.5	23.5	12.5	32.8	20.8	57.7	23.3	15	15.5	3		7.13424	9.96574	5.48937	5.61314	6.75292	14.7542	5.62797	4.65045	5.42121	7.4927	5.44135	3.15795	4.60153	4.56239	3.92234	7.35818	2.60207
100055615	ESRRA	estrogen related receptor alpha	-	protein-coding	2101	ESRRA	estrogen related receptor alpha	ERR1|ERRa|ERRalpha|ESRL1|NR3B1	protein-coding	-0.813818	6.49838	0.0107973	0.165189		11	49	16	6	18	5	9	20	19	9	19	19	31	7	18	6	1		5.81308	4.48825	10.9787	3.36789	9.13929	5.01844	3.49322	3.79629	4.38311	5.39474	3.152	2.88467	2.47222	1.37068	4.70681	2.84833	0.867357
100061571	RIBC1	RIB43A domain with coiled-coils 1	-	protein-coding	158787	RIBC1	RIB43A domain with coiled-coils 1	2610028I09Rik	protein-coding	0.869112	6.49824	0.0107981	0.165189		3	26	4	4	6	6	4	21	36	2	30	21	56	25	18	6	9		1.58539	2.38152	2.74469	2.24526	3.04643	6.02213	1.55254	3.9861	8.30484	1.19883	4.97685	3.18832	4.46595	4.89527	4.70681	2.84833	7.80622
100058046	SLC12A6	solute carrier family 12 member 6	-	protein-coding	9990	SLC12A6	solute carrier family 12 member 6	ACCPN|KCC3|KCC3A|KCC3B	protein-coding	0.376678	6.49773	0.0108012	0.165189		163	976	186	185	193	109	302.5	844.5	655	140	818	873	1965.5	708	321	319	145		86.1393	89.3985	127.628	103.843	97.9935	109.402	117.411	160.298	151.102	83.9182	135.702	132.543	156.747	138.634	83.9382	151.436	125.767
106781494	LOC106781494	uncharacterized LOC106781494	-	ncRNA	283131	NEAT1	nuclear paraspeckle assembly transcript 1		ncRNA	0.802118	6.4965	0.0108087	0.165189		28.6	190.6	54.2	27.1	60.4	2.7	48.8	156.5	305.8	46.4	156.6	250.3	248.1	212.4	58.7	80.7	100.4		15.114	17.4584	37.1905	15.2116	30.6674	2.70996	18.941	29.7059	70.545	27.8129	25.9791	38.0017	19.7858	41.5902	15.3494	38.31	87.0827
100060548	NUP62CL	nucleoporin 62 C-terminal like	-	protein-coding	54830	NUP62CL	nucleoporin 62 C-terminal like	-	protein-coding	0.772759	6.49494	0.0108182	0.165189		35	134	25	14	28	6	31	127	115	18	121	141	366	78	8	55	48		18.4962	12.274	17.1543	7.8584	14.2167	6.02213	12.0322	24.1064	26.5293	10.7895	20.0733	21.4073	29.1882	15.2732	2.09192	26.1097	41.6332
100147196	SOX17	SRY-box transcription factor 17	-	protein-coding	64321	SOX17	SRY-box transcription factor 17	VUR3	protein-coding	-0.59117	6.49229	0.0108343	0.165213		612	4044.5	487.5	900.5	644	92	1079	1397	1012.5	566.5	1592.3	1569	2227.5	1649.5	315.5	407	215.5		323.419	370.463	334.509	505.464	326.983	92.3393	418.798	265.171	233.574	339.569	264.155	238.213	177.641	322.99	82.5	193.212	186.916
100060341	TRIM35	tripartite motif containing 35	-	protein-coding	23087	TRIM35	tripartite motif containing 35	HLS5|MAIR	protein-coding	0.528439	6.49053	0.0108451	0.165213		18	124	17	15	26	6	43	96	67	26	88	109	226	63	31	42	26		9.51232	11.358	11.6649	8.41971	13.2012	6.02213	16.6898	18.2222	15.4562	15.5848	14.5988	16.5489	18.0233	12.3361	8.10618	19.9383	22.5513
100069783	PCGF6	polycomb group ring finger 6	-	protein-coding	84108	PCGF6	polycomb group ring finger 6	MBLR|RNF134	protein-coding	-0.472629	6.48821	0.0108592	0.165235		41	215	19	30	28	18	58	96	50	25	78	89.5	178	81	30	23	10		21.6669	19.6933	13.0373	16.8394	14.2167	18.0664	22.5119	18.2222	11.5345	14.9854	12.9398	13.5883	14.1954	15.8607	7.84469	10.9186	8.67357
100054482	MYH9	myosin heavy chain 9	-	protein-coding	4627	MYH9	myosin heavy chain 9	BDPLT6|DFNA17|EPSTS|FTNS|MATINS|MHA|NMHC-II-A|NMMHC-IIA|NMMHCA	protein-coding	-0.331071	6.48533	0.0108768	0.16531		449.5	2369	354	341	517.5	393	584	929	811	352.5	1159	1270.5	2210	1015	782	398	196		237.544	216.993	242.905	191.408	262.755	394.449	226.671	176.337	187.09	211.294	192.272	192.893	176.246	198.748	204.485	188.939	170.002
100059684	NAMPT	nicotinamide phosphoribosyltransferase	PBEF1	protein-coding	10135	NAMPT	nicotinamide phosphoribosyltransferase	1110035O14Rik|PBEF|PBEF1|VF|VISFATIN	protein-coding	-0.40303	6.47919	0.0109145	0.165689		172	1409.5	140	128	164	62	253.5	387	318	120	318	508.5	824.5	517.5	219	111	68		90.8955	129.106	96.064	71.8482	83.2691	62.2287	98.3924	73.4581	73.3594	71.9299	52.7546	77.2028	65.7532	101.332	57.2662	52.6941	58.9803
100068957	ROBO2	roundabout guidance receptor 2	-	protein-coding	6092	ROBO2	roundabout guidance receptor 2	SAX3	protein-coding	-0.92925	6.47382	0.0109475	0.165997		35	293	15	58	8	25	99	27	41	16	100	24	127	100	190	24	16		18.4962	26.8379	10.2926	32.5562	4.06191	25.0922	38.4254	5.12499	9.45829	9.59065	16.5895	3.64379	10.1281	19.5811	49.683	11.3933	13.8777
100063307	EFNA1	ephrin A1	-	protein-coding	1942	EFNA1	ephrin A1	B61|ECKLG|EFL1|EPLG1|GMAN|LERK-1|LERK1|TNFAIP4	protein-coding	0.502347	6.46649	0.0109927	0.166489		47	202	42	58	63	48	75	273.5	225	54	251	222	894	172	119	78	47		24.8377	18.5026	28.8192	32.5562	31.9875	48.177	29.1102	51.9142	51.9052	32.3684	41.6396	33.7051	71.2957	33.6794	31.1173	37.0283	40.7658
100060746	ARMCX2	armadillo repeat containing X-linked 2	-	protein-coding	9823	ARMCX2	armadillo repeat containing X-linked 2	ALEX2|GASP9	protein-coding	0.448539	6.46263	0.0110166	0.166657		22	186	30	32	33	20	52	140.5	98	37.5	116	153.5	379.5	78	93	50	42		11.6262	17.037	20.5851	17.9621	16.7554	20.0738	20.1831	26.6689	22.6076	22.4781	19.2438	23.3051	30.2648	15.2732	24.3185	23.7361	36.429
100049854	ATP6V1E1	ATPase H+ transporting V1 subunit E1	-	protein-coding	529	ATP6V1E1	ATPase H+ transporting V1 subunit E1	ARCL2C|ATP6E|ATP6E2|ATP6V1E|P31|Vma4	protein-coding	-0.344176	6.45721	0.0110503	0.166825		105	490	64	72.5	89	44	101.5	194	147	73	245	194.5	384.5	199	119	68	44		55.4885	44.8825	43.915	40.6953	45.1887	44.1623	39.3958	36.824	33.9114	43.7573	40.6443	29.5299	30.6636	38.9663	31.1173	32.281	38.1637
100060499	FSD1L	fibronectin type III and SPRY domain containing 1 like	-	protein-coding	83856	FSD1L	fibronectin type III and SPRY domain containing 1 like	CCDC10|CSDUFD1|FSD1CL|FSD1NL|MIR1	protein-coding	0.429995	6.45663	0.0110539	0.166825		183	1131	173	264	245	54	378	871	750	199	1088	1185	2294	808	323	337	167		96.7085	103.596	118.708	148.187	124.396	54.1991	146.715	165.328	173.017	119.284	180.494	179.912	182.945	158.215	84.4611	159.981	144.849
100070589	ZBTB34	zinc finger and BTB domain containing 34	-	protein-coding	403341	ZBTB34	zinc finger and BTB domain containing 34	ZNF918	protein-coding	0.388313	6.45351	0.0110733	0.166825		121	791.5	119	125	153.5	39	211	526	435.5	145	432	905.5	1101.5	461	315	248	91		63.9439	72.4989	81.6544	70.1643	77.9378	39.1438	81.8966	99.8423	100.465	86.9153	71.6666	137.477	87.8437	90.2688	82.3692	117.731	78.9295
100068832	BPIFC	BPI fold containing family C	BPIL2	protein-coding	254240	BPIFC	BPI fold containing family C	BPIL2	protein-coding	1.09838	6.44961	0.0110976	0.166825		4	77	3	7	8	5	18	48	24	14	128	41	372.5	55	8	10	40		2.11385	7.05296	2.05851	3.9292	4.06191	5.01844	6.98644	9.11109	5.53656	8.39182	21.2346	6.22481	29.7066	10.7696	2.09192	4.74721	34.6943
100060744	COLEC12	collectin subfamily member 12	-	protein-coding	81035	COLEC12	collectin subfamily member 12	CLP1|NSR2|SCARA4|SRCL	protein-coding	0.657778	6.44873	0.0111032	0.166825		11	70	20.5	12.5	19	12	16.5	63	86	19.5	60.5	121.5	200	53.5	27	31.5	9		5.81308	6.41178	14.0665	7.01643	9.64703	12.0443	6.40424	11.9583	19.8393	11.6886	10.0366	18.4467	15.9498	10.4759	7.06022	14.9537	7.80622
100072411	USP53	ubiquitin specific peptidase 53	-	protein-coding	54532	USP53	ubiquitin specific peptidase 53	-	protein-coding	0.463609	6.44821	0.0111064	0.166825		229	1570.5	354	233	198	175	398	1247.5	897.5	327	1180.5	1258.5	4621.5	941	435.5	348	263		121.018	143.853	242.905	130.786	100.532	175.645	154.478	236.793	207.044	196.009	195.839	191.071	368.561	184.258	113.879	165.203	228.115
100146234	ZBED1	zinc finger BED-type containing 1	-	protein-coding	9189	ZBED1	zinc finger BED-type containing 1	ALTE|DREF|TRAMP|hDREF	protein-coding	-0.370415	6.44578	0.0111216	0.166825		53	346	44	76	63	34	96	146	116	45	212	149	294	146	91	54	23		28.0085	31.6925	30.1915	42.6599	31.9875	34.1254	37.261	27.7129	26.76	26.9737	35.1697	22.6219	23.4463	28.5884	23.7956	25.635	19.9492
100062395	RYBP	RING1 and YY1 binding protein	-	protein-coding	23429	RYBP	RING1 and YY1 binding protein	AAP1|APAP-1|DEDAF|YEAF1	protein-coding	-0.391362	6.44441	0.0111302	0.166825		255	1896.5	143	246	278	87	422	564.5	418	251	678.5	755	1142	632	300	184	104		134.758	173.713	98.1225	138.083	141.151	87.3208	163.793	107.15	96.4284	150.453	112.56	114.628	91.0735	123.752	78.4469	87.3487	90.2052
100072113	OSTM1	osteoclastogenesis associated transmembrane protein 1	-	protein-coding	28962	OSTM1	osteoclastogenesis associated transmembrane protein 1	GIPN|GL|HSPC019|OPTB5	protein-coding	-0.398647	6.43938	0.0111618	0.167106		47	383	39	40	46	28	77	113	100	37	124	152	288	128	56	40	14		24.8377	35.0816	26.7607	22.4526	23.356	28.1033	29.8864	21.449	23.069	22.1784	20.571	23.0773	22.9678	25.0638	14.6434	18.9889	12.143
100060573	HIP1R	huntingtin interacting protein 1 related	-	protein-coding	9026	HIP1R	huntingtin interacting protein 1 related	HIP12|HIP3|ILWEQ	protein-coding	0.502623	6.43074	0.0112162	0.167655		83.5	397.5	170.8	137	141	74	192	504	494.5	106	528.5	620.5	1141	408	378	228	214.5		44.1266	36.4097	117.198	76.9001	71.5911	74.2729	74.522	95.6664	114.076	63.5381	87.6755	94.2072	90.9938	79.8908	98.8431	108.236	186.048
100050921	LOC100050921	lanosterol 14-alpha demethylase	-	protein-coding	1595	CYP51A1	cytochrome P450 family 51 subfamily A member 1		protein-coding	-0.361673	6.42922	0.0112258	0.167655		348	1922.2	193	264	222	199	354.5	609.5	425.5	237	734.5	767	1909.5	686	342.5	227	155		183.905	176.067	132.431	148.187	112.718	199.734	137.594	115.692	98.1586	142.062	121.85	116.449	152.281	134.326	89.5602	107.762	134.44
102149380	LOC102149380	ovalbumin	-	protein-coding						-1.16909	6.42744	0.011237	0.167655		153	24	40	20	50	73	7	31	45	18	104	65	121	28	31	14	11		80.8547	2.19832	27.4469	11.2263	25.3869	73.2692	2.71695	5.88424	10.381	10.7895	17.2531	9.8686	9.64965	5.4827	8.10618	6.6461	9.54093
100049815	ABTB1	ankyrin repeat and BTB domain containing 1	-	protein-coding	80325	ABTB1	ankyrin repeat and BTB domain containing 1	BPOZ|BTB3|BTBD21|EF1ABP|PP2259	protein-coding	0.657127	6.41881	0.0112918	0.168182		17	85.5	26	34	39	9	30	120	103.5	17	194	93	274	68	60	56	39		8.98385	7.83153	17.8405	19.0847	19.8018	9.03319	11.6441	22.7777	23.8764	10.1901	32.1836	14.1197	21.8513	13.3151	15.6894	26.5844	33.8269
100056321	LOC100056321	zinc finger protein 25	ZNF25	protein-coding	219749	ZNF25	zinc finger protein 25		protein-coding	0.325926	6.41779	0.0112982	0.168182		112.5	724	80	100	120	93	155.5	357.5	345.5	141	458	534.5	1068	373.9	257	193	86.5		59.452	66.3161	54.8937	56.1314	60.9286	93.343	60.3551	67.8586	79.7034	84.5176	75.9799	81.1503	85.1721	73.2136	67.2028	91.6212	75.0264
791249	ESR1	estrogen receptor 1	-	protein-coding	2099	ESR1	estrogen receptor 1	ER|ESR|ESRA|ESTRR|Era|NR3A1	protein-coding	-0.700723	6.40825	0.0113591	0.168896		1619.2	8091.1	617.5	1152	1036	1391.5	1739.5	3044	1542	1289	2937.6	2811	2741.4	2230.8	4746.8	651	242		855.686	741.119	423.711	646.634	526.017	1396.63	675.162	577.795	355.724	772.647	487.333	426.779	218.624	436.815	1241.24	309.044	209.901
100629762	PRRG3	proline rich and Gla domain 3	-	protein-coding	79057	PRRG3	proline rich and Gla domain 3	PRGP3|TMG3	protein-coding	0.847712	6.403	0.0113928	0.168904		4	33	7	4	11	4	11	41	25	9	22	56	54	39	82	19	3		2.11385	3.0227	4.8032	2.24526	5.58512	4.01475	4.26949	7.78239	5.76725	5.39474	3.64969	8.50218	4.30645	7.63662	21.4421	9.0197	2.60207
100064914	PPP4R4	protein phosphatase 4 regulatory subunit 4	-	protein-coding	57718	PPP4R4	protein phosphatase 4 regulatory subunit 4	CFAP14|KIAA1622|PP4R4	protein-coding	0.511916	6.40279	0.0113941	0.168904		40	320.5	38	22	60	61	82	214.5	171	47	203	385	595	240	117	73	44		21.1385	29.3568	26.0745	12.3489	30.4643	61.225	31.8271	40.7152	39.448	28.1725	33.6767	58.4525	47.4507	46.9946	30.5943	34.6547	38.1637
100050109	UNC93A	unc-93 homolog A	-	protein-coding	54346	UNC93A	unc-93 homolog A	Unc-93A|dJ366N23.1|dJ366N23.2	protein-coding	1.61012	6.401	0.0114056	0.168904		10	2	2	3	3	1	6	11	56	2	19	46	152	16	2	5	15		5.28462	0.183194	1.37234	1.68394	1.52321	1.00369	2.32881	2.08796	12.9186	1.19883	3.152	6.98393	12.1219	3.13297	0.522979	2.37361	13.0104
111767873	LOC111767873	uncharacterized LOC111767873	-	ncRNA						0.590326	6.39959	0.0114147	0.168904		26	145	42	49	37	12	31	86	84.5	19	175.5	163	425	108	129	64	33		13.74	13.2815	28.8192	27.5044	18.7863	12.0443	12.0322	16.324	19.4933	11.3889	29.1146	24.7474	33.8934	21.1476	33.7322	30.3822	28.6228
100053129	LYN	LYN proto-oncogene, Src family tyrosine kinase	-	protein-coding	4067	LYN	LYN proto-oncogene, Src family tyrosine kinase	JTK8|p53Lyn|p56Lyn	protein-coding	-0.519437	6.39806	0.0114245	0.168904		182	1193	90	132	172	44	275	410	234	112	376.5	483.5	558.5	473	117	114	40		96.1801	109.275	61.7554	74.0935	87.331	44.1623	106.737	77.8239	53.9815	67.1346	62.4594	73.4072	44.5399	92.6185	30.5943	54.1182	34.6943
111768740	LOC111768740	uncharacterized LOC111768740	-	ncRNA						1.57103	6.39374	0.0114523	0.169112		6	4	35	2	2	4	1	25	27	10	33	12	161	28	2	5	16		3.17077	0.366387	24.016	1.12263	1.01548	4.01475	0.388136	4.74536	6.22863	5.99416	5.47453	1.8219	12.8396	5.4827	0.522979	2.37361	13.8777
100061085	ZNF395	zinc finger protein 395	-	protein-coding	55893	ZNF395	zinc finger protein 395	HDBP-2|HDBP2|HDRF-2|PBF|PRF-1|PRF1|Si-1-8-14	protein-coding	0.360397	6.38956	0.0114794	0.169112		149	1076	128	176	220	79	274	644	440	144	871	771	1571	531	692	274	150		78.7408	98.5582	87.8299	98.7913	111.702	79.2913	106.349	122.24	101.504	86.3159	144.494	117.057	125.286	103.976	180.951	130.074	130.104
100059825	ATP5F1B	ATP synthase F1 subunit beta	ATP5B	protein-coding	506	ATP5F1B	ATP synthase F1 subunit beta	ATP5B|ATPMB|ATPSB|HEL-S-271	protein-coding	-0.28639	6.38869	0.011485	0.169112		301.5	1780.5	185	240.5	262	175	361	663	577.5	225	734	758	1539	616	451	221	128		159.331	163.088	126.942	134.996	133.027	175.645	140.117	125.847	133.223	134.869	121.767	115.083	122.734	120.619	117.932	104.913	111.022
100062226	PSME3IP1	proteasome activator subunit 3 interacting protein 1	FAM192A	protein-coding	80011	PSME3IP1	proteasome activator subunit 3 interacting protein 1	C16orf94|CDA018|CDA10|FAM192A|NIP30|PIP30	protein-coding	-0.357532	6.38783	0.0114905	0.169112		76	377	48	70	90	28	75	155	104	57	190.3	181	352.5	138.5	108	46	32		40.1631	34.532	32.9362	39.292	45.6964	28.1033	29.1102	29.4212	23.9918	34.1667	31.5698	27.4803	28.1116	27.1198	28.2409	21.8372	27.7554
100146385	H1-3	H1.3 linker histone, cluster member	-	protein-coding	3007	H1-3	H1.3 linker histone, cluster member	H1.3|H1D|H1F3|H1s-2|HIST1H1D	protein-coding	0.54688	6.38372	0.0115172	0.169313		90	447	79.5	103	127.2	138.5	148.5	442.5	422	74	352.7	344	1386.4	526	305.9	175.2	164.5		47.5616	40.9438	54.5506	57.8154	64.5843	139.011	57.6381	83.9928	97.3512	44.3568	58.5111	52.2277	110.564	102.996	79.9897	83.1712	142.68
100064107	CALR	calreticulin	-	protein-coding	811	CALR	calreticulin	CRT|HEL-S-99n|RO|SSA|cC1qR	protein-coding	-0.396981	6.37994	0.0115417	0.169482		684.5	4412	613	688	847.5	218.5	1003	1268	1267	543.5	1813.5	2142	3466.5	1669.2	791.5	769.5	261		361.732	404.125	420.623	386.184	430.308	219.306	389.3	240.685	292.284	325.782	300.85	325.208	276.45	326.847	206.969	365.298	226.38
106780957	LOC106780957	uncharacterized LOC106780957	-	ncRNA						-0.749104	6.37385	0.0115814	0.169713		60.3	187.5	11	34.5	15	12	71	30.2	20	21	113.2	66	162.5	50.5	30	25	10		31.8663	17.1744	7.54789	19.3653	7.61607	12.0443	27.5576	5.73239	4.6138	12.5877	18.7793	10.0204	12.9592	9.88844	7.84469	11.868	8.67357
111771512	LOC111771512	uncharacterized LOC111771512	-	ncRNA						1.19304	6.37353	0.0115835	0.169713		1	11	14	5	4	3	6	8	26	2	38	32	104	20	16	6	16		0.528462	1.00757	9.6064	2.80657	2.03095	3.01106	2.32881	1.51851	5.99794	1.19883	6.30401	4.85839	8.29391	3.91621	4.18383	2.84833	13.8777
100146449	OBSCN	obscurin, cytoskeletal calmodulin and titin-interacting RhoGEF	-	protein-coding	84033	OBSCN	obscurin, cytoskeletal calmodulin and titin-interacting RhoGEF	ARHGEF30|UNC89	protein-coding	0.881763	6.36804	0.0116194	0.169938		6	36.5	6	11	16	5	17	22.9	62	5	75	52	111	50	18	31	42.3		3.17077	3.34328	4.11703	6.17446	8.12381	5.01844	6.59831	4.34675	14.3028	2.99708	12.4421	7.89488	8.85216	9.79054	4.70681	14.7164	36.6892
100066038	DSG2	desmoglein 2	-	protein-coding	1829	DSG2	desmoglein 2	CDHF5|HDGC	protein-coding	-0.367009	6.36719	0.011625	0.169938		625	3684	360	577	565	435	874	1519	995	484	1562	1742	2543	1309	1206	487	215		330.289	337.443	247.022	323.878	286.872	436.604	339.231	288.328	229.537	290.117	259.128	264.478	202.802	256.316	315.356	231.189	186.482
100070746	SERINC3	serine incorporator 3	-	protein-coding	10955	SERINC3	serine incorporator 3	AIGP1|DIFF33|SBBI99|TDE|TDE1|TMS-1	protein-coding	0.338076	6.35676	0.0116935	0.170112		167	1135.5	242	220	203.5	125	305	821.5	644	182	886	941	2215	761	542	285.5	161		88.2532	104.008	166.053	123.489	103.325	125.461	118.381	155.932	148.564	109.094	146.983	142.867	176.644	149.012	141.727	135.533	139.645
102148494	H4C2	H4 clustered histone 2	-	protein-coding	8366	H4C2	H4 clustered histone 2	H4-16|H4/I|H4C1|H4C11|H4C12|H4C13|H4C14|H4C15|H4C3|H4C4|H4C5|H4C6|H4C8|H4C9|H4FI|HIST1H4B	protein-coding	-0.567145	6.35512	0.0117043	0.170112		72	537.3	32	57.5	47	62.5	94	181.5	101.5	51	126	123	236.5	164.5	156.5	33	17		38.0493	49.215	21.9575	32.2756	23.8637	62.7305	36.4847	34.4513	23.415	30.5702	20.9028	18.6744	18.8607	32.2109	40.9231	15.6658	14.7451
100062525	SLC25A35	solute carrier family 25 member 35	-	protein-coding	399512	SLC25A35	solute carrier family 25 member 35	-	protein-coding	-0.908747	6.35441	0.011709	0.170112		15	79	7	16	16	0	8	20	17	15	19	24	15	22	13	1	3		7.92693	7.23615	4.8032	8.98103	8.12381	0	3.10508	3.79629	3.92173	8.99124	3.152	3.64379	1.19624	4.30784	3.39936	0.474721	2.60207
100069032	ADAT1	adenosine deaminase tRNA specific 1	-	protein-coding	23536	ADAT1	adenosine deaminase tRNA specific 1	HADAT1	protein-coding	0.739712	6.35386	0.0117126	0.170112		4	41	3	3	5	6	10	20	22	5	44.5	34	51	27	32	13	5		2.11385	3.75547	2.05851	1.68394	2.53869	6.02213	3.88136	3.79629	5.07518	2.99708	7.38233	5.16204	4.06721	5.28689	8.36767	6.17138	4.33679
100064862	G6PC3	glucose-6-phosphatase catalytic subunit 3	-	protein-coding	92579	G6PC3	glucose-6-phosphatase catalytic subunit 3	SCN4|UGRP	protein-coding	-0.543659	6.35382	0.0117129	0.170112		34	160	18	28	32	15	19.5	75	41	16	72	60	74	53.5	32	17	14		17.9677	14.6555	12.3511	15.7168	16.2476	15.0553	7.56864	14.2361	9.45829	9.59065	11.9444	9.10948	5.90144	10.4759	8.36767	8.07026	12.143
100629571	SAP30	Sin3A associated protein 30	-	protein-coding	8819	SAP30	Sin3A associated protein 30	-	protein-coding	0.409598	6.35347	0.0117152	0.170112		31	170.5	27	35	38	20	48	125	109	43	118	128	423	137	79	53	26		16.3823	15.6173	18.5266	19.646	19.2941	20.0738	18.6305	23.7268	25.1452	25.7749	19.5756	19.4336	33.7339	26.8261	20.6577	25.1602	22.5513
100053252	SOCS5	suppressor of cytokine signaling 5	-	protein-coding	9655	SOCS5	suppressor of cytokine signaling 5	CIS6|CISH6|Cish5|SOCS-5	protein-coding	0.385563	6.34878	0.0117462	0.170166		58	308	33	41	60	43	57	162	168	57	178	230	486	169	160	93	38		30.6508	28.2118	22.6437	23.0139	30.4643	43.1586	22.1237	30.7499	38.7559	34.1667	29.5293	34.9197	38.7581	33.092	41.8383	44.1491	32.9596
100053852	SVEP1	sushi, von Willebrand factor type A, EGF and pentraxin domain containing 1	-	protein-coding	79987	SVEP1	sushi, von Willebrand factor type A, EGF and pentraxin domain containing 1	C9orf13|CCP22|POLYDOM|SEL-OB|SELOB	protein-coding	0.541044	6.34423	0.0117764	0.170166		22	103	17	22	14	15	43	76	96	28	95	155	155	105	67	34	8		11.6262	9.43448	11.6649	12.3489	7.10834	15.0553	16.6898	14.4259	22.1462	16.7836	15.76	23.5328	12.3611	20.5601	17.5198	16.1405	6.93886
111769716	LOC111769716	E3 ubiquitin-protein ligase TRIM23	-	protein-coding	373	TRIM23	tripartite motif containing 23		protein-coding	0.417686	6.34354	0.0117809	0.170166		29.5	151.3	21.7	21.3	21.7	9.4	39.6	95.5	91.4	26	88.5	125	249.2	103.8	58.8	41.3	14.3		15.5896	13.8586	14.8899	11.956	11.0179	9.43467	15.3702	18.1273	21.0851	15.5848	14.6817	18.9781	19.8735	20.3252	15.3756	19.606	12.4032
100063356	FSCB	fibrous sheath CABYR binding protein	-	protein-coding	84075	FSCB	fibrous sheath CABYR binding protein	C14orf155	protein-coding	1.13221	6.34229	0.0117892	0.170166		5	8	0	6	3	3	5	16	14	2	25	28	88	13	7	10	11		2.64231	0.732775	0	3.36789	1.52321	3.01106	1.94068	3.03703	3.22966	1.19883	4.14737	4.25109	7.01793	2.54554	1.83043	4.74721	9.54093
100051450	CD63	CD63 molecule	-	protein-coding	967	CD63	CD63 molecule	LAMP-3|ME491|MLA1|OMA81H|TSPAN30	protein-coding	-0.349517	6.34103	0.0117976	0.170166		246	1337.2	242	197	261.5	93.7	289	668	483.2	140.5	584	696	1199	522	277	182.2	95		130.002	122.483	166.053	110.579	132.774	94.0456	112.171	126.796	111.469	84.2179	96.8826	105.67	95.6192	102.213	72.4326	86.4942	82.399
100037401	PLA2G2A	phospholipase A2 group IIA	SPLA2	protein-coding	5320	PLA2G2A	phospholipase A2 group IIA	MOM1|PLA2|PLA2B|PLA2L|PLA2S|PLAS1|sPLA2	protein-coding	-1.29428	6.34008	0.011804	0.170166		1025.5	2569	192	1108	893	9163.8	354	677	153	505	4164	483	990.5	569	7211.5	167	274		541.938	235.312	131.745	621.936	453.41	9197.6	137.4	128.504	35.2956	302.705	690.787	73.3313	78.9915	111.416	1885.73	79.2785	237.656
100056166	PIGT	phosphatidylinositol glycan anchor biosynthesis class T	-	protein-coding	51604	PIGT	phosphatidylinositol glycan anchor biosynthesis class T	CGI-06|MCAHS3|NDAP|PNH2	protein-coding	-0.424922	6.33527	0.011836	0.170166		68	341.7	58	103	86	58.5	89.5	161.5	160	56	241	207.5	266.5	152	108.5	55	36.5		35.9354	31.2986	39.7979	57.8154	43.6655	58.7157	34.7381	30.655	36.9104	33.5673	39.9807	31.5036	21.2532	29.7632	28.3716	26.1097	31.6585
100063824	LOC100063824	uncharacterized LOC100063824	-	ncRNA	51372	TMA7	translation machinery associated 7 homolog		protein-coding	-0.479936	6.32931	0.0118758	0.170166		87	532.5	46	74.5	80.5	50.5	90	129	92	51	256.5	118	601	153.5	152	56	31		45.9762	48.7753	31.5639	41.8179	40.8729	50.6862	34.9322	24.486	21.2235	30.5702	42.5521	17.9153	47.9292	30.0569	39.7464	26.5844	26.8881
100051829	DOP1B	DOP1 leucine zipper like protein B	DOPEY2	protein-coding	9980	DOP1B	DOP1 leucine zipper like protein B	21orf5|C21orf5|DOPEY2	protein-coding	0.751451	6.32759	0.0118874	0.170166		73	99	48	40	37	50	41	219	129	60	220	190	763	127	377	83	85		38.5777	9.06809	32.9362	22.4526	18.7863	50.1844	15.9136	41.5693	29.759	35.9649	36.4969	28.8467	60.8486	24.868	98.5816	39.4019	73.7254
111770380	LOC111770380	uncharacterized LOC111770380	-	ncRNA	101928817	LOC101928817	uncharacterized LOC101928817		ncRNA	0.676276	6.32735	0.011889	0.170166		8	57	14	24	18	3	26	65	85	16	58	77	128	56	28	33	22		4.2277	5.22102	9.6064	13.4715	9.13929	3.01106	10.0915	12.3379	19.6086	9.59065	9.62191	11.6905	10.2079	10.9654	7.32171	15.6658	19.0819
100057002	CREB3L1	cAMP responsive element binding protein 3 like 1	-	protein-coding	90993	CREB3L1	cAMP responsive element binding protein 3 like 1	OASIS|OI16	protein-coding	0.615819	6.32586	0.0118989	0.170166		38	187	133	37	71	15	117	182	174	75	233	279.5	465	208	128.5	190	43		20.0816	17.1286	91.2608	20.7686	36.0494	15.0553	45.4119	34.5462	40.1401	44.9562	38.6535	42.435	37.0834	40.7286	33.6014	90.197	37.2964
100146975	VNN1	vanin 1	-	protein-coding	8876	VNN1	vanin 1	HDLCQ8|Tiff66	protein-coding	-0.518603	6.32572	0.0118999	0.170166		2467.8	17041.9	1165	3358	3045.5	1943	3189	5695.3	4382.8	1878.5	8982.7	6040.8	10383.5	5648.8	5725	1587.5	757		1304.14	1560.98	799.39	1884.89	1546.32	1950.17	1237.76	1081.05	1011.07	1126	1490.18	917.142	828.075	1106.1	1497.03	753.62	656.59
100070274	ZDHHC7	zinc finger DHHC-type palmitoyltransferase 7	-	protein-coding	55625	ZDHHC7	zinc finger DHHC-type palmitoyltransferase 7	DHHC7|SERZ-B|SERZ1|ZNF370	protein-coding	0.534219	6.32557	0.0119009	0.170166		40	164	21	46	51	23	37	134	104	45	223	130	775	135	93	49	48		21.1385	15.0219	14.4096	25.8205	25.8947	23.0848	14.361	25.4351	23.9918	26.9737	36.9946	19.7372	61.8056	26.4344	24.3185	23.2613	41.6332
100053947	MAPRE1	microtubule associated protein RP/EB family member 1	-	protein-coding	22919	MAPRE1	microtubule associated protein RP/EB family member 1	EB1	protein-coding	0.488716	6.32543	0.0119019	0.170166		205	959.5	231	144.5	175	58	213	768.5	711	197	567	1135	1580	705	189	241.5	125.5		108.335	87.8872	158.506	81.1099	88.8542	58.2139	82.6729	145.872	164.021	118.085	94.0624	172.321	126.004	138.047	49.4215	114.645	108.853
100072617	CMPK2	cytidine/uridine monophosphate kinase 2	-	protein-coding	129607	CMPK2	cytidine/uridine monophosphate kinase 2	NDK|TMPK2|TYKi|UMP-CMPK2	protein-coding	1.39444	6.31601	0.0119653	0.170886		2	6	4	1	3	6	3	14	11	6	29	2	83	17	14	3	10		1.05692	0.549581	2.74469	0.561314	1.52321	6.02213	1.16441	2.6574	2.53759	3.59649	4.81095	0.303649	6.61918	3.32878	3.66085	1.42416	8.67357
100063160	LRRC75A	leucine rich repeat containing 75A	FAM211A	protein-coding	388341	LRRC75A	leucine rich repeat containing 75A	C17orf76|FAM211A	protein-coding	0.681817	6.31376	0.0119805	0.170915		3	40	8	10	12	3	6	43	30	8	28	46	65	33	17	17	9		1.58539	3.66387	5.48937	5.61314	6.09286	3.01106	2.32881	8.16201	6.9207	4.79533	4.64506	6.98393	5.1837	6.46175	4.44532	8.07026	7.80622
100066379	ATP5PF	ATP synthase peripheral stalk subunit F6	ATP5J	protein-coding	522	ATP5PF	ATP synthase peripheral stalk subunit F6	ATP5|ATP5A|ATP5J|ATPM|CF6|F6	protein-coding	-0.40717	6.30351	0.0120499	0.171718		84	402.7	34	61	67	48	83	158	117.3	38	201	158.5	470.3	134.8	99	45	25		44.3908	36.8861	23.3298	34.2402	34.0185	48.177	32.2153	29.9907	27.0599	22.7778	33.3449	24.0642	37.506	26.3953	25.8875	21.3625	21.6839
100062747	MACROH2A1	macroH2A.1 histone	H2AFY	protein-coding	9555	MACROH2A1	macroH2A.1 histone	H2A.y|H2A/y|H2AF12M|H2AFY|MACROH2A1.1|mH2A1|macroH2A1.2	protein-coding	-0.327331	6.29669	0.0120964	0.171971		157	1038.5	97	150	176	127	209	411	307.5	115	447.5	438	811.5	400	279.5	117	67.5		82.9685	95.1233	66.5586	84.1971	89.3619	127.468	81.1203	78.0137	70.9372	68.9328	74.238	66.4992	64.7164	78.3243	73.0863	55.5424	58.5466
100146233	MNT	MAX network transcriptional repressor	-	protein-coding	4335	MNT	MAX network transcriptional repressor	MAD6|MXD6|ROX|bHLHd3|lncRNA-HAL	protein-coding	0.482185	6.2956	0.0121038	0.171971		17	146	18	20	41	10	38	117	76	22	127	127	169	77	62	50	22		8.98385	13.3731	12.3511	11.2263	20.8173	10.0369	14.7492	22.2083	17.5324	13.1871	21.0687	19.2817	13.4776	15.0774	16.2124	23.7361	19.0819
100064041	CHCHD1	coiled-coil-helix-coiled-coil-helix domain containing 1	-	protein-coding	118487	CHCHD1	coiled-coil-helix-coiled-coil-helix domain containing 1	C10orf34|C2360|MRP-S37	protein-coding	-0.450446	6.29394	0.0121151	0.171971		32	238.7	37	46	38	40	62	101.3	84	30	145	91	244.7	73	54	32	13		16.9108	21.8642	25.3883	25.8205	19.2941	40.1475	24.0644	19.2282	19.378	17.9825	24.0548	13.816	19.5146	14.2942	14.1204	15.1911	11.2756
106781159	LOC106781159	uncharacterized LOC106781159	-	ncRNA						1.34428	6.29188	0.0121292	0.171971		4.4	13.1	0.4	2.4	6	4.2	5.1	15	41	2.2	70.5	11.9	103	8.5	8.2	7.5	28		2.32523	1.19992	0.274469	1.34715	3.04643	4.21549	1.97949	2.84721	9.45829	1.31871	11.6956	1.80671	8.21416	1.66439	2.14421	3.56041	24.286
100050537	SASS6	SAS-6 centriolar assembly protein	-	protein-coding	163786	SASS6	SAS-6 centriolar assembly protein	MCPH14|SAS-6|SAS6	protein-coding	-0.683941	6.29122	0.0121337	0.171971		10	67	11	14	17	15	20	20	20	5	19	44	67	20	33	13	2		5.28462	6.13699	7.54789	7.8584	8.63155	15.0553	7.76271	3.79629	4.6138	2.99708	3.152	6.68028	5.34319	3.91621	8.62916	6.17138	1.73471
100066161	IL18BP	interleukin 18 binding protein	-	protein-coding	10068	IL18BP	interleukin 18 binding protein	FVH|IL18BPa	protein-coding	0.547716	6.28742	0.0121598	0.172093		17	93	14	19	24.5	9	24	55	57	15	78	84	176	69.5	108.5	39	27.5		8.98385	8.51851	9.6064	10.665	12.4396	9.03319	9.31525	10.4398	13.1493	8.99124	12.9398	12.7533	14.0359	13.6088	28.3716	18.5141	23.8523
100057862	LOC100057862	heat shock cognate 71 kDa protein pseudogene	-	pseudo	3312	HSPA8	heat shock protein family A (Hsp70) member 8		protein-coding	-0.439492	6.28519	0.0121751	0.172093		114.4	482.6	70.5	79.7	129.3	77.8	99.9	213.3	139.5	101.4	283.1	178.5	549.1	189.2	121.8	94.7	38.8		60.4561	44.2046	48.3751	44.7367	65.6506	78.0869	38.7747	40.4874	32.1813	60.7807	46.9649	27.1007	43.7903	37.0474	31.8494	44.9561	33.6535
100066941	ABCC5	ATP binding cassette subfamily C member 5	-	protein-coding	10057	ABCC5	ATP binding cassette subfamily C member 5	ABC33|EST277145|MOAT-C|MOATC|MRP5|SMRP|pABC11	protein-coding	0.767881	6.28419	0.0121819	0.172093		469	602	141	237	314.5	98	99	892.5	1050.5	250	1426.5	1089.5	3134.5	539	291.5	330.8	587		247.849	55.1413	96.7502	133.031	159.684	98.3614	38.4254	169.409	242.34	149.854	236.649	165.413	249.974	105.542	76.2242	157.038	509.139
100060218	PARD3	par-3 family cell polarity regulator	-	protein-coding	56288	PARD3	par-3 family cell polarity regulator	ASIP|Baz|PAR3|PAR3alpha|PARD-3|PARD3A|PPP1R118|SE2-5L16|SE2-5LT1|SE2-5T2	protein-coding	0.346638	6.27713	0.0122306	0.172203		156	849.8	144	151	147	106	253	548	452.5	175.5	544.5	808	1381	528	707	278	131		82.4401	77.839	98.8087	84.7585	74.6375	106.391	98.1983	104.018	104.387	105.197	90.3298	122.674	110.134	103.388	184.873	131.973	113.624
100060438	RFX2	regulatory factor X2	-	protein-coding	5990	RFX2	regulatory factor X2	-	protein-coding	1.06523	6.27678	0.012233	0.172203		6	6	7	4	8	3	2	17	12	12	47	21	83	18	17	9	15		3.17077	0.549581	4.8032	2.24526	4.06191	3.01106	0.776271	3.22684	2.76828	7.19299	7.79706	3.18832	6.61918	3.52459	4.44532	4.27249	13.0104
100056425	MTHFD2L	methylenetetrahydrofolate dehydrogenase (NADP+ dependent) 2 like	-	protein-coding	441024	MTHFD2L	methylenetetrahydrofolate dehydrogenase (NADP+ dependent) 2 like	-	protein-coding	0.490497	6.27485	0.0122464	0.172203		24	223	18	19	26	11	40	103	81	26	96	166	294	90	61	36	38		12.6831	20.4261	12.3511	10.665	13.2012	11.0406	15.5254	19.5509	18.6859	15.5848	15.9259	25.2029	23.4463	17.623	15.9509	17.09	32.9596
100056224	PSMA1	proteasome 20S subunit alpha 1	-	protein-coding	5682	PSMA1	proteasome 20S subunit alpha 1	HC2|HEL-S-275|NU|PROS30	protein-coding	-0.413919	6.27446	0.0122491	0.172203		86	530.5	56	73.5	102.5	81	92	216	119.5	80	215	201.5	526	162	127	67	26		45.4477	48.5921	38.4256	41.2566	52.0432	81.2987	35.7085	40.9999	27.5675	47.9533	35.6674	30.5927	41.9481	31.7213	33.2092	31.8063	22.5513
100051822	TRMT6	tRNA methyltransferase 6	-	protein-coding	51605	TRMT6	tRNA methyltransferase 6	CGI-09|GCD10|Gcd10p	protein-coding	-0.43738	6.27348	0.0122558	0.172203		48	429	25	44	51	32	84	92.5	71	42	107	142.5	298	141	63	46	27		25.3662	39.295	17.1543	24.6978	25.8947	32.118	32.6034	17.5578	16.379	25.1755	17.7508	21.635	23.7652	27.6093	16.4738	21.8372	23.4187
100070966	RAD51C	RAD51 paralog C	-	protein-coding	5889	RAD51C	RAD51 paralog C	BROVCA3|FANCO|R51H3|RAD51L2	protein-coding	0.441435	6.26233	0.0123332	0.173104		28	140	16	25	25	7	39	69	66	26	112	118.5	257	74	81	47	17		14.7969	12.8236	10.9787	14.0329	12.6935	7.02582	15.1373	13.0972	15.2255	15.5848	18.5802	17.9912	20.4955	14.49	21.1807	22.3119	14.7451
100066545	GALNT7	polypeptide N-acetylgalactosaminyltransferase 7	-	protein-coding	51809	GALNT7	polypeptide N-acetylgalactosaminyltransferase 7	GALNAC-T7|GalNAcT7	protein-coding	-0.490478	6.2513	0.0124102	0.173997		389	3016	267	310	232	150	709	873	487	300	607	1078.5	1240.5	982.5	647	282	88		205.572	276.256	183.208	174.007	117.795	150.553	275.188	165.708	112.346	179.825	100.698	163.743	98.9288	192.384	169.184	133.871	76.3275
100058146	ECPAS	Ecm29 proteasome adaptor and scaffold	KIAA0368	protein-coding	23392	ECPAS	Ecm29 proteasome adaptor and scaffold	ECM29|KIAA0368	protein-coding	0.367396	6.24541	0.0124515	0.174389		404	1936.5	338.5	376	414	169.5	481.5	1583.5	1328	435.5	1274.5	2085.5	3405.8	1281	555.5	505	268.5		213.499	177.377	232.269	211.054	210.204	170.125	186.887	300.571	306.356	261.046	211.433	316.63	271.61	250.834	145.257	239.734	232.885
100053608	BPNT1	3'(2'), 5'-bisphosphate nucleotidase 1	-	protein-coding	10380	BPNT1	3'(2'), 5'-bisphosphate nucleotidase 1	HEL20|PIP	protein-coding	-0.4269	6.24111	0.0124818	0.174625		121	784.3	85.5	102	114	32	145	263.5	179	108.5	246.3	319	560	249.5	91.5	64	48		63.9439	71.8394	58.6677	57.2541	57.8822	32.118	56.2797	50.0161	41.2935	65.0366	40.8599	48.4321	44.6595	48.8548	23.9263	30.3822	41.6332
100053250	XYLT1	xylosyltransferase 1	-	protein-coding	64131	XYLT1	xylosyltransferase 1	DBQD2|PXYLT1|XT-I|XT1|XTI|XYLTI|xylT-I	protein-coding	0.649259	6.23306	0.0125387	0.175174		8	44	9	10	19	5	7	46	32	14	47	63	68	32	24	20	8		4.2277	4.03026	6.17554	5.61314	9.64703	5.01844	2.71695	8.73146	7.38208	8.39182	7.79706	9.56495	5.42294	6.26594	6.27575	9.49443	6.93886
100072666	DSE	dermatan sulfate epimerase	-	protein-coding	29940	DSE	dermatan sulfate epimerase	DS-epi1|DSEP|DSEPI|EDSMC2|SART-2|SART2	protein-coding	0.689193	6.23175	0.012548	0.175174		13	102	28	12	7	13	23	51	67	14	133	62	227	48	73	31	19		6.87001	9.34288	19.2128	6.73577	3.55417	13.0479	8.92712	9.68053	15.4562	8.39182	22.064	9.41313	18.1031	9.39892	19.0887	14.7164	16.4798
100058098	LOC100058098	HLA class I histocompatibility antigen, alpha chain G-like	-	pseudo	3105	HLA-A	major histocompatibility complex, class I, A		protein-coding	1.24859	6.21465	0.0126697	0.176685		2	9.2	8.4	7.5	4.9	14.1	2.7	24.4	61.7	7.3	42	34.8	95.4	9.7	15.5	56.4	5.5		1.05692	0.842691	5.76384	4.20986	2.48792	14.152	1.04797	4.63147	14.2336	4.37573	6.96759	5.2835	7.60807	1.89936	4.05309	26.7743	4.77047
100071474	CEBPB	CCAAT enhancer binding protein beta	-	protein-coding	1051	CEBPB	CCAAT enhancer binding protein beta	C/EBP-beta|IL6DBP|NF-IL6|TCF5	protein-coding	0.73106	6.20738	0.0127219	0.17717		33	100	66	35	56	7	39	120	146	37	240	114	396	119	52	88	55		17.4392	9.15968	45.2873	19.646	28.4333	7.02582	15.1373	22.7777	33.6807	22.1784	39.8148	17.308	31.5807	23.3015	13.5975	41.7755	47.7047
100067313	DCUN1D2	defective in cullin neddylation 1 domain containing 2	-	protein-coding	55208	DCUN1D2	defective in cullin neddylation 1 domain containing 2	C13orf17	protein-coding	0.457608	6.20601	0.0127318	0.17717		42	236	42	43	48	13	48	128	128	33	182	223	445	160.5	66	77	51		22.1954	21.6169	28.8192	24.1365	24.3714	13.0479	18.6305	24.2962	29.5283	19.7807	30.1929	33.8569	35.4884	31.4276	17.2583	36.5535	44.2352
106783114	RBM33	RNA binding motif protein 33	-	protein-coding	155435	RBM33	RNA binding motif protein 33	PRR8	protein-coding	0.353814	6.19573	0.0128059	0.178011		188	1013	169	159	218	87	290	606	585	162	629	866	1427	601	650	328	204		99.3509	92.7876	115.963	89.249	110.687	87.3208	112.559	115.027	134.954	97.1053	104.348	131.48	113.802	117.682	169.968	155.709	176.941
100065044	OLFML3	olfactomedin like 3	-	protein-coding	56944	OLFML3	olfactomedin like 3	HNOEL-iso|OLF44	protein-coding	-0.550895	6.18514	0.0128828	0.178862		28	165	29	24	36	49	59	69	67	24	138	53	150	50	44	26	14		14.7969	15.1135	19.899	13.4715	18.2786	49.1807	22.9	13.0972	15.4562	14.386	22.8935	8.04671	11.9624	9.79054	11.5055	12.3428	12.143
100050879	TBCE	tubulin folding cofactor E	-	protein-coding	6905	TBCE	tubulin folding cofactor E	HRD|KCS|KCS1|PEAMO|pac2	protein-coding	-0.38114	6.18352	0.0128945	0.178862		67	464	40	71	69.5	21	112	145.5	121	48.5	199	185.5	393.8	155.5	78	52	26		35.407	42.5009	27.4469	39.8533	35.2878	21.0774	43.4712	27.618	27.9135	29.0717	33.0131	28.1635	31.4052	30.4486	20.3962	24.6855	22.5513
100063514	GBA	glucosylceramidase beta	-	protein-coding	2629	GBA	glucosylceramidase beta	GBA1|GCB|GLUC	protein-coding	-0.392706	6.17763	0.0129376	0.179268		50	244	33	43	47	27	73	112	75	37	156	95	243	99	55	34	25		26.4231	22.3496	22.6437	24.1365	23.8637	27.0996	28.3339	21.2592	17.3017	22.1784	25.8796	14.4233	19.379	19.3853	14.3819	16.1405	21.6839
100051364	SERTAD4	SERTA domain containing 4	-	protein-coding	56256	SERTAD4	SERTA domain containing 4	DJ667H12.2	protein-coding	-0.595098	6.16957	0.0129966	0.179895		171	1438	47	126	104	105	329	301	206	94	301	434	510	495	428.5	141	42		90.367	131.716	32.2501	70.7256	52.8048	105.387	127.697	57.1341	47.5221	56.3451	49.9344	65.8919	40.6721	96.9263	112.048	66.9357	36.429
100052009	LURAP1L	leucine rich adaptor protein 1 like	-	protein-coding	286343	LURAP1L	leucine rich adaptor protein 1 like	C9orf150|HYST0841|LRAP35b|bA3L8.2	protein-coding	1.17406	6.16086	0.0130608	0.180591		4	22	0	2	1	7	6	16	18	1	21	32	44	14	64	14	2		2.11385	2.01513	0	1.12263	0.507738	7.02582	2.32881	3.03703	4.15242	0.599416	3.48379	4.85839	3.50896	2.74135	16.7353	6.6461	1.73471
100061495	CPTP	ceramide-1-phosphate transfer protein	GLTPD1	protein-coding	80772	CPTP	ceramide-1-phosphate transfer protein	GLTPD1	protein-coding	0.496453	6.15516	0.0131029	0.180981		31.5	121	36	38	38	19	73	163.5	149	19	135	175	367	142	107	76	32		16.6466	11.0832	24.7022	21.3299	19.2941	19.0701	28.3339	31.0346	34.3728	11.3889	22.3958	26.5693	29.2679	27.8051	27.9794	36.0788	27.7554
100067837	PERP	p53 apoptosis effector related to PMP22	-	protein-coding	64065	PERP	p53 apoptosis effector related to PMP22	KCP1|KRTCAP1|PIGPC1|THW|dJ496H19.1	protein-coding	0.465783	6.15274	0.0131209	0.181037		198	1287.5	282	190	246	70	338	835	948	210	923.5	1030	2384.5	805	246	432.5	170		104.635	117.931	193.5	106.65	124.904	70.2582	131.19	158.495	218.694	125.877	153.204	156.379	190.162	157.628	64.3264	205.317	147.451
111775810	LOC111775810	U2 spliceosomal RNA	-	snRNA	6066	RNU2-1	RNA, U2 small nuclear 1		snRNA	-0.890541	6.14746	0.0131601	0.181386		23.3	84.3	7.4	9.4	26.2	2.8	36.6	28.3	14.5	8.9	26.2	7.6	75.2	26.1	65	13.9	1.5		12.3132	7.72161	5.07767	5.27635	13.3027	2.81033	14.2058	5.37174	3.345	5.3348	4.34645	1.15387	5.99714	5.11066	16.9968	6.59863	1.30104
100065699	SNRPD2	small nuclear ribonucleoprotein D2 polypeptide	-	protein-coding	6633	SNRPD2	small nuclear ribonucleoprotein D2 polypeptide	SMD2|SNRPD1|Sm-D2	protein-coding	-0.577766	6.14191	0.0132015	0.181764		30	149	12	17	31	34	42	37	32	21	66	57	139	38	63	16	11		15.8539	13.6479	8.23406	9.54234	15.7399	34.1254	16.3017	7.02313	7.38208	12.5877	10.9491	8.654	11.0851	7.44081	16.4738	7.59554	9.54093
100050032	DCAF4	DDB1 and CUL4 associated factor 4	-	protein-coding	26094	DCAF4	DDB1 and CUL4 associated factor 4	WDR21|WDR21A	protein-coding	0.550109	6.13177	0.0132774	0.182616		14	72	10	14	25	2	20	75	49.5	10	66	80	127	46	42	23.5	10		7.39847	6.59497	6.86171	7.8584	12.6935	2.00738	7.76271	14.2361	11.4192	5.99416	10.9491	12.146	10.1281	9.00729	10.9826	11.156	8.67357
100066871	MIER2	MIER family member 2	-	protein-coding	54531	MIER2	MIER family member 2	KIAA1193|Mi-er2	protein-coding	0.737154	6.12639	0.0133179	0.18298		6	39	6	9	22	3	9	31	22	18	49	47	79	21	22	17	18		3.17077	3.57228	4.11703	5.05183	11.1702	3.01106	3.49322	5.88424	5.07518	10.7895	8.12885	7.13576	6.30018	4.11203	5.75277	8.07026	15.6124
100050515	FAM217A	family with sequence similarity 217 member A	-	protein-coding	222826	FAM217A	family with sequence similarity 217 member A	C6orf146	protein-coding	1.23876	6.12154	0.0133544	0.183289		5	29	2	4	1	0	10	18	19	1	40	11	128	26	34	1	10		2.64231	2.65631	1.37234	2.24526	0.507738	0	3.88136	3.41666	4.38311	0.599416	6.6358	1.67007	10.2079	5.09108	8.89065	0.474721	8.67357
100060018	PITPNA	phosphatidylinositol transfer protein alpha	-	protein-coding	5306	PITPNA	phosphatidylinositol transfer protein alpha	HEL-S-36|PI-TPalpha|PITPN|VIB1A	protein-coding	-0.327399	6.11802	0.013381	0.183461		117	648.5	73	98	134	35	143.5	234	190	82.5	300.5	323	567.5	222	139	93	50		61.8301	59.4006	50.0905	55.0088	68.0369	35.1291	55.6975	44.4165	43.8311	49.4518	49.8514	49.0394	45.2576	43.47	36.3471	44.1491	43.3679
100051361	TFPI2	tissue factor pathway inhibitor 2	-	protein-coding	7980	TFPI2	tissue factor pathway inhibitor 2	PP5|REF1|TFPI-2	protein-coding	0.700372	6.1159	0.0133971	0.183488		32	339	154	64	78	57	110	318	348	101	454	484.5	1208.5	239	45.5	185	55		16.9108	31.0513	105.67	35.9241	39.6036	57.2102	42.6949	60.3609	80.2801	60.541	75.3163	73.559	96.3769	46.7988	11.8978	87.8234	47.7047
100072683	TRAPPC3L	trafficking protein particle complex 3 like	-	protein-coding	100128327	TRAPPC3L	trafficking protein particle complex 3 like	BET3L|bA259P20.2	protein-coding	-0.595039	6.1118	0.0134283	0.183653		238.5	2022.5	59	238	226	46	334.5	428	313	210	595	599	654	368	216	168	45		126.038	185.255	40.4841	133.593	114.749	46.1696	129.831	81.2405	72.206	125.877	98.7075	90.9429	52.1559	72.0584	56.4818	79.7532	39.0311
100060443	LRRC52	leucine rich repeat containing 52	-	protein-coding	440699	LRRC52	leucine rich repeat containing 52	-	protein-coding	-1.53657	6.11042	0.0134387	0.183653		6	34	3	20	17	0	10	11	1	3	94	5	30	4	0	1	5		3.17077	3.11429	2.05851	11.2263	8.63155	0	3.88136	2.08796	0.23069	1.79825	15.5941	0.759123	2.39247	0.783243	0	0.474721	4.33679
100059064	CHIC1	cysteine rich hydrophobic domain 1	-	protein-coding	53344	CHIC1	cysteine rich hydrophobic domain 1	BRX	protein-coding	-0.457679	6.10875	0.0134514	0.183653		238	880.5	71	83	126	80	155	339.5	239	113	238	398	482	236	164	87.5	40		125.774	80.651	48.7182	46.5891	63.975	80.295	60.161	64.442	55.1349	67.734	39.483	60.4262	38.4391	46.2113	42.8843	41.5381	34.6943
100058644	SH3KBP1	SH3 domain containing kinase binding protein 1	-	protein-coding	30011	SH3KBP1	SH3 domain containing kinase binding protein 1	AGMX2|CD2BP3|CIN85|GIG10|HSB-1|HSB1|IMD61|MIG18	protein-coding	-0.488716	6.10456	0.0134834	0.183706		51	179.5	18	21	31	25	43	75	54	29	77	62	142	56	59	22	7		26.9516	16.4416	12.3511	11.7876	15.7399	25.0922	16.6898	14.2361	12.4573	17.3831	12.7739	9.41313	11.3244	10.9654	15.4279	10.4439	6.0715
100071007	VPS39	VPS39 subunit of HOPS complex	-	protein-coding	23339	VPS39	VPS39 subunit of HOPS complex	TLP|VAM6|hVam6p	protein-coding	0.355079	6.10453	0.0134836	0.183706		60.5	404	65	72.5	85	30.5	93	305	219.5	76.5	285	325.5	573.5	266	120.5	94	63		31.972	37.0051	44.6011	40.6953	43.1578	30.6125	36.0966	57.8934	50.6364	45.8553	47.2801	49.4189	45.7361	52.0857	31.5095	44.6238	54.6435
100060777	EPDR1	ependymin related 1	-	protein-coding	54749	EPDR1	ependymin related 1	EPDR|MERP-1|MERP1|UCC1	protein-coding	-0.755766	6.10027	0.0135161	0.183894		16	92	3	6	10	7	15	25	9	8	31	21	30	24	15	2	3		8.45539	8.42691	2.05851	3.36789	5.07738	7.02582	5.82203	4.74536	2.07621	4.79533	5.14274	3.18832	2.39247	4.69946	3.92234	0.949443	2.60207
100059037	RPL26L1	ribosomal protein L26 like 1	-	protein-coding	51121	RPL26L1	ribosomal protein L26 like 1	RPL26P1	protein-coding	-0.409203	6.09882	0.0135272	0.183894		46	316	40	46	31	34	73	106.5	66.5	46	132.5	94	279.5	97	79	50	20		24.3093	28.9446	27.4469	25.8205	15.7399	34.1254	28.3339	20.2152	15.3409	27.5731	21.9811	14.2715	22.2899	18.9936	20.6577	23.7361	17.3471
100070903	CMBL	carboxymethylenebutenolidase homolog	-	protein-coding	134147	CMBL	carboxymethylenebutenolidase homolog	JS-1	protein-coding	-0.390084	6.09619	0.0135474	0.183894		35	262	30	39	50	23	54	119	66	29	89	127	203	76	79	32	13		18.4962	23.9984	20.5851	21.8913	25.3869	23.0848	20.9593	22.5879	15.2255	17.3831	14.7647	19.2817	16.1891	14.8816	20.6577	15.1911	11.2756
100057199	CXHXorf38	chromosome X CXorf38 homolog	-	protein-coding	387521	TMEM189	transmembrane protein 189		protein-coding	0.393197	6.09352	0.0135679	0.183894		34	194	29	28	26	14	54	119	116	24	135	144	341	130	81	44	21		17.9677	17.7698	19.899	15.7168	13.2012	14.0516	20.9593	22.5879	26.76	14.386	22.3958	21.8627	27.1945	25.4554	21.1807	20.8877	18.2145
100064797	ATP6V0A4	ATPase H+ transporting V0 subunit a4	-	protein-coding	50617	ATP6V0A4	ATPase H+ transporting V0 subunit a4	A4|ATP6N1B|ATP6N2|DRTA3|RDRTA2|RTA1C|RTADR|STV1|VPH1|VPP2	protein-coding	1.69364	6.09351	0.0135679	0.183894		13	1	2	1	3	6	4	27	20.5	12	18	28	482.5	33	1	5	18		6.87001	0.0915968	1.37234	0.561314	1.52321	6.02213	1.55254	5.12499	4.72914	7.19299	2.98611	4.25109	38.479	6.46175	0.26149	2.37361	15.6124
100051126	TASP1	taspase 1	-	protein-coding	55617	TASP1	taspase 1	C20orf13|SULEHS|dJ585I14.2	protein-coding	0.461306	6.08636	0.0136229	0.184448		50	316	44	35	31	16	70	135	120	53	143	237	385.8	214	194	61	47		26.4231	28.9446	30.1915	19.646	15.7399	16.059	27.1695	25.6249	27.6828	31.769	23.723	35.9824	30.7672	41.9035	50.729	28.958	40.7658
100070873	ZNF827	zinc finger protein 827	-	protein-coding	152485	ZNF827	zinc finger protein 827	-	protein-coding	-0.36505	6.0789	0.0136806	0.184922		102	805	69	119	148	64	198	261	196	92	273	398	466	329	232	102	51		53.9031	73.7355	47.3458	66.7964	75.1453	64.236	76.8509	49.5415	45.2152	55.1462	45.2893	60.4262	37.1631	64.4217	60.6656	48.4216	44.2352
100050522	MIDEAS	mitotic deacetylase associated SANT domain protein	ELMSAN1	protein-coding	91748	MIDEAS	mitotic deacetylase associated SANT domain protein	C14orf117|C14orf43|ELMSAN1|LSR68|c14_5541	protein-coding	0.407968	6.07702	0.0136952	0.184922		43	271	58.5	46	47	23	94	164	171	48	219	256	420	166	166	114	40		22.7239	24.8227	40.141	25.8205	23.8637	23.0848	36.4847	31.1295	39.448	28.772	36.331	38.8671	33.4946	32.5046	43.4073	54.1182	34.6943
100050990	IRF2	interferon regulatory factor 2	-	protein-coding	3660	IRF2	interferon regulatory factor 2	IRF-2	protein-coding	0.311493	6.07391	0.0137193	0.184922		127.5	596.5	117	109	127	74	164	472.7	377	95	481	518	1102	434.5	301	175	94		67.3789	54.6375	80.2821	61.1833	64.4828	74.2729	63.6542	89.7252	86.9701	56.9445	79.7955	78.6452	87.8836	85.0798	78.7084	83.0762	81.5316
100071896	NF1	neurofibromin 1	-	protein-coding	4763	NF1	neurofibromin 1	NFNS|VRNF|WSS	protein-coding	0.401508	6.07337	0.0137235	0.184922		645.5	3645.7	670.5	732.5	860.5	338	801.5	2400	2754.7	788.5	2540.8	4338.2	6509.7	2025.5	1400	1171	573		341.122	333.935	460.078	411.163	436.909	339.247	311.091	455.554	635.482	472.639	421.506	658.646	519.143	396.615	366.085	555.899	496.996
100051013	TUBB	tubulin beta class I	-	protein-coding	203068	TUBB	tubulin beta class I	CDCBM6|CSCSC1|M40|OK/SW-cl.56|TUBB1|TUBB5	protein-coding	-0.550546	6.07266	0.013729	0.184922		175	1164.5	130	154	151	601.5	279	355	257	134	436	443	622	309.5	1011.5	187	47		92.4809	106.665	89.2023	86.4424	76.6685	603.718	108.29	67.3841	59.2873	80.3217	72.3302	67.2583	49.604	60.6034	264.497	88.7729	40.7658
111774817	LOC111774817	immunoglobulin lambda constant 7-like	-	other	28834	IGLC7	immunoglobulin lambda constant 7		other	-1.8505	6.06937	0.0137546	0.185005		2.7	8	0	8	13.5	5.9	1.3	0.4	26.6	0.3	6.9	0	21.3	4	0.5	1.7	0		1.42685	0.732775	0	4.49051	6.85447	5.92176	0.504576	0.0759257	6.13635	0.179825	1.14468	0	1.69866	0.783243	0.130745	0.807026	0
102150305	LOC102150305	uncharacterized LOC102150305	-	ncRNA						0.975918	6.06823	0.0137635	0.185005		13	51	8	1	24	3	12.5	43	46.5	9	68.5	187.5	153	36	7	34	9		6.87001	4.67144	5.48937	0.561314	12.1857	3.01106	4.8517	8.16201	10.7271	5.39474	11.3638	28.4671	12.2016	7.04919	1.83043	16.1405	7.80622
100069591	CPVL	carboxypeptidase vitellogenic like	-	protein-coding	54504	CPVL	carboxypeptidase vitellogenic like	HVLP	protein-coding	-0.765001	6.06629	0.0137786	0.185017		130	2440.5	103	135.5	352.5	255.5	539	572.5	435	158.5	443	1332	918.5	732	142	185	33		68.7001	223.542	70.6757	76.0581	178.978	256.442	209.205	108.669	100.35	95.0074	73.4915	202.23	73.2496	143.333	37.1315	87.8234	28.6228
100059962	YWHAE	tyrosine 3-monooxygenase/tryptophan 5-monooxygenase activation protein epsilon	-	protein-coding	7531	YWHAE	tyrosine 3-monooxygenase/tryptophan 5-monooxygenase activation protein epsilon	14-3-3E|HEL2|KCIP-1|MDCR|MDS	protein-coding	-0.330454	6.05239	0.0138875	0.186287		622.5	3399.5	358	401.5	532	337.5	679	1172.5	762	423	1440.5	1473	2909	1037.5	1053	411.2	269.5		328.968	311.383	245.649	225.368	270.117	338.745	263.544	222.557	175.786	253.553	238.972	223.638	231.99	203.154	275.349	195.205	233.753
100147121	KCTD11	potassium channel tetramerization domain containing 11	-	protein-coding	147040	KCTD11	potassium channel tetramerization domain containing 11	C17orf36|KCASH1|REN|REN/KCTD11	protein-coding	0.577059	6.05022	0.0139045	0.186324		10	56	8.5	14	18	2	12	34	46	17	44	64	93	36	31	19	14		5.28462	5.12942	5.83246	7.8584	9.13929	2.00738	4.65763	6.45369	10.6117	10.1901	7.29938	9.71678	7.41667	7.04919	8.10618	9.0197	12.143
102149412	LOC102149412	uncharacterized LOC102149412	-	ncRNA						0.511421	6.04435	0.0139509	0.186567		40.5	330.5	47	67	55.5	13	91	212.5	128	65.5	195.5	243	495.3	157.5	336	118.5	69.5		21.4027	30.2728	32.2501	37.6081	28.1795	13.0479	35.3203	40.3355	29.5283	39.2617	32.4325	36.8934	39.4998	30.8402	87.8605	56.2545	60.2813
100069947	MPHOSPH6	M-phase phosphoprotein 6	-	protein-coding	10200	MPHOSPH6	M-phase phosphoprotein 6	MPP|MPP-6|MPP6	protein-coding	-0.458532	6.04429	0.0139514	0.186567		48	250.5	27	33	47	22	38	87	43	25	120	74.5	220.5	64	75	24	21		25.3662	22.945	18.5266	18.5234	23.8637	22.0811	14.7492	16.5138	9.91967	14.9854	19.9074	11.3109	17.5847	12.5319	19.6117	11.3933	18.2145
100629249	TOMM6	translocase of outer mitochondrial membrane 6	-	protein-coding	100188893	TOMM6	translocase of outer mitochondrial membrane 6	OBTP|TOM6	protein-coding	-0.435237	6.03773	0.0140033	0.18707		21	134	21	18	25	11	31	41	41	18	44	62	103	53	35	18	10		11.0977	12.274	14.4096	10.1037	12.6935	11.0406	12.0322	7.78239	9.45829	10.7895	7.29938	9.41313	8.21416	10.378	9.15214	8.54498	8.67357
100068997	NDRG1	N-myc downstream regulated 1	-	protein-coding	10397	NDRG1	N-myc downstream regulated 1	CAP43|CMT4D|DRG-1|DRG1|GC4|HMSNL|NDR1|NMSL|PROXY1|RIT42|RTP|TARG1|TDD5	protein-coding	0.704581	6.03412	0.0140319	0.18726		52	361	498.5	122	104.5	122	201	488.5	633	135	548.5	588	1168.5	517	581	353	81		27.48	33.0665	342.056	68.4803	53.0587	122.45	78.0153	92.7243	146.027	80.9211	90.9934	89.2729	93.1869	101.234	151.925	167.577	70.256
102149361	LOC102149361	uncharacterized LOC102149361	-	ncRNA						0.727242	6.03117	0.0140555	0.187382		6	35	4	7	17	1	7	45.5	23	12	33	43	62.3	27	15	8	3		3.17077	3.20589	2.74469	3.9292	8.63155	1.00369	2.71695	8.63655	5.30587	7.19299	5.47453	6.52846	4.96837	5.28689	3.92234	3.79777	2.60207
100050382	SLC45A3	solute carrier family 45 member 3	-	protein-coding	85414	SLC45A3	solute carrier family 45 member 3	IPCA-2|IPCA-6|IPCA-8|IPCA6|PCANAP2|PCANAP6|PCANAP8|PRST	protein-coding	1.34259	6.02901	0.0140727	0.18742		1	8	2	4	3	24.3	3.5	9	9	4	26	15	65	6	30	9	17		0.528462	0.732775	1.37234	2.24526	1.52321	24.3896	1.35847	1.70833	2.07621	2.39766	4.31327	2.27737	5.1837	1.17486	7.84469	4.27249	14.7451
100063327	AGBL4	ATP/GTP binding protein like 4	-	protein-coding	84871	AGBL4	ATP/GTP binding protein like 4	CCP6	protein-coding	1.67962	6.02005	0.0141443	0.188181		1	2	0	1	4	7	2	9	2	3	21	11	71.5	4	5	6	8		0.528462	0.183194	0	0.561314	2.03095	7.02582	0.776271	1.70833	0.46138	1.79825	3.48379	1.67007	5.70206	0.783243	1.30745	2.84833	6.93886
100061488	PDGFD	platelet derived growth factor D	-	protein-coding	80310	PDGFD	platelet derived growth factor D	IEGF|MSTP036|SCDGF-B|SCDGFB	protein-coding	-0.880343	6.01547	0.014181	0.188478		56	572	12	47	28	79	75	57	56	14	168	114	96	98	432	42	13		29.5939	52.3934	8.23406	26.3818	14.2167	79.2913	29.1102	10.8194	12.9186	8.39182	27.8704	17.308	7.65592	19.1895	112.964	19.9383	11.2756
100066096	TSTD3	thiosulfate sulfurtransferase like domain containing 3	-	protein-coding	100130890	TSTD3	thiosulfate sulfurtransferase like domain containing 3	-	protein-coding	-0.400864	6.00837	0.0142382	0.188682		56	424	24	69	48	34	69	134	99	36	163	159	259.5	139	67	47	27		29.5939	38.8371	16.4681	38.7307	24.3714	34.1254	26.7814	25.4351	22.8383	21.579	27.0409	24.1401	20.6949	27.2177	17.5198	22.3119	23.4187
100034221	CD44	CD44 molecule	-	protein-coding	960	CD44	CD44 molecule (Indian blood group)	CDW44|CSPG8|ECMR-III|HCELL|HUTCH-I|IN|LHR|MC56|MDU2|MDU3|MIC4|Pgp1	protein-coding	0.62853	6.00826	0.0142391	0.188682		12	70	12	9	7	27	15	60	47	16	41	52	121	49	52	12	16		6.34154	6.41178	8.23406	5.05183	3.55417	27.0996	5.82203	11.3889	10.8424	9.59065	6.80169	7.89488	9.64965	9.59473	13.5975	5.69666	13.8777
100062282	LOC100062282	uncharacterized LOC100062282	-	protein-coding						1.11974	6.00816	0.0142399	0.188682		9	30	6	5	21	3	3	52	4	19	37	49	60	14	52	40	8		4.75616	2.74791	4.11703	2.80657	10.6625	3.01106	1.16441	9.87034	0.92276	11.3889	6.13811	7.43941	4.78495	2.74135	13.5975	18.9889	6.93886
100064603	AGK	acylglycerol kinase	-	protein-coding	55750	AGK	acylglycerol kinase	CATC5|CTRCT38|MTDPS10|MULK	protein-coding	-0.431215	6.00467	0.014268	0.188863		38	176.5	16	27	35	21	34	77	57	20	52	87	133	68	50	21	12		20.0816	16.1668	10.9787	15.1555	17.7708	21.0774	13.1966	14.6157	13.1493	11.9883	8.62654	13.2087	10.6066	13.3151	13.0745	9.96915	10.4083
111775683	LOC111775683	60S ribosomal protein L36a-like	-	pseudo	6173	RPL36A	ribosomal protein L36a	L36A|L44L|MIG6|RPL44	protein-coding	0.398792	5.97482	0.0145116	0.191863		57	235	38	35	39	13	84	155	137	37	168	201	448	145	137	71	39		30.1223	21.5253	26.0745	19.646	19.8018	13.0479	32.6034	29.4212	31.6045	22.1784	27.8704	30.5167	35.7276	28.3926	35.8241	33.7052	33.8269
100070257	CADM4	cell adhesion molecule 4	-	protein-coding	199731	CADM4	cell adhesion molecule 4	IGSF4C|NECL4|Necl-4|TSLL2|synCAM4	protein-coding	-0.744581	5.9733	0.0145241	0.191863		9	79	6	8	9	21	9	11	14	3	22	19	41	12	13	13	7		4.75616	7.23615	4.11703	4.49051	4.56964	21.0774	3.49322	2.08796	3.22966	1.79825	3.64969	2.88467	3.26972	2.34973	3.39936	6.17138	6.0715
100067831	ZNF655	zinc finger protein 655	-	protein-coding	79027	ZNF655	zinc finger protein 655	VIK|VIK-1	protein-coding	0.337696	5.9675	0.014572	0.191918		240	928	187	169	188	82	247	802	616	203	757	690	1766	709	361	293	132		126.831	85.0019	128.314	94.8621	95.4548	82.3024	95.8695	152.231	142.105	121.681	125.582	104.759	140.837	138.83	94.3977	139.093	114.491
100629131	LIF	LIF interleukin 6 family cytokine	-	protein-coding	3976	LIF	LIF interleukin 6 family cytokine	CDF|DIA|HILDA|MLPLI	protein-coding	1.68804	5.96707	0.0145755	0.191918		1	4	2	0	1	14	2	9	26	3	6	6	90	12	1	4	4		0.528462	0.366387	1.37234	0	0.507738	14.0516	0.776271	1.70833	5.99794	1.79825	0.99537	0.910948	7.17742	2.34973	0.26149	1.89889	3.46943
100060679	ELF5	E74 like ETS transcription factor 5	-	protein-coding	2001	ELF5	E74 like ETS transcription factor 5	ESE2	protein-coding	1.3936	5.9666	0.0145793	0.191918		1	5	4	2	2	6	1	12	7	1	27	14	37	4	20	4	5		0.528462	0.457984	2.74469	1.12263	1.01548	6.02213	0.388136	2.27777	1.61483	0.599416	4.47916	2.12554	2.95072	0.783243	5.22979	1.89889	4.33679
100053071	GPR68	G protein-coupled receptor 68	-	protein-coding	8111	GPR68	G protein-coupled receptor 68	AI2A6|GPR12A|OGR1	protein-coding	0.957007	5.96565	0.0145872	0.191918		20	20	4	15	3	3	7	17	24	16	38	26	72	29	38	6	12		10.5692	1.83194	2.74469	8.41971	1.52321	3.01106	2.71695	3.22684	5.53656	9.59065	6.30401	3.94744	5.74194	5.67851	9.9366	2.84833	10.4083
106780875	LOC106780875	tripartite motif-containing protein 34-like	-	protein-coding	53840	TRIM34	tripartite motif containing 34	IFP1|RNF21	protein-coding	0.508499	5.96196	0.0146178	0.191992		19	128.5	32.5	29.5	16	7.5	32.5	92	127	26.5	104.5	137	182	70	62	38.5	15		10.0408	11.7702	22.3006	16.5588	8.12381	7.52766	12.6144	17.4629	29.2976	15.8845	17.336	20.8	14.5143	13.7068	16.2124	18.2768	13.0104
100147563	SOWAHB	sosondowah ankyrin repeat domain family member B	-	protein-coding	345079	SOWAHB	sosondowah ankyrin repeat domain family member B	ANKRD56	protein-coding	0.832124	5.96126	0.0146236	0.191992		3	35	5	5	2	2	16	34	24	10	21	39	43	30	12	22	3		1.58539	3.20589	3.43086	2.80657	1.01548	2.00738	6.21017	6.45369	5.53656	5.99416	3.48379	5.92116	3.42921	5.87432	3.13788	10.4439	2.60207
100629298	MEX3D	mex-3 RNA binding family member D	-	protein-coding	399664	MEX3D	mex-3 RNA binding family member D	MEX-3D|MEX3|OK/SW-cl.4|RKHD1|RNF193|TINO	protein-coding	-0.633193	5.95854	0.0146462	0.191992		22	115	22	26	33	34	36	41	35	30	70	29	127	36	62	19	9		11.6262	10.5336	15.0958	14.5942	16.7554	34.1254	13.9729	7.78239	8.07415	17.9825	11.6126	4.40291	10.1281	7.04919	16.2124	9.0197	7.80622
100051035	GRN	granulin precursor	-	protein-coding	2896	GRN	granulin precursor	CLN11|GEP|GP88|PCDGF|PEPI|PGRN	protein-coding	-0.450683	5.95786	0.0146518	0.191992		317.5	1485	257.5	367.5	388.5	275.8	352.5	857.5	610	212	1187.5	705.5	1482.5	740.5	184.5	245.5	155		167.787	136.021	176.689	206.283	197.256	276.817	136.818	162.766	140.721	127.076	197	107.112	118.228	144.998	48.2448	116.544	134.44
100059239	LOC100059239	complement C4-A	C4A	protein-coding	721	C4B	complement C4B (Chido blood group)		protein-coding	1.04622	5.95218	0.0146991	0.192302		12	33	59	5	11	70	22	59	82	11	72	38	248	81	48	43	38		6.34154	3.0227	40.4841	2.80657	5.58512	70.2582	8.53898	11.199	18.9166	6.59357	11.9444	5.76934	19.7778	15.8607	12.5515	20.413	32.9596
100053546	FKBP5	FKBP prolyl isomerase 5	-	protein-coding	2289	FKBP5	FKBP prolyl isomerase 5	AIG6|FKBP51|FKBP54|P54|PPIase|Ptg-10	protein-coding	0.766954	5.95147	0.014705	0.192302		575.3	2730.3	825	589	614	95	700.5	2374.5	3115.7	562	2304	4035.8	8108.5	2307	177	1267.5	665.8		304.024	250.087	566.091	330.614	311.751	95.3504	271.889	450.714	718.761	336.872	382.222	612.734	646.646	451.735	46.2837	601.709	577.487
100052689	LOC100052689	granzyme B	-	protein-coding	3002	GZMB	granzyme B		protein-coding	2.23693	5.93389	0.0148525	0.193671		1	1	3.5	6.5	0	1	0	5.5	3.5	3	55.5	2	131.8	0	19.5	8	6.5		0.528462	0.0915968	2.4016	3.64854	0	1.00369	0	1.04398	0.807415	1.79825	9.20717	0.303649	10.5109	0	5.09905	3.79777	5.63782
100061701	DAGLB	diacylglycerol lipase beta	-	protein-coding	221955	DAGLB	diacylglycerol lipase beta	DAGLBETA|KCCR13L	protein-coding	0.513966	5.93373	0.0148538	0.193671		10	63	12	14	11	4	22	46	47	16	48	69	106	42	29	26	12		5.28462	5.7706	8.23406	7.8584	5.58512	4.01475	8.53898	8.73146	10.8424	9.59065	7.96296	10.4759	8.45341	8.22405	7.5832	12.3428	10.4083
100054739	ERBB2	erb-b2 receptor tyrosine kinase 2	HER2	protein-coding	2064	ERBB2	erb-b2 receptor tyrosine kinase 2	CD340|HER-2|HER-2/neu|HER2|MLN 19|NEU|NGL|TKR1	protein-coding	0.396245	5.93331	0.0148573	0.193671		95.8	419.5	98	92	116	66	149	334	310.5	77	422.5	432	981.5	334	310	188	145		50.6267	38.4249	67.2448	51.6409	58.8976	66.2434	57.8322	63.398	71.6292	46.155	70.0906	65.5882	78.2738	65.4008	81.0618	89.2476	125.767
100072864	MCUB	mitochondrial calcium uniporter dominant negative subunit beta	-	protein-coding	55013	MCUB	mitochondrial calcium uniporter dominant negative subunit beta	CCDC109B	protein-coding	0.474802	5.9319	0.0148692	0.193671		27	123.5	17	26	17	18	32	127	78	32	87	87	225.5	61	86.5	40	20		14.2685	11.3122	11.6649	14.5942	8.63155	18.0664	12.4203	24.1064	17.9938	19.1813	14.4329	13.2087	17.9834	11.9445	22.6188	18.9889	17.3471
100070149	KIAA1522	KIAA1522	-	protein-coding	57648	KIAA1522	KIAA1522	-	protein-coding	0.324163	5.92973	0.0148875	0.193716		67	348	44	62	67	36	82	201	199	70	266.5	241.5	442	210	176	83	61		35.407	31.8757	30.1915	34.8015	34.0185	36.1328	31.8271	38.1527	45.9073	41.9591	44.211	36.6656	35.2491	41.1203	46.0222	39.4019	52.9088
100066380	UHRF1BP1L	UHRF1 binding protein 1 like	-	protein-coding	23074	UHRF1BP1L	UHRF1 binding protein 1 like	SHIP164	protein-coding	0.315342	5.92172	0.0149553	0.194404		303	2247.5	326	348	330.5	203	512	1531.5	1137	378	1297	1804	3200	1228	836	498	211		160.124	205.864	223.692	195.337	167.808	203.749	198.725	290.701	262.294	226.579	215.166	273.892	255.197	240.456	218.605	236.411	183.012
102151014	LOC102151014	uncharacterized LOC102151014	-	ncRNA						0.494526	5.9192	0.0149768	0.194489		62	306	52	30	60	13	91	214	127	35	183	276	516	200	195	98	75		32.7646	28.0286	35.6809	16.8394	30.4643	13.0479	35.3203	40.6203	29.2976	20.9795	30.3588	41.9036	41.1506	39.1621	50.9905	46.5227	65.0518
100009681	LUM	lumican	-	protein-coding	4060	LUM	lumican	LDC|SLRR2D	protein-coding	-0.638779	5.91089	0.0150475	0.194991		68	853	32	85	32	68	154	141	148	61	253	150	337	163	188	31	23		35.9354	78.1321	21.9575	47.7117	16.2476	68.2508	59.7729	26.7638	34.1421	36.5644	41.9714	22.7737	26.8755	31.9172	49.16	14.7164	19.9492
100070166	ATP2C2	ATPase secretory pathway Ca2+ transporting 2	-	protein-coding	9914	ATP2C2	ATPase secretory pathway Ca2+ transporting 2	SPCA2	protein-coding	0.64581	5.90985	0.0150565	0.194991		23	71.5	13	9	25	26	11	49	58	18	92	75	202.5	54	60	31	32		12.1546	6.54917	8.92023	5.05183	12.6935	26.0959	4.26949	9.3009	13.38	10.7895	15.2623	11.3868	16.1492	10.5738	15.6894	14.7164	27.7554
100057367	NUDT15	nudix hydrolase 15	-	protein-coding	55270	NUDT15	nudix hydrolase 15	MTH2|NUDT15D	protein-coding	-0.407823	5.9094	0.0150603	0.194991		67	450	49	58	90	26	71	147	110	50	188	268	338	131	75	45	21		35.407	41.2186	33.6224	32.5562	45.6964	26.0959	27.5576	27.9027	25.3759	29.9708	31.1882	40.689	26.9552	25.6512	19.6117	21.3625	18.2145
100059045	NAPB	NSF attachment protein beta	-	protein-coding	63908	NAPB	NSF attachment protein beta	SNAP-BETA|SNAPB	protein-coding	0.423179	5.90475	0.0151001	0.195215		53	311	44	55	46	22	77	208	133	38	177	303	484.5	174	279	83	46		28.0085	28.4866	30.1915	30.8723	23.356	22.0811	29.8864	39.4814	30.6818	22.7778	29.3634	46.0029	38.6385	34.0711	72.9556	39.4019	39.8984
100058497	CINP	cyclin dependent kinase 2 interacting protein	-	protein-coding	51550	CINP	cyclin dependent kinase 2 interacting protein	-	protein-coding	-0.547645	5.90291	0.0151159	0.195215		19	138	20	20	19	8	23	45	27	19	35	35	98	54	17	13	12		10.0408	12.6404	13.7234	11.2263	9.64703	8.0295	8.92712	8.54164	6.22863	11.3889	5.80632	5.31386	7.81542	10.5738	4.44532	6.17138	10.4083
111771950	LOC111771950	translation initiation factor IF-2-like	-	protein-coding	100129098	LOC100129098	translation initiation factor IF-2	-	protein-coding	-0.606049	5.90199	0.0151238	0.195215		29	107.7	23.2	41.3	20.2	7	37.2	68.7	26.3	16.5	38.3	58.2	89.8	73.3	25	15	12		15.3254	9.86498	15.9192	23.1823	10.2563	7.02582	14.4386	13.0402	6.06715	9.89036	6.35378	8.83619	7.16147	14.3529	6.53724	7.12082	10.4083
100067289	ARPC5L	actin related protein 2/3 complex subunit 5 like	-	protein-coding	81873	ARPC5L	actin related protein 2/3 complex subunit 5 like	ARC16-2	protein-coding	-0.485858	5.90038	0.0151376	0.195215		30	164	16	24	33	11	24	61	47	24	71	59	99	42	32	18	5		15.8539	15.0219	10.9787	13.4715	16.7554	11.0406	9.31525	11.5787	10.8424	14.386	11.7785	8.95765	7.89517	8.22405	8.36767	8.54498	4.33679
100063854	MALL	mal, T cell differentiation protein like	-	protein-coding	7851	MALL	mal, T cell differentiation protein like	BENE	protein-coding	1.04762	5.89597	0.0151756	0.195511		10	11	3	7	8	6	2	12	25	24	49	31	104	29	8	10.5	14		5.28462	1.00757	2.05851	3.9292	4.06191	6.02213	0.776271	2.27777	5.76725	14.386	8.12885	4.70656	8.29391	5.67851	2.09192	4.98457	12.143
100068225	VCP	valosin containing protein	-	protein-coding	7415	VCP	valosin containing protein	CDC48|TERA|p97	protein-coding	-0.296468	5.88845	0.0152405	0.196153		365.5	2155.5	205	304	323	187	407	688	575	303	826	949.5	1650.5	772.5	503	264	180.5		193.153	197.437	140.665	170.64	163.999	187.69	157.971	130.592	132.647	181.623	137.029	144.157	131.626	151.264	131.529	125.326	156.558
100051382	PPP1R15A	protein phosphatase 1 regulatory subunit 15A	-	protein-coding	23645	PPP1R15A	protein phosphatase 1 regulatory subunit 15A	GADD34	protein-coding	0.492934	5.88254	0.0152917	0.196429		26	142	25	26	40	18	40	98.3	159	19	122	173	195.3	116	79	66	29		13.74	13.0068	17.1543	14.5942	20.3095	18.0664	15.5254	18.6587	36.6797	11.3889	20.2392	26.2657	15.575	22.714	20.6577	31.3316	25.1534
111775742	LOC111775742	uncharacterized LOC111775742	-	ncRNA						0.966295	5.8825	0.0152921	0.196429		1.5	12.5	6	4.5	2.5	0	7.6	13	27.2	4	18	24	47	10.5	17	6.5	3		0.792693	1.14496	4.11703	2.52591	1.26935	0	2.94983	2.46759	6.27477	2.39766	2.98611	3.64379	3.74821	2.05601	4.44532	3.08569	2.60207
100052170	ATP5PD	ATP synthase peripheral stalk subunit d	ATP5H	protein-coding	10476	ATP5PD	ATP synthase peripheral stalk subunit d	APT5H|ATP5H|ATPQ	protein-coding	-0.375474	5.88057	0.0153089	0.196452		87	417	49	49	52	45	81	130	103.5	45	181	134	371	140	125.5	54	37		45.9762	38.1959	33.6224	27.5044	26.4024	45.166	31.439	24.6759	23.8764	26.9737	30.027	20.3445	29.5869	27.4135	32.8169	25.635	32.0922
100058329	LOC100058329	glutathione S-transferase Mu 1	-	protein-coding	2948	GSTM4	glutathione S-transferase mu 4		protein-coding	-0.752913	5.87759	0.0153348	0.196459		618.9	1801	290.8	382	178	41	420.1	1005.8	501.8	247.3	343.3	667.6	597.5	913.8	197	203.4	69.5		327.065	164.966	199.539	214.422	90.3774	41.1512	163.056	190.915	115.76	148.235	56.9517	101.358	47.6501	178.932	51.5135	96.5583	60.2813
100051687	PBRM1	polybromo 1	-	protein-coding	55193	PBRM1	polybromo 1	BAF180|PB1	protein-coding	-0.304019	5.87704	0.0153396	0.196459		319	2176.5	167	290	352	167	433	696.5	573	286	884	982	1588	620	503	263	149		168.579	199.361	114.591	162.781	178.724	167.616	168.063	132.206	132.185	171.433	146.651	149.092	126.642	121.403	131.529	124.852	129.236
100050080	COPG1	COPI coat complex subunit gamma 1	COPG	protein-coding	22820	COPG1	COPI coat complex subunit gamma 1	COPG	protein-coding	-0.33042	5.86775	0.0154207	0.197303		355.5	2054.8	232.5	260.5	395.5	92.5	435.5	677	567.5	213.5	834.5	1013.5	1463.5	711	402	334.5	165.5		187.868	188.213	159.535	146.222	200.811	92.8411	169.033	128.504	130.917	127.975	138.439	153.874	116.713	139.221	105.119	158.794	143.548
100068709	COMMD7	COMM domain containing 7	-	protein-coding	149951	COMMD7	COMM domain containing 7	C20orf92|dJ1085F17.3	protein-coding	-0.344016	5.86599	0.0154361	0.197307		88	325.5	56	76	89.5	38	75.5	149.5	133	43	176.5	212	343	158.5	121.5	72	33		46.5047	29.8148	38.4256	42.6599	45.4426	38.1401	29.3042	28.3772	30.6818	25.7749	29.2805	32.1868	27.354	31.036	31.771	34.1799	28.6228
100062967	MYRFL	myelin regulatory factor like	-	protein-coding	196446	MYRFL	myelin regulatory factor like	C12orf15|C12orf28|bcm1377	protein-coding	1.4529	5.86049	0.0154845	0.197593		2	22	6	3	4	1	4	176.5	50	36	10	56	34	15	1	5	3		1.05692	2.01513	4.11703	1.68394	2.03095	1.00369	1.55254	33.5022	11.5345	21.579	1.65895	8.50218	2.71147	2.93716	0.26149	2.37361	2.60207
100071256	SLC5A6	solute carrier family 5 member 6	-	protein-coding	8884	SLC5A6	solute carrier family 5 member 6	NERIB|SMVT	protein-coding	0.670726	5.85999	0.0154888	0.197593		51.5	159.5	48	34.5	50.5	14	31.5	132	170	51	223.5	116.5	787	169.5	63.5	64.5	135.5		27.2158	14.6097	32.9362	19.3653	25.6408	14.0516	12.2263	25.0555	39.2173	30.5702	37.0775	17.6876	62.7626	33.1899	16.6046	30.6195	117.527
100052808	ITPR1	inositol 1,4,5-trisphosphate receptor type 1	-	protein-coding	3708	ITPR1	inositol 1,4,5-trisphosphate receptor type 1	ACV|CLA4|INSP3R1|IP3R|IP3R1|PPP1R94|SCA15|SCA16|SCA29	protein-coding	0.582451	5.85335	0.0155474	0.198146		281.5	708.5	63	121	96	73	202	770	350	146	459	676	2592.5	417.5	289	162	326.5		148.762	64.8964	43.2288	67.919	48.7429	73.2692	78.4034	146.157	80.7415	87.5147	76.1458	102.633	206.75	81.751	75.5705	76.9049	283.192
100051903	LOC100051903	cationic amino acid transporter 4	-	protein-coding	6545	SLC7A4	solute carrier family 7 member 4		protein-coding	-0.779037	5.85109	0.0155674	0.198207		13	110	7	18	16	2	17	33	30	3	36	30	34.5	32	7	4	2		6.87001	10.0757	4.8032	10.1037	8.12381	2.00738	6.59831	6.26387	6.9207	1.79825	5.97222	4.55474	2.75135	6.26594	1.83043	1.89889	1.73471
100070522	LTBP1	latent transforming growth factor beta binding protein 1	-	protein-coding	4052	LTBP1	latent transforming growth factor beta binding protein 1	-	protein-coding	0.770429	5.84571	0.0156151	0.198619		8	32	2	9	4	16	5	27	24	14	40	15	67	28	22	11	5		4.2277	2.9311	1.37234	5.05183	2.03095	16.059	1.94068	5.12499	5.53656	8.39182	6.6358	2.27737	5.34319	5.4827	5.75277	5.22193	4.33679
100057349	ZNF449	zinc finger protein 449	-	protein-coding	203523	ZNF449	zinc finger protein 449	ZSCAN19	protein-coding	0.578064	5.84019	0.0156641	0.199049		19	89.5	18.5	18	20	2	19	60.5	52.5	23.5	46	118.5	226	54	36	36	18.5		10.0408	8.19792	12.6942	10.1037	10.1548	2.00738	7.37458	11.4838	12.1112	14.0863	7.63117	17.9912	18.0233	10.5738	9.41363	17.09	16.0461
100067486	GNB2	G protein subunit beta 2	-	protein-coding	2783	GNB2	G protein subunit beta 2	-	protein-coding	-0.470783	5.83451	0.0157148	0.199499		60	430	78	91	119	14	136	196	164	50	255	246	330	181.5	72	70	28		31.7077	39.3866	53.5214	51.0796	60.4209	14.0516	52.7864	37.2036	37.8332	29.9708	42.3032	37.3489	26.3172	35.5396	18.8273	33.2305	24.286
111772120	LOC111772120	uncharacterized LOC111772120	-	ncRNA						0.940488	5.83278	0.0157303	0.1995		4.4	25.8	2.9	7.6	6	2.6	5.2	12.1	9.5	7.4	26.3	10.9	99.1	25	31.4	14.6	11.5		2.32523	2.3632	1.9899	4.26599	3.04643	2.60959	2.01831	2.29675	2.19155	4.43568	4.36304	1.65489	7.90314	4.89527	8.21077	6.93093	9.97461
100062946	SKP1	S-phase kinase associated protein 1	-	protein-coding	6500	SKP1	S-phase kinase associated protein 1	EMC19|OCP-II|OCP2|SKP1A|TCEB1L|p19A	protein-coding	-0.341448	5.82709	0.0157812	0.199951		512	2002.5	238.5	412.5	369	150	412	833.5	570.5	261.5	1210.5	977.5	2033.5	645	546	297.5	146		270.573	183.423	163.652	231.542	187.355	150.553	159.912	158.21	131.609	156.747	200.816	148.409	162.17	126.298	142.773	141.23	126.634
100065762	INPP5F	inositol polyphosphate-5-phosphatase F	-	protein-coding	22876	INPP5F	inositol polyphosphate-5-phosphatase F	MSTP007|MSTPO47|SAC2|hSAC2	protein-coding	0.566265	5.81978	0.015847	0.20059		23	113	15	16	15	17	19	99	88	16	92	104	285	50	38	23	19		12.1546	10.3504	10.2926	8.98103	7.61607	17.0627	7.37458	18.7916	20.3007	9.59065	15.2623	15.7898	22.7285	9.79054	9.9366	10.9186	16.4798
100058492	UBXN10	UBX domain protein 10	-	protein-coding	127733	UBXN10	UBX domain protein 10	UBXD3	protein-coding	-0.6061	5.80719	0.0159608	0.201792		230	1457	73	267	247	41	369	497	221	241	742	409	817	462	214	81	81		121.546	133.457	50.0905	149.871	125.411	41.1512	143.222	94.3377	50.9825	144.459	123.094	62.0963	65.1551	90.4646	55.9588	38.4524	70.256
100055637	MED13L	mediator complex subunit 13L	-	protein-coding	23389	MED13L	mediator complex subunit 13L	MRFACD|PROSIT240|THRAP2|TRAP240L	protein-coding	0.312034	5.80585	0.015973	0.201792		313	1621	326	269	298	191.5	495	1088	1066	376.5	1050.5	1395	2526.5	1130	795	515	246		165.409	148.478	223.692	150.994	151.306	192.206	192.127	206.518	245.916	225.68	174.273	211.795	201.486	221.266	207.884	244.481	213.37
100055812	AMPD3	adenosine monophosphate deaminase 3	-	protein-coding	272	AMPD3	adenosine monophosphate deaminase 3	-	protein-coding	1.19123	5.79432	0.0160781	0.202704		15	9	3	3	10	1	2	31	11	14	35	21	67	8	15	3	7		7.92693	0.824372	2.05851	1.68394	5.07738	1.00369	0.776271	5.88424	2.53759	8.39182	5.80632	3.18832	5.34319	1.56649	3.92234	1.42416	6.0715
100055525	ATP6V1B2	ATPase H+ transporting V1 subunit B2	-	protein-coding	526	ATP6V1B2	ATPase H+ transporting V1 subunit B2	ATP6B1B2|ATP6B2|DOOD|HO57|VATB|VPP3|Vma2|ZLS2	protein-coding	-0.402815	5.7937	0.0160837	0.202704		405	2114.5	195.5	245.5	285	122	484.5	980.5	508	298.5	749	895.5	1383.5	701.5	316	224	103		214.027	193.682	134.147	137.803	144.705	122.45	188.052	186.113	117.191	178.926	124.255	135.959	110.333	137.361	82.6307	106.338	89.3378
111769285	SOX4	SRY-box transcription factor 4	-	protein-coding	6659	SOX4	SRY-box transcription factor 4	CSS10|EVI16	protein-coding	-0.56175	5.79281	0.0160918	0.202704		308	3153	196	381	409	1998	579	793	487	323	930	700	1780	775	2105	298	154		162.766	288.805	134.49	213.861	207.665	2005.37	224.731	150.523	112.346	193.611	154.282	106.277	141.954	151.753	550.436	141.467	133.573
100061270	LRRC8D	leucine rich repeat containing 8 VRAC subunit D	-	protein-coding	55144	LRRC8D	leucine rich repeat containing 8 VRAC subunit D	LRRC5	protein-coding	-0.370102	5.78774	0.0161383	0.203094		63	497	38	63	75	49	97	197	117	55	166	223	345	149	115	55	18		33.2931	45.5236	26.0745	35.3628	38.0804	49.1807	37.6492	37.3934	26.9907	32.9679	27.5386	33.8569	27.5135	29.1758	30.0713	26.1097	15.6124
100070035	DNHD1	dynein heavy chain domain 1	-	protein-coding	144132	DNHD1	dynein heavy chain domain 1	C11orf47|CCDC35|DHCD1|DNHD1L	protein-coding	0.674731	5.77019	0.0163002	0.204706		25	77	15	25	13	5	12	46	48	14	55	91	165	69	73	48	37.5		13.2116	7.05296	10.2926	14.0329	6.6006	5.01844	4.65763	8.73146	11.0731	8.39182	9.12422	13.816	13.1586	13.5109	19.0887	22.7866	32.5259
100056446	LOC100056446	zinc finger protein 37A	ZNF37A	protein-coding	7587	ZNF37A	zinc finger protein 37A		protein-coding	0.37422	5.77016	0.0163006	0.204706		81	650	53	73	70	31	113	258.5	257	71	256.5	415	667	243	240	132.5	57		42.8054	59.538	36.3671	40.9759	35.5417	31.1143	43.8593	49.067	59.2873	42.5585	42.5521	63.0072	53.1927	47.582	62.7575	62.9006	49.4394
100068877	LMNTD1	lamin tail domain containing 1	IFLTD1	protein-coding	160492	LMNTD1	lamin tail domain containing 1	IFLTD1|LMNARS1|PAS1C1	protein-coding	0.636172	5.76715	0.0163285	0.204706		33.5	97	34	37.5	32	12	16	112	92	23	166	168	491.5	80.5	80	35.5	57		17.7035	8.88489	23.3298	21.0493	16.2476	12.0443	6.21017	21.2592	21.2235	13.7866	27.5386	25.5065	39.1967	15.7628	20.9192	16.8526	49.4394
111772398	LOC111772398	uncharacterized LOC111772398	-	ncRNA						0.508244	5.76706	0.0163294	0.204706		19	197	36	34	38	8	56	102	127	22	116	177	264	148	127	54	49		10.0408	18.0446	24.7022	19.0847	19.2941	8.0295	21.7356	19.3611	29.2976	13.1871	19.2438	26.873	21.0538	28.98	33.2092	25.635	42.5005
100058519	RNF113A	ring finger protein 113A	-	protein-coding	7737	RNF113A	ring finger protein 113A	Cwc24|RNF113|TTD5|ZNF183	protein-coding	0.563787	5.75046	0.0164843	0.20645		10	58	7.5	15.5	11	10.5	12	38	45.5	9	42	61.5	144.5	53	31	22	8		5.28462	5.31262	5.14629	8.70037	5.58512	10.5387	4.65763	7.21294	10.4964	5.39474	6.96759	9.33721	11.5238	10.378	8.10618	10.4439	6.93886
100062709	FADS2	fatty acid desaturase 2	-	protein-coding	9415	FADS2	fatty acid desaturase 2	D6D|DES6|FADSD6|LLCDL2|SLL0262|TU13	protein-coding	-0.887904	5.73858	0.0165962	0.207342		35	186.5	6	29	21	59	34	25.5	21	10	65	31	128	44.5	134.5	9	29		18.4962	17.0828	4.11703	16.2781	10.6625	59.2176	13.1966	4.84026	4.84449	5.99416	10.7832	4.70656	10.2079	8.71358	35.1704	4.27249	25.1534
100057684	PXK	PX domain containing serine/threonine kinase like	-	protein-coding	54899	PXK	PX domain containing serine/threonine kinase like	MONAKA|SLOB	protein-coding	0.443959	5.73785	0.0166031	0.207342		41.5	244	55	46	46.5	20	55	149.5	138	29	206.5	183.5	552.5	146.5	102	86	56		21.9312	22.3496	37.7394	25.8205	23.6098	20.0738	21.3475	28.3772	31.8352	17.3831	34.2573	27.8598	44.0614	28.6863	26.6719	40.826	48.572
100059512	CD9	CD9 molecule	-	protein-coding	928	CD9	CD9 molecule	BTCC-1|DRAP-27|MIC3|MRP-1|TSPAN-29|TSPAN29	protein-coding	0.344393	5.73783	0.0166033	0.207342		236.5	1000	203	199	180	138	258	639.5	690	168	901.5	869.2	2076	734.5	456	335	217		124.981	91.5968	139.293	111.702	91.3929	138.509	100.139	121.386	159.176	100.702	149.554	131.966	165.559	143.823	119.239	159.032	188.217
100060655	ZNF146	zinc finger protein 146	-	protein-coding	7705	ZNF146	zinc finger protein 146	OZF	protein-coding	-0.376048	5.73541	0.0166261	0.207429		277	1959	175	254	245	218	383	582	455	247	663	822	1387.5	637	742	205	85		146.384	179.438	120.08	142.574	124.396	218.804	148.656	110.472	104.964	148.056	109.988	124.8	110.652	124.731	194.025	97.3179	73.7254
100067206	RTRAF	RNA transcription, translation and transport factor	C1H14orf166	protein-coding	51637	RTRAF	RNA transcription, translation and transport factor	C14orf166|CGI-99|CGI99|CLE|CLE7|LCRP369|RLLM1|hCLE|hCLE1	protein-coding	-0.312782	5.72978	0.0166796	0.2077		190.5	946.5	114	173	122	102	211	400	340	143.5	411	409.5	909	365	255.5	117	74		100.672	86.6964	78.2235	97.1074	61.9441	102.376	81.8966	75.9257	78.4346	86.0161	68.1828	62.1722	72.492	71.4709	66.8106	55.5424	64.1845
106780841	PIGW	phosphatidylinositol glycan anchor biosynthesis class W	-	protein-coding	284098	PIGW	phosphatidylinositol glycan anchor biosynthesis class W	Gwt1|HPMRS5	protein-coding	-0.579601	5.72975	0.0166798	0.2077		22	145	10	10	15	13	18	20	21.8	16	40	37	68	33	31	16	8		11.6262	13.2815	6.86171	5.61314	7.61607	13.0479	6.98644	3.79629	5.02904	9.59065	6.6358	5.61751	5.42294	6.46175	8.10618	7.59554	6.93886
102150045	LOC102150045	uncharacterized LOC102150045	-	ncRNA						0.927101	5.72298	0.0167443	0.208008		2	24	2	15	4	1	2	17	13	4	23	22	64	14	12	10	1		1.05692	2.19832	1.37234	8.41971	2.03095	1.00369	0.776271	3.22684	2.99897	2.39766	3.81558	3.34014	5.10395	2.74135	3.13788	4.74721	0.867357
100060118	TUT1	terminal uridylyl transferase 1, U6 snRNA-specific	-	protein-coding	64852	TUT1	terminal uridylyl transferase 1, U6 snRNA-specific	PAPD2|RBM21|STARPAP|TENT1|TUTase|URLC6	protein-coding	0.560771	5.72222	0.0167515	0.208008		13	85	9	16	20	7	12	54	49	21	65	56	84	62	40	30	27		6.87001	7.78573	6.17554	8.98103	10.1548	7.02582	4.65763	10.25	11.3038	12.5877	10.7832	8.50218	6.69893	12.1403	10.4596	14.2416	23.4187
102150815	LOC102150815	zinc finger protein 665-like	-	protein-coding	79788	ZNF665	zinc finger protein 665	ZFP160L	protein-coding	0.414918	5.72212	0.0167524	0.208008		35	271	33	29	20	13	53	156	89	34	135	176	319	148	112	51	23		18.4962	24.8227	22.6437	16.2781	10.1548	13.0479	20.5712	29.611	20.5314	20.3801	22.3958	26.7211	25.44	28.98	29.2868	24.2108	19.9492
100068143	BTBD1	BTB domain containing 1	-	protein-coding	53339	BTBD1	BTB domain containing 1	C15orf1|NS5ATP8	protein-coding	-0.313396	5.71502	0.0168204	0.208418		233	1535	217	215	223	94	308.5	564	467	191	602	775	1144	545.5	298	199	82		123.132	140.601	148.899	120.683	113.226	94.3467	119.74	107.055	107.732	114.488	99.8688	117.664	91.233	106.815	77.9239	94.4695	71.1233
100050610	STEAP2	STEAP2 metalloreductase	-	protein-coding	261729	STEAP2	STEAP2 metalloreductase	IPCA1|PCANAP1|PUMPCn|STAMP1|STMP	protein-coding	-0.464537	5.71363	0.0168337	0.208418		124	743	61	64	88	101	168	196	138	74	191	322	557.4	299	197	86	28		65.5293	68.0565	41.8565	35.9241	44.681	101.372	65.2068	37.2036	31.8352	44.3568	31.6859	48.8875	44.4522	58.5474	51.5135	40.826	24.286
100067414	BPNT2	3'(2'), 5'-bisphosphate nucleotidase 2	IMPAD1	protein-coding	54928	BPNT2	3'(2'), 5'-bisphosphate nucleotidase 2	GPAPP|IMP 3|IMP-3|IMPA3|IMPAD1	protein-coding	-0.392516	5.71173	0.0168519	0.208418		540	4411.5	332	518	606	296	809	1305	1232	469	1290	1928	2664	1364	537	400	181		285.369	404.079	227.809	290.761	307.689	297.092	314.002	247.708	284.21	281.126	214.004	292.718	212.452	267.086	140.42	189.889	156.992
100069384	WDR72	WD repeat domain 72	-	protein-coding	256764	WDR72	WD repeat domain 72	AI2A3	protein-coding	0.75583	5.71105	0.0168585	0.208418		105	216.5	57	53.5	86	6	46	256	316.5	69	389	284	1467	180	68	69.5	76		55.4885	19.8307	39.1118	30.0303	43.6655	6.02213	17.8542	48.5925	73.0134	41.3597	64.5331	43.1182	116.992	35.2459	17.7813	32.9931	65.9192
[truncated: 11,972 more rows]

## Sheet: GE comparison 2
Gene ID	Eca Gene symbol	Eca Gene description	Synonyms	type_of_gene	Hsa Gene ID	Hsa Gene symbol	Hsa Gene description	Synonyms	type_of_gene	log2FC P/C	LR	P-Value	FDR	counts	C10_01_GE	C10_02_GE	C10_03_GE	C10_04_GE	C10_05_GE	C13_08_GE	C13_09_GE	P10_11_GE_3	P10_12_GE_4	P10_13_GE_4	P10_14_GE_5	P10_15_GE_3_4	P11_16_GE_3	cpm	C10_01_GE	C10_02_GE	C10_03_GE	C10_04_GE	C10_05_GE	C13_08_GE	C13_09_GE	P10_11_GE_3	P10_12_GE_4	P10_13_GE_4	P10_14_GE_5	P10_15_GE_3_4	P11_16_GE_3	log2cpm	C10_01_GE	C10_02_GE	C10_03_GE	C10_04_GE	C10_05_GE	C13_08_GE	C13_09_GE
[truncated: 11,772 more rows]
[truncated: 20 more columns]
