# Supplementary material for: Spatiotemporal endometrial transcriptome analysis revealed the luminal epithelium as key player during initial maternal recognition of pregnancy in the mare
Source: Sci Rep. 2021 Nov 16;11:22293. doi: 10.1038/s41598-021-01785-3 (PMC8595723; doi:10.1038/s41598-021-01785-3)
Supplement: Supplementary file 8 — Supplementary Table S6. [file 41598_2021_1785_MOESM8_ESM.xlsx]

## Sheet: ST comparison 1
Gene_ID	Eca Gene symbol	Eca Gene description	Synonyms	type_of_gene	Hsa Gene ID	Hsa Gene symbol	Hsa Gene description	Synonyms	type_of_gene	log2 FC P/C	LR	P-Value	FDR	counts	C10_01_ST	C10_02_ST	C10_03_ST	C13_07_ST	C13_08_ST	C13_10_ST	P10_13_ST_4	P11_18_ST_10	P11_20_ST_9	P12_21_ST_4	P12_22_ST_9	P12_23_ST_10	P12_24_ST_10.11	P13_26_ST_11	P13_27_ST_20.26	P13_28_ST_15	P13_29_ST_8	P13_30_ST_2e	cpm	C10_01_ST	C10_02_ST	C10_03_ST	C13_07_ST	C13_08_ST	C13_10_ST	P10_13_ST_4	P11_18_ST_10	P11_20_ST_9	P12_21_ST_4	P12_22_ST_9	P12_23_ST_10	P12_24_ST_10.11	P13_26_ST_11	P13_27_ST_20.26	P13_28_ST_15
100069704	LRAT	lecithin retinol acyltransferase	-	protein-coding	9227	LRAT	lecithin retinol acyltransferase	LCA14	protein-coding	-3.48437	32.4994	1.19226e-08	0.000141208		17	52	0	21	11	24	0	3	8	6	1	4	5	1	3	1	0	2		17.6758	6.7273	0	4.80489	3.16645	11.8217	0	0.867341	1.56843	2.40673	0.228377	0.427361	0.318607	0.622256	1.13304	0.304295
100071541	SLC36A2	solute carrier family 36 member 2	-	protein-coding	153201	SLC36A2	solute carrier family 36 member 2	PAT2|TRAMD1	protein-coding	5.09776	30.7664	2.91038e-08	0.000141208		0	1	0	0	0	0	6	8	13	0	35	3	26	1	5	13	7	30		0	0.129371	0	0	0	0	2.19743	2.31291	2.5487	0	7.99321	0.320521	1.65675	0.622256	1.8884	3.95583
100064474	CDON	cell adhesion associated, oncogene regulated	-	protein-coding	50937	CDON	cell adhesion associated, oncogene regulated	CDO|CDON1|HPE11|ORCAM	protein-coding	-0.793157	30.7139	2.99022e-08	0.000141208		46	574	147	129	204	119	81	136	146	78	143	286	492.5	43	87	98	36	226		47.8287	74.2591	45.2266	29.5158	58.7233	58.616	29.6653	39.3195	28.6238	31.2875	32.658	30.5563	31.3827	26.757	32.8582	29.8209
100058269	IL18R1	interleukin 18 receptor 1	-	protein-coding	8809	IL18R1	interleukin 18 receptor 1	CD218a|CDw218a|IL-18R-alpha|IL-18Ralpha|IL-1Rrp|IL18RA|IL18Ralpha2|IL1RRP	protein-coding	1.33181	29.513	5.55438e-08	0.000196722		5	48	30	99	13	13	28	69	97.5	39	77	147.5	300	15	45	71	31	175		5.19877	6.20982	9.22993	22.6516	3.74217	6.40343	10.2547	19.9488	19.1152	15.6438	17.5851	15.7589	19.1164	9.33384	16.9956	21.6049
100072821	ENPEP	glutamyl aminopeptidase	-	protein-coding	2028	ENPEP	glutamyl aminopeptidase	APA|CD249|gp160	protein-coding	-1.8139	28.8023	8.01566e-08	0.000220766		7	62	47	44	37	6	2	5	15	7	27	10	48.5	6	7	19	6	9		7.27828	8.02101	14.4602	10.0674	10.6508	2.95543	0.732477	1.44557	2.9408	2.80786	6.16619	1.0684	3.09048	3.73354	2.64376	5.7816
100055210	RHEX	regulator of hemoglobinization and erythroid cell expansion	C5H1orf186	protein-coding	440712	RHEX	regulator of hemoglobinization and erythroid cell expansion	C1orf186	protein-coding	1.41986	28.4132	9.79949e-08	0.000220766		2	30	22	69	6	9	34	43	73	26	59	125	233	9	21	44	20	102		2.07951	3.88114	6.76861	15.7875	1.72716	4.43315	12.4521	12.4319	14.3119	10.4292	13.4743	13.355	14.8471	5.6003	7.93128	13.389
111770994	LOC111770994	histone H1.0-like	-	protein-coding						0.654899	28.0469	1.18411e-07	0.000220766		23	247.83	95	167	121.16	68.5	145.16	208.16	227.33	111.83	221.66	465.99	711.82	81.83	113.33	215.66	81.83	471.33		23.9143	32.0621	29.2281	38.2103	34.877	33.7412	53.1632	60.1819	44.5689	44.8575	50.6221	49.7865	45.3581	50.9192	42.8025	65.6242
111771136	LOC111771136	histone H1.0-like	-	protein-coding						0.641159	27.9473	1.24665e-07	0.000220766		27.33	259.83	107.5	171.5	131.16	78.33	162.33	228.33	233.16	127.33	233.66	511.66	759.66	86.83	120.33	228.66	93	481.66		28.4165	33.6145	33.0739	39.2399	37.7556	38.5831	59.4515	66.0133	45.7119	51.0749	53.3627	54.6659	48.4065	54.0305	45.4462	69.58
100069872	H1-0	H1.0 linker histone	-	protein-coding	3005	H1-0	H1.0 linker histone	H1.0|H10|H1F0|H1FV	protein-coding	0.633995	27.3293	1.71596e-07	0.000270111		28.33	269.83	106.67	179	134.5	82.33	166.83	230.33	242.16	131.16	235.66	524.49	793.99	92.33	120.83	230	93	499.49		29.4562	34.9082	32.8185	40.956	38.7171	40.5534	61.0996	66.5915	47.4764	52.6112	53.8194	56.0366	50.5941	57.4529	45.6351	69.9878
100050995	RGS13	regulator of G protein signaling 13	-	protein-coding	6003	RGS13	regulator of G protein signaling 13	-	protein-coding	1.88827	25.5647	4.27788e-07	0.000606047		0	16	3	18	1	3	14	17	31	7	34	66	100	2	8	26	10	33		0	2.06994	0.922993	4.11848	0.287859	1.47772	5.12734	4.91493	6.07766	2.80786	7.76483	7.05145	6.37213	1.24451	3.02144	7.91166
100055140	SCG3	secretogranin III	-	protein-coding	29106	SCG3	secretogranin III	SGIII	protein-coding	1.50647	24.4666	7.56084e-07	0.000973768		2	48	30	42	13	5	56	64.5	82	50.5	117.5	106	468	8	25	49	19	128		2.07951	6.20982	9.22993	9.60978	3.74217	2.46286	20.5094	18.6478	16.0764	20.2567	26.8343	11.3251	29.8216	4.97805	9.442	14.9104
102149751	LOC102149751	sialic acid-binding Ig-like lectin 6	SIGLEC6	protein-coding						1.40598	24.2091	8.64241e-07	0.00102031		3	31.5	15	28	6	3	24	24	57	36	41	101.5	228.5	5	20	38.75	10	58		3.11926	4.07519	4.61496	6.40652	1.72716	1.47772	8.78973	6.93873	11.1751	14.4404	9.36347	10.8443	14.5603	3.11128	7.5536	11.7914
100056252	WFDC2	WAP four-disulfide core domain 2	-	protein-coding	10406	WFDC2	WAP four-disulfide core domain 2	EDDM4|HE4|WAP5|dJ461P17.6	protein-coding	-2.05005	23.9522	9.87598e-07	0.00107625		9	30	10	15	25	7	0	10	8	5	4	3	21	0	6	1	1	12		9.35779	3.88114	3.07664	3.43206	7.19648	3.448	0	2.89114	1.56843	2.00561	0.91351	0.320521	1.33815	0	2.26608	0.304295
100037401	PLA2G2A	phospholipase A2 group IIA	SPLA2	protein-coding	5320	PLA2G2A	phospholipase A2 group IIA	MOM1|PLA2|PLA2B|PLA2L|PLA2S|PLAS1|sPLA2	protein-coding	-2.30241	23.566	1.20702e-06	0.00122142		75	169	24	215	982	230	17	13	365.5	102	18	179	153	34	38	34	18	73		77.9816	21.8637	7.38394	49.1929	282.678	113.292	6.22606	3.75848	71.6576	40.9145	4.11079	19.1244	9.74936	21.1567	14.3518	10.346
100057389	LDLR	low density lipoprotein receptor	-	protein-coding	3949	LDLR	low density lipoprotein receptor	FH|FHC|FHCL1|LDLCQ2	protein-coding	-1.1753	23.2627	1.41311e-06	0.00133463		23	115	77	48	152	36	28	19	42	28	49	183	103	9	19	27	14	65		23.9143	14.8777	23.6901	10.9826	43.7546	17.7326	10.2547	5.49316	8.23425	11.2314	11.1905	19.5518	6.56329	5.6003	7.17592	8.21595
100066769	SVOPL	SVOP like	-	protein-coding	136306	SVOPL	SVOP like	-	protein-coding	1.25516	22.5167	2.0832e-06	0.00178369		4	33	13	39	9	12	29	43	62	13	37	100.5	263	11	23	46	27	77		4.15902	4.26925	3.99963	8.92337	2.59073	5.91086	10.6209	12.4319	12.1553	5.21459	8.44996	10.7374	16.7587	6.84481	8.68664	13.9976
106780968	LOC106780968	uncharacterized LOC106780968	-	ncRNA	342926	ZNF677	zinc finger protein 677		protein-coding	-3.19199	22.4647	2.14037e-06	0.00178369		77	52	529.25	13.5	277.75	3.75	7.25	309.75	17.5	6	4.75	18	63.75	16.75	208.5	9.25	6.58	34.75		80.0611	6.7273	162.831	3.08886	79.9529	1.84714	2.65523	89.5529	3.43094	2.40673	1.08479	1.92312	4.06223	10.4228	78.7463	2.81472
111771745	LOC111771745	granzyme B-like	-	protein-coding						1.90505	21.8874	2.89128e-06	0.0022756		0	37	16	44.33	0	6	25.5	69.33	71.5	57	68	145	305.83	5	21	61	12.5	76.2		0	4.78673	4.92263	10.1429	0	2.95543	9.33909	20.0442	14.0178	22.864	15.5297	15.4918	19.4879	3.11128	7.93128	18.562
100033954	MS4A2	membrane spanning 4-domains A2	FCER1B	protein-coding	2206	MS4A2	membrane spanning 4-domains A2	APY|ATOPY|FCER1B|FCERI|IGEL|IGER|IGHER|MS4A1	protein-coding	1.81104	21.7127	3.16685e-06	0.00236131		1	114	63	231	18	62	155	135	337	147	322	868	1210	20	106	298	92	435		1.03975	14.7483	19.3828	52.8538	5.18147	30.5394	56.767	39.0303	66.0701	58.965	73.5375	92.7373	77.1028	12.4451	40.0341	90.6798
100033966	RET	ret proto-oncogene	MTC1	protein-coding	5979	RET	ret proto-oncogene	CDHF12|CDHR16|HSCR1|MEN2A|MEN2B|MTC1|PTC|RET-ELE1	protein-coding	1.90901	21.1231	4.30708e-06	0.00293621		2	153.5	55	157	8	21	141	146	404.5	235	133	737.5	897.25	16	109	161	50	271		2.07951	19.8585	16.9215	35.9223	2.30287	10.344	51.6397	42.2106	79.3037	94.2637	30.3742	78.7947	57.1739	9.95609	41.1671	48.9914
102150261	FADS1	fatty acid desaturase 1	-	protein-coding	3992	FADS1	fatty acid desaturase 1	D5D|FADS6|FADSD5|LLCDL1|TU12	protein-coding	-0.744487	21.103	4.3524e-06	0.00293621		35	309	89	128	187	90	63.5	63	113	70	103	302	300	28	50	65	53	158		36.3914	39.9757	27.3821	29.2869	53.8297	44.3315	23.2562	18.2142	22.1541	28.0786	23.5229	32.2657	19.1164	17.4232	18.884	19.7791
100033961	FGF7	fibroblast growth factor 7	-	protein-coding	2252	FGF7	fibroblast growth factor 7	HBGF-7|KGF	protein-coding	-0.674395	20.5427	5.8316e-06	0.00359222		36	491	328	297	297	118	105	183	219	95	188	465	788	72	140	131	45	273		37.4311	63.5212	100.914	67.9549	85.4942	58.1235	38.4551	52.9078	42.9358	38.1066	42.935	49.6807	50.2124	44.8024	52.8752	39.8626
100629655	RAB44	RAB44, member RAS oncogene family	-	protein-coding	401258	RAB44	RAB44, member RAS oncogene family	RASD3|RASL13|dJ431A14.3	protein-coding	1.40081	20.5363	5.85104e-06	0.00359222		4	13	15	13	7	3	25	27	36	10	27	69	72	0	14	36	15	59		4.15902	1.68183	4.61496	2.97446	2.01502	1.47772	9.15597	7.80607	7.05793	4.01122	6.16619	7.37197	4.58793	0	5.28752	10.9546
100069409	PKDCC	protein kinase domain containing, cytoplasmic	-	protein-coding	91461	PKDCC	protein kinase domain containing, cytoplasmic	RLSDF|SGK493|Vlk	protein-coding	-1.0015	20.4611	6.0855e-06	0.00359222		24	247	34	59	119.5	46	32	28	53	32	44	167	126	24	36	34	19	105		24.9541	31.9547	10.4606	13.4995	34.3992	22.6583	11.7196	8.09518	10.3908	12.8359	10.0486	17.8423	8.02888	14.9341	13.5965	10.346
111774475	LOC111774475	small nucleolar RNA SNORD41	-	snoRNA						3.76639	20.368	6.38907e-06	0.00362056		2	1	0	2	9	0	96	14	27.5	1	4	94	165.5	1	13	45	9	23		2.07951	0.129371	0	0.457609	2.59073	0	35.1589	4.04759	5.39148	0.401122	0.91351	10.043	10.5459	0.622256	4.90984	13.6933
100060614	EDAR	ectodysplasin A receptor	-	protein-coding	10913	EDAR	ectodysplasin A receptor	DL|ECTD10A|ECTD10B|ED1R|ED3|ED5|EDA-A1R|EDA1R|EDA3|HRM1	protein-coding	0.899059	20.2729	6.71455e-06	0.00365866		33.5	145.5	99.5	155	39	32	107	213	216	103	169	321	589	69	126	142	107	427		34.8318	18.8235	30.6126	35.4647	11.2265	15.7623	39.1875	61.5812	42.3476	41.3156	38.5958	34.2957	37.5318	42.9357	47.5877	43.2098
100067167	DNAJC1	DnaJ heat shock protein family (Hsp40) member C1	-	protein-coding	64215	DNAJC1	DnaJ heat shock protein family (Hsp40) member C1	DNAJL1|ERdj1|HTJ1|MTJ1	protein-coding	0.551608	19.8095	8.5555e-06	0.0044891		36	283	109	188	110.5	66	144.5	172	297	150	177.5	396	916	102	118	181.5	94	390		37.4311	36.612	33.5354	43.0152	31.8085	32.5097	52.9215	49.7275	58.2279	60.1683	40.537	42.3087	58.3687	63.4701	44.5662	55.2295
100053460	HPGDS	hematopoietic prostaglandin D synthase	-	protein-coding	27306	HPGDS	hematopoietic prostaglandin D synthase	GSTS|GSTS1|GSTS1-1|PGD2|PGDS	protein-coding	1.71672	19.674	9.18439e-06	0.00464698		1	9	8	22	2	2	9	10	27	11	30	61	96	1	12	31	10	31		1.03975	1.16434	2.46131	5.03369	0.575719	0.985144	3.29615	2.89114	5.29345	4.41234	6.85132	6.51725	6.11725	0.622256	4.53216	9.43313
100058506	F3	coagulation factor III, tissue factor	-	protein-coding	2152	F3	coagulation factor III, tissue factor	CD142|TF|TFA	protein-coding	0.887093	18.51	1.69018e-05	0.0082568		57	445	209	251	51	122	213	432	423	300	631	766	1197	150	180	505.5	219	744		59.266	57.5702	64.3018	57.4299	14.6808	60.0938	78.0088	124.897	82.9307	120.337	144.106	81.8396	76.2744	93.3384	67.9824	153.821
100051282	GNAO1	G protein subunit alpha o1	-	protein-coding	2775	GNAO1	G protein subunit alpha o1	EIEE17|G-ALPHA-o|GNAO|HLA-DQB1|NEDIM	protein-coding	0.693802	18.1441	2.04804e-05	0.0094998		138	797	282.5	510	276.5	98	347.5	625	838.5	440	436.5	1224	2249	263	365.5	516.5	302	1453.5		143.486	103.109	86.9151	116.69	79.5931	48.272	127.268	180.696	164.391	176.494	99.6867	130.772	143.309	163.653	138.042	157.168
100146344	DIO3	iodothyronine deiodinase 3	-	protein-coding	1735	DIO3	iodothyronine deiodinase 3	5DIII|D3|DIOIII|TXDI3	protein-coding	1.08428	18.1158	2.07873e-05	0.0094998		7	33	11	34	15	5	20	48	45	36	34	96	108	14	17	36	29	77		7.27828	4.26925	3.38431	7.77935	4.31789	2.46286	7.32477	13.8775	8.82241	14.4404	7.76483	10.2567	6.8819	8.71158	6.42056	10.9546
100068381	COL23A1	collagen type XXIII alpha 1 chain	-	protein-coding	91522	COL23A1	collagen type XXIII alpha 1 chain	-	protein-coding	1.23397	17.9786	2.23403e-05	0.00989046		9	38	17	51	17	16	19	76	118	48	42	92	204.5	25	32	75	24	225.5		9.35779	4.9161	5.23029	11.669	4.89361	7.88115	6.95854	21.9726	23.1343	19.2539	9.59185	9.8293	13.031	15.5564	12.0858	22.8221
100069939	HDC	histidine decarboxylase	-	protein-coding	3067	HDC	histidine decarboxylase	-	protein-coding	1.33439	17.7071	2.57667e-05	0.0110617		0	36	10	32	1	8	33	26	59	43	31	86	114	7	22	42	11	57.5		0	4.65736	3.07664	7.32174	0.287859	3.94057	12.0859	7.51695	11.5672	17.2483	7.0797	9.18826	7.26423	4.35579	8.30896	12.7804
100629574	C8H18orf63	chromosome 8 C18orf63 homolog	-	protein-coding	644041	C18orf63	chromosome 18 open reading frame 63	DKFZP781G0119	protein-coding	4.17141	17.3239	3.15198e-05	0.0131336		0	1	0	8	0	0	5	0	16	6	3	34	64	0	0	13	12	30		0	0.129371	0	1.83043	0	0	1.83119	0	3.13686	2.40673	0.685132	3.63257	4.07816	0	0	3.95583
100050358	TIPARP	TCDD inducible poly(ADP-ribose) polymerase	-	protein-coding	25976	TIPARP	TCDD inducible poly(ADP-ribose) polymerase	ARTD14|PARP7|pART14	protein-coding	0.700721	17.2463	3.28329e-05	0.0132898		61	461	132	259	115	74	193	395	318	167	442	523	1125	174	228	291	124	505		63.425	59.6401	40.6117	59.2603	33.1038	36.4503	70.6841	114.2	62.3451	66.9874	100.943	55.8774	71.6865	108.273	86.111	88.5497
100062042	ALOX5	arachidonate 5-lipoxygenase	5-LOX	protein-coding	240	ALOX5	arachidonate 5-lipoxygenase	5-LO|5-LOX|5LPG|LOG5	protein-coding	0.815705	17.1306	3.48948e-05	0.0137321		8	37	28	58	23	11	30	43	71	36	53	114	203	15	27	50	21	90		8.31803	4.78673	8.6146	13.2706	6.62076	5.41829	10.9872	12.4319	13.9198	14.4404	12.104	12.1798	12.9354	9.33384	10.1974	15.2147
100070025	ABCC3	ATP binding cassette subfamily C member 3	-	protein-coding	8714	ABCC3	ATP binding cassette subfamily C member 3	ABC31|EST90757|MLP2|MOAT-D|MRP3|cMOAT2	protein-coding	1.11723	17.0057	3.72684e-05	0.0142698		3	23	10	44	22	8	33	28	55	24	29	112	147	9	14	34	16	106		3.11926	2.97554	3.07664	10.0674	6.3329	3.94057	12.0859	8.09518	10.783	9.62693	6.62294	11.9661	9.36703	5.6003	5.28752	10.346
100071477	NMUR2	neuromedin U receptor 2	-	protein-coding	56923	NMUR2	neuromedin U receptor 2	FM-4|FM4|NMU-R2|NMU2R|TGR-1|TGR1	protein-coding	-1.19736	16.5404	4.76237e-05	0.0177549		2	32	23	21	38	12	3	4	15	7	9	18	36	7	5	12	3	26		2.07951	4.13988	7.07628	4.80489	10.9387	5.91086	1.09872	1.15645	2.9408	2.80786	2.0554	1.92312	2.29397	4.35579	1.8884	3.65154
100629979	SEC61G	SEC61 translocon subunit gamma	-	protein-coding	23480	SEC61G	SEC61 translocon subunit gamma	SSS1	protein-coding	-0.718238	16.2963	5.41708e-05	0.0194169		23	189.5	49	75.5	51	36	23	29	80	34	53.5	126.5	200	13	34.5	27	18	69		23.9143	24.5158	15.0755	17.2747	14.6808	17.7326	8.42349	8.38429	15.6843	13.6382	12.2182	13.5153	12.7443	8.08933	13.03	8.21595
102148665	LOC102148665	uncharacterized LOC102148665	-	ncRNA						1.62036	16.2736	5.48229e-05	0.0194169		16	94	43	150	6	2	51	127	195	57	88	168	924	82	75	133	83	285		16.6361	12.1609	13.2296	34.3206	1.72716	0.985144	18.6782	36.7174	38.2305	22.864	20.0972	17.9492	58.8785	51.025	28.326	40.4712
100053132	LOC100053132	granzyme H-like	-	pseudo	2999	GZMH	granzyme H		protein-coding	2.02847	16.1894	5.73143e-05	0.0198042		0.5	93	75.5	130.5	2.5	20.83	145	117.5	297.5	137	146	818	1046.03	17.5	35.5	260.5	57.7	343.83		0.519877	12.0315	23.2286	29.859	0.719648	10.2603	53.1046	33.9708	58.326	54.9537	33.3431	87.3953	66.6544	10.8895	13.4076	79.2687
102150517	LOC102150517	uncharacterized LOC102150517	-	ncRNA	105375434	LOC105375434	uncharacterized LOC105375434		ncRNA	-2.2984	15.8015	7.03483e-05	0.0235673		7	4	6	10	13	14	4	2	8	0	0	4	6	1	24.5	4	1	2		7.27828	0.517485	1.84599	2.28804	3.74217	6.896	1.46495	0.578227	1.56843	0	0	0.427361	0.382328	0.622256	9.25316	1.21718
111770504	LOC111770504	small nucleolar RNA SNORA28	-	snoRNA						1.30677	15.7699	7.15321e-05	0.0235673		6	23	8	6	4	9	15	35	25	9	22	39	203	10	16	33	9	51		6.23852	2.97554	2.46131	1.37283	1.15144	4.43315	5.49358	10.119	4.90134	3.6101	5.0243	4.16677	12.9354	6.22256	6.04288	10.0417
111768996	LOC111768996	granzyme B-like	-	protein-coding						1.72375	15.6666	7.55459e-05	0.0243241		0.5	48.17	36	58.5	1.5	14.33	61	55.83	144.83	58	64.5	368.67	529.62	5.5	21	116.25	28.7	157.5		0.519877	6.23181	11.0759	13.3851	0.431789	7.05855	22.3406	16.1412	28.3945	23.2651	14.7303	39.3888	33.7481	3.42241	7.93128	35.3742
100053946	RAD1	RAD1 checkpoint DNA exonuclease	-	protein-coding	5810	RAD1	RAD1 checkpoint DNA exonuclease	HRAD1|REC1	protein-coding	-0.533919	15.3193	9.0782e-05	0.0279413		17	180	70	108	92	39	35	55.5	94	30	61	153	272	30	49	41	30	106		17.6758	23.2868	21.5365	24.7109	26.4831	19.2103	12.8184	16.0458	18.429	12.0337	13.931	16.3466	17.3322	18.6677	18.5063	12.4761
100009704	KIT	KIT proto-oncogene, receptor tyrosine kinase	c-kit	protein-coding	3815	KIT	KIT proto-oncogene, receptor tyrosine kinase	C-Kit|CD117|MASTC|PBT|SCFR	protein-coding	1.54973	15.2952	9.1949e-05	0.0279413		3	261	135	459	26	100	282	249	627.5	251	446	1298	2598.67	41	134	386	153	806.5		3.11926	33.7659	41.5347	105.021	7.48434	49.2572	103.279	71.9893	123.024	100.682	101.856	138.679	165.591	25.5125	50.6091	117.458
100053307	H1-2	H1.2 linker histone, cluster member	-	protein-coding	3006	H1-2	H1.2 linker histone, cluster member	H1.2|H1C|H1F2|H1s-1|HIST1H1C	protein-coding	0.725349	15.2799	9.26974e-05	0.0279413		48	328	260	274	438	113	321	388	440.5	148	351	936	1962	145	272	439	135	1077		49.9082	42.4337	79.9927	62.6924	126.082	55.6606	117.563	112.176	86.3616	59.3661	80.1605	100.002	125.021	90.2271	102.729	133.585
100055537	DHRS3	dehydrogenase/reductase 3	-	protein-coding	9249	DHRS3	dehydrogenase/reductase 3	DD83.1|RDH17|Rsdr1|SDR1|SDR16C1|retSDR1	protein-coding	-0.66935	15.2233	9.55197e-05	0.0281922		50	265	163	161	178	172	119	103	143	69	94	394	457.5	39	99	78	36	245		51.9877	34.2834	50.1493	36.8375	51.239	84.7223	43.5824	29.7787	28.0357	27.6774	21.4675	42.095	29.1525	24.268	37.3903	23.735
100052063	DQA	MHC class II DQ-alpha chain	DQALPHA|ELA-DQA|Eqca-DQA1	protein-coding	3117	HLA-DQA1	major histocompatibility complex, class II, DQ alpha 1		protein-coding	-0.980401	14.8105	0.000118873	0.0343687		99	601.5	322.5	146	381	100.5	104	122.5	125	88	313.5	362.5	546	181	243	98	79.5	186		102.936	77.8168	99.2217	33.4054	109.674	49.5035	38.0888	35.4164	24.5067	35.2988	71.5963	38.7296	34.7918	112.628	91.7762	29.8209
100061700	NTRK2	neurotrophic receptor tyrosine kinase 2	-	protein-coding	4915	NTRK2	neurotrophic receptor tyrosine kinase 2	EIEE58|GP145-TrkB|OBHD|TRKB|trk-B	protein-coding	-0.858173	14.7641	0.000121834	0.0345205		42	219	59	163	189	98	39	60	131	62	122	157	349	30	112	102	13	121		43.6697	28.3323	18.1522	37.2951	54.4054	48.272	14.2833	17.3468	25.683	24.8696	27.862	16.7739	22.2387	18.6677	42.3002	31.038
102147838	LOC102147838	uncharacterized LOC102147838	-	protein-coding						-2.26175	14.5249	0.000138323	0.0380781		11	17.5	130.5	5	50	4	3	63	7	8	4	12.5	13	3	25	2	1	6		11.4373	2.264	40.1502	1.14402	14.393	1.97029	1.09872	18.2142	1.37238	3.20898	0.91351	1.3355	0.828377	1.86677	9.442	0.608589
100071978	NAV2	neuron navigator 2	-	protein-coding	89797	NAV2	neuron navigator 2	HELAD1|POMFIL2|RAINB1|STEERIN2|UNC53H2	protein-coding	0.584742	14.5053	0.000139766	0.0380781		63	346	121	152	134	71	183	214	333	195	204	544.5	788	107	105	197	155	408.5		65.5045	44.7624	37.2274	34.7783	38.5731	34.9726	67.0217	61.8703	65.2859	78.2188	46.589	58.1745	50.2124	66.5814	39.6564	59.946
100072155	ABHD15	abhydrolase domain containing 15	-	protein-coding	116236	ABHD15	abhydrolase domain containing 15	-	protein-coding	1.0426	14.3817	0.000149242	0.039736		16	82	47	110	32	13	35	78	145	48	93	125	693	70	60	109	57	187		16.6361	10.6084	14.4602	25.1685	9.2115	6.40343	12.8184	22.5509	28.4278	19.2539	21.2391	13.355	44.1589	43.5579	22.6608	33.1681
100064377	TNFSF10	TNF superfamily member 10	TNLG6A	protein-coding	8743	TNFSF10	TNF superfamily member 10	APO2L|Apo-2L|CD253|TL2|TNLG6A|TRAIL	protein-coding	0.579746	14.354	0.000151461	0.039736		102	1222.5	555.5	829.83	463.5	265	711	854.5	1099	330	1102.5	1282	4260	358	565	583.33	377.5	1954.33		106.055	158.156	170.907	189.869	133.423	130.532	260.396	247.048	215.463	132.37	251.786	136.969	271.453	222.768	213.389	177.504
100057005	ATP6V1C2	ATPase H+ transporting V1 subunit C2	-	protein-coding	245973	ATP6V1C2	ATPase H+ transporting V1 subunit C2	ATP6C2|VMA5	protein-coding	1.30034	14.2757	0.000157886	0.0406686		6	51	19	54	7	5	21	55	65	25	52	42	344	21	18	69	25	139		6.23852	6.59793	5.84562	12.3554	2.01502	2.46286	7.69101	15.9012	12.7435	10.0281	11.8756	4.48729	21.9201	13.0674	6.79824	20.9963
111775835	LOC111775835	small nucleolar RNA SNORD42	-	snoRNA						2.86006	14.1879	0.000165427	0.0411272		2	2	0	2	2	2	19	7.5	14	2	0	74	113	0	12	38	4	21		2.07951	0.258742	0	0.457609	0.575719	0.985144	6.95854	2.16835	2.74475	0.802244	0	7.90618	7.20051	0	4.53216	11.5632
100034082	GM2A	GM2 ganglioside activator	-	protein-coding	2760	GM2A	GM2 ganglioside activator	GM2-AP|SAP-3	protein-coding	0.852545	14.1726	0.00016678	0.0411272		17	170	68	120	63	24	98	178	210	59	367	196	650	26	78	116	78	254		17.6758	21.9931	20.9212	27.4565	18.1351	11.8217	35.8914	51.4622	41.1713	23.6662	83.8145	20.9407	41.4188	16.1787	29.459	35.2982
102148941	LOC102148941	uncharacterized LOC102148941	-	protein-coding						1.58972	14.1547	0.000168376	0.0411272		0	18.5	6	17	0	2	17	5	23	12	13.5	71.5	106	1	10	25	10	44.5		0	2.39337	1.84599	3.88967	0	0.985144	6.22606	1.44557	4.50923	4.81347	3.08309	7.63908	6.75446	0.622256	3.7768	7.60736
100053296	LOC100053296	aldehyde dehydrogenase family 3 member B2-like	-	protein-coding	222	ALDH3B2	aldehyde dehydrogenase 3 family member B2		protein-coding	1.36451	14.0505	0.000177967	0.0420723		2.5	12.5	7	13	3	0	13	12.5	30	12.5	16.5	31	81.5	13	6.5	32	1	30		2.59939	1.61714	2.15365	2.97446	0.863578	0	4.7611	3.61392	5.88161	5.01403	3.76823	3.31205	5.19329	8.08933	2.45492	9.73743
100057370	PAFAH2	platelet activating factor acetylhydrolase 2	-	protein-coding	5051	PAFAH2	platelet activating factor acetylhydrolase 2	HSD-PLA2	protein-coding	0.476495	14.0482	0.000178184	0.0420723		29	255	116	191	101	67	145	182	235	160	186	419	804	76	93	151	87	307		30.1529	32.9897	35.689	43.7016	29.0738	33.0023	53.1046	52.6187	46.0726	64.1796	42.4782	44.766	51.2319	47.2914	35.1242	45.9485
100061513	CPE	carboxypeptidase E	-	protein-coding	1363	CPE	carboxypeptidase E	CPH	protein-coding	0.610181	13.9705	0.000185702	0.0431285		82	1820.67	264	575.67	405.5	186.5	357.5	503.17	767.67	359.67	887	1507.5	4260.67	304	473	523	234	1269.67		85.2598	235.542	81.2233	131.716	116.727	91.8646	130.93	145.473	150.505	144.272	202.571	161.062	271.495	189.166	178.643	159.146
102148320	LOC102148320	uncharacterized LOC102148320	-	ncRNA						-1.02988	13.9358	0.000189164	0.0432239		16	64	45	29.5	75	50	27.5	13.5	32	15	20.5	75	82	14.5	66.5	24	13	61		16.6361	8.27976	13.8449	6.74973	21.5894	24.6286	10.0716	3.90303	6.27372	6.01683	4.68174	8.01302	5.22515	9.02271	25.1157	7.30307
100052797	MAT1A	methionine adenosyltransferase 1A	-	protein-coding	4143	MAT1A	methionine adenosyltransferase 1A	MAT|MATA1|SAMS|SAMS1	protein-coding	2.07842	13.7104	0.000213268	0.0479583		0	19	15	7	0	1	12	32	9	27	30	38	46	21	1	31	15	28		0	2.45805	4.61496	1.60163	0	0.492572	4.39486	9.25164	1.76448	10.8303	6.85132	4.05993	2.93118	13.0674	0.37768	9.43313
100067782	AOX4	aldehyde oxidase 4	-	protein-coding						1.32246	13.5732	0.000229444	0.0507895		3	152.08	24.5	148	14.5	30.5	38.5	144.75	179.75	77.75	104.75	136.75	645.67	55	29.5	87.25	67.5	304		3.11926	19.6748	7.53777	33.863	4.17396	15.0234	14.1002	41.8492	35.2406	31.1873	23.9225	14.6104	41.1429	34.2241	11.1416	26.5497
111770222	LOC111770222	uncharacterized LOC111770222	-	ncRNA						0.971634	13.5283	0.000234988	0.0512166		3	27	17	35	17	33	26	46	46	27	56	60.5	177	18	17	40	22	126		3.11926	3.49302	5.23029	8.00815	4.89361	16.2549	9.52221	13.2992	9.01847	10.8303	12.7891	6.46383	11.2787	11.2006	6.42056	12.1718
100056227	PIEZO2	piezo type mechanosensitive ion channel component 2	-	protein-coding	63895	PIEZO2	piezo type mechanosensitive ion channel component 2	C18orf30|C18orf58|DA3|DA5|DAIPT|FAM38B|FAM38B2|HsT748|HsT771|MWKS	protein-coding	0.595594	13.4621	0.000243432	0.0515454		25	237	105	153	90	36	135	179	227	87	171	363	846.83	47	86	112	85	467		25.9939	30.661	32.3047	35.0071	25.9073	17.7326	49.4422	51.7513	44.5042	34.8976	39.0525	38.783	53.9611	29.246	32.4805	34.081
100052922	TTC8	tetratricopeptide repeat domain 8	-	protein-coding	123016	TTC8	tetratricopeptide repeat domain 8	BBS8|RP51	protein-coding	0.712813	13.4595	0.000243773	0.0515454		8	138.5	21	40	28	28	46	56	106.5	43	61	155	276.5	17	40	46	31	122		8.31803	17.9179	6.46095	9.15217	8.06006	13.792	16.847	16.1904	20.8797	17.2483	13.931	16.5602	17.6189	10.5783	15.1072	13.9976
102149019	LOC102149019	uncharacterized LOC102149019	-	ncRNA						0.729414	13.4005	0.000251557	0.052409		7	73	38	46	41	8	51	60	80	28	102	135	313	14	44	37	32	122		7.27828	9.4441	11.6912	10.525	11.8022	3.94057	18.6782	17.3468	15.6843	11.2314	23.2945	14.4234	19.9448	8.71158	16.6179	11.2589
111774221	LOC111774221	uncharacterized LOC111774221	-	ncRNA						1.04123	13.3243	0.00026199	0.0537914		11	92.5	51	41.5	53	11	99.5	76	43	29	124	310	284.5	60.5	51	71	83	118		11.4373	11.9668	15.6909	9.49538	15.2565	5.41829	36.4408	21.9726	8.43031	11.6325	28.3188	33.1205	18.1287	37.6465	19.2617	21.6049
111767394	LOC111767394	aldehyde oxidase 4-like	-	protein-coding						1.3935	13.2874	0.000267198	0.054077		3	196.33	26.5	159	15.5	29	40	158.25	193	84.5	110	153.25	735.33	46.5	28.25	95.75	74.25	306		3.11926	25.3994	8.1531	36.3799	4.46182	14.2846	14.6495	45.7522	37.8384	33.8948	25.1215	16.3733	46.8562	28.9349	10.6695	29.1362
100052078	PDK4	pyruvate dehydrogenase kinase 4	-	protein-coding	5166	PDK4	pyruvate dehydrogenase kinase 4	-	protein-coding	0.837337	13.0928	0.000296437	0.0591496		55	721	347	463.5	154	92	315	670.5	505.5	262	1284.5	595	3025.17	187	348.5	412	196	1226.5		57.1865	93.2766	106.759	106.051	44.3303	45.3166	115.365	193.851	99.1051	105.094	293.351	63.5699	192.768	116.362	131.621	125.369
100057649	JDP2	Jun dimerization protein 2	-	protein-coding	122953	JDP2	Jun dimerization protein 2	JUNDM2	protein-coding	0.675013	13.0628	0.00030122	0.0592692		14	125.5	38	46.5	36	20	62	89	112.5	43	50.5	210.5	266.5	37	31	75	28	133.5		14.5566	16.2361	11.6912	10.6394	10.3629	9.85144	22.7068	25.7311	22.056	17.2483	11.5331	22.4899	16.9817	23.0235	11.7081	22.8221
100066185	ABCA13	ATP binding cassette subfamily A member 13	-	protein-coding	154664	ABCA13	ATP binding cassette subfamily A member 13	-	protein-coding	2.05236	12.8964	0.000329209	0.0638891		1	89	5	54	0	1	25	25	65	16	16	104	199.5	48	10	32	13	33		1.03975	11.514	1.53832	12.3554	0	0.492572	9.15597	7.22784	12.7435	6.41796	3.65404	11.1114	12.7124	29.8683	3.7768	9.73743
100062703	SLC16A9	solute carrier family 16 member 9	-	protein-coding	220963	SLC16A9	solute carrier family 16 member 9	C10orf36|MCT9	protein-coding	-0.652122	12.8416	0.000338997	0.0648995		23	238	96	103	118	67	31	55	75	73	107	151	265.5	54	64	76	25	98		23.9143	30.7903	29.5358	23.5668	33.9674	33.0023	11.3534	15.9012	14.704	29.2819	24.4364	16.1329	16.918	33.6018	24.1715	23.1264
100629852	SMOC1	SPARC related modular calcium binding 1	-	protein-coding	64093	SMOC1	SPARC related modular calcium binding 1	OAS	protein-coding	1.26845	12.7916	0.000348175	0.065768		1	16.5	4	20	15	1	30	27	39	13	21	32	112	7	9	15	3	52		1.03975	2.13462	1.23066	4.57609	4.31789	0.492572	10.9872	7.80607	7.64609	5.21459	4.79593	3.41889	7.13679	4.35579	3.39912	4.56442
100147452	LOC100147452	phytanoyl-CoA dioxygenase domain-containing protein 1	-	protein-coding	254295	PHYHD1	phytanoyl-CoA dioxygenase domain containing 1		protein-coding	0.707276	12.6422	0.000377129	0.0702998		15	98	47	80	40.5	43.5	94	90.5	123	54.5	72	277.58	366.9	26	35.5	91.5	64	241.67		15.5963	12.6784	14.4602	18.3043	11.6583	21.4269	34.4264	26.1648	24.1146	21.8612	16.4432	29.6567	23.3793	16.1787	13.4076	27.843
100051533	OGDHL	oxoglutarate dehydrogenase L	-	protein-coding	55753	OGDHL	oxoglutarate dehydrogenase L	-	protein-coding	1.1577	12.3829	0.000433292	0.0797201		10	12	5	14	4	4	14	9	26	15	9	39	63	11	15	9	10	45		10.3975	1.55245	1.53832	3.20326	1.15144	1.97029	5.12734	2.60202	5.0974	6.01683	2.0554	4.16677	4.01444	6.84481	5.6652	2.73865
100061353	NR4A1	nuclear receptor subfamily 4 group A member 1	-	protein-coding	3164	NR4A1	nuclear receptor subfamily 4 group A member 1	GFRP1|HMR|N10|NAK-1|NGFIB|NP10|NUR77|TR3	protein-coding	2.33518	12.3511	0.000440731	0.0800492		18	252	113	35	69	3	87	867	62.5	244	685	51	135	382	158	514	313	306		18.7156	32.6015	34.7661	8.00815	19.8623	1.47772	31.8628	250.661	12.2534	97.8738	156.439	5.44885	8.60238	237.702	59.6734	156.407
111768727	LOC111768727	small nucleolar RNA SNORA31	-	snoRNA						1.33177	12.2165	0.000473677	0.0849441		3	24	18	4	10	13	41	56	37	9	18	115	271	9	11	34	8	81		3.11926	3.10491	5.53796	0.915217	2.87859	6.40343	15.0158	16.1904	7.25399	3.6101	4.11079	12.2866	17.2685	5.6003	4.15448	10.346
100071924	STK32A	serine/threonine kinase 32A	-	protein-coding	202374	STK32A	serine/threonine kinase 32A	YANK1	protein-coding	1.80859	12.1833	0.000482194	0.0853906		0	7	5	13	0	5	16	9	27	7	30	43	83	0	1	33	7	55		0	0.905598	1.53832	2.97446	0	2.46286	5.85982	2.60202	5.29345	2.80786	6.85132	4.59413	5.28887	0	0.37768	10.0417
100059538	DZIP1	DAZ interacting zinc finger protein 1	-	protein-coding	22873	DZIP1	DAZ interacting zinc finger protein 1	DZIP|DZIPt1	protein-coding	0.473721	12.1473	0.000491591	0.0858149		47	581	212	319	193.5	137	299	329.5	433.5	241.5	378	1116	1231	111	202	210	191.5	723.83		48.8684	75.1647	65.2248	72.9886	55.7008	67.4823	109.505	95.2629	84.9893	96.871	86.3267	119.234	78.4409	69.0704	76.2914	63.9019
100057335	LOC100057335	membrane cofactor protein	-	protein-coding						0.711306	12.128	0.000496705	0.0858149		16	107	123.5	143	55	28	91	86	128	71.5	134.5	207	527.75	57	83.5	98.5	80.5	215.5		16.6361	13.8427	37.9965	32.719	15.8323	13.792	33.3277	24.8638	25.0949	28.6802	30.7168	22.1159	33.6289	35.4686	31.5363	29.973
100066005	ADAMTS5	ADAM metallopeptidase with thrombospondin type 1 motif 5	-	protein-coding	11096	ADAMTS5	ADAM metallopeptidase with thrombospondin type 1 motif 5	ADAM-TS 11|ADAM-TS 5|ADAM-TS5|ADAMTS-11|ADAMTS-5|ADAMTS11|ADMP-2	protein-coding	-0.545389	12.0746	0.000511125	0.0872423		622	7111	2623	2804	3502	1113	1308	1792	3394	1465	2172	4849	9195	836	1582.5	1025	705	3520		646.727	919.958	807.003	641.567	1008.08	548.232	479.04	518.092	665.406	587.644	496.036	518.068	585.917	520.206	597.679	311.902
111767654	LOC111767654	small nucleolar RNA SNORD60	-	snoRNA	26788	SNORD60	small nucleolar RNA, C/D box 60		snoRNA	2.42975	12.0267	0.000524427	0.0884471		4	2	2	0	3	3	23	11	21	1	1	54	91.5	1	15	23.5	4	11.5		4.15902	0.258742	0.615328	0	0.863578	1.47772	8.42349	3.18025	4.11713	0.401122	0.228377	5.76937	5.8305	0.622256	5.6652	7.15092
111774171	GIPC3	GIPC PDZ domain containing family member 3	-	protein-coding	126326	GIPC3	GIPC PDZ domain containing family member 3	C19orf64|DFNB15|DFNB72|DFNB95	protein-coding	0.933938	11.9733	0.000539692	0.0899507		8	35.5	10.5	22.5	33.5	7	29	37.5	57.5	25	30	98	109	17.83	14	46	11	147.5		8.31803	4.59268	3.23047	5.1481	9.64329	3.448	10.6209	10.8418	11.2731	10.0281	6.85132	10.4703	6.94562	11.0948	5.28752	13.9976
100072292	LOC100072292	protocadherin beta-15	PCDHB15	protein-coding	56121	PCDHB15	protocadherin beta 15	PCDH-BETA15	protein-coding	-0.605268	11.9007	0.000561127	0.0924358		7.4	102	50.7	51.65	69.37	18.3	26.9	30.22	50.82	20.4	28.7	78.72	120.47	19	22.05	20.6	15.9	67.75		7.69418	13.1959	15.5986	11.8177	19.9688	9.01406	9.85182	8.73701	9.96345	8.18289	6.55443	8.41046	7.67651	11.8229	8.32784	6.26847
102149723	LOC102149723	uncharacterized LOC102149723	-	ncRNA						2.08001	11.7987	0.000592725	0.0965188		3	8	11	58	2	0	11	61	79	10	17	21	457	7	28	40	3	69		3.11926	1.03497	3.38431	13.2706	0.575719	0	4.02863	17.6359	15.4882	4.01122	3.88242	2.24364	29.1206	4.35579	10.575	12.1718
111771640	LOC111771640	uncharacterized LOC111771640	-	ncRNA						1.29857	11.6459	0.000643453	0.102099		4	39	14	22	1	4	45	51	15	25	19	88	83	19	15	20	28	80		4.15902	5.04548	4.3073	5.03369	0.287859	1.97029	16.4807	14.7448	2.9408	10.0281	4.33917	9.40194	5.28887	11.8229	5.6652	6.08589
100063681	MXRA5	matrix remodeling associated 5	-	protein-coding	25878	MXRA5	matrix remodeling associated 5	-	protein-coding	-1.13177	11.6428	0.000644501	0.102099		133	1518	322	114	923	379	289	161	215	142	193	963	357	255	237	274	173	236		138.287	196.385	99.0679	26.0837	265.694	186.685	105.843	46.5473	42.1515	56.9594	44.0768	102.887	22.7485	158.675	89.5102	83.3767
100065464	SNAP91	synaptosome associated protein 91	-	protein-coding	9892	SNAP91	synaptosome associated protein 91	AP180|CALM	protein-coding	1.21501	11.6294	0.00064918	0.102099		3	14	34	6	16	4	33	20	24	23	19	80	69	9	17	20	26	41		3.11926	1.8112	10.4606	1.37283	4.60575	1.97029	12.0859	5.78227	4.70529	9.22581	4.33917	8.54722	4.39677	5.6003	6.42056	6.08589
100055997	TDRD12	tudor domain containing 12	-	protein-coding	91646	TDRD12	tudor domain containing 12	ECAT8	protein-coding	0.847764	11.6105	0.00065582	0.102099		22	137.5	31	115	34	23	51.5	86.5	147.5	72	62	169.5	560.5	56.5	57	84	79	293.5		22.8746	17.7885	9.53759	26.3125	9.78722	11.3292	18.8613	25.0083	28.9179	28.8808	14.1594	18.1094	35.7158	35.1575	21.5278	25.5607
100053593	H1-4	H1.4 linker histone, cluster member	-	protein-coding	3008	H1-4	H1.4 linker histone, cluster member	H1.4|H1E|H1F4|H1s-4|HIST1H1E|RMNS|dJ221C16.5	protein-coding	0.526353	11.5429	0.000680101	0.104728		67	496	237	283	402	161	317	362	567	185	409	1198	1640	154	237	426	146	1709.5		69.6635	64.1681	72.9164	64.7516	115.719	79.3041	116.098	104.659	111.162	74.2076	93.4064	127.995	104.503	95.8274	89.5102	129.629
100059969	ETS2	ETS proto-oncogene 2, transcription factor	-	protein-coding	2114	ETS2	ETS proto-oncogene 2, transcription factor	ETS2IT1	protein-coding	0.477092	11.5039	0.000694496	0.105795		117	972.5	479	689.5	397	265	547	688	735.5	398	943	2023.5	2128.5	428.5	397.5	553	429	1313.5		121.651	125.813	147.371	157.761	114.28	130.532	200.333	198.91	144.197	159.647	215.36	216.191	135.631	266.637	150.128	168.275
100055954	SLC30A4	solute carrier family 30 member 4	-	protein-coding	7782	SLC30A4	solute carrier family 30 member 4	ZNT4|znT-4	protein-coding	-0.3625	11.4092	0.000730812	0.109136		84	751.5	331	407	423	201	234	275	406	188	349	886	1171.5	127	210	198	137	489		87.3393	97.2224	101.837	93.1233	121.764	99.0069	85.6999	79.5062	79.5978	75.411	79.7037	94.6604	74.6495	79.0265	79.3128	60.2503
100146385	H1-3	H1.3 linker histone, cluster member	-	protein-coding	3007	H1-3	H1.3 linker histone, cluster member	H1.3|H1D|H1F3|H1s-2|HIST1H1D	protein-coding	0.641932	11.4066	0.000731833	0.109136		28	172.2	95	100	98.5	91	156.2	192	190.5	63	129	474.2	842.6	54.5	90.5	138	61	506.7		29.1131	22.2777	29.2281	22.8804	28.3541	44.824	57.2065	55.5098	37.3482	25.2707	29.4607	50.6636	53.6916	33.9129	34.18	41.9927
100065469	CMTM4	CKLF like MARVEL transmembrane domain containing 4	-	protein-coding	146223	CMTM4	CKLF like MARVEL transmembrane domain containing 4	CKLFSF4	protein-coding	0.579282	11.3789	0.000742841	0.109299		53	395	187	406	176	82	142	319	518	167	336	447	1716.5	136	193	328	136	573		55.107	51.1016	57.5332	92.8945	50.6632	40.3909	52.0059	92.2272	101.556	66.9874	76.7348	47.7576	109.378	84.6268	72.8922	99.8086
111774867	LOC111774867	small nucleolar RNA SNORA77	-	snoRNA	3312	HSPA8	heat shock protein family A (Hsp70) member 8		protein-coding	1.67587	11.3651	0.000748357	0.109299		5.5	7	6.5	1.5	5.5	4.5	24.5	17.5	22	4.5	3	60	119	2	17.33	30	3	28		5.71865	0.905598	1.99982	0.343206	1.58323	2.21657	8.97285	5.05949	4.31318	1.80505	0.685132	6.41041	7.58284	1.24451	6.54519	9.12884
100055765	PIGR	polymeric immunoglobulin receptor	-	protein-coding	5284	PIGR	polymeric immunoglobulin receptor	-	protein-coding	-1.98961	11.3318	0.00076192	0.110144		1	31	23	22	330	27	2	18	17	1	7	3	38	0	12	2	1	61		1.03975	4.01051	7.07628	5.03369	94.9936	13.2994	0.732477	5.20404	3.33291	0.401122	1.59864	0.320521	2.42141	0	4.53216	0.608589
100050911	PDXK	pyridoxal kinase	-	protein-coding	8566	PDXK	pyridoxal kinase	C21orf124|C21orf97|HEL-S-1a|HMSN6C|PKH|PNK|PRED79	protein-coding	0.582472	11.2985	0.000775688	0.111002		98	576.5	197	390	172.5	100	250	387	663	288	294	881.5	1658.5	230	174	425.5	155.67	652.5		101.896	74.5825	60.6098	89.2337	49.6557	49.2572	91.5597	111.887	129.984	115.523	67.143	94.1796	105.682	143.119	65.7163	129.477
100054608	EDEM2	ER degradation enhancing alpha-mannosidase like protein 2	-	protein-coding	55741	EDEM2	ER degradation enhancing alpha-mannosidase like protein 2	C20orf31|C20orf49|bA4204.1	protein-coding	-0.516152	11.1718	0.000830491	0.117634		17	121	76	76	83	27	29	47	71	38	65	119	216	16	27	33	23	114.5		17.6758	15.6539	23.3825	17.3891	23.8923	13.2994	10.6209	13.5883	13.9198	15.2426	14.8445	12.714	13.7638	9.95609	10.1974	10.0417
100067274	ZNF3	zinc finger protein 3	-	protein-coding	7551	ZNF3	zinc finger protein 3	A8-51|HF.12|KOX25|PP838|Zfp113	protein-coding	-0.420543	11.1365	0.000846452	0.117634		34	258	100.5	116.5	98	60	65	79	136	61	108	261	337	31	48	62	37	150		35.3516	33.3778	30.9203	26.6557	28.2102	29.5543	23.8055	22.84	26.6633	24.4685	24.6648	27.8853	21.4741	19.2899	18.1286	18.8663
100062671	NDEL1	nudE neurodevelopment protein 1 like 1	-	protein-coding	81565	NDEL1	nudE neurodevelopment protein 1 like 1	EOPA|MITAP1|NDE1L1|NDE2|NUDEL	protein-coding	0.467052	11.1354	0.000846946	0.117634		29	311.13	137.2	173	141.4	69	123	241.2	236.2	119	289.4	350.2	657.2	107.4	158	184.4	93	375.73		30.1529	40.2513	42.2115	39.5831	40.7033	33.9875	45.0474	69.7342	46.3079	47.7335	66.0924	37.4154	41.8776	66.8303	59.6734	56.1119
100053264	SRSF5	serine and arginine rich splicing factor 5	-	protein-coding	6430	SRSF5	serine and arginine rich splicing factor 5	HRS|SFRS5|SRP40	protein-coding	0.465194	11.053	0.000885418	0.121524		89	876	387	468	279	246.5	362	578	464.5	315.5	769.5	1156.5	1803.5	287.5	369	443	292.5	1335		92.5381	113.329	119.066	107.08	80.3127	121.419	132.578	167.108	91.0669	126.554	175.736	123.561	114.921	178.899	139.364	134.803
100062779	PIK3R6	phosphoinositide-3-kinase regulatory subunit 6	-	protein-coding	146850	PIK3R6	phosphoinositide-3-kinase regulatory subunit 6	C17orf38|HsT41028|p84 PIKAP|p87(PIKAP)|p87PIKAP	protein-coding	0.846481	11.0222	0.000900256	0.121524		5	78.5	66.5	82	56	76.5	61	116.5	145	80	114	158	478.5	30	51	145.5	68	328		5.19877	10.1556	20.4597	18.762	16.1201	37.6817	22.3406	33.6817	28.4278	32.0898	26.035	16.8808	30.4906	18.6677	19.2617	44.2749
100052058	KLF5	Kruppel like factor 5	-	protein-coding	688	KLF5	Kruppel like factor 5	BTEB2|CKLF|IKLF	protein-coding	0.831144	11.0213	0.000900688	0.121524		35	230	83	258	50	75	92	266	287	93	193	255	1119	140	138	254	117	357		36.3914	29.7554	25.5361	59.0315	14.393	36.9429	33.694	76.9042	56.2674	37.3044	44.0768	27.2443	71.3041	87.1158	52.1198	77.2908
111770730	LOC111770730	small nucleolar RNA SNORA43	-	snoRNA	84973	SNHG7	small nucleolar RNA host gene 7		ncRNA	1.29965	10.9779	0.000922046	0.123232		2	15	7	3	6	6	27	9	9	10	6	61	60	7	18	23	9	29		2.07951	1.94057	2.15365	0.686413	1.72716	2.95543	9.88845	2.60202	1.76448	4.01122	1.37026	6.51725	3.82328	4.35579	6.79824	6.99878
100056352	S100A1	S100 calcium binding protein A1	-	protein-coding	6271	S100A1	S100 calcium binding protein A1	S100|S100-alpha|S100A	protein-coding	-0.454141	10.8511	0.000987379	0.130624		27	492	213	224	259	123	133	133	212	113	209.5	466	732	64	150	118	37	347		28.0734	63.6506	65.5325	51.2522	74.5556	60.5863	48.7098	38.4521	41.5634	45.3268	47.8451	49.7875	46.644	39.8244	56.652	35.9068
100146156	LOC100146156	cystathionine beta-synthase	-	protein-coding	875	CBS	cystathionine-beta-synthase		protein-coding	0.865715	10.8354	0.000995795	0.130624		5	42.5	24	32	12	7	24.5	36	40	19.5	56	58.5	204.5	12.5	12	36	23	146.5		5.19877	5.49828	7.38394	7.32174	3.45431	3.448	8.97285	10.4081	7.84215	7.82188	12.7891	6.25015	13.031	7.7782	4.53216	10.9546
100052244	B3GALT1	beta-1,3-galactosyltransferase 1	-	protein-coding	8708	B3GALT1	beta-1,3-galactosyltransferase 1	beta3Gal-T1	protein-coding	1.36501	10.805	0.00101228	0.13068		3	208.5	5	64	9	9	23	61	74	22	53	63	281	35.5	23	21	28	112		3.11926	26.9739	1.53832	14.6435	2.59073	4.43315	8.42349	17.6359	14.508	8.82469	12.104	6.73093	17.9057	22.0901	8.68664	6.39019
100050428	SGCG	sarcoglycan gamma	-	protein-coding	6445	SGCG	sarcoglycan gamma	35DAG|A4|DAGA4|DMDA|DMDA1|LGMD2C|LGMDR5|MAM|SCARMD2|SCG3|gamma-SG	protein-coding	0.759758	10.7992	0.00101545	0.13068		5	82	28	62	15	18	44	72	64	32	63	84	306	15	44	41.5	34	118		5.19877	10.6084	8.6146	14.1859	4.31789	8.86629	16.1145	20.8162	12.5474	12.8359	14.3878	8.97458	19.4987	9.33384	16.6179	12.6282
100056196	ADAM12	ADAM metallopeptidase domain 12	-	protein-coding	8038	ADAM12	ADAM metallopeptidase domain 12	ADAM12-OT1|CAR10|MCMP|MCMPMltna|MLTN|MLTNA	protein-coding	-0.91466	10.7763	0.00102809	0.13068		24	142	57	55	358.5	121.5	23	35	53	65	47	106	209	15	45	44.5	22	115		24.9541	18.3707	17.5369	12.5842	103.198	59.8475	8.42349	10.119	10.3908	26.0729	10.7337	11.3251	13.3178	9.33384	16.9956	13.5411
111774512	LOC111774512	small nucleolar RNA SNORA23	-	snoRNA	677808	SNORA23	small nucleolar RNA, H/ACA box 23	ACA23	snoRNA	1.32363	10.7673	0.00103312	0.13068		10	22	9	6	20	12	33	40	30	12	14	95	242	10	63	63	6	102		10.3975	2.84617	2.76898	1.37283	5.75719	5.91086	12.0859	11.5645	5.88161	4.81347	3.19728	10.1498	15.4206	6.22256	23.7938	19.1706
111774970	LOC111774970	uncharacterized LOC111774970	-	ncRNA						-0.884178	10.7323	0.0010528	0.131684		5	33	14	25	13	6	5	4	12	2	10	31	45	3	5	8	8	17		5.19877	4.26925	4.3073	5.72011	3.74217	2.95543	1.83119	1.15645	2.35264	0.802244	2.28377	3.31205	2.86746	1.86677	1.8884	2.43436
100055742	COCH	cochlin	-	protein-coding	1690	COCH	cochlin	COCH-5B2|COCH5B2|DFNA9|DFNB110	protein-coding	2.39593	10.7203	0.00105964	0.131684		4	16	207	144	1	20	44	45	91	88	338	622.5	810	20	330	56	228	814.5		4.15902	2.06994	63.6865	32.9478	0.287859	9.85144	16.1145	13.0101	17.8409	35.2988	77.1916	66.508	51.6143	12.4451	124.634	17.0405
100072377	SLC43A2	solute carrier family 43 member 2	-	protein-coding	124935	SLC43A2	solute carrier family 43 member 2	LAT4	protein-coding	-0.535871	10.7034	0.00106938	0.131739		37	199	111	126.5	163	29	54	77	120	45	100	173	332	44	77	58	31	157		38.4709	25.7449	34.1507	28.9437	46.9211	14.2846	19.7769	22.2617	23.5264	18.0505	22.8377	18.4834	21.1555	27.3793	29.0814	17.6491
100629762	PRRG3	proline rich and Gla domain 3	-	protein-coding	79057	PRRG3	proline rich and Gla domain 3	PRGP3|TMG3	protein-coding	0.953951	10.6832	0.00108111	0.132036		1	25	15	28	11	8	11	44	48	10	30	29	132	17	17	27	15	68		1.03975	3.23428	4.61496	6.40652	3.16645	3.94057	4.02863	12.721	9.41058	4.01122	6.85132	3.09837	8.41121	10.5783	6.42056	8.21595
100629522	NREP	neuronal regeneration related protein	-	protein-coding	9315	NREP	neuronal regeneration related protein	C5orf13|D4S114|P311|PRO1873|PTZ17|SEZ17	protein-coding	-0.619794	10.6639	0.00109246	0.132281		36	360	56	132.5	171	52	51	60	176	70	101	233	358	29	75	90	23	147		37.4311	46.5736	17.2292	30.3166	49.2239	25.6137	18.6782	17.3468	34.5054	28.0786	23.0661	24.8938	22.8122	18.0454	28.326	27.3865
100069663	LAMC3	laminin subunit gamma 3	-	protein-coding	10319	LAMC3	laminin subunit gamma 3	OCCM	protein-coding	0.785501	10.6057	0.00112739	0.135354		69	288	159.5	312	203	65	210	444	510	140	169.5	985	789	167	132	446	206	853.5		71.743	37.2589	49.0724	71.3869	58.4354	32.0172	76.9101	128.366	99.9874	56.1571	38.71	105.238	50.2761	103.917	49.8538	135.715
100053125	R3HDM2	R3H domain containing 2	-	protein-coding	22864	R3HDM2	R3H domain containing 2	CAG6|PR01365	protein-coding	0.308247	10.4964	0.00119609	0.142394		74	606.08	259.5	320.5	224.83	148.5	265.5	355	501	243.5	367	891.67	1423.33	135	219	282.33	148	709.5		76.9418	78.4093	79.8389	73.3318	64.7194	73.1469	97.2364	102.635	98.2229	97.6733	83.8145	95.2662	90.6964	84.0045	82.7119	85.9115
100057396	VIPR2	vasoactive intestinal peptide receptor 2	-	protein-coding	7434	VIPR2	vasoactive intestinal peptide receptor 2	C16DUPq36.3|DUP7q36.3|PACAP-R-3|PACAP-R3|VIP-R-2|VPAC2|VPAC2R|VPCAP2R	protein-coding	0.773186	10.4682	0.00121445	0.143376		10	54	33	56	9	18	39	58	65	55	65	127.5	184	25	20	53.5	50	124.5		10.3975	6.98604	10.1529	12.813	2.59073	8.86629	14.2833	16.7686	12.7435	22.0617	14.8445	13.6221	11.7247	15.5564	7.5536	16.2798
100055709	MAFB	MAF bZIP transcription factor B	-	protein-coding	9935	MAFB	MAF bZIP transcription factor B	DURS3|KRML|MCTO	protein-coding	-0.566238	10.4343	0.00123694	0.144711		89	719	251	228	609	60	126	164	331	152	216	447	761	88	164	185	85	403		92.5381	93.0179	77.2237	52.1674	175.306	29.5543	46.1461	47.4146	64.8938	60.9706	49.3295	47.7576	48.4919	54.7585	61.9395	56.2945
100147141	BOK	BCL2 family apoptosis regulator BOK	-	protein-coding	666	BOK	BCL2 family apoptosis regulator BOK	BCL2L9|BOKL	protein-coding	0.853965	10.4154	0.00124966	0.144711		12	48	17	33	11	9	34	59	56	18	18	127	139	21	16	30	24	79		12.477	6.20982	5.23029	7.55054	3.16645	4.43315	12.4521	17.0577	10.979	7.2202	4.11079	13.5687	8.85726	13.0674	6.04288	9.12884
100057308	FCER1A	Fc fragment of IgE receptor Ia	-	protein-coding	2205	FCER1A	Fc fragment of IgE receptor Ia	FCE1A|FcERI	protein-coding	0.967993	10.3909	0.00126638	0.144711		5	55	13	71	18	17	35	24	78	17	60	144	479.67	11	27	56	21	148		5.19877	7.11541	3.99963	16.2451	5.18147	8.37372	12.8184	6.93873	15.2922	6.81908	13.7026	15.385	30.5652	6.84481	10.1974	17.0405
100065037	HMGCS1	3-hydroxy-3-methylglutaryl-CoA synthase 1	-	protein-coding	3157	HMGCS1	3-hydroxy-3-methylglutaryl-CoA synthase 1	HMGCS	protein-coding	-0.437883	10.3906	0.00126661	0.144711		52	285	101	160	170	102	57	92	173	79	150	354	481	56	83	110	40	215		54.0672	36.8708	31.0741	36.6087	48.9361	50.2423	20.8756	26.5985	33.9173	31.6887	34.2566	37.8214	30.6499	34.8463	31.3474	33.4724
100147327	WNK4	WNK lysine deficient protein kinase 4	-	protein-coding	65266	WNK4	WNK lysine deficient protein kinase 4	PHA2B|PRKWNK4	protein-coding	0.840451	10.3086	0.00132408	0.149956		6	33	14	15	11	25	31	30	23	24	31	85	84	15	12	29	14	70		6.23852	4.26925	4.3073	3.43206	3.16645	12.3143	11.3534	8.67341	4.50923	9.62693	7.0797	9.08142	5.35259	9.33384	4.53216	8.82454
100072224	LOC100072224	protocadherin gamma-A10	PCDHGA10	protein-coding	56106	PCDHGA10	protocadherin gamma subfamily A, 10	PCDH-GAMMA-A10	protein-coding	-0.485652	10.2953	0.00133369	0.149956		14	119.5	66.5	62	65.33	38.5	40.83	31.83	49	38.5	63.33	110.5	174.5	24.5	28.5	44.25	18	89.83		14.5566	15.4599	20.4597	14.1859	18.8058	18.964	14.9535	9.20249	9.60663	15.4432	14.4631	11.8058	11.1194	15.2453	10.7639	13.465
100071234	TRIM63	tripartite motif containing 63	-	protein-coding	84676	TRIM63	tripartite motif containing 63	IRF|MURF1|MURF2|RNF28|SMRZ	protein-coding	0.491819	10.2711	0.00135134	0.150317		24	282.5	58	126	95.5	38	111	141.67	180	86	214	339.5	471.5	56	95	124	48	233.5		24.9541	36.5474	17.8445	28.8293	27.4906	18.7177	40.6525	40.9587	35.2897	34.4965	48.8728	36.2723	30.0446	34.8463	35.8796	37.7325
100058357	IL1RL1	interleukin 1 receptor like 1	-	protein-coding	9173	IL1RL1	interleukin 1 receptor like 1	DER4|FIT-1|IL33R|ST2|ST2L|ST2V|T1	protein-coding	1.27311	10.256	0.00136238	0.150317		1	108	67	201	8	52	75	97	235.5	95	195	452.5	1024	14	66	149	83	353		1.03975	13.9721	20.6135	45.9897	2.30287	25.6137	27.4679	28.044	46.1706	38.1066	44.5336	48.3452	65.2506	8.71158	24.9269	45.3399
100067423	ARNT2	aryl hydrocarbon receptor nuclear translocator 2	-	protein-coding	9915	ARNT2	aryl hydrocarbon receptor nuclear translocator 2	WEDAS|bHLHe1	protein-coding	-0.521919	10.2475	0.00136873	0.150317		16	224	70	117	107	35	52	76	85	37	58	175	214	20	37	69	42	130		16.6361	28.9791	21.5365	26.7701	30.8009	17.24	19.0444	21.9726	16.6646	14.8415	13.2459	18.697	13.6364	12.4451	13.9742	20.9963
111775800	LOC111775800	small nucleolar RNA SNORD10	-	snoRNA	652966	SNORD10	small nucleolar RNA, C/D box 10	mgU6-77	snoRNA	0.980557	10.2319	0.00138031	0.150422		16	60.5	37.5	14	30	23	67	85.5	81.5	22	31.5	200.5	515.5	14	61	90	22	127		16.6361	7.82696	11.5374	3.20326	8.63578	11.3292	24.538	24.7192	15.9784	8.82469	7.19389	21.4215	32.8483	8.71158	23.0385	27.3865
100068097	MYC	MYC proto-oncogene, bHLH transcription factor	-	protein-coding	4609	MYC	MYC proto-oncogene, bHLH transcription factor	MRTL|MYCC|bHLHe39|c-Myc	protein-coding	0.814958	10.2103	0.00139662	0.151038		65	708	408	326	137	71	322	651	400	212	842	757	1034	227	355	578	217	682		67.584	91.5948	125.527	74.5902	39.4367	34.9726	117.929	188.213	78.4215	85.0379	192.294	80.878	65.8878	141.252	134.076	175.882
100069874	GGCT	gamma-glutamylcyclotransferase	-	protein-coding	79017	GGCT	gamma-glutamylcyclotransferase	C7orf24|CRF21|GCTG|GGC	protein-coding	0.859885	10.1822	0.001418	0.15104		2	18	5	20	8	11	19	16	22	8	23	51	104	6	10	18	11	34		2.07951	2.32868	1.53832	4.57609	2.30287	5.41829	6.95854	4.62582	4.31318	3.20898	5.25268	5.44885	6.62702	3.73354	3.7768	5.4773
100058910	KIF28	kinesin family member 28	-	protein-coding						1.66042	10.178	0.00142123	0.15104		16	25	7	10	0	0	32	23	52	34	20	46	127	8	18	4	3	22		16.6361	3.23428	2.15365	2.28804	0	0	11.7196	6.64961	10.1948	13.6382	4.56755	4.91465	8.09261	4.97805	6.79824	1.21718
100054557	C18H2orf88	chromosome 18 C2orf88 homolog	-	protein-coding	84281	C2orf88	chromosome 2 open reading frame 88	smAKAP	protein-coding	1.20287	10.1685	0.00142862	0.15104		3	17	18	38	8	2	12	28	54	20	26	34	240	14	18	41	3	64		3.11926	2.19931	5.53796	8.69456	2.30287	0.985144	4.39486	8.09518	10.5869	8.02244	5.93781	3.63257	15.2931	8.71158	6.79824	12.4761
100054790	CAVIN2	caveolae associated protein 2	SDPR	protein-coding	8436	CAVIN2	caveolae associated protein 2	PS-p68|SDPR|SDR|cavin-2	protein-coding	0.528277	10.1389	0.00145171	0.151377		46	704	275	334	218	196	244	489	508	282	993	820	2233	198	340	363	131	658		47.8287	91.0773	84.6076	76.4206	62.7533	96.5441	89.3622	141.377	99.5953	113.116	226.779	87.609	142.29	123.207	128.411	110.459
111767811	LOC111767811	uncharacterized LOC111767811	-	ncRNA						0.700839	10.137	0.00145319	0.151377		6	36	18	33	22	25	18	36	31	21	48	106	176	20	32	39	13	105.5		6.23852	4.65736	5.53796	7.55054	6.3329	12.3143	6.5923	10.4081	6.07766	8.42357	10.9621	11.3251	11.2149	12.4451	12.0858	11.8675
100049805	LOC100049805	granzyme B	-	protein-coding	3002	GZMB	granzyme B	C11|CCPI|CGL-1|CGL1|CSP-B|CSPB|CTLA1|CTSGL1|HLP|SECT	protein-coding	1.4968	10.1068	0.00147721	0.152757		0	49.25	6.75	32	3	4.33	13.25	45.75	54.67	14.75	20.75	87.33	198.58	3.5	26.5	65.33	2.5	41.33		0	6.37153	2.07673	7.32174	0.863578	2.13284	4.85266	13.2269	10.7183	5.91655	4.73883	9.33036	12.6538	2.1779	10.0085	19.8796
111776145	LOC111776145	small nucleolar RNA SNORD22	-	snoRNA	9304	SNORD22	small nucleolar RNA, C/D box 22	RNU22|U22	snoRNA	1.29704	10.0523	0.00152158	0.156205		15	36.5	27	17.5	7	16	71	38	85	15.5	17.5	245	715.5	8.5	28	47.5	21	147.5		15.5963	4.72205	8.30693	4.00407	2.01502	7.88115	26.0029	10.9863	16.6646	6.21739	3.9966	26.1759	45.5926	5.28917	10.575	14.454
100053040	PLAG1	PLAG1 zinc finger	-	protein-coding	5324	PLAG1	PLAG1 zinc finger	PSA|SGPA|SRS4|ZNF912	protein-coding	0.7238	10.0299	0.00154023	0.156981		11	469	50	164	47	44	94	77	214	66	135	326	671	63	86	93	50	258		11.4373	60.6751	15.3832	37.5239	13.5294	21.6732	34.4264	22.2617	41.9555	26.4741	30.8309	34.8299	42.757	39.2021	32.4805	28.2994
111774782	LOC111774782	immunoglobulin lambda constant 6-like	-	other	3542	IGLC6	immunoglobulin lambda constant 6	IGLC	pseudo	-2.39159	10.0094	0.00155746	0.157227		583.03	32.11	437.7	274.54	3221.01	0	58.79	478.99	103.32	46.82	40.68	114.55	1172.41	26.54	1042.3	107.94	24.86	254.69		606.208	4.15411	134.665	62.8159	927.198	0	21.5312	138.483	20.2563	18.7805	9.29039	12.2385	74.7075	16.5147	393.656	32.8456
100072574	EGR1	early growth response 1	-	protein-coding	1958	EGR1	early growth response 1	AT225|G0S30|KROX-24|NGFI-A|TIS8|ZIF-268|ZNF225	protein-coding	1.92466	10.0007	0.00156483	0.157227		170	4064.67	1567	600	371	120	1165	8151.67	882	1349	8393.5	730	1665	2657	2072.67	5747	2360	2526		176.758	525.851	482.11	137.283	106.796	59.1086	426.668	2356.76	172.919	541.114	1916.89	77.9934	106.096	1653.33	782.806	1748.78
100070334	ATF4	activating transcription factor 4	-	protein-coding	468	ATF4	activating transcription factor 4	CREB-2|CREB2|TAXREB67|TXREB	protein-coding	0.526984	9.96138	0.00159858	0.157785		26	159	78	89	79	53	156	122	170	80	112	293	451	35	75	167	50	347		27.0336	20.57	23.9978	20.3636	22.7409	26.1063	57.1332	35.2719	33.3291	32.0898	25.5783	31.3042	28.7383	21.779	28.326	50.8172
100056983	EXT1	exostosin glycosyltransferase 1	-	protein-coding	2131	EXT1	exostosin glycosyltransferase 1	EXT|LGCR|LGS|TRPS2|TTV	protein-coding	-0.358148	9.95617	0.00160311	0.157785		81	767.5	319	309.5	367	216	201	251	372	216	369.5	797	928	138.5	172	241	106	517.5		84.2201	99.2924	98.1449	70.8149	105.644	106.396	73.614	72.5675	72.932	86.6424	84.3855	85.1517	59.1334	86.1824	64.961	73.335
100070075	RAB23	RAB23, member RAS oncogene family	-	protein-coding	51715	RAB23	RAB23, member RAS oncogene family	HSPC137	protein-coding	-0.395387	9.95538	0.0016038	0.157785		52	528.5	231.5	242	278	168	151.5	193	237.5	117	243	706	760	66	142	165	107	356		54.0672	68.3727	71.2243	55.3706	80.0249	82.7521	55.4852	55.7989	46.5627	46.9313	55.4957	75.4292	48.4282	41.0689	53.6306	50.2086
111771275	LOC111771275	U6 spliceosomal RNA	-	snRNA	26827	RNU6-1	RNA, U6 small nuclear 1	RNU6|RNU6A|U6|U6-1	snRNA	1.20328	9.90185	0.00165113	0.16057		4.2	11.2	6.8	3.9	4.73	6.5	17.4	15.8	15.67	4.53	5.8	54.8	91.7	4	18.63	18.4	3.1	27.22		4.36697	1.44896	2.09212	0.892337	1.36157	3.20172	6.37255	4.568	3.07216	1.81708	1.32459	5.85484	5.84324	2.48902	7.03618	5.59902
100034033	FILIP1L	filamin A interacting protein 1 like	-	protein-coding	11259	FILIP1L	filamin A interacting protein 1 like	DOC-1|DOC1|GIP130|GIP90	protein-coding	0.599539	9.89005	0.00166175	0.16057		73	488	277	299	698	228	437	541	509	314	683	1195	1676	223	364	347	283	484		75.902	63.1331	85.223	68.4125	200.926	112.306	160.046	156.41	99.7913	125.952	155.982	127.674	106.797	138.763	137.476	105.59
100146927	NCKIPSD	NCK interacting protein with SH3 domain	-	protein-coding	51517	NCKIPSD	NCK interacting protein with SH3 domain	AF3P21|DIP|DIP1|ORF1|SPIN90|VIP54|WASLBP|WISH	protein-coding	0.598209	9.88522	0.00166612	0.16057		6	40	14	31	23	16	35	33	57	22	38	73	131	11	17	37	17	70		6.23852	5.17485	4.3073	7.09293	6.62076	7.88115	12.8184	9.54075	11.1751	8.82469	8.67834	7.79934	8.34749	6.84481	6.42056	11.2589
102148975	LOC102148975	uncharacterized LOC102148975	-	ncRNA						0.952855	9.87251	0.00167766	0.160591		9.5	46.5	23	48.5	13	1	33	56.5	58	41	23.5	84.5	179	13	32.5	33	47.5	130.5		9.87766	6.01576	7.07628	11.097	3.74217	0.492572	12.0859	16.3349	11.3711	16.446	5.36687	9.028	11.4061	8.08933	12.2746	10.0417
100054028	CA12	carbonic anhydrase 12	-	protein-coding	771	CA12	carbonic anhydrase 12	CA-XII|CAXII|HsT18816|T18816	protein-coding	-0.998504	9.83644	0.00171089	0.161164		7	48	37	15	46	10	12	17	23	4	3	29	66.5	12	11	14	1	34		7.27828	6.20982	11.3836	3.43206	13.2415	4.92572	4.39486	4.91493	4.50923	1.60449	0.685132	3.09837	4.23747	7.46707	4.15448	4.26012
100146968	NRBP2	nuclear receptor binding protein 2	-	protein-coding	340371	NRBP2	nuclear receptor binding protein 2	TRG16|pp9320	protein-coding	0.48453	9.8281	0.00171866	0.161164		30	199	80	117.5	66	58	93.5	123.5	172	89	86	375.5	588.5	52	78.5	127.5	61	482.5		31.1926	25.7449	24.6131	26.8845	18.9987	28.5692	34.2433	35.7055	33.7212	35.6999	19.6405	40.1185	37.5	32.3573	29.6479	38.7976
100066759	FAM234B	family with sequence similarity 234 member B	KIAA1467	protein-coding	57613	FAM234B	family with sequence similarity 234 member B	KIAA1467	protein-coding	-0.749285	9.82791	0.00171884	0.161164		8	36	16	18	24	6	5	10	18	11	10	22	51	4	10	12	6	19		8.31803	4.65736	4.92263	4.11848	6.90862	2.95543	1.83119	2.89114	3.52897	4.41234	2.28377	2.35048	3.24979	2.48902	3.7768	3.65154
100630543	LOC100630543	metallothionein-1B	-	protein-coding	4502	MT2A	metallothionein 2A		protein-coding	0.627428	9.81691	0.00172915	0.161164		95.25	315.75	192.33	179	101	75	231	315.5	307.5	165	235	786.5	802.5	128	136.5	340.5	98	329		99.0366	40.849	59.1731	40.956	29.0738	36.9429	84.6011	91.2153	60.2865	66.1852	53.6687	84.0298	51.1363	79.6487	51.5533	103.612
100054527	EPHA3	EPH receptor A3	-	protein-coding	2042	EPHA3	EPH receptor A3	EK4|ETK|ETK1|HEK|HEK4|TYRO4	protein-coding	-0.422492	9.80109	0.00174409	0.161493		84	1069	406	677	559	298	303.5	356	825	204	422	1059	2095.5	143	282	246	152	816		87.3393	138.298	124.912	154.9	160.913	146.786	111.153	102.924	161.744	81.8289	96.3753	113.144	133.528	88.9826	106.506	74.8565
100058284	STBD1	starch binding domain 1	-	protein-coding	8987	STBD1	starch binding domain 1	GENEX3414|GENX-3414	protein-coding	-0.801178	9.74893	0.00179427	0.164276		2	37	18	17	16	6	8	12	10	8	16	24	32	5	4	8	2	14		2.07951	4.78673	5.53796	3.88967	4.60575	2.95543	2.92991	3.46936	1.96054	3.20898	3.65404	2.56417	2.03908	3.11128	1.51072	2.43436
100053692	PDE11A	phosphodiesterase 11A	-	protein-coding	50940	PDE11A	phosphodiesterase 11A	PPNAD2	protein-coding	-0.854519	9.7458	0.00179733	0.164276		43	406	173	106	1093	230	67	90.25	94	92	81	359	463	87.25	96	148	65	287		44.7094	52.5247	53.2259	24.2533	314.63	113.292	24.538	26.0925	18.429	36.9032	18.4986	38.3556	29.503	54.2918	36.2573	45.0356
100065502	CITED2	Cbp/p300 interacting transactivator with Glu/Asp rich carboxy-terminal domain 2	-	protein-coding	10370	CITED2	Cbp/p300 interacting transactivator with Glu/Asp rich carboxy-terminal domain 2	ASD8|MRG-1|MRG1|P35SRJ|VSD2	protein-coding	0.694392	9.73285	0.00181003	0.164376		41	451	316	445	152	96	279	447	344	102	500	621	1562	156	267	491	194	602		42.6299	58.3464	97.2219	101.818	43.7546	47.2869	102.181	129.234	67.4425	40.9145	114.189	66.3478	99.5327	97.0719	100.841	149.409
100052480	DCDC2	doublecortin domain containing 2	-	protein-coding	51473	DCDC2	doublecortin domain containing 2	DCDC2A|DFNB66|NPHP19|NSC|RU2|RU2S	protein-coding	-0.697484	9.70675	0.00183592	0.165665		14	76	30	58	51	50	13	36	45	20	32	74	149	7	29	8	13	73		14.5566	9.83221	9.22993	13.2706	14.6808	24.6286	4.7611	10.4081	8.82241	8.02244	7.30808	7.90618	9.49447	4.35579	10.9527	2.43436
100066200	DYDC2	DPY30 domain containing 2	-	protein-coding	84332	DYDC2	DPY30 domain containing 2	-	protein-coding	2.32099	9.66572	0.00187738	0.168334		0	290	132	23	6	4	102	195	35	164	358.5	193	135	64	13	179	40	43		0	37.5176	40.6117	5.2625	1.72716	1.97029	37.3563	56.3772	6.86188	65.784	81.8733	20.6202	8.60238	39.8244	4.90984	54.4687
100069045	PKHD1	PKHD1 ciliary IPT domain containing fibrocystin/polyductin	-	protein-coding	5314	PKHD1	PKHD1 ciliary IPT domain containing fibrocystin/polyductin	ARPKD|FCYT|FPC|PKD4|TIGM1	protein-coding	-1.24241	9.64565	0.001898	0.169113		12	98.5	9	45	11	29	6	34	11	2	5	21	93	11	13	6	10	44		12.477	12.7431	2.76898	10.2962	3.16645	14.2846	2.19743	9.82986	2.15659	0.802244	1.14189	2.24364	5.92608	6.84481	4.90984	1.82577
100049831	RORB	RAR related orphan receptor B	-	protein-coding	6096	RORB	RAR related orphan receptor B	EIG15|NR1F2|ROR-BETA|RZR-BETA|RZRB|bA133M9.1	protein-coding	0.606006	9.60757	0.00193777	0.17101		667	7746	1753	3208	974.5	1141	3002	3402.5	4475	1869	4569.5	11716.5	11829.7	1516.5	2510	3307	1952	5157		693.516	1002.11	539.335	734.004	280.519	562.024	1099.45	983.709	877.34	749.697	1043.57	1251.79	753.804	943.651	947.977	1006.3
111771389	LOC111771389	uncharacterized LOC111771389	-	ncRNA						1.15492	9.60221	0.00194344	0.17101		1	8	7	8	2	12	9	10	10	9	17	31	48.5	2	7	13	10	41		1.03975	1.03497	2.15365	1.83043	0.575719	5.91086	3.29615	2.89114	1.96054	3.6101	3.88242	3.31205	3.09048	1.24451	2.64376	3.95583
100065094	CTF1	cardiotrophin 1	-	protein-coding	1489	CTF1	cardiotrophin 1	CT-1|CT1	protein-coding	0.411455	9.53315	0.00201794	0.174598		10	111.25	53	69	62	26	51.33	76	91	52	93	214	318	33	41	69	33	146		10.3975	14.3925	16.3062	15.7875	17.8473	12.8069	18.799	21.9726	17.8409	20.8584	21.2391	22.8638	20.2634	20.5344	15.4849	20.9963
111769285	SOX4	SRY-box transcription factor 4	-	protein-coding	6659	SOX4	SRY-box transcription factor 4	CSS10|EVI16	protein-coding	-0.519364	9.53192	0.00201929	0.174598		98	1055	230	394	1022	231	287	221	443	194	294	973	1169	114	221	243	88	554		101.896	136.487	70.7628	90.1489	294.192	113.784	105.111	63.8941	86.8518	77.8177	67.143	103.956	74.4902	70.9372	83.4673	73.9436
100054006	C4H7orf31	chromosome 4 C7orf31 homolog	-	protein-coding	136895	C7orf31	chromosome 7 open reading frame 31	-	protein-coding	0.972093	9.52438	0.0020276	0.174598		1	24	7	5	14	2	11	20	14	19	22	32	85	5	12	13	10	23		1.03975	3.10491	2.15365	1.14402	4.03003	0.985144	4.02863	5.78227	2.74475	7.62132	5.0243	3.41889	5.41631	3.11128	4.53216	3.95583
100058096	ZMAT3	zinc finger matrin-type 3	-	protein-coding	64393	ZMAT3	zinc finger matrin-type 3	PAG608|WIG-1|WIG1	protein-coding	-0.412403	9.51904	0.00203351	0.174598		59	672	362	291	240	100	153	196	289	124	223	584	966	95	148	142	85	337		61.3455	86.9374	111.374	66.582	69.0862	49.2572	56.0345	56.6663	56.6595	49.7392	50.9282	62.3947	61.5548	59.1143	55.8966	43.2098
100073067	LAMA2	laminin subunit alpha 2	-	protein-coding	3908	LAMA2	laminin subunit alpha 2	LAMM|MDC1A	protein-coding	0.644815	9.50693	0.00204697	0.174695		1679.5	15972.5	8144.5	11886	3744.5	1651	6933.5	13467.5	13742	6099.5	13787.5	18907.5	46577.6	5077.5	6841	8984	5744.5	26754.8		1746.27	2066.38	2505.77	2719.57	1077.89	813.236	2539.32	3893.64	2694.17	2446.65	3148.75	2020.08	2967.98	3159.5	2583.71	2733.78
100054386	RASD2	RASD family member 2	-	protein-coding	23551	RASD2	RASD family member 2	Rhes|TEM2	protein-coding	0.880911	9.48214	0.00207482	0.176012		7	18	15	15	19	2	15	24	29	25	28	76	65	12	10	40	13	57		7.27828	2.32868	4.61496	3.43206	5.46933	0.985144	5.49358	6.93873	5.68556	10.0281	6.39457	8.11986	4.14188	7.46707	3.7768	12.1718
100058615	LAMP3	lysosomal associated membrane protein 3	-	protein-coding	27074	LAMP3	lysosomal associated membrane protein 3	CD208|DC LAMP|DC-LAMP|DCLAMP|LAMP|LAMP-3|TSC403	protein-coding	-1.18619	9.43386	0.00213016	0.179631		4	4	28	35	21	8	5	11	18	4	10	20	36	8	1	4	7	17		4.15902	0.517485	8.6146	8.00815	6.04505	3.94057	1.83119	3.18025	3.52897	1.60449	2.28377	2.1368	2.29397	4.97805	0.37768	1.21718
100068227	CENPE	centromere protein E	-	protein-coding	1062	CENPE	centromere protein E	CENP-E|KIF10|MCPH13|PPP1R61	protein-coding	-1.04835	9.4129	0.00215464	0.18062		4	42	20	9	47	5	8	5	10	9	10	14	35	4	12	5	3	18		4.15902	5.43359	6.15328	2.05924	13.5294	2.46286	2.92991	1.44557	1.96054	3.6101	2.28377	1.49576	2.23025	2.48902	4.53216	1.52147
111771466	LOC111771466	uncharacterized LOC111771466	-	protein-coding						0.704164	9.35676	0.00222165	0.183711		4.67	38.58	12.2	25.2	18.5	17.25	24.67	42.67	38.75	30.92	40.25	89.1	85.17	11	15.33	25.25	23.42	65.08		4.85565	4.99114	3.7535	5.76587	5.3254	8.49686	9.03511	12.3365	7.59708	12.4027	9.19219	9.51946	5.42714	6.84481	5.78983	7.68344
100071095	HIF3A	hypoxia inducible factor 3 subunit alpha	-	protein-coding	64344	HIF3A	hypoxia inducible factor 3 subunit alpha	HIF-3A|HIF3-alpha-1|IPAS|MOP7|PASD7|bHLHe17	protein-coding	0.979671	9.35484	0.00222397	0.183711		23	305.83	100	124	14	16	134	277	149	84	143	334	633	82	96	124	131	710		23.9143	39.5656	30.7664	28.3717	4.03003	7.88115	49.076	80.0845	29.212	33.6943	32.658	35.6846	40.3356	51.025	36.2573	37.7325
100054259	LOC100054259	galactoside 2-alpha-L-fucosyltransferase 2	-	protein-coding	2524	FUT2	fucosyltransferase 2		protein-coding	1.02699	9.34059	0.00224134	0.183711		5.5	16.75	6	14	2	2	5	18	24	16	11.75	34.5	86	4.5	6.5	11.5	11	37		5.71865	2.16697	1.84599	3.20326	0.575719	0.985144	1.83119	5.20404	4.70529	6.41796	2.68343	3.68599	5.48003	2.80015	2.45492	3.49939
102148843	LOC102148843	uncharacterized LOC102148843	-	ncRNA						0.97783	9.33892	0.00224338	0.183711		4	33	8	16	2	1	9	17	40	17	15	37	112	10	7	25	10	50		4.15902	4.26925	2.46131	3.66087	0.575719	0.492572	3.29615	4.91493	7.84215	6.81908	3.42566	3.95309	7.13679	6.22256	2.64376	7.60736
100064917	CYB5R1	cytochrome b5 reductase 1	-	protein-coding	51706	CYB5R1	cytochrome b5 reductase 1	B5R.1|B5R1|B5R2|NQO3A2|humb5R2	protein-coding	0.784737	9.18499	0.00244008	0.196966		18	152.5	33.5	127.5	22	11	47	83	135.5	55	96	171	552.5	64	51	90	38	173		18.7156	19.7291	10.3068	29.1725	6.3329	5.41829	17.2132	23.9964	26.5653	22.0617	21.9242	18.2697	35.206	39.8244	19.2617	27.3865
100054466	NR1D1	nuclear receptor subfamily 1 group D member 1	-	protein-coding	9572	NR1D1	nuclear receptor subfamily 1 group D member 1	EAR1|REVERBA|REVERBalpha|THRA1|THRAL|ear-1|hRev	protein-coding	0.485569	9.17888	0.00244823	0.196966		70	387	152	196	151	106	297	328	415	150	232	755	774	126.5	134	199	104	601		72.7828	50.0666	46.765	44.8456	43.4668	52.2126	108.773	94.8293	81.3623	60.1683	52.9836	80.6644	49.3203	78.7154	50.6091	60.5546
100034192	MX1	MX dynamin like GTPase 1	MxA	protein-coding	4599	MX1	MX dynamin like GTPase 1	IFI-78K|IFI78|MX|MxA|lncMX1-215	protein-coding	0.751894	9.17231	0.00245705	0.196966		29	196	415	212	116	46	192	264	266	139	211	524	483	67	144	229	333	534		30.1529	25.3568	127.681	48.5065	33.3917	22.6583	70.3178	76.326	52.1503	55.756	48.1876	55.9843	30.7774	41.6911	54.3859	69.6835
100062890	EGR2	early growth response 2	-	protein-coding	1959	EGR2	early growth response 2	AT591|CHN1|CMT1D|CMT4E|KROX20	protein-coding	1.77466	9.15284	0.00248332	0.196966		4	98	32	12	18	4	16	145	28	23	370	17	90	78	68	131	46	53		4.15902	12.6784	9.84525	2.74565	5.18147	1.97029	5.85982	41.9215	5.4895	9.22581	84.4996	1.81628	5.73492	48.536	25.6822	39.8626
111768312	LOC111768312	uncharacterized LOC111768312	-	ncRNA						0.485573	9.15034	0.00248672	0.196966		27	176.5	125	159	80.5	135	104	142.5	170.5	120	221.5	405.5	615.83	74	115	155.5	95.75	353		28.0734	22.834	38.458	36.3799	23.1727	66.4972	38.0888	41.1987	33.4271	48.1347	50.5856	43.3237	39.2415	46.0469	43.4332	47.3178
111775787	LOC111775787	small nucleolar RNA SNORA48	-	snoRNA	652965	SNORA48	small nucleolar RNA, H/ACA box 48	ACA48|SNORA48A	snoRNA	1.08078	9.14487	0.00249417	0.196966		52.5	145	79.5	42.5	85.5	59	163	219.5	227.5	53.5	47	598.5	1774.5	23.5	104.5	284	75.83	488		54.5871	18.7588	24.4593	9.72418	24.612	29.0617	59.6969	63.4604	44.6022	21.46	10.7337	63.9439	113.073	14.623	39.4676	86.4197
100066875	LAMA4	laminin subunit alpha 4	-	protein-coding	3910	LAMA4	laminin subunit alpha 4	CMD1JJ|LAMA3|LAMA4*-1	protein-coding	-0.407471	9.13643	0.00250569	0.196966		190	1960.5	695.5	782	1036	628	642	774.5	893	419.5	846.5	2094.5	2774	279.5	409	520	229	1255.5		197.553	253.632	213.98	178.925	298.222	309.335	235.125	223.918	175.076	168.271	193.321	223.777	176.763	173.921	154.471	158.233
100071754	CNTRL	centriolin	-	protein-coding	11064	CNTRL	centriolin	CEP1|CEP110|FAN|bA165P4.1	protein-coding	0.352929	9.12858	0.00251647	0.196966		47	498	211	314	205	193	205	308	427.5	188	370	620	1316.5	151	266	281	128	668		48.8684	64.4268	64.9171	71.8445	59.0112	95.0664	75.0789	89.047	83.8129	75.411	84.4996	66.2409	83.8891	93.9606	100.463	85.5068
100052021	ASB4	ankyrin repeat and SOCS box containing 4	-	protein-coding	51666	ASB4	ankyrin repeat and SOCS box containing 4	ASB-4	protein-coding	1.00386	9.11573	0.0025342	0.197264		3	27	22	59	5	21	23	38	73	17	29	77	240	22	20	56	28	90		3.11926	3.49302	6.76861	13.4995	1.4393	10.344	8.42349	10.9863	14.3119	6.81908	6.62294	8.2267	15.2931	13.6896	7.5536	17.0405
100061973	COX5B	cytochrome c oxidase subunit 5B	-	protein-coding	1329	COX5B	cytochrome c oxidase subunit 5B	COXVB	protein-coding	-0.433395	9.08993	0.0025702	0.198973		23	206	83	108	90	38	64	58	103.5	36.5	85	178	340.5	30	30	62.5	18	124		23.9143	26.6505	25.5361	24.7109	25.9073	18.7177	23.4393	16.7686	20.2916	14.641	19.4121	19.0176	21.6971	18.6677	11.3304	19.0184
100053777	LENG9	leukocyte receptor cluster member 9	-	protein-coding	94059	LENG9	leukocyte receptor cluster member 9	-	protein-coding	0.914759	9.07321	0.00259382	0.19971		1	13	7	12	7	5	16	8	33	6	9	33	61	6	11	16	7	34.5		1.03975	1.68183	2.15365	2.74565	2.01502	2.46286	5.85982	2.31291	6.46977	2.40673	2.0554	3.52573	3.887	3.73354	4.15448	4.86871
100058532	PDE12	phosphodiesterase 12	-	protein-coding	201626	PDE12	phosphodiesterase 12	2'-PDE|2-PDE	protein-coding	-0.491156	9.02218	0.00266724	0.204253		15	130	44	55	47	19	13	25	52	24	44	87	160	25	28	34	17	77		15.5963	16.8183	13.5372	12.5842	13.5294	9.35886	4.7611	7.22784	10.1948	9.62693	10.0486	9.2951	10.1954	15.5564	10.575	10.346
102149735	LOC102149735	uncharacterized LOC102149735	-	ncRNA						0.720165	8.93409	0.00279897	0.213188		35	146	94	80	35	22	86	102	85	89	120	284	272	46	83	97	79	344		36.3914	18.8882	28.9204	18.3043	10.0751	10.8366	31.4965	29.4896	16.6646	35.6999	27.4053	30.3426	17.3322	28.6238	31.3474	29.5166
111770637	LOC111770637	uncharacterized LOC111770637	-	ncRNA						1.42545	8.91137	0.002834	0.214011		15	37	28	58.5	1	1	25	104	66	27	28	120	307	42	23	57	57	188		15.5963	4.78673	8.6146	13.3851	0.287859	0.492572	9.15597	30.0678	12.9395	10.8303	6.39457	12.8208	19.5624	26.1347	8.68664	17.3448
100067254	PTGDR	prostaglandin D2 receptor	-	protein-coding	5729	PTGDR	prostaglandin D2 receptor	AS1|ASRT1|DP|DP1|PTGDR1	protein-coding	-0.588148	8.90752	0.00283998	0.214011		23	260	138	163	77	41	30	73	117	81	69	118	403	32	65	56	25	185		23.9143	33.6365	42.4577	37.2951	22.1652	20.1954	10.9872	21.1053	22.9383	32.4909	15.758	12.6071	25.6797	19.9122	24.5492	17.0405
100051845	DSEL	dermatan sulfate epimerase like	-	protein-coding	92126	DSEL	dermatan sulfate epimerase like	C18orf4|DE-epi2	protein-coding	-0.488431	8.88261	0.00287899	0.214787		170	2303	953	813	1210	490	476	442	909	721	1163	1760	2115	266	572	516	328	1271		176.758	297.942	293.204	186.018	348.31	241.36	174.33	127.788	178.213	289.209	265.603	188.039	134.771	165.52	216.033	157.016
111772158	LOC111772158	liprin-alpha-1 pseudogene	-	pseudo						-0.514693	8.88159	0.0028806	0.214787		44.65	234.75	170.67	167.8	137.02	111.47	59.82	123.68	133.73	59.28	97.73	218.15	349.85	59.55	106.5	142.93	54.52	299.06		46.425	30.3699	52.509	38.3934	39.4425	54.907	21.9084	35.7576	26.2183	23.7785	22.3193	23.3072	22.2929	37.0553	40.2229	43.4928
100064066	CCN1	cellular communication network factor 1	CYR61	protein-coding	3491	CCN1	cellular communication network factor 1	CYR61|GIG1|IGFBP10	protein-coding	1.64716	8.77781	0.00304917	0.226166		34	998	482	144	185	27	331	1579	164	208	1469	421	1331	731	423	1135	607	322		35.3516	129.112	148.294	32.9478	53.254	13.2994	121.225	456.51	32.1528	83.4334	335.486	44.9797	84.8131	454.869	159.759	345.374
100067469	JUN	Jun proto-oncogene, AP-1 transcription factor subunit	-	protein-coding	3725	JUN	Jun proto-oncogene, AP-1 transcription factor subunit	AP-1|AP1|c-Jun|cJUN|p39	protein-coding	1.17174	8.7532	0.00309058	0.227415		200	2801	673	499	419	197	556	3148.5	1111	857	3118	1262	1963	1260	1125	2347	732	1139		207.951	362.369	207.058	114.173	120.613	97.0366	203.629	910.274	217.816	343.762	712.081	134.832	125.085	784.042	424.89	714.179
100056543	COX11	cytochrome c oxidase copper chaperone COX11	-	protein-coding	1353	COX11	cytochrome c oxidase copper chaperone COX11	COX11P	protein-coding	-0.628362	8.74876	0.00309813	0.227415		7	78	16	34	29	16	8	15	27	15	23	59	111	7	8	15	10	33		7.27828	10.091	4.92263	7.77935	8.34792	7.88115	2.92991	4.3367	5.29345	6.01683	5.25268	6.30357	7.07306	4.35579	3.02144	4.56442
100066251	LOC100066251	zinc finger protein 709	-	protein-coding	163051	ZNF709	zinc finger protein 709	-	protein-coding	0.462331	8.73664	0.00311878	0.227752		31	164.28	65.5	146.75	95	92.5	88.38	131.45	180.83	94	165.25	398.12	713.87	32.5	120.75	130.12	61.75	286.75		32.2324	21.2531	20.152	33.577	27.3466	45.5629	32.3682	38.004	35.4524	37.7055	37.7394	42.5352	45.4887	20.2233	45.6049	39.5948
100072410	RRM2	ribonucleotide reductase regulatory subunit M2	-	protein-coding	6241	RRM2	ribonucleotide reductase regulatory subunit M2	C2orf48|R2|RR2|RR2M	protein-coding	-1.13879	8.70362	0.00317579	0.228859		1	49	20	10	45	6	3	5	13	15	8	24	28	10	5	4	1	21		1.03975	6.33919	6.15328	2.28804	12.9537	2.95543	1.09872	1.44557	2.5487	6.01683	1.82702	2.56417	1.7842	6.22256	1.8884	1.21718
111775528	LOC111775528	small nucleolar RNA SNORD50	-	snoRNA	26799	SNORD50A	small nucleolar RNA, C/D box 50A		snoRNA	1.30639	8.68926	0.00320091	0.228859		2	18	3	3	7	8	10	15	19	6	14	69	115.5	1	28	36	5	16		2.07951	2.32868	0.922993	0.686413	2.01502	3.94057	3.66239	4.3367	3.72502	2.40673	3.19728	7.37197	7.35981	0.622256	10.575	10.9546
100058503	F5	coagulation factor V	-	protein-coding	2153	F5	coagulation factor V	FVL|PCCF|RPRGL1|THPH2	protein-coding	1.13417	8.6831	0.00321175	0.228859		176.7	859.32	247.9	1022.33	101.2	30	467	858.48	1429.2	666.13	423.9	1271.27	4917.68	550.38	428	688.68	245.23	816.33		183.725	111.171	76.27	233.913	29.1314	14.7772	171.033	248.198	280.2	267.2	96.8092	135.823	313.361	342.477	161.647	209.562
100061266	CCDC59	coiled-coil domain containing 59	-	protein-coding	29080	CCDC59	coiled-coil domain containing 59	BR22|HSPC128|TAP26	protein-coding	0.43767	8.67921	0.00321861	0.228859		19	183	80	96	61	72	79	116	133	67	146	327	594	34	88	119	45	207		19.7553	23.6749	24.6131	21.9652	17.5594	35.4652	28.9329	33.5372	26.0751	26.8752	33.3431	34.9367	37.8505	21.1567	33.2358	36.2111
100066511	RGS11	regulator of G protein signaling 11	-	protein-coding	8786	RGS11	regulator of G protein signaling 11	RS11	protein-coding	1.07995	8.67902	0.00321895	0.228859		6	22	14	37	5	7	19	27	60	22	17	74	180.5	5	7	31	18	169.5		6.23852	2.84617	4.3073	8.46576	1.4393	3.448	6.95854	7.80607	11.7632	8.82469	3.88242	7.90618	11.5017	3.11128	2.64376	9.43313
100066488	EIF2AK3	eukaryotic translation initiation factor 2 alpha kinase 3	-	protein-coding	9451	EIF2AK3	eukaryotic translation initiation factor 2 alpha kinase 3	PEK|PERK|WRS	protein-coding	0.365339	8.63615	0.00329557	0.228859		86	718	310	531	291	168	276	479	591	336	430.5	920.5	2227	242	305	359	224	826.5		89.4188	92.8885	95.3759	121.495	83.7671	82.7521	101.082	138.485	115.868	134.777	98.3165	98.3464	141.907	150.586	115.192	109.242
100054708	RBBP5	RB binding protein 5, histone lysine methyltransferase complex subunit	-	protein-coding	5929	RBBP5	RB binding protein 5, histone lysine methyltransferase complex subunit	RBQ3|SWD1	protein-coding	-0.279506	8.62861	0.00330924	0.228859		47	389	170	227	179	99	96	153	193	113	195	386	674	74	109.5	136	63	331		48.8684	50.3254	52.3029	51.9386	51.5268	48.7646	35.1589	44.2344	37.8384	45.3268	44.5336	41.2403	42.9482	46.0469	41.356	41.3841
100070704	SREBF2	sterol regulatory element binding transcription factor 2	-	protein-coding	6721	SREBF2	sterol regulatory element binding transcription factor 2	SREBP-2|SREBP2|bHLHd2	protein-coding	-0.472947	8.62783	0.00331066	0.228859		42	275	139	144	257	118	108	126	164	79	126	400	346	54	72	108	45	245		43.6697	35.5771	42.7653	32.9478	73.9798	58.1235	39.5538	36.4283	32.1528	31.6887	28.7756	42.7361	22.0476	33.6018	27.193	32.8638
111768993	LOC111768993	uncharacterized LOC111768993	-	ncRNA						0.626496	8.61911	0.00332654	0.228859		22	73	50	75	36	36	57	87	91.5	56	131	170	341	19	47	71	58	298		22.8746	9.4441	15.3832	17.1603	10.3629	17.7326	20.8756	25.1529	17.9389	22.4628	29.9174	18.1628	21.729	11.8229	17.751	21.6049
100629577	C1H15orf62	chromosome 1 C15orf62 homolog	-	protein-coding	643338	C15orf62	chromosome 15 open reading frame 62	-	protein-coding	0.578974	8.61864	0.0033274	0.228859		4	60	20	26	20	15	37	37	45	18	33	109	112.5	11	33	33	17	79.5		4.15902	7.76227	6.15328	5.94891	5.75719	7.38858	13.5508	10.6972	8.82241	7.2202	7.53645	11.6456	7.16865	6.84481	12.4634	10.0417
100630169	LOC100630169	uncharacterized LOC100630169	-	ncRNA	84288	EFCAB2	EF-hand calcium binding domain 2		protein-coding	0.789466	8.61845	0.00332775	0.228859		1	21.5	8.5	11	4	8.5	11	15	17	11	16	49.5	81	11	6.5	15	4	30.5		1.03975	2.78148	2.61515	2.51685	1.15144	4.18686	4.02863	4.3367	3.33291	4.41234	3.65404	5.28859	5.16143	6.84481	2.45492	4.56442
100071777	PHF19	PHD finger protein 19	-	protein-coding	26147	PHF19	PHD finger protein 19	MTF2L1|PCL3|TDRD19B	protein-coding	-0.662154	8.61796	0.00332865	0.228859		9	41	24	31	34	22	12	16	23	8	23	44	52	15	14	26	9	46		9.35779	5.30422	7.38394	7.09293	9.78722	10.8366	4.39486	4.62582	4.50923	3.20898	5.25268	4.70097	3.31351	9.33384	5.28752	7.91166
100053317	MMRN1	multimerin 1	-	protein-coding	22915	MMRN1	multimerin 1	ECM|EMILIN4|GPIa*|MMRN	protein-coding	0.72739	8.60152	0.00335882	0.228859		39	496	321	387	374.5	129	266.5	413	639	409	669	1043	4685.17	59	349.5	424	98	1660.5		40.5504	64.1681	98.7602	88.5473	107.803	63.5418	97.6026	119.404	125.278	164.059	152.784	111.434	298.545	36.7131	131.999	129.021
106783041	FZD1	frizzled class receptor 1	-	protein-coding	8321	FZD1	frizzled class receptor 1	-	protein-coding	-0.468945	8.58985	0.00338041	0.228859		108	758	334	264	652	220	299	237	364	196	338	1000	975.5	117	241.5	218.5	105	478		112.293	98.0634	102.76	60.4043	187.684	108.366	109.505	68.5199	71.3635	78.62	77.1916	106.84	62.1601	72.8039	91.2097	66.4884
100055858	LYVE1	lymphatic vessel endothelial hyaluronan receptor 1	-	protein-coding	10894	LYVE1	lymphatic vessel endothelial hyaluronan receptor 1	CRSBP-1|HAR|LYVE-1|XLKD1	protein-coding	0.681311	8.58461	0.00339016	0.228859		37	418	126.5	268	108	36	202	174	307	216	312	696	2178	52	128	167	76	735		38.4709	54.0772	38.9195	61.3195	31.0888	17.7326	73.9802	50.3058	60.1885	86.6424	71.2538	74.3608	138.785	32.3573	48.343	50.8172
100064113	NDST2	N-deacetylase and N-sulfotransferase 2	-	protein-coding	8509	NDST2	N-deacetylase and N-sulfotransferase 2	HSST2|N-HSST 2|NST2	protein-coding	0.377351	8.57635	0.00340558	0.228859		27	213	121.5	153	118	72	110	162	233	109.5	161	424.5	710.5	44	91	165	57	415		28.0734	27.5561	37.3812	35.0071	33.9674	35.4652	40.2863	46.8364	45.6805	43.9229	36.7688	45.3537	45.274	27.3793	34.3689	50.2086
100055766	CDC14A	cell division cycle 14A	-	protein-coding	8556	CDC14A	cell division cycle 14A	DFNB105|DFNB32|DFNB35|cdc14|hCDC14	protein-coding	0.553169	8.57475	0.00340857	0.228859		50.5	605.67	206	395.33	129	74	192	370	483.5	228.5	314	602.5	1980.17	179	155.5	324	126	611		52.5076	78.3562	63.3788	90.4532	37.1339	36.4503	70.3178	106.972	94.7919	91.6564	71.7105	64.3712	126.179	111.384	58.7292	98.5914
100057675	EGR3	early growth response 3	-	protein-coding	1960	EGR3	early growth response 3	EGR-3|PILOT	protein-coding	2.05689	8.55977	0.00343673	0.229661		7	155	32	13	18	1	9	238	29	17	445	20	124	119	97	149	64	87		7.27828	20.0525	9.84525	2.97446	5.18147	0.492572	3.29615	68.809	5.68556	6.81908	101.628	2.1368	7.90144	74.0484	36.635	45.3399
100059583	TMEM181	transmembrane protein 181	-	protein-coding	57583	TMEM181	transmembrane protein 181	GPR178|KIAA1423	protein-coding	-0.384406	8.53583	0.00348222	0.231608		46	494.5	156.5	255	205	65	85	148	232	130	155	453	727.5	66	96	124	58	292.5		47.8287	63.974	48.1494	58.3451	59.0112	32.0172	31.1303	42.7888	45.4845	52.1459	35.3985	48.3986	46.3572	41.0689	36.2573	37.7325
100146816	CAPN12	calpain 12	-	protein-coding	147968	CAPN12	calpain 12	-	protein-coding	1.67017	8.52333	0.00350621	0.232115		2	54	0	9	0	6	20	10	33	15	5	133.5	54	14	5	9	15	57		2.07951	6.98604	0	2.05924	0	2.95543	7.32477	2.89114	6.46977	6.01683	1.14189	14.2632	3.44095	8.71158	1.8884	2.73865
100049830	RIPOR3	RIPOR family member 3	FAM65C	protein-coding	140876	RIPOR3	RIPOR family member 3	C20orf175|C20orf176|FAM65C	protein-coding	0.519486	8.50261	0.00354638	0.233		49	283	209	171	119	69	185	255.5	191.5	137	189.5	466.5	775	91	136	220	140	645.5		50.9479	36.612	64.3018	39.1255	34.2553	33.9875	67.7542	73.8685	37.5443	54.9537	43.2775	49.841	49.384	56.6253	51.3645	66.9448
111773691	LOC111773691	small nucleolar RNA SNORD24	-	snoRNA	26820	SNORD24	small nucleolar RNA, C/D box 24	RNU24|U24	snoRNA	1.59584	8.49948	0.00355247	0.233		16.5	28	30	9.5	9.5	11	67.5	62	77.5	5.5	22.5	359	822	5.5	55.5	145.5	11.5	57		17.1559	3.62239	9.22993	2.17364	2.73466	5.41829	24.7211	17.925	15.1942	2.20617	5.13849	38.3556	52.3789	3.42241	20.9612	44.2749
100630643	CCL19	C-C motif chemokine ligand 19	-	protein-coding	6363	CCL19	C-C motif chemokine ligand 19	CKb11|ELC|MIP-3b|MIP3B|SCYA19	protein-coding	-1.21618	8.427	0.00369689	0.240628		10.33	13.5	26	9	21.5	7	6.5	8	4	4	20	13.5	27	4.5	1.5	17.5	2	18		10.7407	1.74651	7.99927	2.05924	6.18898	3.448	2.38055	2.31291	0.784215	1.60449	4.56755	1.44234	1.72048	2.80015	0.56652	5.32516
111774089	LOC111774089	small nucleolar RNA U89	-	snoRNA	677777	SCARNA12	small Cajal body-specific RNA 12		ncRNA	0.751023	8.42298	0.00370508	0.240628		11	96	27	42	35	11	48	69	83	27	31	179.5	497	5	40	70	31	96.5		11.4373	12.4196	8.30693	9.60978	10.0751	5.41829	17.5795	19.9488	16.2725	10.8303	7.0797	19.1778	31.6695	3.11128	15.1072	21.3006
106783234	LOC106783234	uncharacterized LOC106783234	-	ncRNA						0.78879	8.41411	0.00372321	0.240628		9	96	12	42	10	35	48	51	50	50	70	103	254	25	55	85	18	110		9.35779	12.4196	3.69197	9.60978	2.87859	17.24	17.5795	14.7448	9.80268	20.0561	15.9864	11.0045	16.1852	15.5564	20.7724	25.865
100053778	KPNA2	karyopherin subunit alpha 2	-	protein-coding	3838	KPNA2	karyopherin subunit alpha 2	IPOA1|QIP2|RCH1|SRP1-alpha|SRP1alpha	protein-coding	-0.58474	8.39097	0.0037709	0.240628		9.5	87.33	23.83	31	38.5	12.83	10.33	23.67	32	17	18.5	65.17	95.67	4.5	20.33	19.5	18.5	39		9.87766	11.298	7.33164	7.09293	11.0826	6.3197	3.78325	6.84332	6.27372	6.81908	4.22498	6.96278	6.09622	2.80015	7.67823	5.93374
100072297	LOC100072297	protocadherin beta-18	-	protein-coding	54660	PCDHB18P	protocadherin beta 18 pseudogene		pseudo	-0.562593	8.38403	0.00378531	0.240628		6.7	99.65	44.65	25	49.07	18.83	20.45	34.47	35.42	16.28	25.05	62.07	117.66	16.85	20.5	20.85	11.65	70.32		6.96635	12.8918	13.7372	5.72011	14.1253	9.27513	7.48958	9.96575	6.94422	6.53027	5.72085	6.63157	7.49745	10.485	7.74244	6.34454
100063420	GABRA3	gamma-aminobutyric acid type A receptor subunit alpha3	-	protein-coding	2556	GABRA3	gamma-aminobutyric acid type A receptor subunit alpha3	-	protein-coding	-0.48591	8.36842	0.00381798	0.240628		19.5	203	81.5	69.5	95.5	52.75	39.5	109	99.5	49.5	80	132.25	247.5	19	61.5	44	25	123.5		20.2752	26.2623	25.0746	15.9019	27.4906	25.9832	14.4664	31.5134	19.5073	19.8556	18.2702	14.1296	15.771	11.8229	23.2273	13.389
100052234	PRR5L	proline rich 5 like	-	protein-coding	79899	PRR5L	proline rich 5 like	PROTOR2	protein-coding	0.578435	8.35801	0.0038399	0.240628		17	71	38	56	34	26	33	77	100	36	52	103	336.5	38	35	60	34	165		17.6758	9.18535	11.6912	12.813	9.78722	12.8069	12.0859	22.2617	19.6054	14.4404	11.8756	11.0045	21.4422	23.6457	13.2188	18.2577
111774862	LOC111774862	small Cajal body-specific RNA 18	-	ncRNA	677765	SCARNA18	small Cajal body-specific RNA 18	SCARNA18A|U109	ncRNA	1.27842	8.35456	0.00384721	0.240628		7	33	21	11	7.5	37	94.5	61.5	64.5	10	11.5	162	242	5.5	26	69	18.5	69		7.27828	4.26925	6.46095	2.51685	2.15894	18.2252	34.6096	17.7805	12.6455	4.01122	2.62634	17.3081	15.4206	3.42241	9.81968	20.9963
100052289	CLCN5	chloride voltage-gated channel 5	-	protein-coding	1184	CLCN5	chloride voltage-gated channel 5	CLC5|CLCK2|ClC-5|DENTS|NPHL1|NPHL2|XLRH|XRN|hCIC-K2	protein-coding	-0.384701	8.35289	0.00385074	0.240628		44	372	105	140	145	73	52	98	163	82	157	283	459	58	80	93	53	183		45.7492	48.1261	32.3047	32.0326	41.7396	35.9577	19.0444	28.3331	31.9567	32.892	35.8553	30.2358	29.2481	36.0908	30.2144	28.2994
111768873	LOC111768873	uncharacterized LOC111768873	-	ncRNA						1.61677	8.35162	0.00385344	0.240628		0	5	2	10	1	2	4	6	15	1	4	17	59	6	1	17	8	18		0	0.646856	0.615328	2.28804	0.287859	0.985144	1.46495	1.73468	2.9408	0.401122	0.91351	1.81628	3.75956	3.73354	0.37768	5.17301
100064695	NDUFB2	NADH:ubiquinone oxidoreductase subunit B2	-	protein-coding	4708	NDUFB2	NADH:ubiquinone oxidoreductase subunit B2	AGGG|CI-AGGG	protein-coding	-0.659117	8.35059	0.00385562	0.240628		9	53	20	40	30	4	8	13	31	14	21	51	70	8	8	22	7	24		9.35779	6.85667	6.15328	9.15217	8.63578	1.97029	2.92991	3.75848	6.07766	5.61571	4.79593	5.44885	4.46049	4.97805	3.02144	6.69448
100056213	MAMDC2	MAM domain containing 2	-	protein-coding	256691	MAMDC2	MAM domain containing 2	-	protein-coding	0.682378	8.30081	0.00396274	0.246229		28	106	49	117.5	34	18	69	88	157	59	93	319	353	25	40	50	57	171		29.1131	13.7133	15.0755	26.8845	9.78722	8.86629	25.2705	25.442	30.7804	23.6662	21.2391	34.082	22.4936	15.5564	15.1072	15.2147
100146519	KPTN	kaptin, actin binding protein	-	protein-coding	11133	KPTN	kaptin, actin binding protein	2E4|MRT41	protein-coding	-0.777227	8.28228	0.00400339	0.247201		9	29.5	19	11	22	18	8	8	16	7	13	32.5	51	7	10	7	4	38		9.35779	3.81645	5.84562	2.51685	6.3329	8.86629	2.92991	2.31291	3.13686	2.80786	2.96891	3.47231	3.24979	4.35579	3.7768	2.13006
100065774	INSIG1	insulin induced gene 1	-	protein-coding	3638	INSIG1	insulin induced gene 1	CL6	protein-coding	-0.395973	8.27713	0.00401476	0.247201		31	226	113	149	162	65	49	104	130	65	118	224	439	65	54	76	44	217.5		32.2324	29.2379	34.7661	34.0918	46.6332	32.0172	17.9457	30.0678	25.487	26.0729	26.9485	23.9322	27.9737	40.4466	20.3947	23.1264
100073020	HEY2	hes related family bHLH transcription factor with YRPW motif 2	-	protein-coding	23493	HEY2	hes related family bHLH transcription factor with YRPW motif 2	CHF1|GRIDLOCK|GRL|HERP1|HESR2|HRT2|bHLHb32	protein-coding	0.640035	8.2647	0.00404234	0.247201		21	195	146	148	107	18	122	217	228	191	373.5	360	536	49	92	138	67	290		21.8348	25.2274	44.919	33.863	30.8009	8.86629	44.6811	62.7377	44.7002	76.6143	85.299	38.4625	34.1546	30.4905	34.7466	41.9927
100050683	LIN7A	lin-7 homolog A, crumbs cell polarity complex component	-	protein-coding	8825	LIN7A	lin-7 homolog A, crumbs cell polarity complex component	LIN-7A|LIN7|MALS-1|MALS1|TIP-33|VELI1	protein-coding	0.53573	8.26207	0.00404819	0.247201		61	691	185	310	227	315	302	641	453	316	580.5	1198	1411.5	120	220	276	242	693.67		63.425	89.3955	56.9179	70.9293	65.3441	155.16	110.604	185.322	88.8123	126.755	132.573	127.995	89.9426	74.6707	83.0896	83.9853
111775841	LOC111775841	small nucleolar RNA SNORD49	-	snoRNA	26800	SNORD49A	small nucleolar RNA, C/D box 49A		snoRNA	1.44382	8.233	0.00411355	0.250114		2.5	8.5	5.5	6	12	11	48	12.5	23	3	5	94.5	162	3.5	34.5	36	6	37		2.59939	1.09966	1.69215	1.37283	3.45431	5.41829	17.5795	3.61392	4.50923	1.20337	1.14189	10.0964	10.3229	2.1779	13.03	10.9546
100070060	MUC4	mucin-4	-	protein-coding	4585	MUC4	mucin 4, cell surface associated	ASGP|HSA276359|MUC-4	protein-coding	-1.24574	8.21042	0.00416506	0.252164		7.58	72.97	59.16	26.02	38.24	122.99	8.05	48.17	23.03	4.29	34.87	14.83	142.35	1.25	10.71	7.81	12.72	94.08		7.88134	9.44022	18.2014	5.95349	11.0077	60.5814	2.94822	13.9266	4.51512	1.72081	7.96352	1.58444	9.07073	0.77782	4.04495	2.37654
100033841	COL14A1	collagen type XIV alpha 1 chain	-	protein-coding	7373	COL14A1	collagen type XIV alpha 1 chain	UND	protein-coding	-0.683911	8.18117	0.00423275	0.254096		608	7248.83	1956	1976.5	7873.5	2955.67	1964	1699.8	3244	1529	2467.33	5401.83	7769	633	1680.17	1649	413	3027.5		632.17	937.79	601.791	452.232	2266.46	1455.88	719.293	491.435	635.998	613.316	563.482	577.133	495.051	393.888	634.567	501.782
100066662	APOLD1	apolipoprotein L domain containing 1	-	protein-coding	81575	APOLD1	apolipoprotein L domain containing 1	VERGE	protein-coding	1.07993	8.18113	0.00423284	0.254096		25	673	191	212	91	26	131	439	170	127	1341	371	1345	355	251	312	196	370		25.9939	87.0668	58.7639	48.5065	26.1952	12.8069	47.9773	126.921	33.3291	50.9425	306.254	39.6377	85.7052	220.901	94.7977	94.9399
111769745	LOC111769745	small nucleolar RNA SNORA19	-	snoRNA	641451	SNORA19	small nucleolar RNA, H/ACA box 19	ACA19	snoRNA	1.24427	8.17302	0.0042518	0.254157		6	11	4	6	12	7	27	19	25	5	7	78	73	5	55	38	6	31		6.23852	1.42308	1.23066	1.37283	3.45431	3.448	9.88845	5.49316	4.90134	2.00561	1.59864	8.33354	4.65166	3.11128	20.7724	11.5632
100053312	SLC8A3	solute carrier family 8 member A3	-	protein-coding	6547	SLC8A3	solute carrier family 8 member A3	NCX3	protein-coding	1.14925	8.11886	0.00438071	0.258685		1	7	8	8	3	2	9	7	15	3	12	21	81	2	5	14	6	42		1.03975	0.905598	2.46131	1.83043	0.863578	0.985144	3.29615	2.0238	2.9408	1.20337	2.74053	2.24364	5.16143	1.24451	1.8884	4.26012
100053177	UPB1	beta-ureidopropionase 1	-	protein-coding	51733	UPB1	beta-ureidopropionase 1	BUP1	protein-coding	0.96724	8.11861	0.00438131	0.258685		6	62	21	62	4	3	34	42	54.5	43	23	177	142	12	26	28	28	96		6.23852	8.02101	6.46095	14.1859	1.15144	1.47772	12.4521	12.1428	10.6849	17.2483	5.25268	18.9107	9.04843	7.46707	9.81968	8.52025
100067166	RALGPS1	Ral GEF with PH domain and SH3 binding motif 1	-	protein-coding	9649	RALGPS1	Ral GEF with PH domain and SH3 binding motif 1	RALGEF2|RALGPS1A	protein-coding	0.54958	8.11574	0.00438827	0.258685		39	187	79	175	55	47.5	83.5	149.5	231.5	101	112	246.5	684.5	83	75	151.5	66	336		40.5504	24.1924	24.3055	40.0407	15.8323	23.3972	30.5809	43.2225	45.3864	40.5133	25.5783	26.3361	43.6172	51.6472	28.326	46.1006
100629781	LPAR6	lysophosphatidic acid receptor 6	-	protein-coding	10161	LPAR6	lysophosphatidic acid receptor 6	ARWH1|HYPT8|LAH3|LPA-6|P2RY5|P2Y5	protein-coding	-0.410761	8.11065	0.00440059	0.258685		26	207	100	114	131	69	61	59	115	47	152	245	376	45	70	75	27	147		27.0336	26.7798	30.7664	26.0837	37.7096	33.9875	22.3406	17.0577	22.5462	18.8527	34.7134	26.1759	23.9592	28.0015	26.4376	22.8221
100066738	LOC100066738	CD209 antigen-like protein E	-	protein-coding	10332	CLEC4M	C-type lectin domain family 4 member M		protein-coding	-0.99838	8.09729	0.00443314	0.259522		8	55	32	14	16	3	30	6	9	3	14	38	37	8	7	6	7	15		8.31803	7.11541	9.84525	3.20326	4.60575	1.47772	10.9872	1.73468	1.76448	1.20337	3.19728	4.05993	2.35769	4.97805	2.64376	1.82577
111768260	LOC111768260	small nucleolar RNA SNORD89	-	snoRNA	692205	SNORD89	small nucleolar RNA, C/D box 89	HBII-289	snoRNA	1.5129	8.0724	0.00449446	0.262029		25	26	47	14	34	40	148	213	166	14	21	457	1213	6	76	193	40	175		25.9939	3.36365	14.4602	3.20326	9.78722	19.7029	54.2033	61.5812	32.5449	5.61571	4.79593	48.826	77.2939	3.73354	28.7037	58.7289
100147051	LOC100147051	immunoglobulin heavy variable 4-59	-	other	28392	IGHV4-59	immunoglobulin heavy variable 4-59	IGHV459|VH	other	-2.38943	8.05304	0.00454272	0.262895		35.6	0	32.17	71.67	180.82	0	6.63	4	51.15	8	1	8.07	217.67	0	59.53	6	0.5	29.52		37.0152	0	9.89756	16.3984	52.0507	0	2.42816	1.15645	10.0281	3.20898	0.228377	0.862201	13.8702	0	22.4833	1.82577
111771564	LOC111771564	gamma-aminobutyric acid receptor subunit alpha-3 pseudogene	-	pseudo						-0.429765	8.04484	0.00456334	0.262895		12	94	55	49.5	58	28.75	23	42.5	51	27.5	37.5	102.25	159	14.5	34	31	18.5	77		12.477	12.1609	16.9215	11.3258	16.6958	14.1614	8.42349	12.2873	9.99874	11.0309	8.56415	10.9244	10.1317	9.02271	12.8411	9.43313
100064708	PPIL4	peptidylprolyl isomerase like 4	-	protein-coding	85313	PPIL4	peptidylprolyl isomerase like 4	HDCME13P	protein-coding	0.361262	8.04419	0.00456499	0.262895		27	297	126	153	110.5	102	144	148	188	119.5	255	496	618.5	72	127	157	87.5	333		28.0734	38.4232	38.7657	35.0071	31.8085	50.2423	52.7384	42.7888	36.8581	47.9341	58.2362	52.9927	39.4116	44.8024	47.9654	47.7742
106781978	LOC106781978	uncharacterized LOC106781978	-	ncRNA						1.17488	7.99993	0.00467791	0.267711		9	112	3	58	33	4	54	33	105	60	136	147	227.5	92	35	10	49	137		9.35779	14.4896	0.922993	13.2706	9.49936	1.97029	19.7769	9.54075	20.5856	24.0673	31.0593	15.7055	14.4966	57.2475	13.2188	3.04295
100055703	SELENOI	selenoprotein I	EPT1|SELI	protein-coding	85465	SELENOI	selenoprotein I	EPT1|SELI|SEPI|SPG81	protein-coding	-0.320622	7.99072	0.00470178	0.267711		93	934	288	466.5	342	187	147	277.5	403.5	244.5	418	700	1283.5	135	228	271	97	630.5		96.6971	120.833	88.6073	106.737	98.4479	92.1109	53.8371	80.229	79.1077	98.0744	95.4618	74.7881	81.7863	84.0045	86.111	82.4638
100064825	ADGRE3	adhesion G protein-coupled receptor E3	EMR3	protein-coding	84658	ADGRE3	adhesion G protein-coupled receptor E3	EMR3	protein-coding	1.09138	7.98936	0.00470531	0.267711		0	17.5	4	16	2	4.5	18	11	23	14	19.33	28	65.33	1	9	18	1	19		0	2.264	1.23066	3.66087	0.575719	2.21657	6.5923	3.18025	4.50923	5.61571	4.41454	2.99153	4.16291	0.622256	3.39912	5.4773
100057955	TARS3	threonyl-tRNA synthetase 3	TARSL2	protein-coding	123283	TARS3	threonyl-tRNA synthetase 3	TARSL2|ThrRS-L	protein-coding	0.837254	7.97856	0.00473347	0.268236		2	28	4	28	10	8	11	24	29	30	29	37	115	7	12	18	6	64		2.07951	3.62239	1.23066	6.40652	2.87859	3.94057	4.02863	6.93873	5.68556	12.0337	6.62294	3.95309	7.32795	4.35579	4.53216	5.4773
100073098	CCN2	cellular communication network factor 2	CTGF	protein-coding	1490	CCN2	cellular communication network factor 2	CTGF|HCS24|IGFBP8|NOV2	protein-coding	0.676899	7.95749	0.00478888	0.270295		99	1087	363	735	430	199	530	781	426	373	1576	1081	4620	495	443	569	559	854		102.936	140.626	111.682	168.171	123.78	98.0218	194.107	225.798	83.5189	149.619	359.923	115.494	294.392	308.017	167.312	173.144
111772526	LOC111772526	ATP synthase F(0) complex subunit B1, mitochondrial pseudogene	-	pseudo						-0.403639	7.90326	0.00493458	0.276913		36	290	141	211	170	124	73	124	151	92	173	343	497	81	89	78	95	256		37.4311	37.5176	43.3806	48.2777	48.9361	61.0789	26.7354	35.8501	29.6041	36.9032	39.5093	36.6462	31.6695	50.4027	33.6135	23.735
100146250	LOC100146250	GTPase IMAP family member 5	-	protein-coding	56121	PCDHB15	protocadherin beta 15		protein-coding	-0.647836	7.88636	0.00498091	0.276913		56.67	259.58	183.42	259.25	210.42	76.42	58.92	123.33	203.42	35.33	108	165.58	744.33	65.33	144.83	67.75	47.92	444.87		58.9229	33.5822	56.4318	59.3175	60.5714	37.6423	21.5788	35.6564	39.8812	14.1716	24.6648	17.6906	47.4297	40.652	54.6994	20.616
100068575	LOC100068575	RNA-binding motif protein, X-linked 2 pseudogene	-	pseudo						1.04883	7.87526	0.00501157	0.276913		0	23	7	32	1	9	12	19	34	20	32	46	129	3	5	20	5	51		0	2.97554	2.15365	7.32174	0.287859	4.43315	4.39486	5.49316	6.66582	8.02244	7.30808	4.91465	8.22005	1.86677	1.8884	6.08589
100051364	SERTAD4	SERTA domain containing 4	-	protein-coding	56256	SERTAD4	SERTA domain containing 4	DJ667H12.2	protein-coding	-0.637551	7.86626	0.00503659	0.276913		33	223	27	57	63	66	30	30	93	44	61	177	195	28	32	56	17	128		34.3119	28.8498	8.30693	13.0418	18.1351	32.5097	10.9872	8.67341	18.233	17.6494	13.931	18.9107	12.4257	17.4232	12.0858	17.0405
100069410	APOD	apolipoprotein D	-	protein-coding	347	APOD	apolipoprotein D	-	protein-coding	0.451258	7.86091	0.00505149	0.276913		1280.5	11203.8	4291.5	7596.15	3392.17	2711	4000.8	6510.33	9748.75	4795.3	9718.9	18602.2	38345.9	1710.5	4699.25	5621.33	2474	16529.9		1331.41	1449.45	1320.34	1738.03	976.468	1335.36	1465.25	1882.22	1911.28	1923.5	2219.58	1987.47	2443.45	1064.37	1774.81	1710.54
100050849	ATF3	activating transcription factor 3	-	protein-coding	467	ATF3	activating transcription factor 3	-	protein-coding	1.72297	7.85898	0.00505689	0.276913		4	119	62	26	45	18	19	685	50	48	641	39	127.5	238.5	114	183	102	62		4.15902	15.3952	19.0752	5.94891	12.9537	8.86629	6.95854	198.043	9.80268	19.2539	146.39	4.16677	8.12447	148.408	43.0555	55.6859
111767575	UBALD1	UBA like domain containing 1	-	protein-coding	124402	UBALD1	UBA like domain containing 1	FAM100A|PP11303	protein-coding	0.74356	7.85877	0.00505748	0.276913		7	39	25	28	20	7	21	63	35	20	41	57	93.5	25	22	47	26	87		7.27828	5.04548	7.6916	6.40652	5.75719	3.448	7.69101	18.2142	6.86188	8.02244	9.36347	6.08989	5.95794	15.5564	8.30896	14.3018
100051077	DDIAS	DNA damage induced apoptosis suppressor	C7H11orf82	protein-coding	220042	DDIAS	DNA damage induced apoptosis suppressor	C11orf82|noxin	protein-coding	-0.84263	7.8518	0.00507702	0.276913		5	30	6	18	20	3	4	10	12	6	10	22	27	2	3	10	2	13		5.19877	3.88114	1.84599	4.11848	5.75719	1.47772	1.46495	2.89114	2.35264	2.40673	2.28377	2.35048	1.72048	1.24451	1.13304	3.04295
100059422	TBCCD1	TBCC domain containing 1	-	protein-coding	55171	TBCCD1	TBCC domain containing 1	-	protein-coding	-0.313835	7.84591	0.00509359	0.276913		57.5	503	207.5	285.5	208	162	130	153	251.5	111.5	219	421	972.5	98.5	161	200.5	92.5	401.5		59.7859	65.0737	63.8403	65.3236	59.8747	79.7966	47.611	44.2344	49.3075	44.7251	50.0147	44.9797	61.969	61.2922	60.8065	61.0111
100063997	BAMBI	BMP and activin membrane bound inhibitor	-	protein-coding	25805	BAMBI	BMP and activin membrane bound inhibitor	NMA	protein-coding	1.00403	7.84307	0.00510159	0.276913		6	50	24	23	20	32	34	61.5	38	20	98	73	107	34	69	114	29	44		6.23852	6.46856	7.38394	5.2625	5.75719	15.7623	12.4521	17.7805	7.45004	8.02244	22.381	7.79934	6.81818	21.1567	26.0599	34.6896
100054241	ABCA1	ATP binding cassette subfamily A member 1	-	protein-coding	19	ABCA1	ATP binding cassette subfamily A member 1	ABC-1|ABC1|CERP|HDLCQTL13|HDLDT1|HPALP1|TGD	protein-coding	0.416195	7.81674	0.00517643	0.279339		492	3908	1674.5	3239	1428	1013.5	1585.5	2577.67	3306	1647	3352	4860	13052.8	1070.5	1809.5	1956.5	1153.83	6498		511.559	505.583	515.184	741.097	411.063	499.221	580.671	745.239	648.153	660.648	765.521	519.243	831.743	666.125	683.412	595.352
100049802	RASSF4	Ras association domain family member 4	-	protein-coding	83937	RASSF4	Ras association domain family member 4	AD037	protein-coding	0.494563	7.81149	0.00519152	0.279339		33	146	74	99	42	33	75	98	163	67	103	184	467.5	70	66	119	51	169		34.3119	18.8882	22.7671	22.6516	12.0901	16.2549	27.4679	28.3331	31.9567	26.8752	23.5229	19.6586	29.7897	43.5579	24.9269	36.2111
111775114	LOC111775114	small nucleolar RNA SNORA72	-	snoRNA	26775	SNORA72	small nucleolar RNA, H/ACA box 72	RNU72|U72	snoRNA	1.21587	7.80665	0.00520544	0.279339		46	121	39	34	47	80	139	154	123	40	42	516	1135	26	265	256	33	452		47.8287	15.6539	11.9989	7.77935	13.5294	39.4057	50.9072	44.5235	24.1146	16.0449	9.59185	55.1296	72.3237	16.1787	100.085	77.8994
100066376	ADAM33	ADAM metallopeptidase domain 33	-	protein-coding	80332	ADAM33	ADAM metallopeptidase domain 33	C20orf153|DJ964F7.1	protein-coding	0.506326	7.79544	0.00523782	0.280016		43	261.5	155	194	138	76	186	301.5	278	109	184	509	757.5	86.5	165	145	157	1093		44.7094	33.8306	47.6879	44.388	39.7246	37.4355	68.1204	87.1678	54.5029	43.7223	42.0214	54.3817	48.2689	53.8251	62.3172	44.1227
100061124	DPP4	dipeptidyl peptidase 4	-	protein-coding	1803	DPP4	dipeptidyl peptidase 4	ADABP|ADCP2|CD26|DPPIV|TP103	protein-coding	1.0118	7.77168	0.00530716	0.281117		47	440	64.5	375	44	11	134.5	263.5	470	181	151	377.5	1814	190	136.5	227	110	401.5		48.8684	56.9233	19.8443	85.8016	12.6658	5.41829	49.2591	76.1814	92.1452	72.6031	34.485	40.3322	115.59	118.229	51.5533	69.0749
102148269	LOC102148269	uncharacterized LOC102148269	-	ncRNA						0.749766	7.76746	0.00531959	0.281117		3	16.5	15.5	29.5	10	5.5	18.5	24.5	25.33	8.5	20.5	43	74	12.5	21	18.5	12.5	50.83		3.11926	2.13462	4.76879	6.74973	2.87859	2.70914	6.77542	7.08328	4.96604	3.40954	4.68174	4.59413	4.71538	7.7782	7.93128	5.62945
100057918	ZNF436	zinc finger protein 436	-	protein-coding	80818	ZNF436	zinc finger protein 436	ZNF|Zfp46	protein-coding	-0.329105	7.76625	0.00532314	0.281117		52	431	117	197	177	98	117	154	230	102	174	361	620.5	49	103	122	52	228		54.0672	55.759	35.9967	45.0744	50.9511	48.272	42.8499	44.5235	45.0923	40.9145	39.7377	38.5693	39.5391	30.4905	38.901	37.1239
100060363	METTL7A	methyltransferase like 7A	-	protein-coding	25840	METTL7A	methyltransferase like 7A	AAM-B|AAMB	protein-coding	1.05827	7.7565	0.00535194	0.281117		27	119.5	61	236	10	9	58	141.5	211	74	84	178.5	983.5	115	64	130.5	64	244.5		28.0734	15.4599	18.7675	53.9978	2.87859	4.43315	21.2418	40.9096	41.3673	29.683	19.1837	19.071	62.6699	71.5594	24.1715	39.7104
100052585	RAB37	RAB37, member RAS oncogene family	-	protein-coding	326624	RAB37	RAB37, member RAS oncogene family	-	protein-coding	0.794635	7.75357	0.00536066	0.281117		5	28	8	23	6.5	7	18	21	29	8	26	66	141	4	9	17	12	81.5		5.19877	3.62239	2.46131	5.2625	1.87109	3.448	6.5923	6.07139	5.68556	3.20898	5.93781	7.05145	8.9847	2.48902	3.39912	5.17301
100063826	TAL1	TAL bHLH transcription factor 1, erythroid differentiation factor	-	protein-coding	6886	TAL1	TAL bHLH transcription factor 1, erythroid differentiation factor	SCL|TCL5|bHLHa17|tal-1	protein-coding	0.509224	7.737	0.00541006	0.281117		9	67	31	60	40	16	26	55	62	41	78	126	211	25	35	45	23	178		9.35779	8.66787	9.53759	13.7283	11.5144	7.88115	9.52221	15.9012	12.1553	16.446	17.8134	13.4619	13.4452	15.5564	13.2188	13.6933
100070006	PPP1R17	protein phosphatase 1 regulatory subunit 17	-	protein-coding	10842	PPP1R17	protein phosphatase 1 regulatory subunit 17	C7orf16|GSBS	protein-coding	1.09458	7.73431	0.00541813	0.281117		3	71	16	17	4	0	17	37	40	27	27	37	70	23	9	15	19	63		3.11926	9.18535	4.92263	3.88967	1.15144	0	6.22606	10.6972	7.84215	10.8303	6.16619	3.95309	4.46049	14.3119	3.39912	4.56442
100056180	NCALD	neurocalcin delta	-	protein-coding	83988	NCALD	neurocalcin delta	-	protein-coding	-0.516203	7.73303	0.00542196	0.281117		29	289	49.5	87	98	67	61	68	85	47	68	258.5	311	48	57	48	22	126		30.1529	37.3883	15.2294	19.906	28.2102	33.0023	22.3406	19.6597	16.6646	18.8527	15.5297	27.6182	19.8173	29.8683	21.5278	14.6061
100630244	PLAC8A	placenta specific 8 A	-	protein-coding	51316	PLAC8	placenta associated 8	C15|DGIC|PNAS-144|onzin	protein-coding	-0.942813	7.72803	0.00543701	0.281117		4	22	19	11	15	3	6	3	10	1	4	13	34.5	6	7	7	4	12		4.15902	2.84617	5.84562	2.51685	4.31789	1.47772	2.19743	0.867341	1.96054	0.401122	0.91351	1.38892	2.19839	3.73354	2.64376	2.13006
100061618	MARCHF1	membrane associated ring-CH-type finger 1	MARCH1	protein-coding	55016	MARCHF1	membrane associated ring-CH-type finger 1	MARCH-I|MARCH1|RNF171	protein-coding	-0.532752	7.69677	0.00553196	0.284986		18	103	62	65	57	17	25	37	57	13	55	100	173	11	43	35	24	55		18.7156	13.3252	19.0752	14.8723	16.408	8.37372	9.15597	10.6972	11.1751	5.21459	12.5608	10.684	11.0238	6.84481	16.2402	10.6503
111774484	LOC111774484	small nucleolar RNA SNORD14	-	snoRNA	26822	SNORD14A	small nucleolar RNA, C/D box 14A	RNU14|RNU14A|U14|U14-S13-5	snoRNA	1.76994	7.66561	0.00562832	0.2889		35.5	33.75	28	6.75	38.25	14.5	210.25	91.75	160	5	10	355.25	998.92	5	106.25	157.5	22.5	101.5		36.9113	4.36628	8.6146	1.54443	11.0106	7.14229	77.0017	26.5262	31.3686	2.00561	2.28377	37.955	63.6525	3.11128	40.1285	47.9264
100054545	COL4A5	collagen type IV alpha 5 chain	-	protein-coding	1287	COL4A5	collagen type IV alpha 5 chain	ASLN|ATS|ATS1|CA54	protein-coding	-0.507823	7.64829	0.00568262	0.290107		31	727	157	200	252	147.5	146	128	183	145	224	447	512.5	74	139	125	47	215		32.2324	94.0528	48.3033	45.7609	72.5405	72.6543	53.4709	37.0065	35.8778	58.1627	51.1565	47.7576	32.6572	46.0469	52.4975	38.0368
100056768	IGSF10	immunoglobulin superfamily member 10	-	protein-coding	285313	IGSF10	immunoglobulin superfamily member 10	CMF608	protein-coding	-0.606262	7.64506	0.0056928	0.290107		310	2869	823	705	3367	1382	620	608	1470	740	850	2917	3183	393	668	881	323	1464		322.324	371.166	253.208	161.307	969.222	680.734	227.068	175.781	288.199	296.83	194.121	311.653	202.825	244.547	252.29	268.084
100059467	EZR	ezrin	-	protein-coding	7430	EZR	ezrin	CVIL|CVL|HEL-S-105|VIL2	protein-coding	0.422733	7.63444	0.00572642	0.29024		164	906.67	461	870	299	150	531	635.5	818.5	405.5	801	1425.5	3118.5	280	421.5	542	299.5	1152		170.52	117.297	141.833	199.06	86.0699	73.8858	194.473	183.732	160.47	162.655	182.93	152.301	198.715	174.232	159.192	164.928
111767994	LOC111767994	small nucleolar RNA SNORA47	-	snoRNA	677828	SNORA47	small nucleolar RNA, H/ACA box 47	HBI-115	snoRNA	1.36865	7.62933	0.00574268	0.29024		3	7	10	3	7	5	16	22	18	2	4	82	158	1	9	33	7	37		3.11926	0.905598	3.07664	0.686413	2.01502	2.46286	5.85982	6.3605	3.52897	0.802244	0.91351	8.7609	10.068	0.622256	3.39912	10.0417
100064091	PDK1	pyruvate dehydrogenase kinase 1	-	protein-coding	5163	PDK1	pyruvate dehydrogenase kinase 1	-	protein-coding	0.455015	7.6213	0.00576829	0.29024		13	174	72	174	80	41	95	111	135	57	140	240	603	68	82	81	57	220		13.5168	22.5106	22.1518	39.8119	23.0287	20.1954	34.7927	32.0916	26.4672	22.864	31.9728	25.6417	38.4239	42.3134	30.9698	24.6479
100062180	CALN1	calneuron 1	-	protein-coding	83698	CALN1	calneuron 1	CABP8	protein-coding	1.15408	7.60951	0.00580613	0.29024		0	31	10	31	4	2	14	35	38	18	19	26	69	19	8	56	7	26		0	4.01051	3.07664	7.09293	1.15144	0.985144	5.12734	10.119	7.45004	7.2202	4.33917	2.77785	4.39677	11.8229	3.02144	17.0405
111775308	LOC111775308	5'-nucleotidase-like	-	protein-coding						-0.751749	7.60871	0.0058087	0.29024		10.5	130.5	42	29	75.5	31	63.5	25.5	37.5	12.5	30	234	123	12	27	21	20.5	43.5		10.9174	16.8829	12.9219	6.63532	21.7334	15.2697	23.2562	7.3724	7.35201	5.01403	6.85132	25.0006	7.83772	7.46707	10.1974	6.39019
111772659	LOC111772659	small nucleolar RNA SNORD46	-	snoRNA	94161	SNORD46	small nucleolar RNA, C/D box 46	RNU40|RNU46|U40|U46	snoRNA	1.59722	7.60381	0.00582452	0.29024		42	29.5	27	4	24	17	101	58	107.5	9	7	308.5	556.5	7	101	106.5	17	85		43.6697	3.81645	8.30693	0.915217	6.90862	8.37372	36.9901	16.7686	21.0758	3.6101	1.59864	32.9602	35.4609	4.35579	38.1457	32.4074
100050577	BFAR	bifunctional apoptosis regulator	-	protein-coding	51283	BFAR	bifunctional apoptosis regulator	BAR|RNF47	protein-coding	-0.373785	7.59847	0.00584178	0.29024		22	212	79	76	84	44	49	66	109	42	81	147	251	25	44	66.5	35	131		22.8746	27.4267	24.3055	17.3891	24.1802	21.6732	17.9457	19.0815	21.3698	16.8471	18.4986	15.7055	15.994	15.5564	16.6179	20.2356
100069338	PTH2R	parathyroid hormone 2 receptor	-	protein-coding	5746	PTH2R	parathyroid hormone 2 receptor	PTHR2	protein-coding	1.14814	7.59307	0.00585929	0.29024		5	19	54	47	5	6	50	38	32	15	49	54	211	8	19	22	33	113		5.19877	2.45805	16.6139	10.7538	1.4393	2.95543	18.3119	10.9863	6.27372	6.01683	11.1905	5.76937	13.4452	4.97805	7.17592	6.69448
111769715	LOC111769715	small nucleolar RNA SNORD16	-	snoRNA	595097	SNORD16	small nucleolar RNA, C/D box 16	U16	snoRNA	1.28717	7.57364	0.00592279	0.292363		10	12	11	5	12	6	30	24	24	10	5	93.5	203.5	0	23.5	37.5	6	36		10.3975	1.55245	3.38431	1.14402	3.45431	2.95543	10.9872	6.93873	4.70529	4.01122	1.14189	9.98956	12.9673	0	8.87548	11.411
100057457	KLF6	Kruppel like factor 6	-	protein-coding	1316	KLF6	Kruppel like factor 6	BCD1|CBA1|COPEB|CPBP|GBF|PAC1|ST12|ZF9	protein-coding	0.390011	7.56332	0.00595682	0.29272		106	762	398	465	435	184	385	661	663	269	790	932	2025	253	445	537	237	748		110.214	98.5808	122.45	106.394	125.219	90.6332	141.002	191.104	129.984	107.902	180.418	99.5751	129.036	157.431	168.068	163.406
100629477	ZNF594	zinc finger protein 594	-	protein-coding	84622	ZNF594	zinc finger protein 594	-	protein-coding	0.470698	7.55893	0.00597134	0.29272		12	70	32	48	35	44	51	46	70	37	68	140	213	16	50	42	32	110		12.477	9.05598	9.84525	10.9826	10.0751	21.6732	18.6782	13.2992	13.7238	14.8415	15.5297	14.9576	13.5726	9.95609	18.884	12.7804
111774524	LOC111774524	small nucleolar RNA SNORD14	-	snoRNA	26822	SNORD14A	small nucleolar RNA, C/D box 14A	RNU14|RNU14A|U14|U14-S13-5	snoRNA	1.65839	7.52371	0.00608922	0.297255		26.25	35.5	24.25	7.75	20.25	18.75	117.25	67.5	130.75	3	13.75	333.25	815.5	3	84	125.5	16.25	85.5		27.2935	4.59268	7.46086	1.77323	5.82915	9.23572	42.9415	19.5152	25.634	1.20337	3.14019	35.6045	51.9647	1.86677	31.7251	38.189
100051200	SPTLC3	serine palmitoyltransferase long chain base subunit 3	-	protein-coding	55304	SPTLC3	serine palmitoyltransferase long chain base subunit 3	C20orf38|LCB 3|LCB2B|LCB3|SPT 3|SPT3|SPTLC2L|dJ718P11|dJ718P11.1|hLCB2b	protein-coding	-0.396764	7.51406	0.00612191	0.297255		43	413	164	152	191	97	123	140	170	83	226	338	442	61	126	93	62	208		44.7094	53.4303	50.4569	34.7783	54.9811	47.7795	45.0474	40.4759	33.3291	33.2931	51.6133	36.112	28.1648	37.9576	47.5877	28.2994
100052502	CD4	CD4 molecule	-	protein-coding	920	CD4	CD4 molecule	CD4mut	protein-coding	-0.635146	7.51262	0.00612681	0.297255		27	92	137	97	105	18	32	40	85	26	47	124	262	36	49	47	29	133		28.0734	11.9021	42.15	22.194	30.2252	8.86629	11.7196	11.5645	16.6646	10.4292	10.7337	13.2482	16.695	22.4012	18.5063	14.3018
111775846	LOC111775846	small nucleolar RNA SNORA21	-	snoRNA	619505	SNORA21	small nucleolar RNA, H/ACA box 21	ACA21	snoRNA	1.39737	7.49721	0.00617945	0.298303		2	7	9	2	6	13	21	16	20	8	3	57	114	0	18	32	4	25.5		2.07951	0.905598	2.76898	0.457609	1.72716	6.40343	7.69101	4.62582	3.92107	3.20898	0.685132	6.08989	7.26423	0	6.79824	9.73743
100062648	ADGRG3	adhesion G protein-coupled receptor G3	GPR97	protein-coding	222487	ADGRG3	adhesion G protein-coupled receptor G3	GPR97|PB99|PGR26	protein-coding	1.10415	7.49399	0.00619051	0.298303		0	9	13	8	14	0	13	23	24	10	11	34	82	4	5	15	3	20		0	1.16434	3.99963	1.83043	4.03003	0	4.7611	6.64961	4.70529	4.01122	2.51215	3.63257	5.22515	2.48902	1.8884	4.56442
100033937	GLI1	GLI family zinc finger 1	-	protein-coding	2735	GLI1	GLI family zinc finger 1	GLI|PAPA8|PPD1	protein-coding	0.552588	7.46886	0.00627751	0.300627		50	230	91	140	49	55	147	155	184	118	144	485	440	53	56	179	73	407		51.9877	29.7554	27.9974	32.0326	14.1051	27.0914	53.8371	44.8126	36.0739	47.3324	32.8863	51.8175	28.0374	32.9796	21.1501	54.4687
100051130	AREL1	apoptosis resistant E3 ubiquitin protein ligase 1	-	protein-coding	9870	AREL1	apoptosis resistant E3 ubiquitin protein ligase 1	FIEL1|KIAA0317	protein-coding	-0.3096	7.46781	0.00628118	0.300627		31	321	112	157	164	87	82	102	174	76	153	257	461	53	94	100	63	250		32.2324	41.5281	34.4584	35.9223	47.2089	42.8537	30.0316	29.4896	34.1133	30.4853	34.9417	27.4579	29.3755	32.9796	35.5019	30.4295
111774483	LOC111774483	small nucleolar RNA SNORD14	-	snoRNA	26822	SNORD14A	small nucleolar RNA, C/D box 14A	RNU14|RNU14A|U14|U14-S13-5	snoRNA	1.7442	7.456	0.00632253	0.301543		35.5	33.75	30	6.75	38.25	14.5	210.25	91.75	159	5	10	355.75	1000.42	5	107.25	157.5	22.5	101.5		36.9113	4.36628	9.22993	1.54443	11.0106	7.14229	77.0017	26.5262	31.1725	2.00561	2.28377	38.0084	63.7481	3.11128	40.5062	47.9264
100052928	SPARCL1	SPARC like 1	-	protein-coding	8404	SPARCL1	SPARC like 1	MAST 9|MAST9|PIG33|SC1	protein-coding	0.483042	7.44586	0.00635825	0.301543		995	10045.5	2166.5	4030.5	2232	1139	3871	4066	6558.5	2693	4276	11359	23217.6	1655	3336	3181	1372	7254		1034.56	1299.6	666.554	922.196	642.502	561.039	1417.71	1175.54	1285.82	1080.22	976.542	1213.6	1479.46	1029.83	1259.94	967.961
100054933	DLK1	delta like non-canonical Notch ligand 1	-	protein-coding	8788	DLK1	delta like non-canonical Notch ligand 1	DLK|DLK-1|Delta1|FA1|PREF1|Pref-1|ZOG|pG2	protein-coding	1.17058	7.44418	0.00636418	0.301543		8	76	9	50	7	221	44	54	113	154	74	146	296	36	17	159	23	70		8.31803	9.83221	2.76898	11.4402	2.01502	108.858	16.1145	15.6121	22.1541	61.7728	16.8999	15.5987	18.8615	22.4012	6.42056	48.3828
100059651	PRPF40B	pre-mRNA processing factor 40 homolog B	-	protein-coding	25766	PRPF40B	pre-mRNA processing factor 40 homolog B	HYPC	protein-coding	0.511244	7.40447	0.00650621	0.307245		11	78	30	44	31	18	48	46	61	35	31	147	175	22	28	44.5	29	146		11.4373	10.091	9.22993	10.0674	8.92364	8.86629	17.5795	13.2992	11.9593	14.0393	7.0797	15.7055	11.1512	13.6896	10.575	13.5411
100049861	RAB27B	RAB27B, member RAS oncogene family	-	protein-coding	5874	RAB27B	RAB27B, member RAS oncogene family	C25KG	protein-coding	0.689156	7.39761	0.00653107	0.307394		9	56	24	49	14	33	25	52	78	51	68	161	265	3	28	46	15	100		9.35779	7.24479	7.38394	11.2114	4.03003	16.2549	9.15597	15.0339	15.2922	20.4572	15.5297	17.2013	16.8861	1.86677	10.575	13.9976
102150766	FAT3	FAT atypical cadherin 3	-	protein-coding	120114	FAT3	FAT atypical cadherin 3	CDHF15|CDHR10|hFat3	protein-coding	-0.585481	7.37799	0.00660268	0.309736		79	788	147	164	273	127	139	85	324	198	176	483	589	48	177	131	60	251		82.1406	101.944	45.2266	37.5239	78.5856	62.5566	50.9072	24.5747	63.5214	79.4222	40.1944	51.6038	37.5318	29.8683	66.8494	39.8626
100271857	H19	H19, imprinted maternally expressed transcript (non-protein coding)	-	ncRNA	283120	H19	H19 imprinted maternally expressed transcript	ASM|ASM1|BWS|D11S813E|LINC00008|MIR675HG|NCRNA00008|WT2	ncRNA	-0.925542	7.36939	0.00663433	0.309952		20.5	877	93.5	96.5	623.5	429	122	124	162	97.5	124.5	495	407.5	73.5	62.5	201	69.5	243		21.315	113.459	28.7666	22.0796	179.48	211.313	44.6811	35.8501	31.7607	39.1094	28.433	52.8859	25.9664	45.7358	23.605	61.1632
111775614	LOC111775614	cytoplasmic FMR1-interacting protein 1-like	-	protein-coding						-1.09547	7.36487	0.00665105	0.309952		15.78	29.67	42.57	11	43.08	21.67	13.87	31	13.17	16.75	34	32.67	27.23	3.5	31.4	12.17	6	9.33		16.4073	3.83844	13.0973	2.51685	12.401	10.674	5.07973	8.96252	2.58203	6.7188	7.76483	3.49047	1.73513	2.1779	11.8592	3.70327
100072319	PCDHB6	protocadherin beta 6	-	protein-coding	56130	PCDHB6	protocadherin beta 6	PCDH-BETA6	protein-coding	-0.529804	7.34844	0.00671209	0.310108		11.9	87.2	36.62	26.9	54.42	27.3	27.75	26.4	38.2	42.3	31.85	73.2	120.4	14.2	23.7	21.7	7.9	72.25		12.3731	11.2812	11.2667	6.15484	15.6653	13.4472	10.1631	7.6326	7.48925	16.9675	7.27382	7.8207	7.67205	8.83603	8.95102	6.60319
100069310	SURF4	surfeit 4	-	protein-coding	6836	SURF4	surfeit 4	ERV29	protein-coding	-0.335707	7.34082	0.00674062	0.310108		65	587	208.5	296	241.5	73.5	151	188	281	135.5	217	621.5	762	77	138	127	95	382		67.584	75.9409	64.148	67.7261	69.518	36.204	55.302	54.3534	55.0911	54.3521	49.5579	66.4012	48.5556	47.9137	52.1198	38.6454
100058700	BACE2	beta-secretase 2	-	protein-coding	25825	BACE2	beta-secretase 2	AEPLC|ALP56|ASP1|ASP21|BAE2|CDA13|CEAP1|DRAP	protein-coding	-0.400681	7.34076	0.00674084	0.310108		111	691	554.5	538	799.5	415	314	389	549.5	240	610	924	1632	196	313	371	212	837.5		115.413	89.3955	170.6	123.097	230.144	204.417	114.999	112.465	107.731	96.2693	139.31	98.7204	103.993	121.962	118.214	112.893
111774080	LOC111774080	small nucleolar RNA SNORD59	-	snoRNA	26789	SNORD59A	small nucleolar RNA, C/D box 59A		snoRNA	2.12156	7.33376	0.00676715	0.310108		11	17	6.5	0	3	0	22	23.5	22	1	1	112	366.5	1	18	46	5	15		11.4373	2.19931	1.99982	0	0.863578	0	8.05725	6.79417	4.31318	0.401122	0.228377	11.9661	23.3539	0.622256	6.79824	13.9976
111774480	LOC111774480	small nucleolar RNA SNORD14	-	snoRNA	26822	SNORD14A	small nucleolar RNA, C/D box 14A	RNU14|RNU14A|U14|U14-S13-5	snoRNA	1.64831	7.32949	0.00678322	0.310108		26.25	35.5	24.25	7.75	20.25	18.75	116.25	66.5	130.75	2.5	13.75	333.25	814.5	3	83	125.5	16.25	85.5		27.2935	4.59268	7.46086	1.77323	5.82915	9.23572	42.5753	19.2261	25.634	1.00281	3.14019	35.6045	51.901	1.86677	31.3474	38.189
100033960	FGF1	fibroblast growth factor 1	-	protein-coding	2246	FGF1	fibroblast growth factor 1	AFGF|ECGF|ECGF-beta|ECGFA|ECGFB|FGF-1|FGF-alpha|FGFA|GLIO703|HBGF-1|HBGF1	protein-coding	-0.603303	7.32883	0.00678573	0.310108		38	233	69	169	193	71	74	70	123	64	78	494.5	215	46	73	39	59	143		39.5107	30.1435	21.2288	38.6679	55.5568	34.9726	27.1017	20.238	24.1146	25.6718	17.8134	52.8325	13.7001	28.6238	27.5706	11.8675
100054229	TOP2A	DNA topoisomerase II alpha	-	protein-coding	7153	TOP2A	DNA topoisomerase II alpha	TOP2|TP2A	protein-coding	-1.0057	7.30559	0.00687403	0.313133		3	61	22	10	59	10	4	9	19	20	7	17	42	9	16	4	5	24		3.11926	7.89164	6.76861	2.28804	16.9837	4.92572	1.46495	2.60202	3.72502	8.02244	1.59864	1.81628	2.67629	5.6003	6.04288	1.21718
100063318	PRKCA	protein kinase C alpha	-	protein-coding	5578	PRKCA	protein kinase C alpha	AAG6|PKC-alpha|PKCA|PKCI+/-|PKCalpha|PRKACA	protein-coding	-0.368887	7.29974	0.00689647	0.313149		22	134	62	88	95	48	48	58	91	43	62	166	239	22	36	52	31	130		22.8746	17.3357	19.0752	20.1348	27.3466	23.6434	17.5795	16.7686	17.8409	17.2483	14.1594	17.7355	15.2294	13.6896	13.5965	15.8233
100057488	MAN1C1	mannosidase alpha class 1C member 1	-	protein-coding	57134	MAN1C1	mannosidase alpha class 1C member 1	HMIC|MAN1A3|MAN1C|pp6318	protein-coding	-0.368833	7.26671	0.00702444	0.31794		31	216	77	101	122	70	53	83	110	58	81	194	321	48	63	71	33	221		32.2324	27.9442	23.6901	23.1092	35.1188	34.48	19.4107	23.9964	21.5659	23.2651	18.4986	20.727	20.4545	29.8683	23.7938	21.6049
102149884	CYS1	cystin 1	-	protein-coding	192668	CYS1	cystin 1	-	protein-coding	0.452847	7.25696	0.00706267	0.318652		21	158	71	114	90	157	110	114	178	61	163	292	417	45	79	138	67	284		21.8348	20.4406	21.8442	26.0837	25.9073	77.3338	40.2863	32.959	34.8976	24.4685	37.2255	31.1973	26.5718	28.0015	29.8367	41.9927
100071824	APOB	apolipoprotein B	apoB-100	protein-coding	338	APOB	apolipoprotein B	FCHL2|FLDB|LDLCQ4|apoB-100|apoB-48	protein-coding	0.576424	7.23847	0.0071358	0.32093		16	159	84	110	30	79	84	118	114	73	147	259	402	55	108	190	82	262		16.6361	20.57	25.8438	25.1685	8.63578	38.9132	30.7641	34.1154	22.3501	29.2819	33.5715	27.6716	25.616	34.2241	40.7894	57.816
100052827	SEC16B	SEC16 homolog B, endoplasmic reticulum export factor	-	protein-coding	89866	SEC16B	SEC16 homolog B, endoplasmic reticulum export factor	LZTR2|PGPR-p117|RGPR|RGPR-p117|SEC16S	protein-coding	-0.812003	7.22277	0.00719844	0.322185		3	59	19	17	12	9	6	6	14	19	17	33	31	4	4	6	3	32		3.11926	7.6329	5.84562	3.88967	3.45431	4.43315	2.19743	1.73468	2.74475	7.62132	3.88242	3.52573	1.97536	2.48902	1.51072	1.82577
102150421	LOC102150421	uncharacterized LOC102150421	-	ncRNA						0.829845	7.22009	0.0072092	0.322185		5	36	4	7	21	4	10	27	31	13	38	37	85	17	15	22	5	37		5.19877	4.65736	1.23066	1.60163	6.04505	1.97029	3.66239	7.80607	6.07766	5.21459	8.67834	3.95309	5.41631	10.5783	5.6652	6.69448
100064891	LOC100064891	interferon alpha-inducible protein 27-like protein 2	IFI27L2	protein-coding	83982	IFI27L2	interferon alpha inducible protein 27 like 2		protein-coding	0.908534	7.21092	0.00724613	0.322817		1	9	12	13	5	2	18	12	12	11	11	41	63	4	5	11	7	27		1.03975	1.16434	3.69197	2.97446	1.4393	0.985144	6.5923	3.46936	2.35264	4.41234	2.51215	4.38045	4.01444	2.48902	1.8884	3.34724
100146223	CHRNE	cholinergic receptor nicotinic epsilon subunit	-	protein-coding	1145	CHRNE	cholinergic receptor nicotinic epsilon subunit	ACHRE|CMS1D|CMS1E|CMS2A|CMS4A|CMS4B|CMS4C|FCCMS|SCCMS	protein-coding	0.9045	7.19762	0.00730002	0.324199		5	16	15	10	6	10	12	23	10	18	29	63	59.5	6	7	29	14	75		5.19877	2.06994	4.61496	2.28804	1.72716	4.92572	4.39486	6.64961	1.96054	7.2202	6.62294	6.73093	3.79142	3.73354	2.64376	8.82454
791249	ESR1	estrogen receptor 1	-	protein-coding	2099	ESR1	estrogen receptor 1	ER|ESR|ESRA|ESTRR|Era|NR3A1	protein-coding	-0.55119	7.1571	0.00746679	0.330569		328	3080.33	771.67	1108	2634.17	1432.5	733.5	608	1402.5	852.5	944.5	3606.45	3181.5	469	640	918.5	354	1760.08		341.039	398.506	237.415	253.515	758.27	705.609	268.636	175.781	274.965	341.957	215.702	385.314	202.729	291.838	241.715	279.495
100054821	RNF128	ring finger protein 128	-	protein-coding	79589	RNF128	ring finger protein 128	GRAIL	protein-coding	1.05148	7.10672	0.00767956	0.338929		22	89	20	91	9	4	25	83	111	83	37	136	373	44.5	49	64	22	67		22.8746	11.514	6.15328	20.8212	2.59073	1.97029	9.15597	23.9964	21.762	33.2931	8.44996	14.5303	23.768	27.6904	18.5063	19.4749
100069525	LRRC1	leucine rich repeat containing 1	-	protein-coding	55227	LRRC1	leucine rich repeat containing 1	LANO|dJ523E19.1	protein-coding	0.379189	7.0972	0.00772044	0.339675		18	123.5	43	71	55	20	56	71	95.5	64	78	160.5	337.5	38	52	54	26	145		18.7156	15.9773	13.2296	16.2451	15.8323	9.85144	20.5094	20.5271	18.7231	25.6718	17.8134	17.1479	21.5059	23.6457	19.6394	16.4319
100051444	TGIF1	TGFB induced factor homeobox 1	-	protein-coding	7050	TGIF1	TGFB induced factor homeobox 1	HPE4|TGIF	protein-coding	0.449829	7.08353	0.00777955	0.34029		32	257	202	206	127	74	123	230	236	98	356	370	853	93	169	243	91	367		33.2721	33.2484	62.1482	47.1337	36.5581	36.4503	45.0474	66.4961	46.2687	39.31	81.3024	39.5309	54.3543	57.8698	63.8279	73.9436
100067713	ULK4	unc-51 like kinase 4	-	protein-coding	54986	ULK4	unc-51 like kinase 4	FAM7C1|REC01035	protein-coding	-0.349609	7.08286	0.00778245	0.34029		18	151	63	97	75	43	49	57	86	41	90	127	258	17	44	49	22	131		18.7156	19.535	19.3828	22.194	21.5894	21.1806	17.9457	16.4795	16.8606	16.446	20.554	13.5687	16.4401	10.5783	16.6179	14.9104
100058083	LOXL2	lysyl oxidase like 2	-	protein-coding	4017	LOXL2	lysyl oxidase like 2	LOR|LOR2|WS9-14	protein-coding	0.583798	7.0757	0.00781363	0.340441		9	208	46	46	84	24	72	102	86	71	82	245	224	39	49	69	43	164		9.35779	26.9092	14.1526	10.525	24.1802	11.8217	26.3692	29.4896	16.8606	28.4797	18.7269	26.1759	14.2736	24.268	18.5063	20.9963
100054684	LOC100054684	leukocyte immunoglobulin-like receptor subfamily A member 6	LILRB5	protein-coding	102725035	LOC102725035	leukocyte immunoglobulin-like receptor subfamily B member 3		protein-coding	1.23106	7.0678	0.00784814	0.340441		5	2	6	5	3	5	2.5	8	25	5	7.33	39	56	2	15	7	7	33		5.19877	0.258742	1.84599	1.14402	0.863578	2.46286	0.915597	2.31291	4.90134	2.00561	1.67401	4.16677	3.56839	1.24451	5.6652	2.13006
100066356	COL6A3	collagen type VI alpha 3 chain	-	protein-coding	1293	COL6A3	collagen type VI alpha 3 chain	BTHLM1|DYT27|UCMD1	protein-coding	-0.511977	7.06254	0.00787124	0.340441		553	8289	1712.5	2057.5	5439	1302.5	1407	1537	3314.5	1442	1658	4744	7096.83	681.5	1306	1290.5	526	3689.42		574.984	1072.36	526.875	470.765	1565.67	641.575	515.298	444.368	649.82	578.418	378.65	506.85	452.219	424.067	493.25	392.692
102148119	LOC102148119	immunoglobulin kappa variable 4-1-like	-	other	28908	IGKV4-1	immunoglobulin kappa variable 4-1	B3|IGKV41	other	-2.25638	7.06008	0.00788203	0.340441		9	6	0	24.5	39	1	0	0	5.5	1	1	0	31	23	5	1	0	23		9.35779	0.776227	0	5.6057	11.2265	0.492572	0	0	1.0783	0.401122	0.228377	0	1.97536	14.3119	1.8884	0.304295
100055821	SCAF1	SR-related CTD associated factor 1	-	protein-coding	58506	SCAF1	SR-related CTD associated factor 1	SRA1	protein-coding	0.594067	7.05307	0.00791295	0.340738		10	37.5	13	22	21	19	33	31	59	19	25	81	100	12	23	38	12	69		10.3975	4.85142	3.99963	5.03369	6.04505	9.35886	12.0859	8.96252	11.5672	7.62132	5.70944	8.65406	6.37213	7.46707	8.68664	11.5632
100064185	LOC100064185	nucleophosmin pseudogene	-	pseudo						0.605327	7.04678	0.00794078	0.3409		6.5	59.33	29.33	32.5	33.83	13.5	73.67	36.17	63.5	14.5	40.83	136.67	286.17	10.83	28.67	50.67	20.5	79.5		6.7584	7.67559	9.02379	7.43614	9.73828	6.64972	26.9808	10.4572	12.4494	5.81627	9.32465	14.6019	18.2351	6.73903	10.8281	15.4186
100070458	NT5E	5'-nucleotidase ecto	-	protein-coding	4907	NT5E	5'-nucleotidase ecto	CALJA|CD73|E5NT|NT|NT5|NTE|eN|eNT	protein-coding	-0.714715	7.03774	0.00798096	0.341587		9.5	125.5	47	35	79.5	35	71.5	27.5	38.5	13.5	33	248.5	131.5	12	30	22	22	46		9.87766	16.2361	14.4602	8.00815	22.8848	17.24	26.1861	7.95062	7.54807	5.41515	7.53645	26.5498	8.37935	7.46707	11.3304	6.69448
100052166	ADPGK	ADP dependent glucokinase	-	protein-coding	83440	ADPGK	ADP dependent glucokinase	2610017G09Rik|ADP-GK	protein-coding	-0.326349	7.02734	0.00802743	0.341587		44.5	260	115	177	123	48	66	101.5	163	70	144	279.5	456	53	67	75	44	216		46.2691	33.6365	35.3814	40.4984	35.4067	23.6434	24.1718	29.345	31.9567	28.0786	32.8863	29.8618	29.0569	32.9796	25.3046	22.8221
111772154	LOC111772154	U6 spliceosomal RNA	-	snRNA	26827	RNU6-1	RNA, U6 small nuclear 1	RNU6|RNU6A|U6|U6-1	snRNA	1.32541	7.02651	0.00803115	0.341587		4.4	7.8	5.65	2.9	3.05	3.85	17.35	11.75	12.85	1.6	4.85	45.45	70.85	1.3	17.63	20.25	1.2	19.7		4.57492	1.0091	1.7383	0.663532	0.877971	1.8964	6.35424	3.39708	2.51929	0.641796	1.10763	4.85589	4.51465	0.808933	6.6585	6.16197
100033938	CUL4B	cullin 4B	-	protein-coding	8450	CUL4B	cullin 4B	CUL-4B|MRXHF2|MRXS15|MRXSC|SFM2	protein-coding	0.391725	7.02043	0.00805847	0.341587		243	2597.8	1103	1450.17	688	465	986	1887.5	1601.5	904.17	1666.17	3690	5726.4	493.5	873.17	1036.17	743	3046		252.66	336.08	339.354	331.805	198.047	229.046	361.111	545.702	313.98	362.683	380.516	394.24	364.894	307.083	329.779	315.301
100064198	ANK2	ankyrin 2	-	protein-coding	287	ANK2	ankyrin 2	ANK-2|CFAP87|FAP87|LQT4|brank-2	protein-coding	-0.451974	7.01492	0.00808331	0.341587		161	2433.5	734	613.5	1373	702	478	730.5	1037.5	725.5	1017	1551.5	2730.5	349.5	502	563.5	283	1417		167.4	314.825	225.826	140.371	395.231	345.785	175.062	211.197	203.406	291.014	232.26	165.763	173.991	217.478	189.595	171.47
100062120	HERPUD1	homocysteine inducible ER protein with ubiquitin like domain 1	-	protein-coding	9709	HERPUD1	homocysteine inducible ER protein with ubiquitin like domain 1	HERP|Mif1|SUP	protein-coding	0.346341	7.01091	0.00810144	0.341587		92	572.5	291	405	277	145	260.5	463	410	242.5	563	735	1483.5	199	272	407	203.5	707		95.6574	74.065	89.5303	92.6657	79.737	71.4229	95.4052	133.86	80.382	97.2721	128.576	78.5276	94.5306	123.829	102.729	123.848
100060271	EPB41L5	erythrocyte membrane protein band 4.1 like 5	-	protein-coding	57669	EPB41L5	erythrocyte membrane protein band 4.1 like 5	BE37|LULU|LULU1|YMO1|YRT	protein-coding	0.564174	6.98805	0.00820555	0.34495		95	856.5	289	669	115	139	245	523.5	628.5	357	499.5	792	3352.75	259	271	548	271	1069		98.7766	110.806	88.9149	153.07	33.1038	68.4675	89.7285	151.351	123.22	143.201	114.075	84.6174	213.642	161.164	102.351	166.753
100061552	MSMO1	methylsterol monooxygenase 1	SC4MOL	protein-coding	6307	MSMO1	methylsterol monooxygenase 1	DESP4|ERG25|MCCPD|SC4MOL	protein-coding	-0.393549	6.97854	0.00824927	0.345175		30	386	120	127	113	62	50	89	146	61	91	261	528	56	68	89	35	184		31.1926	49.9373	36.9197	29.0581	32.5281	30.5394	18.3119	25.7311	28.6238	24.4685	20.7823	27.8853	33.6448	34.8463	25.6822	27.0822
100059936	SGCD	sarcoglycan delta	-	protein-coding	6444	SGCD	sarcoglycan delta	35DAG|CMD1L|DAGD|LGMDR6|SG-delta|SGCDP|SGD	protein-coding	0.690368	6.9763	0.00825964	0.345175		46	168	146	93	57	26	168	111	197	50	110	486	623	35	79	135	99	276		47.8287	21.7344	44.919	21.2788	16.408	12.8069	61.5281	32.0916	38.6226	20.0561	25.1215	51.9243	39.6984	21.779	29.8367	41.0798
106782575	LOC106782575	uncharacterized LOC106782575	-	ncRNA	55256	ADI1	acireductone dioxygenase 1		protein-coding	0.812651	6.95211	0.00837205	0.347746		17	124	51	164	13	20	51	133	177	63	40	191	486.33	63	34	76	50	192		17.6758	16.042	15.6909	37.5239	3.74217	9.85144	18.6782	38.4521	34.7015	25.2707	9.1351	20.4065	30.9896	39.2021	12.8411	23.1264
100034120	DCN	decorin	-	protein-coding	1634	DCN	decorin	CSCD|DSPG2|PG40|PGII|PGS2|SLRR1B	protein-coding	-0.483982	6.95023	0.00838087	0.347746		749.5	11841.3	2989	3866.17	5111.33	2501.28	2563	3158	6066	1760	2825.83	7722.5	19620.8	939	2266.67	2210.5	915.5	6515.83		779.296	1531.92	919.608	884.596	1471.34	1232.06	938.67	913.021	1189.26	705.975	645.356	825.074	1250.26	584.298	856.076	672.643
100054851	GOLPH3L	golgi phosphoprotein 3 like	-	protein-coding	55204	GOLPH3L	golgi phosphoprotein 3 like	GPP34R	protein-coding	0.373006	6.94251	0.00841709	0.347746		23	253	69	111	91	47	85	93	195.67	92	150.5	271	683	36	97	101	54	260		23.9143	32.7309	21.2288	25.3973	26.1952	23.1509	31.1303	26.8876	38.3618	36.9032	34.3708	28.9537	43.5217	22.4012	36.635	30.7338
100073046	PER1	period circadian regulator 1	-	protein-coding	5187	PER1	period circadian regulator 1	PER|RIGUI|hPER	protein-coding	0.576955	6.93871	0.00843497	0.347746		43	276	174.5	178	110	36	152	309	221.5	140.5	173	418.5	519.5	119	110.5	189	138	672		44.7094	35.7064	53.6874	40.7272	31.6645	17.7326	55.6683	89.3361	43.4259	56.3577	39.5093	44.7126	33.1032	74.0484	41.7336	57.5117
111774527	LOC111774527	small nucleolar RNA SNORA40	-	snoRNA	677822	SNORA40	small nucleolar RNA, H/ACA box 40	ACA40|SNORA40A	snoRNA	1.11306	6.93683	0.00844388	0.347746		24.5	63.5	32	13	28.5	30	64.5	88	79.5	18	20.5	293	812.5	11.5	101	123.5	19	142		25.474	8.21507	9.84525	2.97446	8.20399	14.7772	23.6224	25.442	15.5863	7.2202	4.68174	31.3042	51.7736	7.15594	38.1457	37.5804
111771946	LOC111771946	uncharacterized LOC111771946	-	ncRNA						0.570702	6.90241	0.00860794	0.353474		10	140	39.5	87	40.5	36	98.83	60	104.5	37	70	290.5	347	30.5	38	74.5	51.5	283.5		10.3975	18.112	12.1527	19.906	11.6583	17.7326	36.1954	17.3468	20.4876	14.8415	15.9864	31.0371	22.1113	18.9788	14.3518	22.6699
100060320	DQB	MHC class II DQ-beta chain	Eqca-DQB1	protein-coding	3119	HLA-DQB1	major histocompatibility complex, class II, DQ beta 1		protein-coding	-0.709874	6.88855	0.00867494	0.355196		35	104.5	175.75	127.33	182	54	44.5	38	98.67	80	155.25	97.75	422	45	102	47.83	23.5	188.75		36.3914	13.5193	54.072	29.1336	52.3904	26.5989	16.2976	10.9863	19.3446	32.0898	35.4556	10.4436	26.8904	28.0015	38.5234	14.5544
111769245	LOC111769245	uncharacterized LOC111769245	-	ncRNA						0.72211	6.84283	0.00889978	0.362544		1	19	9	32	17	7	14	35	28	12	20	39	102.5	11	15	14	12	54		1.03975	2.45805	2.76898	7.32174	4.89361	3.448	5.12734	10.119	5.4895	4.81347	4.56755	4.16677	6.53143	6.84481	5.6652	4.26012
100062780	RAB3IL1	RAB3A interacting protein like 1	-	protein-coding	5866	RAB3IL1	RAB3A interacting protein like 1	GRAB	protein-coding	-0.433715	6.8404	0.00891189	0.362544		26	146.67	67	81	89.5	33	50	48	71.5	28	65	180	196.5	22	29	62	25	169		27.0336	18.9749	20.6135	18.5331	25.7634	16.2549	18.3119	13.8775	14.0178	11.2314	14.8445	19.2312	12.5212	13.6896	10.9527	18.8663
100057035	TEX14	testis expressed 14, intercellular bridge forming factor	-	protein-coding	56155	TEX14	testis expressed 14, intercellular bridge forming factor	CT113|SPGF23	protein-coding	0.704008	6.83654	0.00893116	0.362544		1	24	10	23	7	13	17	25	20	6	19	46	111	15	12	22	10	46.5		1.03975	3.10491	3.07664	5.2625	2.01502	6.40343	6.22606	7.22784	3.92107	2.40673	4.33917	4.91465	7.07306	9.33384	4.53216	6.69448
100065098	TMEM108	transmembrane protein 108	-	protein-coding	66000	TMEM108	transmembrane protein 108	CT124|RTLN	protein-coding	-1.20932	6.8278	0.00897496	0.363113		2	35	3	10	36	14	6	2	23	5	1	12	41	5	2	6	2	14		2.07951	4.52799	0.922993	2.28804	10.3629	6.896	2.19743	0.578227	4.50923	2.00561	0.228377	1.28208	2.61257	3.11128	0.75536	1.82577
100063786	CCDC130	coiled-coil domain containing 130	-	protein-coding	81576	CCDC130	coiled-coil domain containing 130	-	protein-coding	0.533163	6.82035	0.00901247	0.363113		4	55	14	23	34	15	26	46	47	25	32	79	114.33	15	20	32	22	76		4.15902	7.11541	4.3073	5.2625	9.78722	7.38858	9.52221	13.2992	9.21452	10.0281	7.30808	8.44038	7.28526	9.33384	7.5536	9.73743
100058020	CENPU	centromere protein U	MLF1IP	protein-coding	79682	CENPU	centromere protein U	CENP50|CENPU50|KLIP1|MLF1IP|PBIP1	protein-coding	0.463916	6.81332	0.00904804	0.363113		9	101	49	83	66	41	60	90	94.5	47	133.5	140	446	23	58	78	35	195		9.35779	13.0665	15.0755	18.9908	18.9987	20.1954	21.9743	26.0202	18.5271	18.8527	30.4884	14.9576	28.4197	14.3119	21.9054	23.735
100060134	RORC	RAR related orphan receptor C	-	protein-coding	6097	RORC	RAR related orphan receptor C	IMD42|NR1F3|RORG|RZR-GAMMA|RZRG|TOR	protein-coding	0.757821	6.80863	0.00907182	0.363113		4	26.5	5	20	9	9	14.5	21.5	32	9.5	19	28.5	113	13	7	36	11	49.5		4.15902	3.42834	1.53832	4.57609	2.59073	4.43315	5.31046	6.21594	6.27372	3.81066	4.33917	3.04495	7.20051	8.08933	2.64376	10.9546
100068931	FURIN	furin, paired basic amino acid cleaving enzyme	-	protein-coding	5045	FURIN	furin, paired basic amino acid cleaving enzyme	FUR|PACE|PCSK3|SPC1	protein-coding	0.560485	6.80833	0.00907334	0.363113		59	272	104	296	145	44	148	256.5	369.5	129	146	428	1012	160	123	288	88	443.5		61.3455	35.189	31.9971	67.7261	41.7396	21.6732	54.2033	74.1576	72.4418	51.7448	33.3431	45.7276	64.486	99.5609	46.4546	87.6368
111769116	LOC111769116	uncharacterized LOC111769116	-	ncRNA						-0.523615	6.79281	0.00915256	0.364237		2	90	25	53	32	25	23	23	19	16	33	69	85	16	20	20	18	58		2.07951	11.6434	7.6916	12.1266	9.2115	12.3143	8.42349	6.64961	3.72502	6.41796	7.53645	7.37197	5.41631	9.95609	7.5536	6.08589
100055761	RASSF6	Ras association domain family member 6	-	protein-coding	166824	RASSF6	Ras association domain family member 6	-	protein-coding	0.900497	6.79087	0.00916251	0.364237		9	52	5	53	5	9	22	20	71	34	41	50	234	27	24	30	14	60		9.35779	6.7273	1.53832	12.1266	1.4393	4.43315	8.05725	5.78227	13.9198	13.6382	9.36347	5.34201	14.9108	16.8009	9.06432	9.12884
100146699	LOC100146699	GTPase IMAP family member 7	GIMAP7	protein-coding	168537	GIMAP7	GTPase, IMAP family member 7		protein-coding	-0.700569	6.78351	0.0092004	0.364237		85	249.5	379	598.5	293	80.5	69	217	273	72.5	155	262.5	1080.5	109.5	225	118.5	90.5	545.5		88.3791	32.2781	116.605	136.939	84.3428	39.652	25.2705	62.7377	53.5227	29.0814	35.3985	28.0456	68.8509	68.137	84.978	36.0589
100058260	ADGRG2	adhesion G protein-coupled receptor G2	GPR64	protein-coding	10149	ADGRG2	adhesion G protein-coupled receptor G2	CBAVDX|EDDM6|GPR64|HE6|TM7LN2	protein-coding	0.763102	6.78275	0.00920427	0.364237		8	239	31	93.5	14	30	74	84	158.5	98	124	245	423	23	41	74	26	99		8.31803	30.9197	9.53759	21.3932	4.03003	14.7772	27.1017	24.2855	31.0745	39.31	28.3188	26.1759	26.9541	14.3119	15.4849	22.5178
100064400	ICAM2	intercellular adhesion molecule 2	-	protein-coding	3384	ICAM2	intercellular adhesion molecule 2	CD102	protein-coding	0.613552	6.77392	0.00924995	0.365025		5	24	10	10	12	9	16	16	21.5	7	34	43	84	8	12	21	5	41		5.19877	3.10491	3.07664	2.28804	3.45431	4.43315	5.85982	4.62582	4.21515	2.80786	7.76483	4.59413	5.35259	4.97805	4.53216	6.39019
100065404	LOC100065404	zinc finger protein 613	ZNF577	protein-coding	65251	ZNF649	zinc finger protein 649		protein-coding	-0.394312	6.74535	0.00939925	0.369151		33	339.5	140	108	90	93	68	113	132	59	128	253.5	377	60	81	117	37	189		34.3119	43.9215	43.073	24.7109	25.9073	45.8092	24.9042	32.6698	25.8791	23.6662	29.2323	27.084	24.0229	37.3354	30.5921	35.6025
100056995	PNMA3	PNMA family member 3	-	protein-coding	29944	PNMA3	PNMA family member 3	MA3|MA5	protein-coding	0.88967	6.74395	0.00940661	0.369151		4	25	8	29	3	1	8	19	34	10	12	32	94	11	9	25	7	41		4.15902	3.23428	2.46131	6.63532	0.863578	0.492572	2.92991	5.49316	6.66582	4.01122	2.74053	3.41889	5.9898	6.84481	3.39912	7.60736
111769832	LOC111769832	U6 spliceosomal RNA	-	snRNA	26827	RNU6-1	RNA, U6 small nuclear 1	RNU6|RNU6A|U6|U6-1	snRNA	1.55613	6.72079	0.00952955	0.372511		5	4.5	5.4	0.8	2.2	3.65	15.8	14.6	13.5	1	2	41.4	62.9	1.2	14.7	19.05	0.8	17.1		5.19877	0.58217	1.66139	0.183043	0.63329	1.79789	5.78657	4.22106	2.64672	0.401122	0.456755	4.42318	4.00807	0.746707	5.5519	5.79681
100059548	TNFRSF1A	TNF receptor superfamily member 1A	TNFR1	protein-coding	7132	TNFRSF1A	TNF receptor superfamily member 1A	CD120a|FPF|TBP1|TNF-R|TNF-R-I|TNF-R55|TNFAR|TNFR1|TNFR55|TNFR60|p55|p55-R|p60	protein-coding	-0.361988	6.71793	0.00954482	0.372511		27	219	151	159	152	83.2	98.2	104.2	129	64	119.53	318	344	48	65	106	51	256		28.0734	28.3323	46.4573	36.3799	43.7546	40.982	35.9646	30.1256	25.2909	25.6718	27.298	33.9752	21.9201	29.8683	24.5492	32.2552
102149281	LOC102149281	uncharacterized LOC102149281	-	ncRNA						1.49057	6.70103	0.00963574	0.37432		2	30	0	11.5	1	0	18	9	32	5	9	43.5	79.5	16	4.5	2	4	25		2.07951	3.88114	0	2.63125	0.287859	0	6.5923	2.60202	6.27372	2.00561	2.0554	4.64755	5.06584	9.95609	1.69956	0.608589
100050086	SPRY2	sprouty RTK signaling antagonist 2	-	protein-coding	10253	SPRY2	sprouty RTK signaling antagonist 2	IGAN3|hSPRY2	protein-coding	0.506109	6.69949	0.00964403	0.37432		9	113	60	106	45	18	46	86	102	37	111	145	397	53	49	58	30	169		9.35779	14.6189	18.4599	24.2533	12.9537	8.86629	16.847	24.8638	19.9975	14.8415	25.3499	15.4918	25.2974	32.9796	18.5063	17.6491
100058869	EHMT1	euchromatic histone lysine methyltransferase 1	-	protein-coding	79813	EHMT1	euchromatic histone lysine methyltransferase 1	EHMT1-IT1|EUHMTASE1|Eu-HMTase1|FP13812|GLP|GLP1|KLEFS1|KMT1D	protein-coding	0.384149	6.65389	0.00989398	0.382973		125	628.5	306.5	341	199	117	345	446.5	472	252.5	331	902.33	1402	155	268	291	217	737		129.969	81.3098	94.2991	78.0223	57.284	57.6309	126.352	129.089	92.5373	101.283	75.5929	96.4051	89.3373	96.4497	101.218	88.5497
100630516	LOC100630516	uncharacterized LOC100630516	-	ncRNA						0.473375	6.63132	0.0100201	0.386426		68.35	561.81	228.83	298.95	128.48	92.98	170.31	346.54	509.78	144.23	293.48	669.02	1880.12	102.9	277.38	386.38	96.63	818.21		71.0672	72.682	70.4028	68.401	36.9842	45.7993	62.3741	100.189	99.9442	57.8539	67.0242	71.4782	119.804	64.0301	104.761	117.573
100062269	ZBTB16	zinc finger and BTB domain containing 16	-	protein-coding	7704	ZBTB16	zinc finger and BTB domain containing 16	PLZF|ZNF145	protein-coding	0.509124	6.62705	0.0100442	0.386426		193	1127	847.5	923	289	163	908	900.5	967.5	554	920	1861	3284	332	576	817	493	2006		200.673	145.801	260.745	211.186	83.1913	80.2892	332.545	260.347	189.682	222.222	210.107	198.83	209.261	206.589	217.544	248.609
100072444	NRG2	neuregulin 2	-	protein-coding	9542	NRG2	neuregulin 2	DON1|HRG2|NTAK	protein-coding	0.484009	6.62335	0.010065	0.386426		16	114	65	80	24	22	67	84	127	52	64	217	292	20	47	76	32	200		16.6361	14.7483	19.9982	18.3043	6.90862	10.8366	24.538	24.2855	24.8988	20.8584	14.6162	23.1843	18.6066	12.4451	17.751	23.1264
111768726	LOC111768726	small nucleolar RNA SNORA31	-	snoRNA	677814	SNORA31	small nucleolar RNA, H/ACA box 31	ACA31|SNORA31A	snoRNA	0.804281	6.61127	0.0101335	0.386968		9	45	29	9	11	7	16	42.5	30	7	43.5	57	175	13	28	50	16	52		9.35779	5.8217	8.92226	2.05924	3.16645	3.448	5.85982	12.2873	5.88161	2.80786	9.93442	6.08989	11.1512	8.08933	10.575	15.2147
111774445	LOC111774445	ferritin light chain pseudogene	-	pseudo	2512	FTL	ferritin light chain	LFTD|NBIA3	protein-coding	-0.304517	6.6043	0.0101733	0.386968		58	498	178	198	208	139	105	171	227	99	221	416	712	96	148	149	96	344		60.3057	64.4268	54.7642	45.3032	59.8747	68.4675	38.4551	49.4384	44.5042	39.7111	50.4714	44.4455	45.3696	59.7366	55.8966	45.3399
102148833	LOC102148833	uncharacterized LOC102148833	-	protein-coding						0.628136	6.60294	0.010181	0.386968		3.5	24	12	15	10.5	10.5	14.83	24.5	30.67	8	20	52	74.5	9	13.83	16.5	8	85.33		3.63914	3.10491	3.69197	3.43206	3.02252	5.172	5.43132	7.08328	6.01297	3.20898	4.56755	5.55569	4.74724	5.6003	5.22331	5.02086
100054488	USP18	ubiquitin specific peptidase 18	-	protein-coding	11274	USP18	ubiquitin specific peptidase 18	ISG43|PTORCH2|UBP43	protein-coding	0.704827	6.59932	0.0102018	0.386968		4	42	22	33	15	6	30	46.5	36	16	20	53	90	15	23	45	29	81		4.15902	5.43359	6.76861	7.55054	4.31789	2.95543	10.9872	13.4438	7.05793	6.41796	4.56755	5.66253	5.73492	9.33384	8.68664	13.6933
100072309	PKNOX2	PBX/knotted 1 homeobox 2	-	protein-coding	63876	PKNOX2	PBX/knotted 1 homeobox 2	PREP2	protein-coding	0.524	6.59689	0.0102157	0.386968		25.33	159.33	48	116.5	48	65.33	88.33	110.33	146.58	76	112.17	400.33	291.67	41	50.5	149	59.5	286		26.337	20.6127	14.7679	26.6557	13.8172	32.1797	32.3499	31.8979	28.7375	30.4853	25.6171	42.7713	18.5856	25.5125	19.0728	45.3399
100060112	COL4A6	collagen type IV alpha 6 chain	-	protein-coding	1288	COL4A6	collagen type IV alpha 6 chain	CXDELq22.3|DELXq22.3|DFNX6	protein-coding	-0.564498	6.58569	0.0102802	0.388372		12	280	61	81	96	59	64	37	87	65	97	193.5	168.5	18	38	56	18	88		12.477	36.2239	18.7675	18.5331	27.6345	29.0617	23.4393	10.6972	17.0567	26.0729	22.1526	20.6736	10.737	11.2006	14.3518	17.0405
100061945	TXNDC5	thioredoxin domain containing 5	-	protein-coding	81567	TXNDC5	thioredoxin domain containing 5	ENDOPDI|ERP46|HCC-2|HCC2|PDIA15|STRF8|UNQ364	protein-coding	-0.418016	6.57346	0.010351	0.390008		77	532.67	150	243.5	512.67	78	121	164	245	138.5	152	432.5	786	63	154	148.5	73	324		80.0611	68.9121	46.1496	55.7138	147.577	38.4206	44.3149	47.4146	48.0331	55.5554	34.7134	46.2084	50.0849	39.2021	58.1627	45.1877
100630886	FXYD1	FXYD domain containing ion transport regulator 1	-	protein-coding	5348	FXYD1	FXYD domain containing ion transport regulator 1	PLM	protein-coding	0.465885	6.56789	0.0103835	0.390194		9	44	32	33	31	14	36	39	43	35	49.5	102.5	164	18	15	38.5	17	74		9.35779	5.69233	9.84525	7.55054	8.92364	6.896	13.1846	11.2754	8.43031	14.0393	11.3047	10.9511	10.4503	11.2006	5.6652	11.7153
106782861	LOC106782861	uncharacterized LOC106782861	-	ncRNA						0.502344	6.55267	0.0104727	0.392503		8	64.5	18	24	23	16	30	24	54	31	34	63	161	18	28	44	13	79		8.31803	8.34444	5.53796	5.4913	6.62076	7.88115	10.9872	6.93873	10.5869	12.4348	7.76483	6.73093	10.2591	11.2006	10.575	13.389
111774430	CIRBP	cold inducible RNA binding protein	-	protein-coding	1153	CIRBP	cold inducible RNA binding protein	CIRP	protein-coding	0.434444	6.54242	0.0105332	0.393729		30	197	102	154	73	114	139	157	206	96	138	379	604	61	74	170	58	445.5		31.1926	25.4861	31.3817	35.2359	21.0137	56.1532	50.9072	45.3908	40.3871	38.5077	31.5161	40.4924	38.4877	37.9576	27.9483	51.7301
100061223	ATP6V1A	ATPase H+ transporting V1 subunit A	-	protein-coding	523	ATP6V1A	ATPase H+ transporting V1 subunit A	ARCL2D|ATP6A1|ATP6V1A1|HO68|IECEE3|VA68|VPP2|Vma1	protein-coding	-0.297335	6.52534	0.0106348	0.396484		70	565.83	216	246	183	110	126	179	282	178	208	477	816.5	78	142	149	90	318		72.7828	73.2021	66.4555	56.2859	52.6783	54.1829	46.1461	51.7513	55.2871	71.3998	47.5025	50.9628	52.0284	48.536	53.6306	45.3399
111773316	LOC111773316	60S ribosomal protein L23a pseudogene	-	pseudo	6147	RPL23A	ribosomal protein L23a	L23A|MDA20	protein-coding	-0.57414	6.51503	0.0106967	0.396507		10.5	45	23.5	32.5	29	20	17	12	45.2	15	14	39.33	80.2	8	25	13	8.5	46		10.9174	5.8217	7.23011	7.43614	8.34792	9.85144	6.22606	3.46936	8.86163	6.01683	3.19728	4.20203	5.11045	4.97805	9.442	3.95583
100050997	NRCAM	neuronal cell adhesion molecule	-	protein-coding	4897	NRCAM	neuronal cell adhesion molecule	-	protein-coding	0.610037	6.51245	0.0107122	0.396507		49	360	116	308	46	20	151.5	225.5	314	164	325.5	595	1058	91.5	118.5	118	95	465.5		50.9479	46.5736	35.689	70.4717	13.2415	9.85144	55.4852	65.1951	61.5609	65.784	74.3368	63.5699	67.4171	56.9364	44.7551	35.9068
100053516	KLRG1	killer cell lectin like receptor G1	-	protein-coding	10219	KLRG1	killer cell lectin like receptor G1	2F1|CLEC15A|MAFA|MAFA-2F1|MAFA-L|MAFA-LIKE	protein-coding	-0.503755	6.51047	0.0107241	0.396507		10	70	53	64	23	24	20	26	37	25	21	74	124	17	18	31	16	70		10.3975	9.05598	16.3062	14.6435	6.62076	11.8217	7.32477	7.51695	7.25399	10.0281	4.79593	7.90618	7.90144	10.5783	6.79824	9.43313
100052062	ERRFI1	ERBB receptor feedback inhibitor 1	-	protein-coding	54206	ERRFI1	ERBB receptor feedback inhibitor 1	GENE-33|MIG-6|MIG6|RALT	protein-coding	0.818605	6.50661	0.0107474	0.396507		14	231	149	187	100	35	74	318	133	83	463	193	604	179	138	205	160	345		14.5566	29.8847	45.842	42.7864	28.7859	17.24	27.1017	91.9381	26.0751	33.2931	105.739	20.6202	38.4877	111.384	52.1198	62.3804
100072064	SMC6	structural maintenance of chromosomes 6	-	protein-coding	79677	SMC6	structural maintenance of chromosomes 6	SMC-6|SMC6L1|hSMC6	protein-coding	0.316853	6.49767	0.0108016	0.397013		141	1252.5	420	766	338	245	459.5	574.5	957	418	662	1566	3456.5	334	412.5	618.5	247	1264		146.605	162.037	129.219	175.264	97.2964	120.68	168.287	166.096	187.623	167.669	151.186	167.312	220.253	207.833	155.793	188.206
100066315	POPDC3	popeye domain containing 3	-	protein-coding	64208	POPDC3	popeye domain containing 3	LGMDR26|POP3|bA355M14.1	protein-coding	1.6689	6.49511	0.0108172	0.397013		0	4	3	0	3	1	5	7	4	8	2	50	12	0	5	8	10	3		0	0.517485	0.922993	0	0.863578	0.492572	1.83119	2.0238	0.784215	3.20898	0.456755	5.34201	0.764656	0	1.8884	2.43436
102148675	LOC102148675	NXPE family member 3	-	protein-coding						-0.575282	6.47836	0.0109196	0.399056		6.5	71	36.5	39	75	10.5	8.67	23.5	29.83	11.5	35.5	52	82.17	15	19.5	26	8	55		6.7584	9.18535	11.2297	8.92337	21.5894	5.172	3.17529	6.79417	5.84828	4.61291	8.1074	5.55569	5.23598	9.33384	7.36476	7.91166
111773573	FRAT2	FRAT regulator of WNT signaling pathway 2	-	protein-coding	23401	FRAT2	FRAT regulator of WNT signaling pathway 2	FRAT-2	protein-coding	0.77168	6.47679	0.0109292	0.399056		5	14	8	21	10	1	8	23.5	20	11	27	29	68	11	9	17	10	29		5.19877	1.8112	2.46131	4.80489	2.87859	0.492572	2.92991	6.79417	3.92107	4.41234	6.16619	3.09837	4.33305	6.84481	3.39912	5.17301
111775209	LOC111775209	uncharacterized LOC111775209	-	ncRNA						-1.04369	6.46087	0.0110276	0.400228		4.25	60	12.5	11	13.9	11	4.08	0.75	10.25	0	1.25	21	52.25	5.58	12.5	11.5	3	27.5		4.41895	7.76227	3.8458	2.51685	4.00124	5.41829	1.49425	0.216835	2.00955	0	0.285472	2.24364	3.32944	3.47219	4.721	3.49939
111772612	LOC111772612	small Cajal body-specific RNA 1	-	ncRNA	677774	SCARNA1	small Cajal body-specific RNA 1	ACA35	ncRNA	1.0548	6.45641	0.0110553	0.400228		11	24	12	5	14	15	26	28	26	14	11	89	233	9	41	37	1	110		11.4373	3.10491	3.69197	1.14402	4.03003	7.38858	9.52221	8.09518	5.0974	5.61571	2.51215	9.50878	14.8471	5.6003	15.4849	11.2589
111771147	LOC111771147	small nucleolar RNA U83B	-	snoRNA	116938	SNORD83B	small nucleolar RNA, C/D box 83B		snoRNA	1.49377	6.45432	0.0110683	0.400228		11	17	34.5	2	24	22.5	152.5	91	76.5	11	4	307.5	447.5	5	69.5	120.5	16.5	76.5		11.4373	2.19931	10.6144	0.457609	6.90862	11.0829	55.8514	26.3093	14.9981	4.41234	0.91351	32.8534	28.5153	3.11128	26.2488	36.6675
100052006	DRB	MHC class II DR-beta chain	Eqca-DRB1	protein-coding	3123	HLA-DRB1	major histocompatibility complex, class II, DR beta 1		protein-coding	-0.664583	6.45336	0.0110743	0.400228		139.5	352	145.83	182.5	480.33	109	95.78	119	212.83	37	89	302.25	733.83	74	253.58	158.5	48.5	309.25		145.046	45.5387	44.8667	41.7568	138.267	53.6903	35.0783	34.4045	41.7261	14.8415	20.3256	32.2925	46.7606	46.0469	95.7721	48.2307
111770072	LOC111770072	small nucleolar RNA SNORA71	-	snoRNA	677837	SNORA60	small nucleolar RNA, H/ACA box 60		snoRNA	1.0616	6.44718	0.0111129	0.400459		10	20	9	4	9	18	30	17	25	8	7	63	177	7	29	20	6	59		10.3975	2.58742	2.76898	0.915217	2.59073	8.86629	10.9872	4.91493	4.90134	3.20898	1.59864	6.73093	11.2787	4.35579	10.9527	6.08589
111770981	LOC111770981	small nucleolar RNA U13	-	snoRNA	692084	SNORD13	small nucleolar RNA, C/D box 13	RNU13|SNORD13A|U13	snoRNA	1.38327	6.43894	0.0111645	0.400459		34	85	54	11	34	19	213	144	163	8	21	423	794	5	77	197	44	126		35.3516	10.9966	16.6139	2.51685	9.78722	9.35886	78.0088	41.6324	31.9567	3.20898	4.79593	45.1934	50.5947	3.11128	29.0814	59.946
100054189	ARHGEF26	Rho guanine nucleotide exchange factor 26	-	protein-coding	26084	ARHGEF26	Rho guanine nucleotide exchange factor 26	CSGEF|HMFN1864|SGEF	protein-coding	0.478871	6.43014	0.01122	0.400459		61	208.5	152	267.5	99	57	120.5	217	237.5	182	198	551	772	90	103	147.5	124	429		63.425	26.9739	46.765	61.2051	28.4981	28.0766	44.1318	62.7377	46.5627	73.0042	45.2187	58.869	49.1928	56.003	38.901	44.8835
106783366	LOC106783366	uncharacterized LOC106783366	-	ncRNA						0.428583	6.42734	0.0112377	0.400459		24	282	133	161	68	131	97	189	207	131	201	383	678	72	104	204	95	437		24.9541	36.4827	40.9193	36.8375	19.5744	64.5269	35.5252	54.6425	40.5831	52.547	45.9039	40.9198	43.203	44.8024	39.2787	62.0761
100064222	FEM1C	fem-1 homolog C	-	protein-coding	56929	FEM1C	fem-1 homolog C	EUROIMAGE686608|EUROIMAGE783647|FEM1A	protein-coding	0.306704	6.42594	0.0112466	0.400459		53	341	162	209	124	94	176	251	264	117	282	510	944	101	138	154	92	394		55.107	44.1156	49.8416	47.8201	35.6946	46.3017	64.458	72.5675	51.7582	46.9313	64.4024	54.4885	60.1529	62.8478	52.1198	46.8614
100063742	SLC24A4	solute carrier family 24 member 4	-	protein-coding	123041	SLC24A4	solute carrier family 24 member 4	AI2A5|NCKX4|SHEP6|SLC24A2	protein-coding	1.03006	6.42407	0.0112584	0.400459		20	187	30	210	8	25	38	127	368	100	74	113	875	86	68	122	32	300.5		20.7951	24.1924	9.22993	48.0489	2.30287	12.3143	13.9171	36.7174	72.1477	40.1122	16.8999	12.0729	55.7561	53.514	25.6822	37.1239
100062814	BSN	bassoon presynaptic cytomatrix protein	-	protein-coding	8927	BSN	bassoon presynaptic cytomatrix protein	ZNF231	protein-coding	1.03666	6.42089	0.0112785	0.400459		6	10	6	4	5	2	6	19	9	9	9	17	43.25	5	3	14	6	41		6.23852	1.29371	1.84599	0.915217	1.4393	0.985144	2.19743	5.49316	1.76448	3.6101	2.0554	1.81628	2.75595	3.11128	1.13304	4.26012
111771694	LOC111771694	small nucleolar RNA SNORD61	-	snoRNA	26787	SNORD61	small nucleolar RNA, C/D box 61	HBII-342|RNU61|U61	snoRNA	1.56814	6.41197	0.0113354	0.400857		7	26.5	12	2	5	12	43	35.5	50	2	4	180.5	563	1	34.5	87	9	43		7.27828	3.42834	3.69197	0.457609	1.4393	5.91086	15.7483	10.2635	9.80268	0.802244	0.91351	19.2847	35.8751	0.622256	13.03	26.4736
100630497	LOC100630497	uncharacterized LOC100630497	-	ncRNA						0.466678	6.40348	0.0113897	0.400857		141.98	1296.62	533.88	684.98	290.11	224.23	362.75	765.2	1136.69	328.6	672.06	1399.83	4163.65	236.05	673.84	847.46	231.91	1896.41		147.624	167.745	164.256	156.726	83.5109	110.449	132.853	221.23	222.852	131.809	153.483	149.558	265.313	146.883	254.496	257.877
100061341	LOC100061341	transducin-like enhancer protein 1	TLE1	protein-coding	7088	TLE1	TLE family member 1, transcriptional corepressor		protein-coding	0.402313	6.40339	0.0113903	0.400857		51	330	84	176	94	51.5	94.5	153	304.5	142	159	451.5	739.5	74.5	100	187.5	58	309		53.0275	42.6925	25.8438	40.2696	27.0588	25.3674	34.6096	44.2344	59.6983	56.9594	36.312	48.2384	47.1219	46.3581	37.768	57.0552
100058000	NFKBIA	NFKB inhibitor alpha	-	protein-coding	4792	NFKBIA	NFKB inhibitor alpha	EDAID2|IKBA|MAD-3|NFKBI	protein-coding	0.422768	6.40142	0.0114029	0.400857		55	500	351	275	173	64	236	330	356	112	423.5	556	1330	137.5	215	263	120	605		57.1865	64.6856	107.99	62.9212	49.7997	31.5246	86.4323	95.4075	69.7951	44.9257	96.7178	59.4032	84.7493	85.5602	81.2012	80.0295
100068935	LARGE1	LARGE xylosyl- and glucuronyltransferase 1	-	protein-coding	9215	LARGE1	LARGE xylosyl- and glucuronyltransferase 1	LARGE|MDC1D|MDDGA6|MDDGB6	protein-coding	0.53098	6.39276	0.0114587	0.40182		13	167	27	64	29	16	45	65	79	60	55	173	201	32	35	45	33	133		13.5168	21.605	8.30693	14.6435	8.34792	7.88115	16.4807	18.7924	15.4882	24.0673	12.5608	18.4834	12.808	19.9122	13.2188	13.6933
100059346	ETV5	ETS variant transcription factor 5	-	protein-coding	2119	ETV5	ETS variant transcription factor 5	ERM	protein-coding	-0.466316	6.37971	0.0115433	0.403047		14	92	44	57	73	54	28	37	53	26	38	106	194	28	21	42	25	82		14.5566	11.9021	13.5372	13.0418	21.0137	26.5989	10.2547	10.6972	10.3908	10.4292	8.67834	11.3251	12.3619	17.4232	7.93128	12.7804
111776140	LOC111776140	small nucleolar RNA SNORD27	-	snoRNA	9301	SNORD27	small nucleolar RNA, C/D box 27	RNU27|U27	snoRNA	1.76293	6.37858	0.0115506	0.403047		4	5	6	1	8	16	36	24	42.5	4	3	139	326	0	14.5	54	4	18.5		4.15902	0.646856	1.84599	0.228804	2.30287	7.88115	13.1846	6.93873	8.33228	1.60449	0.685132	14.8508	20.7731	0	5.47636	16.4319
100050240	SLC7A2	solute carrier family 7 member 2	-	protein-coding	6542	SLC7A2	solute carrier family 7 member 2	ATRC2|CAT2|HCAT2	protein-coding	-0.392787	6.36645	0.0116298	0.404309		107	1209	332	561	359	123	220	217	459	219	434	850	1277	209	301	225	111	557		111.254	156.41	102.145	128.359	103.341	60.5863	80.5725	62.7377	89.9886	87.8458	99.1158	90.8142	81.3721	130.051	113.682	68.4663
100052453	SLC7A8	solute carrier family 7 member 8	-	protein-coding	23428	SLC7A8	solute carrier family 7 member 8	LAT2|LPI-PC1	protein-coding	0.631855	6.36391	0.0116465	0.404309		53	272	212	339	133	25	287.33	266	451	210	218	648	1433	154	125	122	156	391		55.107	35.189	65.2248	77.5646	38.2853	12.3143	105.231	76.9042	88.4202	84.2357	49.7863	69.2325	91.3126	95.8274	47.21	37.1239
100061094	LSAMP	limbic system associated membrane protein	-	protein-coding	4045	LSAMP	limbic system associated membrane protein	IGLON3|LAMP	protein-coding	0.590233	6.35997	0.0116724	0.404309		198	1086	1031	1003	293	180	701	1074	1150	426	948	2165	4620	370	633	550	704	2755		205.871	140.497	317.202	229.491	84.3428	88.6629	256.733	310.508	225.462	170.878	216.502	231.309	294.392	230.235	239.071	167.362
100049577	TLR1	toll like receptor 1	-	protein-coding	7096	TLR1	toll like receptor 1	CD281|TIL|TIL. LPRS5|rsc786	protein-coding	-0.563844	6.34827	0.0117496	0.404842		9.5	106.17	55.5	47	66.5	10	19	22.33	49.67	21.5	74	60.5	132.5	21.33	32.5	30	13.5	55.5		9.87766	13.7353	17.0754	10.7538	19.1426	4.92572	6.95854	6.45591	9.73799	8.62413	16.8999	6.46383	8.44307	13.2727	12.2746	9.12884
100071881	DKK1	dickkopf WNT signaling pathway inhibitor 1	-	protein-coding	22943	DKK1	dickkopf WNT signaling pathway inhibitor 1	DKK-1|SK	protein-coding	1.57264	6.34646	0.0117616	0.404842		50	389	963	660	14	1	358	876	323	282	798	922	1806.5	475	337	429	587	976		51.9877	50.3254	296.281	151.011	4.03003	0.492572	131.113	253.264	63.3253	113.116	182.245	98.5067	115.113	295.572	127.278	130.542
111773844	LOC111773844	retinol-binding protein 4	-	protein-coding						0.904381	6.33605	0.0118308	0.404842		6	78.25	51	89.35	15	7.5	86	67.5	49	20	75	280	294.5	6.5	35	53.5	53.5	130.5		6.23852	10.1233	15.6909	20.4437	4.31789	3.69429	31.4965	19.5152	9.60663	8.02244	17.1283	29.9153	18.7659	4.04466	13.2188	16.2798
111775192	ZFP36	ZFP36 ring finger protein	-	protein-coding	7538	ZFP36	ZFP36 ring finger protein	G0S24|GOS24|NUP475|RNF162A|TIS11|TTP|zfp-36	protein-coding	1.49556	6.33388	0.0118453	0.404842		7	179	138	34	31	13	64	486	79	18	285	68	86	126	92	281	107	62		7.27828	23.1574	42.4577	7.77935	8.92364	6.40343	23.4393	140.509	15.4882	7.2202	65.0876	7.26513	5.48003	78.4042	34.7466	85.5068
100058093	IRAK2	interleukin 1 receptor associated kinase 2	-	protein-coding	3656	IRAK2	interleukin 1 receptor associated kinase 2	IRAK-2	protein-coding	-0.373647	6.33184	0.0118589	0.404842		21.5	180.5	82	81	106	29.5	37	60	84.5	47	78	193.5	255	24.5	49	59.5	34.5	112.5		22.3547	23.3515	25.2285	18.5331	30.5131	14.5309	13.5508	17.3468	16.5665	18.8527	17.8134	20.6736	16.2489	15.2453	18.5063	18.1055
100066124	HAND2	heart and neural crest derivatives expressed 2	-	protein-coding	9464	HAND2	heart and neural crest derivatives expressed 2	DHAND2|Hed|Thing2|bHLHa26|dHand	protein-coding	0.46403	6.32851	0.0118812	0.404842		11	97	40	35	36	23	47	56	70	32	51	134	162	25	38	71	39	133		11.4373	12.549	12.3066	8.00815	10.3629	11.3292	17.2132	16.1904	13.7238	12.8359	11.6472	14.3166	10.3229	15.5564	14.3518	21.6049
111776136	LOC111776136	U2 spliceosomal RNA	-	snRNA	6066	RNU2-1	RNA, U2 small nuclear 1	RNU2|U2	snRNA	0.826326	6.32753	0.0118878	0.404842		470.03	1775.1	914.88	430.05	575.07	722.78	1221.41	1969.88	1502.35	614.48	1083.23	5980.76	16266.2	267.03	1462.21	2307.95	399.53	4759.48		488.716	229.647	281.476	98.3973	165.539	356.021	447.328	569.519	294.541	246.482	247.385	638.986	1036.51	166.161	552.247	702.297
100050506	LOC100050506	40S ribosomal protein SA	-	protein-coding	3921	RPSA	ribosomal protein SA	37LRP|67LR|ICAS|LAMBR|LAMR1|LBP|LBP/p40|LRP|LRP/LR|NEM/1CHD4|SA|lamR|p40	protein-coding	-0.606712	6.31861	0.0119478	0.405124		60	627.25	327.08	113.58	505.42	140.67	245.5	169.33	150.25	135.83	202.67	545.07	534.08	104.92	165	191.75	100.33	186.25		62.3852	81.1481	100.631	25.9876	145.49	69.2901	89.9116	48.9556	29.4571	54.4844	46.2852	58.2354	34.0323	65.2871	62.3172	58.3485
100050492	MPHOSPH10	M-phase phosphoprotein 10	-	protein-coding	10199	MPHOSPH10	M-phase phosphoprotein 10	CT90|MPP10|MPP10P|PPP1R106	protein-coding	0.320165	6.31779	0.0119533	0.405124		48	400	213.5	289	201	201	240	230	415	149	321.5	798	1262	89	217	279	127	591		49.9082	51.7485	65.6863	66.1244	57.8597	99.0069	87.8973	66.4961	81.3623	59.7672	73.4233	85.2585	80.4163	55.3808	81.9566	84.8982
100069808	FBXO45	F-box protein 45	-	protein-coding	200933	FBXO45	F-box protein 45	Fbx45	protein-coding	0.641038	6.29757	0.0120904	0.408793		46	349	75	206	38	36	104	184	293	179	153	447	1099	153	112	184	70	212		47.8287	45.1505	23.0748	47.1337	10.9387	17.7326	38.0888	53.1969	57.4437	71.8009	34.9417	47.7576	70.0297	95.2051	42.3002	55.9902
100068747	RBM11	RNA binding motif protein 11	-	protein-coding	54033	RBM11	RNA binding motif protein 11	-	protein-coding	0.73153	6.26924	0.0122852	0.413839		16	178	27	47	7	11	27	64	84	50	54	163	285	36	49	33	35	84		16.6361	23.0281	8.30693	10.7538	2.01502	5.41829	9.88845	18.5033	16.4685	20.0561	12.3324	17.415	18.1606	22.4012	18.5063	10.0417
111774598	LOC111774598	uncharacterized LOC111774598	-	ncRNA						0.5455	6.26739	0.012298	0.413839		4	65	26	28	11	13	27	42	46	19	33	61	151.5	15	19	35	23	96		4.15902	8.40913	7.99927	6.40652	3.16645	6.40343	9.88845	12.1428	9.01847	7.62132	7.53645	6.51725	9.65378	9.33384	7.17592	10.6503
100067535	INHBB	inhibin subunit beta B	-	protein-coding	3625	INHBB	inhibin subunit beta B	-	protein-coding	0.634489	6.25682	0.0123716	0.414404		6	52	45	60	19	9	17	45	42	33	62	105	148	25	36	34	34	104		6.23852	6.7273	13.8449	13.7283	5.46933	4.43315	6.22606	13.0101	8.23425	13.237	14.1594	11.2182	9.43075	15.5564	13.5965	10.346
100061030	PLOD2	procollagen-lysine,2-oxoglutarate 5-dioxygenase 2	-	protein-coding	5352	PLOD2	procollagen-lysine,2-oxoglutarate 5-dioxygenase 2	BRKS2|LH2|TLH	protein-coding	-0.363086	6.25441	0.0123885	0.414404		137	1755.5	433	479	827.5	371.67	367	490	636	362	572.5	1267	1922.17	191	525.5	403	189	857		142.446	227.111	133.219	109.597	238.204	183.074	134.41	141.666	124.69	145.206	130.746	135.367	122.483	118.851	198.471	122.631
111770734	LOC111770734	U6atac minor spliceosomal RNA	-	snRNA	100151684	RNU6ATAC	RNA, U6atac small nuclear (U12-dependent splicing)	RNU6ATAC1|U6ATAC	snRNA	1.76923	6.25008	0.0124188	0.414404		13	10	7	2	8	8	54	39	18	5	3	137	108	0	47	115	2	53		13.5168	1.29371	2.15365	0.457609	2.30287	3.94057	19.7769	11.2754	3.52897	2.00561	0.685132	14.6371	6.8819	0	17.751	34.9939
111772623	LOC111772623	U6 spliceosomal RNA	-	snRNA	26827	RNU6-1	RNA, U6 small nuclear 1	RNU6|RNU6A|U6|U6-1	snRNA	0.994291	6.24822	0.0124318	0.414404		7.4	19.4	9.55	4.4	10.6	11.8	33.6	19.6	28.6	6.6	8.6	87.8	131.2	4	25.8	42.8	6.2	38.4		7.69418	2.5098	2.93819	1.00674	3.05131	5.81235	12.3056	5.66663	5.60713	2.64741	1.96405	9.38057	8.36024	2.48902	9.74414	13.0238
100314877	MIR1248	microRNA mir-1248	eca-mir-1248	ncRNA	100302143	MIR1248	microRNA 1248	MIRN1248|hsa-mir-1248|mir-1248	ncRNA	0.744263	6.21985	0.0126326	0.420108		7	43.5	15	12	12	6.5	26.5	36	11	8.5	22	76	101.5	10.5	29	41	11	42		7.27828	5.62765	4.61496	2.74565	3.45431	3.20172	9.70533	10.4081	2.15659	3.40954	5.0243	8.11986	6.46771	6.53369	10.9527	12.4761
100051922	KCND1	potassium voltage-gated channel subfamily D member 1	-	protein-coding	3750	KCND1	potassium voltage-gated channel subfamily D member 1	KV4.1	protein-coding	-0.723047	6.20785	0.0127185	0.421023		5	47	11	13	16	9	7	8	13	10	7	30	25	5	6	5	8	31		5.19877	6.08045	3.38431	2.97446	4.60575	4.43315	2.56367	2.31291	2.5487	4.01122	1.59864	3.20521	1.59303	3.11128	2.26608	1.52147
100050441	RAE1	ribonucleic acid export 1	-	protein-coding	8480	RAE1	ribonucleic acid export 1	Gle2|MIG14|MRNP41|Mnrp41|dJ481F12.3|dJ800J21.1	protein-coding	-0.387969	6.20347	0.01275	0.421023		28	137	78	93	53	44	39.5	52	57	44	89	137	264	26	55.5	54.5	21	102.5		29.1131	17.7239	23.9978	21.2788	15.2565	21.6732	14.4664	15.0339	11.1751	17.6494	20.3256	14.6371	16.8224	16.1787	20.9612	16.5841
100072307	LOC100072307	protocadherin beta-8	-	protein-coding	56128	PCDHB8	protocadherin beta 8	PCDH-BETA8|PCDH3I	protein-coding	-0.422486	6.19358	0.0128214	0.421023		9.2	172.55	62.6	70.1	86.4	33.6	49	32.6	62.4	40.7	59.05	153.67	158.22	25.4	42.7	48.05	28.7	104.5		9.56574	22.323	19.2598	16.0392	24.871	16.5504	17.9457	9.4251	12.2337	16.3257	13.4857	16.4181	10.082	15.8053	16.1269	14.6214
100053029	SPP1	secreted phosphoprotein 1	-	protein-coding	6696	SPP1	secreted phosphoprotein 1	BNSP|BSPI|ETA-1|OPN	protein-coding	0.839755	6.19091	0.0128408	0.421023		31	269	66.5	435	127	8	134	267	428	195	162	360.5	2595.5	107.5	93.5	113	59	342		32.2324	34.8008	20.4597	99.5299	36.5581	3.94057	49.076	77.1933	83.911	78.2188	36.9971	38.5159	165.389	66.8925	35.3131	34.3853
100053848	PI16	peptidase inhibitor 16	-	protein-coding	221476	PI16	peptidase inhibitor 16	CD364|CRISP9|MSMBBP|PSPBP	protein-coding	-0.706323	6.18949	0.0128511	0.421023		189	1524.5	441	322	474	453	486	403	558	268	274	2657	493	141.5	165	557	146	319		196.514	197.226	135.68	73.675	136.445	223.135	177.992	116.513	109.398	107.501	62.5754	283.874	31.4146	88.0492	62.3172	169.492
100059061	HSD17B7	hydroxysteroid 17-beta dehydrogenase 7	-	protein-coding	51478	HSD17B7	hydroxysteroid 17-beta dehydrogenase 7	PRAP|SDR37C1	protein-coding	-0.642394	6.1889	0.0128554	0.421023		3	61	33	20.5	12	11	7	15	20	21	22	30	56	7	8	13	4	23		3.11926	7.89164	10.1529	4.69049	3.45431	5.41829	2.56367	4.3367	3.92107	8.42357	5.0243	3.20521	3.56839	4.35579	3.02144	3.95583
111768520	LOC111768520	small nucleolar RNA SNORA62/SNORA6 family	-	snoRNA	6044	SNORA62	small nucleolar RNA, H/ACA box 62	E2|E2-1|RNE2|RNU108	snoRNA	0.974026	6.18715	0.0128681	0.421023		9	21	10	3	6	7	15	20	12	12.5	16	44	185	2	20	31.5	5	30.5		9.35779	2.71679	3.07664	0.686413	1.72716	3.448	5.49358	5.78227	2.35264	5.01403	3.65404	4.70097	11.7884	1.24451	7.5536	9.58528
100058973	KCND3	potassium voltage-gated channel subfamily D member 3	-	protein-coding	3752	KCND3	potassium voltage-gated channel subfamily D member 3	BRGDA9|KCND3L|KCND3S|KSHIVB|KV4.3|SCA19|SCA22	protein-coding	0.701275	6.17769	0.0129371	0.421362		5	24	14	16	30	7	11	19	28	28	34	48.5	87	7	16	38	18	67		5.19877	3.10491	4.3073	3.66087	8.63578	3.448	4.02863	5.49316	5.4895	11.2314	7.76483	5.18175	5.54375	4.35579	6.04288	11.5632
100061418	PEX1	peroxisomal biogenesis factor 1	-	protein-coding	5189	PEX1	peroxisomal biogenesis factor 1	HMLR1|PBD1A|PBD1B|ZWS|ZWS1	protein-coding	0.355194	6.16451	0.0130338	0.421362		57.5	692.5	199.5	336.5	183	102.5	253	250	387	245	414.5	680.5	1499.5	146	241	181	125	489.5		59.7859	89.5895	61.379	76.9926	52.6783	50.4886	92.6584	72.2784	75.8728	98.275	94.6624	72.7048	95.5501	90.8494	91.0209	55.0773
100072537	GABRR3	gamma-aminobutyric acid type A receptor subunit rho3	-	protein-coding	200959	GABRR3	gamma-aminobutyric acid type A receptor subunit rho3	-	protein-coding	-0.707112	6.1633	0.0130427	0.421362		7	46	16	11	22	13	7	20	19	3	8	24	62	4	20	12	4	29		7.27828	5.95107	4.92263	2.51685	6.3329	6.40343	2.56367	5.78227	3.72502	1.20337	1.82702	2.56417	3.95072	2.48902	7.5536	3.65154
100052565	C8H12orf43	chromosome 8 C12orf43 homolog	-	protein-coding	64897	C12orf43	chromosome 12 open reading frame 43	Custos	protein-coding	0.562588	6.16176	0.0130541	0.421362		7	38	13	15	12	13	21	24	29	10	24	67	98	6	20	37	10	68		7.27828	4.9161	3.99963	3.43206	3.45431	6.40343	7.69101	6.93873	5.68556	4.01122	5.48106	7.15829	6.24469	3.73354	7.5536	11.2589
100071009	UBE2J1	ubiquitin conjugating enzyme E2 J1	-	protein-coding	51465	UBE2J1	ubiquitin conjugating enzyme E2 J1	CGI-76|HSPC153|HSPC205|HSU93243|NCUBE-1|NCUBE1|UBC6|UBC6E|Ubc6p	protein-coding	-0.322906	6.15161	0.0131293	0.421362		56	491	180	206	246	77	106	171	193	107	192.5	423	887	79	140	144	71	279		58.2262	63.5212	55.3796	47.1337	70.8134	37.928	38.8213	49.4384	37.8384	42.9201	43.9627	45.1934	56.5208	49.1582	52.8752	43.8184
100061603	PXMP2	peroxisomal membrane protein 2	-	protein-coding	5827	PXMP2	peroxisomal membrane protein 2	MPV17L3|PMP22	protein-coding	0.45412	6.14856	0.0131519	0.421362		14	94.5	46	47	21	29	65	47	77.5	47	64	160.67	234	16	34	63	28	157		14.5566	12.2256	14.1526	10.7538	6.04505	14.2846	23.8055	13.5883	15.1942	18.8527	14.6162	17.166	14.9108	9.95609	12.8411	19.1706
100064293	PSMA2	proteasome 20S subunit alpha 2	-	protein-coding	5683	PSMA2	proteasome 20S subunit alpha 2	HC3|MU|PMSA2|PSC2	protein-coding	-0.306945	6.14376	0.0131877	0.421362		41	277	118.5	152	128	57	81	82	156.5	68	104.5	270	615	43	88	92.5	41.5	219.5		42.6299	35.8358	36.4582	34.7783	36.846	28.0766	29.6653	23.7073	30.6824	27.2763	23.8654	28.8469	39.1886	26.757	33.2358	28.1472
100050426	EPM2AIP1	EPM2A interacting protein 1	-	protein-coding	9852	EPM2AIP1	EPM2A interacting protein 1	-	protein-coding	0.389822	6.14045	0.0132123	0.421362		68	405	207	404.5	156	150	180	293	365	241	347	576	1747	164	207	339	160	523		70.7033	52.3953	63.6865	92.5513	44.9061	73.8858	65.923	84.7103	71.5596	96.6705	79.247	61.54	111.321	102.05	78.1798	103.156
111768961	LOC111768961	U6 spliceosomal RNA	-	snRNA	26827	RNU6-1	RNA, U6 small nuclear 1	RNU6|RNU6A|U6|U6-1	snRNA	1.01306	6.1281	0.013305	0.421362		8	18.9	11.05	6.1	7.9	11.2	32.9	22	25.47	5.53	6.2	86.8	134.23	2.8	26.33	36.8	5.9	45.12		8.31803	2.44512	3.39969	1.39571	2.27409	5.5168	12.0493	6.3605	4.99349	2.21821	1.41594	9.27373	8.55331	1.74232	9.94431	11.198
100071160	RIMS1	regulating synaptic membrane exocytosis 1	-	protein-coding	22999	RIMS1	regulating synaptic membrane exocytosis 1	CORD7|RAB3IP2|RIM|RIM1	protein-coding	0.888627	6.12291	0.0133441	0.421362		18	56	82	70	32	3	139	93	69	58	36	388	288	20	55	77	58	150		18.7156	7.24479	25.2285	16.0163	9.2115	1.47772	50.9072	26.8876	13.5277	23.2651	8.22159	41.454	18.3517	12.4451	20.7724	23.4307
100033920	PAPPA	pappalysin 1	PAPP-A	protein-coding	5069	PAPPA	pappalysin 1	ASBABP2|DIPLA1|IGFBP-4ase|PAPA|PAPP-A|PAPPA1	protein-coding	0.597928	6.12197	0.0133512	0.421362		58	386	436	638	113	167	173	434	724	232	520	783	1722	149	306	305	263	1163		60.3057	49.9373	134.142	145.977	32.5281	82.2595	63.3593	125.475	141.943	93.0604	118.756	83.6559	109.728	92.7161	115.57	92.8098
791242	ATP2A2	ATPase sarcoplasmic/endoplasmic reticulum Ca2+ transporting 2	-	protein-coding	488	ATP2A2	ATPase sarcoplasmic/endoplasmic reticulum Ca2+ transporting 2	ATP2B|DAR|DD|SERCA2	protein-coding	-0.245644	6.12193	0.0133515	0.421362		156.5	1463	647	779.5	666.5	281	330.5	506	775.5	406	676.5	1474	2253	259	397	473	264	1156		162.722	189.27	199.059	178.353	191.858	138.413	121.042	146.291	152.04	162.856	154.497	157.482	143.564	161.164	149.939	143.931
100064946	AEBP1	AE binding protein 1	-	protein-coding	165	AEBP1	AE binding protein 1	ACLP	protein-coding	0.462316	6.12142	0.0133553	0.421362		122	664.5	316	476	825	297.5	626.25	573	1002	336	510.5	2036.67	1953	151	441	494	303	1521		126.85	85.9671	97.2219	108.911	237.484	146.54	229.357	165.662	196.446	134.777	116.587	217.598	124.448	93.9606	166.557	150.322
102147874	ZNF544	zinc finger protein 544	-	protein-coding	27300	ZNF544	zinc finger protein 544	-	protein-coding	0.359521	6.11532	0.0134015	0.421362		18	214	72	104	77	76	84	121	149	84	123	245	410	54	70	128	64	284.5		18.7156	27.6854	22.1518	23.7956	22.1652	37.4355	30.7641	34.9827	29.212	33.6943	28.0904	26.1759	26.1257	33.6018	26.4376	38.9497
100065202	LOC100065202	zinc finger protein 14	-	protein-coding	7561	ZNF14	zinc finger protein 14	GIOT-4|KOX6	protein-coding	-0.628458	6.10424	0.0134858	0.421362		3	35	13	20.5	22	17	8	11	20	9	9	22	65	6	9	8	3	37		3.11926	4.52799	3.99963	4.69049	6.3329	8.37372	2.92991	3.18025	3.92107	3.6101	2.0554	2.35048	4.14188	3.73354	3.39912	2.43436
100057456	SIK1	salt inducible kinase 1	-	protein-coding	150094	SIK1	salt inducible kinase 1	MSK|SIK|SIK-1|SIK1B|SNF1LK	protein-coding	1.23642	6.10392	0.0134882	0.421362		20	276.33	191	99.67	70	13	71	510	92	194	488.5	75	239	241	124	216	176	196.5		20.7951	35.7491	58.7639	22.8049	20.1502	6.40343	26.0029	147.448	18.0369	77.8177	111.562	8.01302	15.2294	149.964	46.8323	65.7276
100066726	PYGL	glycogen phosphorylase L	-	protein-coding	5836	PYGL	glycogen phosphorylase L	GSD6	protein-coding	0.36082	6.10254	0.0134988	0.421362		101	877	467	624.5	361	293	394	577	607.5	320.5	977.5	1095.5	2468.5	290	385.17	549	359	1592.5		105.015	113.459	143.679	142.888	103.917	144.324	144.298	166.819	119.103	128.56	223.239	117.043	157.296	180.454	145.471	167.058
100065078	CDH2	cadherin 2	-	protein-coding	1000	CDH2	cadherin 2	ACOGS|ARVD14|CD325|CDHN|CDw325|NCAD	protein-coding	-0.755966	6.10056	0.0135139	0.421362		42	539	106	82	69	119	46	97	116	176	113	102	344	26	78	153	9	167		43.6697	69.7311	32.6124	18.762	19.8623	58.616	16.847	28.044	22.7422	70.5975	25.8066	10.8977	21.9201	16.1787	29.459	46.5571
100058415	AAMP	angio associated migratory cell protein	-	protein-coding	14	AAMP	angio associated migratory cell protein	-	protein-coding	0.39799	6.09876	0.0135277	0.421362		17	107	48	65	40	44	49	84	99	53	106.5	181.5	227	27	41	66.5	30	177		17.6758	13.8427	14.7679	14.8723	11.5144	21.6732	17.9457	24.2855	19.4093	21.2595	24.3222	19.3915	14.4647	16.8009	15.4849	20.2356
111769201	LOC111769201	uncharacterized LOC111769201	-	ncRNA						-1.07196	6.09764	0.0135363	0.421362		12.5	55.5	55.5	19.5	45.5	39.5	5	74.5	17	22.25	61	24	56.5	18	56.5	5.5	4	29		12.9969	7.1801	17.0754	4.46168	13.0976	19.4566	1.83119	21.539	3.33291	8.92497	13.931	2.56417	3.60025	11.2006	21.3389	1.67362
100034178	ALOX5AP	arachidonate 5-lipoxygenase activating protein	FLAP	protein-coding	241	ALOX5AP	arachidonate 5-lipoxygenase activating protein	FLAP	protein-coding	0.680603	6.09486	0.0135576	0.421362		4	27	17	24	8	3	16	11	38	17	45	38	100	7	16	31	9	38		4.15902	3.49302	5.23029	5.4913	2.30287	1.47772	5.85982	3.18025	7.45004	6.81908	10.277	4.05993	6.37213	4.35579	6.04288	9.43313
102148842	LOC102148842	60S acidic ribosomal protein P1 pseudogene	-	pseudo	107986378	LOC107986378	60S acidic ribosomal protein P1 pseudogene	-	pseudo	1.05969	6.08629	0.0136235	0.421362		6.5	246.5	260	186.5	37	7	193.33	110	288.5	118.5	186.5	526.67	1386.5	51	18.5	190.83	59	302.83		6.7584	31.89	79.9927	42.672	10.6508	3.448	70.8049	31.8025	56.5615	47.533	42.5924	56.2695	88.3496	31.735	6.98708	58.0685
100072298	CCDC34	coiled-coil domain containing 34	-	protein-coding	91057	CCDC34	coiled-coil domain containing 34	L15|NY-REN-41|RAMA3	protein-coding	0.523547	6.0842	0.0136396	0.421362		11	89	30	24	23	11	43	28	65	32	51	126.5	220.5	16	22	45	12	69		11.4373	11.514	9.22993	5.4913	6.62076	5.41829	15.7483	8.09518	12.7435	12.8359	11.6472	13.5153	14.0505	9.95609	8.30896	13.6933
100059501	AGPAT1	1-acylglycerol-3-phosphate O-acyltransferase 1	-	protein-coding	10554	AGPAT1	1-acylglycerol-3-phosphate O-acyltransferase 1	1-AGPAT1|G15|LPAAT-alpha|LPAATA	protein-coding	-0.290904	6.0819	0.0136574	0.421362		31	241	95	124	118	71	70	87	136	73	104	283	348	46	58	79	35	215.5		32.2324	31.1785	29.2281	28.3717	33.9674	34.9726	25.6367	25.1529	26.6633	29.2819	23.7513	30.2358	22.175	28.6238	21.9054	24.0393
100070269	MARCKSL1	MARCKS like 1	-	protein-coding	65108	MARCKSL1	MARCKS like 1	F52|MACMARCKS|MLP|MLP1|MRP	protein-coding	-0.45501	6.08142	0.0136611	0.421362		18	109	37	55	68	31	27	41	69	27	33	137	112	13	33	38	18	86		18.7156	14.1015	11.3836	12.5842	19.5744	15.2697	9.88845	11.8537	13.5277	10.8303	7.53645	14.6371	7.13679	8.08933	12.4634	11.5632
100052601	LZTS3	leucine zipper tumor suppressor family member 3	-	protein-coding	9762	LZTS3	leucine zipper tumor suppressor family member 3	PROSAPIP1	protein-coding	0.436559	6.07924	0.0136779	0.421362		11	82	37	35	23.5	27	43	55	59	40	46	133	185	20	26	58	18	115		11.4373	10.6084	11.3836	8.00815	6.76469	13.2994	15.7483	15.9012	11.5672	16.0449	10.5054	14.2097	11.7884	12.4451	9.81968	17.6491
111769867	LOC111769867	small nucleolar RNA SNORA68	-	snoRNA	26780	SNORA68	small nucleolar RNA, H/ACA box 68	RNU68|SNORA68A|U68	snoRNA	1.33852	6.07631	0.0137007	0.421362		89	134	114	31	116	98	497	351	373	47	42	1410	2487	19	231	682	58	463		92.5381	17.3357	35.0737	7.09293	33.3917	48.272	182.021	101.479	73.128	18.8527	9.59185	150.645	158.475	11.8229	87.2441	207.529
100051550	TNFSF13B	TNF superfamily member 13b	-	protein-coding	10673	TNFSF13B	TNF superfamily member 13b	BAFF|BLYS|CD257|DTL|TALL-1|TALL1|THANK|TNFSF20|TNLG7A|ZTNF4	protein-coding	-0.443599	6.07409	0.0137179	0.421362		16.5	102	73.5	68	57.5	12.5	25.5	31.5	64	18.5	59.5	91.5	183	20	32.5	42.5	18	97.5		17.1559	13.1959	22.6133	15.5587	16.5519	6.15715	9.33909	9.10708	12.5474	7.42076	13.5885	9.77588	11.661	12.4451	12.2746	12.9325
100068477	PSMB3	proteasome 20S subunit beta 3	-	protein-coding	5691	PSMB3	proteasome 20S subunit beta 3	HC10-II	protein-coding	-0.465225	6.06746	0.0137695	0.421362		7	114	44	54	49	14	18	29	42	28	43	89	187	21	15	27	10	56		7.27828	14.7483	13.5372	12.3554	14.1051	6.896	6.5923	8.38429	8.23425	11.2314	9.82023	9.50878	11.9159	13.0674	5.6652	8.21595
100070459	PGAP1	post-GPI attachment to proteins inositol deacylase 1	-	protein-coding	80055	PGAP1	post-GPI attachment to proteins inositol deacylase 1	Bst1|ISPD3024|MRT42|SPG67	protein-coding	-0.270776	6.06729	0.0137708	0.421362		83	751	221.33	328.5	260.5	169	168	224	358	196	303	583	1223	122.5	182.5	176	93	458.5		86.2996	97.1578	68.0953	75.1622	74.9874	83.2446	61.5281	64.7614	70.1872	78.62	69.1984	62.2878	77.9312	76.2263	68.9266	53.5558
100070934	SDC4	syndecan 4	-	protein-coding	6385	SDC4	syndecan 4	SYND4	protein-coding	-0.307631	6.04508	0.0139451	0.425708		41	293	162	191	100	91	92	120	162	80	129	373	608	61	93	97	48	223		42.6299	37.9058	49.8416	43.7016	28.7859	44.824	33.694	34.6936	31.7607	32.0898	29.4607	39.8514	38.7426	37.9576	35.1242	29.5166
100071265	CTTNBP2	cortactin binding protein 2	CORTBP2	protein-coding	83992	CTTNBP2	cortactin binding protein 2	C7orf8|CORTBP2|Orf4	protein-coding	0.887899	6.04156	0.0139729	0.425708		245	2700.5	332	1805.5	192	181.33	559.5	1285	2314.33	788.5	822.17	1966.67	9167.5	1047	567.5	1823	375.5	2248.5		254.74	349.367	102.145	413.106	55.269	89.318	204.911	371.511	453.733	316.285	187.765	210.119	584.165	651.502	214.333	554.729
100056093	TMEM139	transmembrane protein 139	-	protein-coding	135932	TMEM139	transmembrane protein 139	-	protein-coding	0.925893	6.03007	0.0140642	0.427328		1	14	4	21	7	5	7	24	23	5	19	17	104	6	8	18	8	23		1.03975	1.8112	1.23066	4.80489	2.01502	2.46286	2.56367	6.93873	4.50923	2.00561	4.33917	1.81628	6.62702	3.73354	3.02144	5.4773
100060669	SF3B5	splicing factor 3b subunit 5	-	protein-coding	83443	SF3B5	splicing factor 3b subunit 5	SF3b10|Ysf3	protein-coding	0.504183	6.01695	0.0141691	0.427328		10	25	16	17	17	9	18	24	39	15	23	58	87	8	17	20	11	41		10.3975	3.23428	4.92263	3.88967	4.89361	4.43315	6.5923	6.93873	7.64609	6.01683	5.25268	6.19673	5.54375	4.97805	6.42056	6.08589
111770078	LOC111770078	small nucleolar RNA SNORD57	-	snoRNA	26792	SNORD57	small nucleolar RNA, C/D box 57	RNU57|U57	snoRNA	1.46782	6.00407	0.0142729	0.427328		3	5.5	4.5	3	5.5	7	51	14.5	29.5	1	2	76.5	97.5	0	13.5	31	5	17.5		3.11926	0.711541	1.38449	0.686413	1.58323	3.448	18.6782	4.19215	5.78358	0.401122	0.456755	8.17328	6.21283	0	5.09868	9.43313
100054176	RTL4	retrotransposon Gag like 4	ZCCHC16	protein-coding	340595	RTL4	retrotransposon Gag like 4	Mar4|Mart4|SIRH11|ZCCHC16	protein-coding	-0.869523	6.00319	0.0142801	0.427328		9	54	39	26	64	1	26	6	26	15	15	62	86	2	10	7	9	44		9.35779	6.98604	11.9989	5.94891	18.423	0.492572	9.52221	1.73468	5.0974	6.01683	3.42566	6.62409	5.48003	1.24451	3.7768	2.13006
100034079	GPX5	epididymal secretory glutathione peroxidase	-	protein-coding	2880	GPX5	glutathione peroxidase 5	EGLP|GPx-5|GSHPx-5|HEL-S-75p	protein-coding	0.987291	6.00313	0.0142806	0.427328		1.5	19	0	6	5	5	3.5	19	19.5	18	12	17	43	7	4	15	4	27		1.55963	2.45805	0	1.37283	1.4393	2.46286	1.28184	5.49316	3.82305	7.2202	2.74053	1.81628	2.74002	4.35579	1.51072	4.56442
100009679	HSPA8	heat shock protein family A (Hsp70) member 8	-	protein-coding	3312	HSPA8	heat shock protein family A (Hsp70) member 8	HEL-33|HEL-S-72p|HSC54|HSC70|HSC71|HSP71|HSP73|HSPA10|LAP-1|LAP1|NIP71	protein-coding	-0.315457	5.99967	0.0143086	0.427328		227.75	2577.46	844.75	1190.92	1086.5	373.08	430.25	793.25	1190.83	533.92	1134.75	1989.16	3517	406.17	613.92	698.17	325.92	1355.08		236.804	333.449	259.899	272.488	312.759	183.769	157.574	229.339	233.467	214.167	259.151	212.522	224.108	252.742	231.865	212.449
111774142	LOC111774142	uncharacterized LOC111774142	-	ncRNA						0.480125	5.99875	0.014316	0.427328		11	62	34	39	24	38	38	40	59	32	68	121	217	11	32	61	13	121		11.4373	8.02101	10.4606	8.92337	6.90862	18.7177	13.9171	11.5645	11.5672	12.8359	15.5297	12.9277	13.8275	6.84481	12.0858	18.562
100060360	LAMB1	laminin subunit beta 1	-	protein-coding	3912	LAMB1	laminin subunit beta 1	CLM|LIS5	protein-coding	0.496056	5.99848	0.0143182	0.427328		505	2494.5	2062	1730	1299.5	524	2572.5	2203	1865	1414	2278.5	6080	8146.5	900.5	1260.5	1962	1417	3040		525.076	322.716	634.404	395.831	374.073	258.108	942.149	636.917	365.64	567.187	520.358	649.588	519.106	560.341	476.066	597.026
100056195	ZRSR2	zinc finger CCCH-type, RNA binding motif and serine/arginine rich 2	-	protein-coding	8233	ZRSR2	zinc finger CCCH-type, RNA binding motif and serine/arginine rich 2	U2AF1-RS2|U2AF1L2|U2AF1RS2|URP|ZC3H22	protein-coding	0.363255	5.99132	0.0143764	0.427328		15	117	58	73	75	35	84	75	111	59	74	186	396.9	36	75	63	28.5	177		15.5963	15.1364	17.8445	16.7027	21.5894	17.24	30.7641	21.6835	21.762	23.6662	16.8999	19.8723	25.291	22.4012	28.326	19.1706
111768074	LOC111768074	uncharacterized LOC111768074	-	ncRNA						0.646409	5.99117	0.0143776	0.427328		5	22	10	16	11	14	17.2	19	12	14	21	72	70	11	12	24	14	40		5.19877	2.84617	3.07664	3.66087	3.16645	6.896	6.29931	5.49316	2.35264	5.61571	4.79593	7.6925	4.46049	6.84481	4.53216	7.30307
106781889	LOC106781889	uncharacterized LOC106781889	-	ncRNA						0.610835	5.98273	0.0144466	0.427328		3	32	21	22	18	34	16	26	43	23	30	67	96	15	13	37	21	85		3.11926	4.13988	6.46095	5.03369	5.18147	16.7474	5.85982	7.51695	8.43031	9.22581	6.85132	7.15829	6.11725	9.33384	4.90984	11.2589
111774482	LOC111774482	small nucleolar RNA SNORD97	-	snoRNA	692223	SNORD97	small nucleolar RNA, C/D box 97	U97	snoRNA	0.597105	5.98127	0.0144586	0.427328		16	138	33	30.5	37	18.5	40	60	62	34	52.5	187.5	638.5	31	61	68.5	12.5	142		16.6361	17.8532	10.1529	6.97853	10.6508	9.11258	14.6495	17.3468	12.1553	13.6382	11.9898	20.0325	40.6861	19.2899	23.0385	20.8442
100060362	NTNG1	netrin G1	-	protein-coding	22854	NTNG1	netrin G1	Lmnt1	protein-coding	-0.403402	5.9793	0.0144748	0.427328		53	648.5	143	182	173	295	112	121	218	107	145	434	694	83	123	129	53	357		55.107	83.8972	43.996	41.6424	49.7997	145.309	41.0187	34.9827	42.7397	42.9201	33.1147	46.3687	44.2226	51.6472	46.4546	39.254
100050774	PALMD	palmdelphin	-	protein-coding	54873	PALMD	palmdelphin	C1orf11|PALML	protein-coding	0.381328	5.97819	0.0144839	0.427328		23	163	52	67	74	32	84	68	127	55	158	245	394	38	65	84	26	151		23.9143	21.0875	15.9985	15.3299	21.3016	15.7623	30.7641	19.6597	24.8988	22.0617	36.0836	26.1759	25.1062	23.6457	24.5492	25.5607
100053645	H2BC5	H2B clustered histone 5	-	protein-coding	3017	H2BC5	H2B clustered histone 5	H2B.1B|H2B/a|H2B/b|H2B/g|H2B/h|H2B/k|H2B/l|H2BFA|H2BFB|H2BFG|H2BFH|H2BFK|H2BFL|HIRIP2|HIST1H2BC|HIST1H2BD|HIST1H2BE|HIST1H2BF|HIST1H2BG|HIST1H2BI|dJ221C16.6	protein-coding	0.286136	5.97772	0.0144877	0.427328		87	519.85	198.2	264.9	226.93	121.4	250.4	281.2	440.15	205.3	266.9	622.8	1300.93	112.4	214.2	308.4	103.6	674		90.4586	67.2536	60.979	60.6103	65.3239	59.7982	91.7062	81.2987	86.293	82.3504	60.9539	66.5401	82.897	69.9416	80.8991	93.8445
100630214	MTURN	maturin, neural progenitor differentiation regulator homolog	C4H7orf41	protein-coding	222166	MTURN	maturin, neural progenitor differentiation regulator homolog	C7orf41|Ells1	protein-coding	0.359184	5.97356	0.0145219	0.427328		65	671	346	604	253	300	335	430	688	285	647	960	2398	211	286	444	175	895		67.584	86.8081	106.452	138.198	72.8284	147.772	122.69	124.319	134.885	114.32	147.76	102.567	152.804	131.296	108.016	135.107
100062494	TMTC4	transmembrane O-mannosyltransferase targeting cadherins 4	-	protein-coding	84899	TMTC4	transmembrane O-mannosyltransferase targeting cadherins 4	-	protein-coding	0.411906	5.97151	0.0145388	0.427328		140	1005.83	529.5	716	247.5	152	412	672.67	696.67	483.5	707.83	1418.67	2685.9	237	398.5	645.83	439	1639.67		145.566	130.125	162.908	163.824	71.2452	74.8709	150.89	194.478	136.585	193.943	161.652	151.571	171.149	147.475	150.505	196.523
111770694	LOC111770694	uncharacterized LOC111770694	-	ncRNA						-0.516194	5.96045	0.0146303	0.428916		6	58	28	22	51	19	13	24	29	18	25	54	80	6	15	22	10	32		6.23852	7.50353	8.6146	5.03369	14.6808	9.35886	4.7611	6.93873	5.68556	7.2202	5.70944	5.76937	5.0977	3.73354	5.6652	6.69448
100054395	NEDD4L	NEDD4 like E3 ubiquitin protein ligase	-	protein-coding	23327	NEDD4L	NEDD4 like E3 ubiquitin protein ligase	NEDD4-2|NEDD4.2|PVNH7|RSP5|hNEDD4-2	protein-coding	0.276072	5.95474	0.0146778	0.428916		53	363	167	290	170	148	185	220	356	149.5	290.5	597	1231	117	175.5	222.5	117.5	470.5		55.107	46.9617	51.3799	66.3532	48.9361	72.9006	67.7542	63.605	69.7951	59.9678	66.3436	63.7836	78.4409	72.8039	66.2828	67.7055
111772622	LOC111772622	U6 spliceosomal RNA	-	snRNA	26827	RNU6-1	RNA, U6 small nuclear 1	RNU6|RNU6A|U6|U6-1	snRNA	0.866382	5.94986	0.0147185	0.428916		6	13.4	12.2	9.6	8.4	6.6	21.2	17.7	18.7	10.4	8.5	61.4	120.6	1	19.2	28.2	3	29.8		6.23852	1.73357	3.7535	2.19652	2.41802	3.25097	7.76426	5.11731	3.6662	4.17167	1.94121	6.55999	7.68479	0.622256	7.25146	8.58111
100058274	GNB4	G protein subunit beta 4	-	protein-coding	59345	GNB4	G protein subunit beta 4	CMTD1F	protein-coding	-0.286776	5.94633	0.014748	0.428916		110	1200.33	390	393.5	538	233.5	311	341	508	244	501.5	1160.5	1630	154	278	330	173	643.33		114.373	155.288	119.989	90.0345	154.868	115.016	113.9	98.5877	99.5953	97.8738	114.531	123.988	103.866	95.8274	104.995	100.417
100070677	DESI1	desumoylating isopeptidase 1	-	protein-coding	27351	DESI1	desumoylating isopeptidase 1	D15Wsu75e|DESI2|DJ347H13.4|DeSI-1|FAM152B|POST|PPPDE2	protein-coding	-0.375804	5.94416	0.0147661	0.428916		9	109	64	72	41	30	30	43	69	27	58	108	154	17	30	39	13	80		9.35779	14.1015	19.6905	16.4739	11.8022	14.7772	10.9872	12.4319	13.5277	10.8303	13.2459	11.5387	9.81308	10.5783	11.3304	11.8675
100069277	LOC100069277	carcinoembryonic antigen-related cell adhesion molecule 1	-	protein-coding	634	CEACAM1	carcinoembryonic antigen related cell adhesion molecule 1		protein-coding	0.907724	5.94315	0.0147745	0.428916		0	18	6.5	17.5	7	7	16	10.5	46.5	41	14	85	76.5	3	8.5	14.25	5	23		0	2.32868	1.99982	4.00407	2.01502	3.448	5.85982	3.03569	9.1165	16.446	3.19728	9.08142	4.87468	1.86677	3.21028	4.3362
111775522	LOC111775522	small nucleolar RNA Z195/SNORD33/SNORD32 family	-	snoRNA	26818	SNORD33	small nucleolar RNA, C/D box 33	RNU33|U33	snoRNA	1.67145	5.92646	0.0149152	0.431288		12.5	7.5	11	4	30	21	161	75	90	4	2	265	465	2	74	149	11	82		12.9969	0.970284	3.38431	0.915217	8.63578	10.344	58.9644	21.6835	17.6448	1.60449	0.456755	28.3127	29.6304	1.24451	27.9483	45.3399
111770262	LOC111770262	small nucleolar RNA SNORA84	-	snoRNA	100124534	SNORA84	small nucleolar RNA, H/ACA box 84	-	snoRNA	1.00039	5.92295	0.014945	0.431288		9	12	15	5	11	8	20	26	34	7	4	87	99	3	18	51	7	56		9.35779	1.55245	4.61496	1.14402	3.16645	3.94057	7.32477	7.51695	6.66582	2.80786	0.91351	9.2951	6.30841	1.86677	6.79824	15.519
100063572	ACER3	alkaline ceramidase 3	-	protein-coding	55331	ACER3	alkaline ceramidase 3	APHC|PHCA|PLDECO	protein-coding	-0.353343	5.92264	0.0149476	0.431288		22	254	82	114	112	52.5	39	72	115	75	119	227.5	358.5	32	67	60	21	157		22.8746	32.8603	25.2285	26.0837	32.2402	25.86	14.2833	20.8162	22.5462	30.0842	27.1769	24.3061	22.8441	19.9122	25.3046	18.2577
100060485	SCD	stearoyl-CoA desaturase	-	protein-coding	6319	SCD	stearoyl-CoA desaturase	FADS5|MSTP008|SCD1|SCDOS|hSCD1	protein-coding	-0.344789	5.90945	0.0150599	0.43357		54	347	101	160	136	80	43	94	178	97	127	350	495	47	68	92	58	272		56.1467	44.8918	31.0741	36.6087	39.1489	39.4057	15.7483	27.1767	34.8976	38.9089	29.0039	37.3941	31.542	29.246	25.6822	27.9951
111770725	LOC111770725	small nucleolar RNA SNORD36	-	snoRNA	26813	SNORD36C	small nucleolar RNA, C/D box 36C		snoRNA	1.16351	5.90417	0.015105	0.43357		7.5	7	7	6.5	5	5	19	18	13	4	4.5	65.5	91.5	1.5	12	41	4.5	19.5		7.79816	0.905598	2.15365	1.48723	1.4393	2.46286	6.95854	5.20404	2.5487	1.60449	1.0277	6.99803	5.8305	0.933384	4.53216	12.4761
106783365	LOC106783365	uncharacterized LOC106783365	-	ncRNA						0.555225	5.90261	0.0151185	0.43357		4	32	12	13	7	8	14	12	24	9	19	43	77	9	18	19	9	51		4.15902	4.13988	3.69197	2.97446	2.01502	3.94057	5.12734	3.46936	4.70529	3.6101	4.33917	4.59413	4.90654	5.6003	6.79824	5.7816
100056285	SGCA	sarcoglycan alpha	-	protein-coding	6442	SGCA	sarcoglycan alpha	50DAG|ADL|DAG2|DMDA2|LGMD2D|LGMDR3|SCARMD1|adhalin	protein-coding	0.695515	5.8967	0.0151693	0.434077		6	51	12	49	27	10	48	34	85	21	14	140	175	13	15	26	18	99		6.23852	6.59793	3.69197	11.2114	7.7722	4.92572	17.5795	9.82986	16.6646	8.42357	3.19728	14.9576	11.1512	8.08933	5.6652	7.91166
100051944	DRA	MHC class II DR alpha chain	Eqca-DRA|ela-DRA	protein-coding	3122	HLA-DRA	major histocompatibility complex, class II, DR alpha		protein-coding	-0.462436	5.89137	0.0152152	0.434077		370	1671	1548.5	1401	1378	290	523	835	1378	382	795	1710	4867	525	645	819	409	2011		384.709	216.179	476.418	320.555	396.67	142.846	191.543	241.41	270.162	153.229	181.56	182.697	310.132	326.684	243.604	249.217
100068733	EPG5	ectopic P-granules autophagy protein 5 homolog	-	protein-coding	57724	EPG5	ectopic P-granules autophagy protein 5 homolog	HEEW1|KIAA1632|VICIS	protein-coding	0.292652	5.88989	0.0152281	0.434077		109	922.5	473	660	521	269	416	675	794	431	798	989.5	2420	285	407	536	375	1238		113.333	119.345	145.525	151.011	149.975	132.502	152.355	195.152	155.667	172.884	182.245	105.718	154.206	177.343	153.716	163.102
111773349	LOC111773349	small nucleolar RNA SNORA5	-	snoRNA	654319	SNORA5A	small nucleolar RNA, H/ACA box 5A	ACA5|ACA5A/B/C	snoRNA	1.106	5.8823	0.0152938	0.435045		16	28	33	4	15	22	48	60	65	16	10	222	418	7	29	86	15	140		16.6361	3.62239	10.1529	0.915217	4.31789	10.8366	17.5795	17.3468	12.7435	6.41796	2.28377	23.7185	26.6355	4.35579	10.9527	26.1693
100065073	ACTR3B	actin related protein 3B	-	protein-coding	57180	ACTR3B	actin related protein 3B	ARP11|ARP3BETA	protein-coding	0.347475	5.87431	0.0153634	0.435045		36	299.5	101	146	70	56	132	109	147	108	172	410	558	78	114	121	76	335		37.4311	38.7467	31.0741	33.4054	20.1502	27.584	48.3435	31.5134	28.8199	43.3212	39.2809	43.8045	35.5565	48.536	43.0555	36.8196
100034106	SULT1E1	sulfotransferase family 1E member 1	-	protein-coding	6783	SULT1E1	sulfotransferase family 1E member 1	EST|EST-1|ST1E1|STE	protein-coding	0.962494	5.86952	0.0154052	0.435045		7.5	65	26.5	47	1.5	5	33	76	63	68	134.5	69.25	192	29.5	23	22	6.5	69		7.79816	8.40913	8.1531	10.7538	0.431789	2.46286	12.0859	21.9726	12.3514	27.2763	30.7168	7.39868	12.2345	18.3565	8.68664	6.69448
100062401	SNX5	sorting nexin 5	-	protein-coding	27131	SNX5	sorting nexin 5	-	protein-coding	0.261708	5.86502	0.0154447	0.435045		89	735	341.5	504.5	287.5	247	325.5	407	582	318	592	1130.5	2159	161.5	345.5	357	235	858		92.5381	95.0878	105.067	115.432	82.7596	121.665	119.211	117.669	114.103	127.557	135.199	120.783	137.574	100.494	130.488	108.633
100057646	H6PD	hexose-6-phosphate dehydrogenase/glucose 1-dehydrogenase	-	protein-coding	9563	H6PD	hexose-6-phosphate dehydrogenase/glucose 1-dehydrogenase	CORTRD1|G6PDH|GDH|H6PDH	protein-coding	-0.3082	5.86367	0.0154565	0.435045		63	395	192	234	287	118	104	216	307	130	218	428	703.5	66	124	168	66	355		65.5045	51.1016	59.0715	53.5402	82.6156	58.1235	38.0888	62.4485	60.1885	52.1459	49.7863	45.7276	44.8279	41.0689	46.8323	51.1215
100052705	NNT	nicotinamide nucleotide transhydrogenase	-	protein-coding	23530	NNT	nicotinamide nucleotide transhydrogenase	GCCD4	protein-coding	-0.27857	5.86335	0.0154594	0.435045		75	522.83	185.5	251	190	111.5	119	181	280	169	204.25	431.5	883.5	87.5	118.5	135	83	369.25		77.9816	67.6391	57.0717	57.4299	54.6933	54.9218	43.5824	52.3296	54.895	67.7897	46.6461	46.1016	56.2978	54.4474	44.7551	41.0798
100069097	PALB2	partner and localizer of BRCA2	-	protein-coding	79728	PALB2	partner and localizer of BRCA2	FANCN|PNCA3	protein-coding	0.274731	5.86134	0.015477	0.435045		37	417	152	250.5	154	92	179	192	278	152	279	584.5	809.38	99	133	216	111	385		38.4709	53.9478	46.765	57.3155	44.3303	45.3166	65.5567	55.5098	54.5029	60.9706	63.7173	62.4481	51.5748	61.6033	50.2314	65.7276
100067714	EHHADH	enoyl-CoA hydratase and 3-hydroxyacyl CoA dehydrogenase	-	protein-coding	1962	EHHADH	enoyl-CoA hydratase and 3-hydroxyacyl CoA dehydrogenase	ECHD|FRTS3|L-PBE|LBFP|LBP|MFE1|PBFE	protein-coding	0.462514	5.85734	0.0155122	0.435171		21	179	97	146	48	62	128	102	131	93	183.5	471	531.5	40	66	132	89	236		21.8348	23.1574	29.8434	33.4054	13.8172	30.5394	46.8786	29.4896	25.683	37.3044	41.9073	50.3217	33.8679	24.8902	24.9269	40.1669
100057559	AP5B1	adaptor related protein complex 5 subunit beta 1	-	protein-coding	91056	AP5B1	adaptor related protein complex 5 subunit beta 1	AP-5|PP1030	protein-coding	-0.686077	5.84733	0.0156007	0.436789		7	23	10	17	14	8	6	4	20	4	8	28	38	3	3	7	4	22		7.27828	2.97554	3.07664	3.88967	4.03003	3.94057	2.19743	1.15645	3.92107	1.60449	1.82702	2.99153	2.42141	1.86677	1.13304	2.13006
100050536	FLVCR1	FLVCR heme transporter 1	-	protein-coding	28982	FLVCR1	FLVCR heme transporter 1	AXPC1|FLVCR|MFSD7B|PCA|PCARP|SLC49A1	protein-coding	-0.467859	5.83146	0.015742	0.439876		16	124	99	93	63	24	28	37	58	47	76.5	148	184	31	34	27	21	90		16.6361	16.042	30.4588	21.2788	18.1351	11.8217	10.2547	10.6972	11.3711	18.8527	17.4709	15.8124	11.7247	19.2899	12.8411	8.21595
100052619	PDE2A	phosphodiesterase 2A	-	protein-coding	5138	PDE2A	phosphodiesterase 2A	CGS-PDE|PDE2A1|PED2A4|cGSPDE	protein-coding	0.374614	5.81905	0.0158535	0.441408		22	156.5	82	90	124	38	86	109	130	85	178.5	279	468	50	86	68	34	213.5		22.8746	20.2466	25.2285	20.5924	35.6946	18.7177	31.4965	31.5134	25.487	34.0954	40.7654	29.8084	29.8216	31.1128	32.4805	20.692
100061941	SCN3A	sodium voltage-gated channel alpha subunit 3	-	protein-coding	6328	SCN3A	sodium voltage-gated channel alpha subunit 3	EIEE62|FFEVF4|NAC3|Nav1.3	protein-coding	0.722986	5.81842	0.0158592	0.441408		2	40	15	25.33	15	10	11	36.33	34.33	20	38.5	34	221.67	3	26	24.33	9.33	107.33		2.07951	5.17485	4.61496	5.79561	4.31789	4.92572	4.02863	10.5035	6.73052	8.02244	8.79253	3.63257	14.1251	1.86677	9.81968	7.40349
111771517	LOC111771517	uncharacterized LOC111771517	-	ncRNA						1.34375	5.80949	0.0159399	0.442119		2	1	6	19	0	2	7	8	21	4	8	18	71.5	3	7	21	2	15		2.07951	0.129371	1.84599	4.34728	0	0.985144	2.56367	2.31291	4.11713	1.60449	1.82702	1.92312	4.55607	1.86677	2.64376	6.39019
100009699	IL1R1	interleukin 1 receptor type 1	-	protein-coding	3554	IL1R1	interleukin 1 receptor type 1	CD121A|D2S1473|IL-1R-alpha|IL1R|IL1RA|P80	protein-coding	-0.482665	5.80869	0.0159471	0.442119		42	696	571.5	322	807.5	201	156	199	303	166	420	671	1009.17	115	190	222.5	182	582		43.6697	90.0423	175.83	73.675	232.446	99.0069	57.1332	57.5336	59.4043	66.5863	95.9185	71.6898	64.3056	71.5594	71.7592	67.7055
111770505	LOC111770505	small nucleolar RNA SNORA79	-	snoRNA	677845	SNORA79	small nucleolar RNA, H/ACA box 79	ACA65|SNORA79A	snoRNA	0.795209	5.79687	0.0160547	0.444232		4	50	17	10	22	22	20	44	28	13	22	96	325	12	40	49	7	99		4.15902	6.46856	5.23029	2.28804	6.3329	10.8366	7.32477	12.721	5.4895	5.21459	5.0243	10.2567	20.7094	7.46707	15.1072	14.9104
100070683	LOC100070683	L3MBTL1, histone methyl-lysine binding protein	L3MBTL1	protein-coding	26013	L3MBTL1	L3MBTL1, histone methyl-lysine binding protein		protein-coding	0.635435	5.78823	0.0161339	0.445472		3	36	9	18.67	5	5	15	26	18	22	17.33	50	71.33	8	11	13	8.33	51.33		3.11926	4.65736	2.76898	4.27178	1.4393	2.46286	5.49358	7.51695	3.52897	8.82469	3.95778	5.34201	4.54524	4.97805	4.15448	3.95583
100069294	UPF3A	UPF3A regulator of nonsense mediated mRNA decay	-	protein-coding	65110	UPF3A	UPF3A regulator of nonsense mediated mRNA decay	HUPF3A|RENT3A|UPF3	protein-coding	0.352618	5.78512	0.0161624	0.445472		11	130	42	68	48	42	57	83	99	42	72	194	310	28	46	55	31	191		11.4373	16.8183	12.9219	15.5587	13.8172	20.688	20.8756	23.9964	19.4093	16.8471	16.4432	20.727	19.7536	17.4232	17.3733	16.7362
111772663	LOC111772663	small nucleolar RNA SNORA61	-	snoRNA	677838	SNORA61	small nucleolar RNA, H/ACA box 61	ACA61	snoRNA	1.09552	5.77361	0.0162686	0.446782		15	36	17.5	6	28	29.5	72.5	62	87.5	19.5	9.5	173	654	6	54.5	73	11.5	161		15.5963	4.65736	5.38412	1.37283	8.06006	14.5309	26.5523	17.925	17.1547	7.82188	2.16959	18.4834	41.6737	3.73354	20.5836	22.2135
100059200	STK19	serine/threonine kinase 19	-	protein-coding	8859	STK19	serine/threonine kinase 19	D6S60|D6S60E|G11|HLA-RP1|RP1	protein-coding	-0.499598	5.77003	0.0163017	0.446782		11	41	20	33	38	11	19	21	27	13	22.5	47	81	4	9	17	7	36		11.4373	5.30422	6.15328	7.55054	10.9387	5.41829	6.95854	6.07139	5.29345	5.21459	5.13849	5.02149	5.16143	2.48902	3.39912	5.17301
100063350	HSF1	heat shock transcription factor 1	-	protein-coding	3297	HSF1	heat shock transcription factor 1	HSTF1	protein-coding	0.416086	5.76759	0.0163244	0.446782		8	84	54	60	51	38	58	68	111	36	62	187	260.5	21	48	85	22.5	176.5		8.31803	10.8672	16.6139	13.7283	14.6808	18.7177	21.2418	19.6597	21.762	14.4404	14.1594	19.9791	16.5994	13.0674	18.1286	25.865
111773696	LOC111773696	small nucleolar RNA SNORD45	-	snoRNA	26805	SNORD45A	small nucleolar RNA, C/D box 45A		snoRNA	0.866096	5.76634	0.0163361	0.446782		4	18	13	7	9	3	17	19	17	8	5	63	142	3	14	23	4	27		4.15902	2.32868	3.99963	1.60163	2.59073	1.47772	6.22606	5.49316	3.33291	3.20898	1.14189	6.73093	9.04843	1.86677	5.28752	6.99878
100072670	RCN1	reticulocalbin 1	-	protein-coding	5954	RCN1	reticulocalbin 1	HEL-S-84|PIG20|RCAL|RCN	protein-coding	-0.361506	5.75395	0.0164516	0.448896		96	768	244	232	320	168	289	236	312	166	243	849	810	81	219	233	100	420		99.8164	99.3571	75.0701	53.0826	92.115	82.7521	105.843	68.2308	61.1687	66.5863	55.4957	90.7073	51.6143	50.4027	82.7119	70.9006
100060079	PPP2R3B	protein phosphatase 2 regulatory subunit B''beta	-	protein-coding	28227	PPP2R3B	protein phosphatase 2 regulatory subunit B''beta	NYREN8|PPP2R3L|PPP2R3LY|PR48|PR70	protein-coding	0.676275	5.75127	0.0164767	0.448896		3	15	6	9	15	11	11	17	24	13	14	51.33	51	4	10	20	7	34		3.11926	1.94057	1.84599	2.05924	4.31789	5.41829	4.02863	4.91493	4.70529	5.21459	3.19728	5.48411	3.24979	2.48902	3.7768	6.08589
100055074	FBXO21	F-box protein 21	-	protein-coding	23014	FBXO21	F-box protein 21	FBX21	protein-coding	0.48587	5.72904	0.0166866	0.453742		120	497	286	521	213	134	421	654	475	186	388	1316	2051	129	276	336	344	1005		124.77	64.2975	87.992	119.207	61.314	66.0046	154.187	189.08	93.1255	74.6087	88.6104	140.602	130.692	80.271	104.24	102.243
100061076	RDH10	retinol dehydrogenase 10	-	protein-coding	157506	RDH10	retinol dehydrogenase 10	SDR16C4	protein-coding	-0.32647	5.72246	0.0167492	0.454571		55	541.5	233	271	134.5	158	143	217	244.5	110	227	592	868	74	146	104	80	381		57.1865	70.0545	71.6858	62.006	38.7171	77.8263	52.3721	62.7377	47.9351	44.1234	51.8417	63.2494	55.3101	46.0469	55.1413	31.6466
100072740	PALD1	phosphatase domain containing paladin 1	-	protein-coding	27143	PALD1	phosphatase domain containing paladin 1	KIAA1274|PALD	protein-coding	0.523824	5.71231	0.0168463	0.455579		5	26	18	15	20	6	15	22	31	13	18	59.5	110	9	17	14	16	52		5.19877	3.36365	5.53796	3.43206	5.75719	2.95543	5.49358	6.3605	6.07766	5.21459	4.11079	6.35699	7.00934	5.6003	6.42056	4.26012
106781816	LOC106781816	uncharacterized LOC106781816	-	ncRNA						-1.28982	5.71116	0.0168573	0.455579		3	11	14	26	6	0	5	9	8	0	1	7	5	7	4	4	1	6		3.11926	1.42308	4.3073	5.94891	1.72716	0	1.83119	2.60202	1.56843	0	0.228377	0.747881	0.318607	4.35579	1.51072	1.21718
111772620	LOC111772620	U5 spliceosomal RNA	-	snRNA	26831	RNU5A-1	RNA, U5A small nuclear 1	RNU5|RNU5A|RNU5C|U5A|U5B1	snRNA	1.43265	5.70851	0.0168828	0.455579		92.33	164	96	14	111.5	95.33	419.75	498.5	144.5	33.5	53.5	1608.23	1509.37	27	609	637.73	55	323.75		96.0005	21.2169	29.5358	3.20326	32.0963	46.9569	153.729	144.123	28.3298	13.4376	12.2182	171.824	96.179	16.8009	230.007	194.058
100630209	COX7A2	cytochrome c oxidase subunit 7A2	-	protein-coding	1347	COX7A2	cytochrome c oxidase subunit 7A2	COX7AL|COX7AL1|COXVIIAL|COXVIIa-L|VIIAL	protein-coding	-0.360067	5.70398	0.0169265	0.455889		17	142.5	69	85	56.5	32	36	39	67	53	68	150	275.5	18	27	45	22	103		17.6758	18.4354	21.2288	19.4484	16.2641	15.7623	13.1846	11.2754	13.1356	21.2595	15.5297	16.026	17.5552	11.2006	10.1974	13.6933
111775994	LOC111775994	uncharacterized LOC111775994	-	ncRNA						-0.479278	5.69481	0.0170151	0.456905		401	1710.5	1115.75	889.5	1457	849.5	538	1014.5	702.5	715.5	757	1795.5	2284	544.5	954.5	815.5	425.5	2187		416.941	221.289	343.276	203.521	419.411	418.44	197.036	293.306	137.728	287.003	172.882	191.832	145.539	338.818	360.496	248.152
100070015	PDE1C	phosphodiesterase 1C	-	protein-coding	5137	PDE1C	phosphodiesterase 1C	DFNA74|Hcam3|cam-PDE 1C|hCam-3	protein-coding	0.491108	5.69341	0.0170287	0.456905		24	292	173	259	84	138	130.5	229.5	269.5	116	331	316	1177.5	117	169	227	160	489		24.9541	37.7764	53.2259	59.2603	24.1802	67.9749	47.7942	66.3516	52.8365	46.5302	75.5929	33.7615	75.0318	72.8039	63.8279	69.0749
111772619	LOC111772619	U5 spliceosomal RNA	-	snRNA	26831	RNU5A-1	RNA, U5A small nuclear 1	RNU5|RNU5A|RNU5C|U5A|U5B1	snRNA	1.59477	5.66915	0.0172658	0.461623		105.08	82.83	72.83	10.33	65.83	42.17	272.33	146.83	98.17	15.67	16.17	1338.48	1330.95	17.33	506	467.4	43.33	270.92		109.257	10.7158	22.4072	2.36355	18.9498	20.7718	99.7378	42.4506	19.2466	6.28559	3.69286	143.003	84.8099	10.7837	191.106	142.227
100053583	LOC100053583	nodal modulator 1	-	protein-coding	408050	NOMO3	NODAL modulator 3		protein-coding	-0.281808	5.66875	0.0172697	0.461623		99	776	289	374.5	391.5	136	234.5	264.5	483	222	348	754.5	998	116	166	237	104	641.5		102.936	100.392	88.9149	85.6872	112.697	66.9898	85.883	76.4705	94.6939	89.0491	79.4753	80.6109	63.5939	72.1817	62.6949	72.1178
100052980	GAS8	growth arrest specific 8	-	protein-coding	2622	GAS8	growth arrest specific 8	CILD33|DRC4|GAS11	protein-coding	0.579623	5.65885	0.0173675	0.462303		0	29	10	11	15	7	22	19	23	12	16	43	60	8	13	20	5	46.5		0	3.75176	3.07664	2.51685	4.31789	3.448	8.05725	5.49316	4.50923	4.81347	3.65404	4.59413	3.82328	4.97805	4.90984	6.08589
111775610	LOC111775610	cytoplasmic FMR1-interacting protein 1-like	-	protein-coding	23191	CYFIP1	cytoplasmic FMR1 interacting protein 1		protein-coding	-0.940251	5.65657	0.0173901	0.462303		31.58	25.83	78.17	17.17	80.33	38.33	17.5	37.08	20.17	52.17	64.17	68	90.5	5	55.33	26.33	18.83	48.33		32.8354	3.34166	24.0501	3.92857	23.1237	18.8803	6.40918	10.7203	3.9544	20.9265	14.655	7.26513	5.76678	3.11128	20.897	8.01208
100056207	LOC100056207	F-box only protein 22	-	protein-coding	26263	FBXO22	F-box protein 22		protein-coding	-0.316785	5.65163	0.0174392	0.462303		18.5	147.5	63	94	69	37	40.5	43.5	77	43.5	77.5	148.5	296	20.5	49	48	22.5	108.5		19.2354	19.0822	19.3828	21.5076	19.8623	18.2252	14.8327	12.5764	15.0961	17.4488	17.6992	15.8658	18.8615	12.7562	18.5063	14.6061
100146775	PABPC1L2A	poly(A) binding protein cytoplasmic 1 like 2A	PABPC1L2B	protein-coding	340529	PABPC1L2A	poly(A) binding protein cytoplasmic 1 like 2A	RBM32A	protein-coding	0.749495	5.64722	0.0174831	0.462303		3	18.5	3.5	8	4.5	10	7.5	17	20	12	14	25.5	56	3	6.5	17.5	6.5	19		3.11926	2.39337	1.07682	1.83043	1.29537	4.92572	2.74679	4.91493	3.92107	4.81347	3.19728	2.72443	3.56839	1.86677	2.45492	5.32516
100051632	FOS	Fos proto-oncogene, AP-1 transcription factor subunit	-	protein-coding	2353	FOS	Fos proto-oncogene, AP-1 transcription factor subunit	AP-1|C-FOS|p55	protein-coding	1.99425	5.64129	0.0175423	0.462303		157	6564	2175.5	301	320	27	783.5	10504.3	1074.5	730.5	12466.2	273	849	4005	2850	6286.67	2388.5	673		163.241	849.192	669.323	68.8701	92.115	13.2994	286.948	3036.94	210.66	293.02	2847.01	29.1674	54.0994	2492.13	1076.39	1913
100068063	GRB7	growth factor receptor bound protein 7	-	protein-coding	2886	GRB7	growth factor receptor bound protein 7	-	protein-coding	0.803154	5.64037	0.0175515	0.462303		3	26.5	4	17	0	10	16	24	31	9	12	27	111	4	15	24	8	35.5		3.11926	3.42834	1.23066	3.88967	0	4.92572	5.85982	6.93873	6.07766	3.6101	2.74053	2.88469	7.07306	2.48902	5.6652	7.30307
111769830	LOC111769830	U6 spliceosomal RNA	-	snRNA	26827	RNU6-1	RNA, U6 small nuclear 1	RNU6|RNU6A|U6|U6-1	snRNA	1.46597	5.6399	0.0175562	0.462303		7.73	5.1	5.8	1	5.6	7.65	30.13	15.4	16.9	2.6	1.4	71.73	105.5	1.4	26.8	33.18	3.6	22.5		8.0373	0.659793	1.78445	0.228804	1.61201	3.76817	11.0348	4.45235	3.31331	1.04292	0.319728	7.66365	6.7226	0.871158	10.1218	10.0965
100054105	SOX13	SRY-box transcription factor 13	-	protein-coding	9580	SOX13	SRY-box transcription factor 13	ICA12|Sox-13	protein-coding	0.434068	5.63666	0.0175887	0.462303		37	117	84.5	100	79	53	130	124	161	84	120	287	344	50.5	60	110	54	377		38.4709	15.1364	25.9976	22.8804	22.7409	26.1063	47.611	35.8501	31.5646	33.6943	27.4053	30.6631	21.9201	31.4239	22.6608	33.4724
100060890	VEGFC	vascular endothelial growth factor C	-	protein-coding	7424	VEGFC	vascular endothelial growth factor C	Flt4-L|LMPH1D|LMPHM4|VRP	protein-coding	0.309585	5.63106	0.0176449	0.462303		43	293	115	121	174	80	119	156	223	107	273	431	694	100	127	142	83	390		44.7094	37.9058	35.3814	27.6853	50.0875	39.4057	43.5824	45.1017	43.72	42.9201	62.347	46.0481	44.2226	62.2256	47.9654	43.2098
100069519	SMIM7	small integral membrane protein 7	-	protein-coding	79086	SMIM7	small integral membrane protein 7	C19orf42	protein-coding	-0.267444	5.62601	0.0176959	0.462303		45	433.5	153	229	158	108	104	139.5	218	125	226.5	365	777.5	68	104	111.5	56	304		46.7889	56.0824	47.0726	52.3962	45.4818	53.1978	38.0888	40.3313	42.7397	50.1403	51.7275	38.9967	49.5433	42.3134	39.2787	33.9288
100056340	STX18	syntaxin 18	-	protein-coding	53407	STX18	syntaxin 18	Ufe1	protein-coding	0.426982	5.62561	0.0176999	0.462303		22	252.5	93	172	68	37	92	141	207.75	118	103.5	312.5	727.03	64	88	131	39	202.5		22.8746	32.6662	28.6128	39.3543	19.5744	18.2252	33.694	40.765	40.7301	47.3324	23.6371	33.3876	46.3273	39.8244	33.2358	39.8626
100051485	PLCB4	phospholipase C beta 4	-	protein-coding	5332	PLCB4	phospholipase C beta 4	ARCND2|PI-PLC	protein-coding	0.313917	5.62501	0.0177059	0.462303		68	529.5	162.5	260	159	134.5	177	239	436	201	330	715.5	1500	133	175.5	271.5	81	440		70.7033	68.502	49.9954	59.4891	45.7696	66.2509	64.8243	69.0982	85.4794	80.6256	75.3645	76.4442	95.582	82.76	66.2828	82.616
106782989	LOC106782989	uncharacterized LOC106782989	-	ncRNA						1.65126	5.6235	0.0177212	0.462303		0.5	5.83	9.5	10.83	0	0	15.83	5.58	1.83	8.5	19.5	72.83	30.83	5.33	1	20.67	27.83	5.33		0.519877	0.754234	2.92281	2.47795	0	0	5.79756	1.61325	0.358778	3.40954	4.45336	7.78117	1.96453	3.31662	0.37768	6.28977
111775348	MARCKS	myristoylated alanine rich protein kinase C substrate	-	protein-coding	4082	MARCKS	myristoylated alanine rich protein kinase C substrate	80K-L|MACS|PKCSL|PRKCSL	protein-coding	-0.282032	5.62046	0.017752	0.462303		274	2111	826	859	1028	667	583	687	1188	640	954	2582	3224	307	557	835	364	1737		284.893	273.103	254.131	196.543	295.919	328.545	213.517	198.621	232.912	256.718	217.872	275.861	205.437	191.033	210.368	254.086
111770089	LOC111770089	small nucleolar RNA SNORD110	-	snoRNA	692213	SNORD110	small nucleolar RNA, C/D box 110	HBII-55	snoRNA	1.52906	5.59945	0.0179661	0.46702		11	9	11	5	11	10	130	15	65	3	4	137	373	2	34	75	5	32		11.4373	1.16434	3.38431	1.14402	3.16645	4.92572	47.611	4.3367	12.7435	1.20337	0.91351	14.6371	23.768	1.24451	12.8411	22.8221
100146894	LOC100146894	zinc finger protein 709-like	-	pseudo	163051	ZNF709	zinc finger protein 709	-	protein-coding	0.718495	5.58817	0.0180822	0.468684		4.33	21	3.5	11	17	3	22.5	17	25.83	17	17	37.83	57	5	15	11.33	3	25		4.50214	2.71679	1.07682	2.51685	4.89361	1.47772	8.24037	4.91493	5.06407	6.81908	3.88242	4.04177	3.63211	3.11128	5.6652	3.44766
100061365	PIAS4	protein inhibitor of activated STAT 4	-	protein-coding	51588	PIAS4	protein inhibitor of activated STAT 4	PIAS-gamma|PIASY|Piasg|ZMIZ6	protein-coding	0.402084	5.5868	0.0180963	0.468684		15	62	31	44	27	21	32	41	73	32	44	118	180	15	30	42	21	134		15.5963	8.02101	9.53759	10.0674	7.7722	10.344	11.7196	11.8537	14.3119	12.8359	10.0486	12.6071	11.4698	9.33384	11.3304	12.7804
100146797	RASGEF1B	RasGEF domain family member 1B	-	protein-coding	153020	RASGEF1B	RasGEF domain family member 1B	GPIG4	protein-coding	0.510264	5.58336	0.018132	0.468751		49	343	72	175	50	42	104	205	240	131	271	267	741	87	121	124	64	230		50.9479	44.3743	22.1518	40.0407	14.393	20.688	38.0888	59.2683	47.0529	52.547	61.8903	28.5263	47.2175	54.1363	45.6993	37.7325
100071395	BAHD1	bromo adjacent homology domain containing 1	-	protein-coding	22893	BAHD1	bromo adjacent homology domain containing 1	-	protein-coding	-0.355769	5.57897	0.0181775	0.469071		28	168	82	89	90	55	56	71.5	124	31	68	188.5	240	27	42	60	40	176		29.1131	21.7344	25.2285	20.3636	25.9073	27.0914	20.5094	20.6716	24.3107	12.4348	15.5297	20.1394	15.2931	16.8009	15.8626	18.2577
100070204	OTULIN	OTU deubiquitinase with linear linkage specificity	FAM105B	protein-coding	90268	OTULIN	OTU deubiquitinase with linear linkage specificity	AIPDS|FAM105B|GUM	protein-coding	-0.306989	5.57451	0.0182238	0.469412		43	317	125	186	132	52	60	107	168	74	123	310	603	58	84	82	61	231		44.7094	41.0107	38.458	42.5576	37.9974	25.6137	21.9743	30.9352	32.937	29.683	28.0904	33.1205	38.4239	36.0908	31.7251	24.9522
111769025	LOC111769025	uncharacterized LOC111769025	-	ncRNA						1.02284	5.56378	0.0183358	0.471439		4	117	5	66	41	1	67	31	82	45	101	138	256.5	83	29	11	44	129		4.15902	15.1364	1.53832	15.1011	11.8022	0.492572	24.538	8.96252	16.0764	18.0505	23.0661	14.7439	16.3445	51.6472	10.9527	3.34724
102148027	COLCA1	colorectal cancer associated 1	-	protein-coding	399948	COLCA1	colorectal cancer associated 1	C11orf92|CASC12|LOH11CR1F	ncRNA	0.927074	5.55984	0.0183771	0.471646		2	27	3	14	4	1	4	17	30	9	9	29	71	20	6	20	5	22		2.07951	3.49302	0.922993	3.20326	1.15144	0.492572	1.46495	4.91493	5.88161	3.6101	2.0554	3.09837	4.52421	12.4451	2.26608	6.08589
100056179	LRRCC1	leucine rich repeat and coiled-coil centrosomal protein 1	-	protein-coding	85444	LRRCC1	leucine rich repeat and coiled-coil centrosomal protein 1	CLERC|CLERK|SAP2|VFL1	protein-coding	-0.378015	5.55062	0.0184742	0.473279		80	408	414	239	342	185	168	277	259	148	273	519	1103.5	86	236	238	89	458		83.1803	52.7834	127.373	54.6842	98.4479	91.1258	61.5281	80.0845	50.7779	59.3661	62.347	55.4501	70.3165	53.514	89.1325	72.4221
100315051	MIR24-1	microRNA mir-24-1	MIR24|eca-mir-24|eca-mir-24-1	ncRNA	407012	MIR24-1	microRNA 24-1	MIR189|MIRN24-1|miR-24-1|miRNA24-1	ncRNA	2.37414	5.53803	0.0186075	0.475201		0	10.5	2	0	0.5	0	2	35	1	2	14.5	1	0	7	4.5	18	4	1.5		0	1.3584	0.615328	0	0.14393	0	0.732477	10.119	0.196054	0.802244	3.31147	0.10684	0	4.35579	1.69956	5.4773
100063949	THSD4	thrombospondin type 1 domain containing 4	-	protein-coding	79875	THSD4	thrombospondin type 1 domain containing 4	ADAMTSL-6|ADAMTSL6|FVSY9334|PRO34005	protein-coding	-0.442772	5.53291	0.0186621	0.475201		33	341	78	107	200	80	117	99	113	80	86	332	311.5	51	60	76	39	176		34.3119	44.1156	23.9978	24.4821	57.5719	39.4057	42.8499	28.6222	22.1541	32.0898	19.6405	35.471	19.8492	31.735	22.6608	23.1264
100063913	IER2	immediate early response 2	-	protein-coding	9592	IER2	immediate early response 2	ETR101	protein-coding	0.777957	5.5295	0.0186985	0.475201		15	107	57	40	38	27	51	186.5	70	27	179	96	128	63	62	158	46	126.5		15.5963	13.8427	17.5369	9.15217	10.9387	13.2994	18.6782	53.9197	13.7238	10.8303	40.8796	10.2567	8.15633	39.2021	23.4162	48.0785
100051060	NPC2	NPC intracellular cholesterol transporter 2	-	protein-coding	10577	NPC2	NPC intracellular cholesterol transporter 2	EDDM1|HE1	protein-coding	-0.365984	5.5276	0.0187188	0.475201		60	365	182	212	250	68	114	163	325	101	158	346	934.5	64	114	107	49	286		62.3852	47.2205	55.9949	48.5065	71.9648	33.4949	41.7512	47.1255	63.7174	40.5133	36.0836	36.9667	59.5476	39.8244	43.0555	32.5595
100051426	CBFA2T3	CBFA2/RUNX1 partner transcriptional co-repressor 3	-	protein-coding	863	CBFA2T3	CBFA2/RUNX1 partner transcriptional co-repressor 3	ETO2|MTG16|MTGR2|RUNX1T3|ZMYND4	protein-coding	0.434023	5.52538	0.0187426	0.475201		18	129	56	80	46	27	59	72	95	56	57	263	238	47	36	87	46	189		18.7156	16.6889	17.2292	18.3043	13.2415	13.2994	21.6081	20.8162	18.6251	22.4628	13.0175	28.099	15.1657	29.246	13.5965	26.4736
100053594	ARMC12	armadillo repeat containing 12	-	protein-coding	221481	ARMC12	armadillo repeat containing 12	C6orf81	protein-coding	1.05805	5.52464	0.0187504	0.475201		15	38	64	87.5	6	3	18	84	114	47	66	69	438.33	16	53	117	32	320.5		15.5963	4.9161	19.6905	20.0204	1.72716	1.47772	6.5923	24.2855	22.3501	18.8527	15.0729	7.37197	27.931	9.95609	20.017	35.6025
111773060	LOC111773060	small nucleolar RNA SNORD111	-	snoRNA	692214	SNORD111	small nucleolar RNA, C/D box 111	HBII-82	snoRNA	1.17074	5.51187	0.0188878	0.477828		4	10	10	5	8	8	21	16	22	3	2	113	257	5	18	46	4	30		4.15902	1.29371	3.07664	1.14402	2.30287	3.94057	7.69101	4.62582	4.31318	1.20337	0.456755	12.0729	16.3764	3.11128	6.79824	13.9976
111770523	LOC111770523	small nucleolar RNA SNORD113/SNORD114 family	-	snoRNA	767579	SNORD114-3	small nucleolar RNA, C/D box 114-3		snoRNA	1.00429	5.50548	0.0189569	0.478722		4	17	10.5	8	9.5	18.5	36.5	24.5	22	9	7	84.5	231	6	15.5	40.5	6	23		4.15902	2.19931	3.23047	1.83043	2.73466	9.11258	13.3677	7.08328	4.31318	3.6101	1.59864	9.028	14.7196	3.73354	5.85404	12.3239
102150253	LOC102150253	uncharacterized LOC102150253	-	ncRNA						0.967797	5.49018	0.0191236	0.482071		3	91	24	74	5	10	37	73	152	22	71	53	464	17	36	10	17	129		3.11926	11.7728	7.38394	16.9315	1.4393	4.92572	13.5508	21.1053	29.8002	8.82469	16.2148	5.66253	29.5667	10.5783	13.5965	3.04295
100054384	RNF20	ring finger protein 20	-	protein-coding	56254	RNF20	ring finger protein 20	BRE1|BRE1A|hBRE1	protein-coding	0.237331	5.48625	0.0191666	0.482297		66	433.5	194	250	214	157	247	261	388	177	312	698	1067	108	193	240	111	544		68.6238	56.0824	59.6869	57.2011	61.6019	77.3338	90.461	75.4587	76.0688	70.9986	71.2538	74.5745	67.9906	67.2036	72.8922	73.0307
111773690	LOC111773690	small nucleolar RNA SNORD21	-	snoRNA	6083	SNORD21	small nucleolar RNA, C/D box 21	RNU21|U21	snoRNA	1.03717	5.48137	0.0192202	0.482787		24.5	46.5	33.5	13	38	19.5	100.5	60	66.5	15.5	18	271.5	729.5	8.5	87.5	87.5	17	98		25.474	6.01576	10.3068	2.97446	10.9387	9.60515	36.807	17.3468	13.0376	6.21739	4.11079	29.0071	46.4847	5.28917	33.047	26.6258
104796471	MIR8986B	microRNA mir-8986b	eca-mir-8986b	ncRNA						1.18932	5.47719	0.0192662	0.482831		5	12	8	2	2	9	17	23	14	4	4	51	79	1	21	22	2	50		5.19877	1.55245	2.46131	0.457609	0.575719	4.43315	6.22606	6.64961	2.74475	1.60449	0.91351	5.44885	5.03398	0.622256	7.93128	6.69448
111775342	LOC111775342	uncharacterized LOC111775342	-	ncRNA						0.708293	5.47503	0.0192901	0.482831		1	16	12	8	9	4	12	16	11	8	19	26	49	6	10	10	12	44		1.03975	2.06994	3.69197	1.83043	2.59073	1.97029	4.39486	4.62582	2.15659	3.20898	4.33917	2.77785	3.12234	3.73354	3.7768	3.04295
100060657	CAMKK1	calcium/calmodulin dependent protein kinase kinase 1	-	protein-coding	84254	CAMKK1	calcium/calmodulin dependent protein kinase kinase 1	CAMKKA	protein-coding	0.377866	5.47087	0.019336	0.483127		30	462.5	173	173	119	75	180.5	191	280	138	239.5	492	703.07	52	118	176	110	659		31.1926	59.8342	53.2259	39.5831	34.2553	36.9429	66.1061	55.2207	54.895	55.3549	54.6964	52.5654	44.8005	32.3573	44.5662	53.5558
100630049	AXIN2	axin 2	-	protein-coding	8313	AXIN2	axin 2	AXIL|ODCRCS	protein-coding	0.410514	5.4557	0.0195045	0.48648		27	256	64	85	80	69	59	126.5	182	92	115	338	440	50	83	148	64	465		28.0734	33.119	19.6905	19.4484	23.0287	33.9875	21.6081	36.5729	35.6818	36.9032	26.2634	36.112	28.0374	31.1128	31.3474	45.0356
111768432	LOC111768432	uncharacterized LOC111768432	-	ncRNA						0.449408	5.4524	0.0195415	0.486546		16	62	14	46	27	21	38	37	73	27	44	107	228	26	22	37	19	84		16.6361	8.02101	4.3073	10.525	7.7722	10.344	13.9171	10.6972	14.3119	10.8303	10.0486	11.4319	14.5285	16.1787	8.30896	11.2589
111773487	LOC111773487	uncharacterized LOC111773487	-	ncRNA						0.538061	5.44883	0.0195814	0.486684		8	74	15.5	31.25	12	7.5	16.5	26	47	18	36.5	55.5	139.27	16.5	29.5	39	15	71		8.31803	9.57347	4.76879	7.15013	3.45431	3.69429	6.04294	7.51695	9.21452	7.2202	8.33578	5.92963	8.87447	10.2672	11.1416	11.8675
100065554	CLASRP	CLK4 associating serine/arginine rich protein	-	protein-coding	11129	CLASRP	CLK4 associating serine/arginine rich protein	CLASP|SFRS16|SWAP2	protein-coding	0.570808	5.4324	0.0197666	0.489869		10	54.5	29	24	23	27	69.5	51	49	20	43.5	136	149	8	27	43	19	140		10.3975	7.05073	8.92226	5.4913	6.62076	13.2994	25.4536	14.7448	9.60663	8.02244	9.93442	14.5303	9.49447	4.97805	10.1974	13.0847
111775596	LOC111775596	uncharacterized LOC111775596	-	ncRNA						0.575715	5.4286	0.0198095	0.489869		3	27	13	11	11	10	14	17	31	10	21	49	69	9	7	15	16	62		3.11926	3.49302	3.99963	2.51685	3.16645	4.92572	5.12734	4.91493	6.07766	4.01122	4.79593	5.23517	4.39677	5.6003	2.64376	4.56442
100053403	H4C3	H4 clustered histone 3	-	protein-coding	8364	H4C3	H4 clustered histone 3	H4-16|H4/g|H4C1|H4C11|H4C12|H4C13|H4C14|H4C15|H4C2|H4C4|H4C5|H4C6|H4C8|H4C9|H4FG|HIST1H4C|dJ221C16.1	protein-coding	0.410162	5.42827	0.0198133	0.489869		31	242.53	113.5	152	95	106	116.07	178	250.5	112	170	450.75	999.33	33	76.2	267.87	69	332		32.2324	31.3764	34.9199	34.7783	27.3466	52.2126	42.5093	51.4622	49.1114	44.9257	38.8242	48.1582	63.6786	20.5344	28.7792	81.5114
100057043	ENTPD6	ectonucleoside triphosphate diphosphohydrolase 6	-	protein-coding	955	ENTPD6	ectonucleoside triphosphate diphosphohydrolase 6	CD39L2|IL-6SAG|IL6ST2|NTPDase-6|dJ738P15.3	protein-coding	-0.403931	5.42204	0.0198842	0.490424		27	159	65	75	127	62	39	58	106	39	59	164	249	37	53	57	35	189		28.0734	20.57	19.9982	17.1603	36.5581	30.5394	14.2833	16.7686	20.7817	15.6438	13.4743	17.5218	15.8666	23.0235	20.017	17.3448
100033964	ESR2	estrogen receptor 2	er	protein-coding	2100	ESR2	estrogen receptor 2	ER-BETA|ESR-BETA|ESRB|ESTRB|Erb|NR3A2|ODG8	protein-coding	0.495026	5.41758	0.0199349	0.490424		27	665	90.5	137	72	69	125.25	120	166	149	182	312	540	132	79	175	98	324.5		28.0734	86.0318	27.8436	31.3462	20.7259	33.9875	45.8714	34.6936	32.5449	59.7672	41.5647	33.3341	34.4095	82.1378	29.8367	53.2516
100071300	DPYSL5	dihydropyrimidinase like 5	-	protein-coding	56896	DPYSL5	dihydropyrimidinase like 5	CRAM|CRMP-5|CRMP5|CV2|Ulip6	protein-coding	1.13331	5.41718	0.0199396	0.490424		15	62	8	55	1	2	35	33	114	13	37	42	284	8	20	66	22	106		15.5963	8.02101	2.46131	12.5842	0.287859	0.985144	12.8184	9.54075	22.3501	5.21459	8.44996	4.48729	18.0969	4.97805	7.5536	20.0834
100630612	POLR2K	RNA polymerase II, I and III subunit K	-	protein-coding	5440	POLR2K	RNA polymerase II, I and III subunit K	ABC10-alpha|RPABC4|RPB10alpha|RPB12|RPB7.0|hRPB7.0|hsRPB10a	protein-coding	0.410374	5.40483	0.0200811	0.493048		7	54	28	25	31	9	26	39	54	25	34	80	171	15	25	29	12	62		7.27828	6.98604	8.6146	5.72011	8.92364	4.43315	9.52221	11.2754	10.5869	10.0281	7.76483	8.54722	10.8963	9.33384	9.442	8.82454
100062742	CCDC6	coiled-coil domain containing 6	-	protein-coding	8030	CCDC6	coiled-coil domain containing 6	D10S170|H4|PTC|TPC|TST1	protein-coding	0.50022	5.39876	0.0201511	0.493459		446	5055.5	1869.5	2155.5	569	362	1802	2582.5	3015	1765	2916	5680	10938.5	830	1756	1708	1247.5	4358.5		463.73	654.036	575.178	493.188	163.792	178.311	659.962	746.636	591.102	707.981	665.949	606.852	697.016	516.472	663.206	519.735
100065577	HMGCR	3-hydroxy-3-methylglutaryl-CoA reductase	-	protein-coding	3156	HMGCR	3-hydroxy-3-methylglutaryl-CoA reductase	LDLCQ3	protein-coding	-0.378703	5.39039	0.020248	0.493459		20	222.67	99	104	91	28	33	67	79.5	46	112	212.5	313.5	38	62	58.5	23	130		20.7951	28.8071	30.4588	23.7956	26.1952	13.792	12.0859	19.3706	15.5863	18.4516	25.5783	22.7035	19.9766	23.6457	23.4162	17.8012
102147741	LOC102147741	zinc finger protein 564-like	-	protein-coding	163050	ZNF564	zinc finger protein 564	-	protein-coding	0.541927	5.39029	0.0202491	0.493459		4	25	10	12	7	12	8	15	25	12	23	35	76	12	13	15	7	34		4.15902	3.23428	3.07664	2.74565	2.01502	5.91086	2.92991	4.3367	4.90134	4.81347	5.25268	3.73941	4.84282	7.46707	4.90984	4.56442
100054141	CRYL1	crystallin lambda 1	-	protein-coding	51084	CRYL1	crystallin lambda 1	GDH|HEL30|gul3DH|lambda-CRY	protein-coding	0.458305	5.37987	0.0203704	0.493459		9	225	41	69.5	35	22	48	71	104	67	97	170.5	273	22	44	63	22	105		9.35779	29.1085	12.6142	15.9019	10.0751	10.8366	17.5795	20.5271	20.3896	26.8752	22.1526	18.2163	17.3959	13.6896	16.6179	19.1706
100051973	RGL1	ral guanine nucleotide dissociation stimulator like 1	-	protein-coding	23179	RGL1	ral guanine nucleotide dissociation stimulator like 1	RGL	protein-coding	-0.281906	5.37742	0.020399	0.493459		63	426	195	250.5	252	116	148	153	277	96	180	643	766.5	83	130	142	94	433		65.5045	55.1121	59.9945	57.3155	72.5405	57.1383	54.2033	44.2344	54.3069	38.5077	41.1079	68.6983	48.8424	51.6472	49.0984	43.2098
102147730	KLF2	Kruppel like factor 2	-	protein-coding	10365	KLF2	Kruppel like factor 2	LKLF	protein-coding	0.697163	5.37698	0.0204041	0.493459		31	456	154	103	176	70	137	489	218	87	556	377	435	235	218	341	118	315		32.2324	58.9933	47.3803	23.5668	50.6632	34.48	50.1747	141.377	42.7397	34.8976	126.978	40.2788	27.7188	146.23	82.3342	103.764
106782874	EGF	epidermal growth factor	-	protein-coding	1950	EGF	epidermal growth factor	HOMG4|URG	protein-coding	0.863009	5.3747	0.0204308	0.493459		9	28	27	24	5	3	18	32	25	12	45	33	140	25	31	40	15	25		9.35779	3.62239	8.30693	5.4913	1.4393	1.47772	6.5923	9.25164	4.90134	4.81347	10.277	3.52573	8.92098	15.5564	11.7081	12.1718
100146924	KRT10A	keratin 10A	-	protein-coding	3858	KRT10	keratin 10		protein-coding	0.381173	5.37334	0.0204468	0.493459		8	111.33	39.5	54.67	29.33	27.5	44.83	41.83	81.5	31.5	53.83	156.17	292	27	48	61	16.5	122.33		8.31803	14.4029	12.1527	12.5087	8.44291	13.5457	16.4185	12.0936	15.9784	12.6354	12.2936	16.6852	18.6066	16.8009	18.1286	18.562
100069834	DUSP1	dual specificity phosphatase 1	-	protein-coding	1843	DUSP1	dual specificity phosphatase 1	CL100|HVH1|MKP-1|MKP1|PTPN10	protein-coding	1.37421	5.3717	0.020466	0.493459		95	2457.5	489	188	262	34	238	2214	418	393	3206	314	1012	1125	767	1249	570	387		98.7766	317.93	150.448	43.0152	75.4191	16.7474	87.1648	640.098	81.9504	157.641	732.178	33.5478	64.486	700.038	289.681	380.064
100050865	NECAB1	N-terminal EF-hand calcium binding protein 1	-	protein-coding	64168	NECAB1	N-terminal EF-hand calcium binding protein 1	EFCBP1|STIP-1	protein-coding	0.495868	5.37169	0.0204662	0.493459		10	119	31	52	27	66	42	58	53	62	70	130	267	27	42	82	28	148		10.3975	15.3952	9.53759	11.8978	7.7722	32.5097	15.382	16.7686	10.3908	24.8696	15.9864	13.8892	17.0136	16.8009	15.8626	24.9522
100052340	CNPY2	canopy FGF signaling regulator 2	-	protein-coding	10330	CNPY2	canopy FGF signaling regulator 2	HP10390|MSAP|TMEM4|ZSIG9	protein-coding	-0.322889	5.37043	0.020481	0.493459		9	214.5	80	104	90.67	41	54	68	94	55	76	168	352	24.67	60	69	25	122.5		9.35779	27.7501	24.6131	23.7956	26.1002	20.1954	19.7769	19.6597	18.429	22.0617	17.3567	17.9492	22.4299	15.3511	22.6608	20.9963
100051703	CD274	CD274 molecule	-	protein-coding	29126	CD274	CD274 molecule	B7-H|B7H1|PD-L1|PDCD1L1|PDCD1LG1|PDL1|hPD-L1	protein-coding	-0.607276	5.3645	0.0205507	0.494299		10	37	110	46	44	37	24	24	41	13	53	58	142	18	23	34	16	47		10.3975	4.78673	33.8431	10.525	12.6658	18.2252	8.78973	6.93873	8.0382	5.21459	12.104	6.19673	9.04843	11.2006	8.68664	10.346
100073261	THBS4	thrombospondin 4	-	protein-coding	7060	THBS4	thrombospondin 4	TSP-4|TSP4	protein-coding	0.97903	5.34851	0.0207399	0.498005		19	127.5	29	163.5	19	6	96	57	290	20	67.5	217.5	747	12	50	74	33	375.5		19.7553	16.4948	8.92226	37.4095	5.46933	2.95543	35.1589	16.4795	56.8556	8.02244	15.4155	23.2377	47.5998	7.46707	18.884	22.5178
100051329	GRIN2A	glutamate ionotropic receptor NMDA type subunit 2A	-	protein-coding	2903	GRIN2A	glutamate ionotropic receptor NMDA type subunit 2A	EPND|FESD|GluN2A|LKS|NMDAR2A|NR2A	protein-coding	-1.01135	5.34439	0.0207891	0.498341		7	19	7	11	93	16	7	7	13	1	6	23	28	5	25	13	5	14		7.27828	2.45805	2.15365	2.51685	26.7709	7.88115	2.56367	2.0238	2.5487	0.401122	1.37026	2.45732	1.7842	3.11128	9.442	3.95583
100056226	RBM19	RNA binding motif protein 19	-	protein-coding	9904	RBM19	RNA binding motif protein 19	Mrd1	protein-coding	0.469734	5.33921	0.020851	0.498979		9	49	34	36	26	23	52	41	74	29	45	87.5	148	14	20	44.5	25	112		9.35779	6.33919	10.4606	8.23695	7.48434	11.3292	19.0444	11.8537	14.508	11.6325	10.277	9.34852	9.43075	8.71158	7.5536	13.5411
100073200	NHSL1	NHS like 1	-	protein-coding	57224	NHSL1	NHS like 1	C6orf63	protein-coding	0.303725	5.32725	0.0209944	0.500622		61	471.5	188	416	220	135	238	335	418	275	309	594	1386	138	161	271	119	608.5		63.425	60.9985	57.8409	95.1826	63.329	66.4972	87.1648	96.8531	81.9504	110.309	70.5686	63.4631	88.3177	85.8713	60.8065	82.4638
100067989	CHST11	carbohydrate sulfotransferase 11	-	protein-coding	50515	CHST11	carbohydrate sulfotransferase 11	C4ST|C4ST-1|C4ST1|HSA269537|OCBMD	protein-coding	0.399782	5.32562	0.0210142	0.500622		43	320	155	192	151	57	102	176	196	181	257	606	561	87	119	251	140	435		44.7094	41.3988	47.6879	43.9304	43.4668	28.0766	37.3563	50.884	38.4265	72.6031	58.693	64.7452	35.7477	54.1363	44.9439	76.3779
100061644	LOC100061644	protocadherin beta-7	PCDHB7	protein-coding	56129	PCDHB7	protocadherin beta 7	PCDH-BETA7	protein-coding	-0.499551	5.32467	0.0210256	0.500622		7.4	76.85	33.3	20.35	30.3	5.8	18.33	15.35	21.92	16.8	20.15	53	89.6	13.45	10.55	22.45	8.2	42.75		7.69418	9.94218	10.2452	4.65617	8.72214	2.85692	6.71316	4.43789	4.2975	6.73885	4.6018	5.66253	5.70943	8.36934	3.98452	6.83141
100034206	ALB	albumin	-	protein-coding	213	ALB	albumin	HSA|PRO0883|PRO0903|PRO1341	protein-coding	0.428351	5.31653	0.021124	0.50212		7	69	25.5	35.5	18.5	16.5	24	31	54	30.5	53	70.5	177.5	20	24	52.5	14	76.5		7.27828	8.92661	7.84544	8.12255	5.3254	8.12743	8.78973	8.96252	10.5869	12.2342	12.104	7.53224	11.3105	12.4451	9.06432	15.9755
100053202	PARP4	poly(ADP-ribose) polymerase family member 4	-	protein-coding	143	PARP4	poly(ADP-ribose) polymerase family member 4	ADPRTL1|ARTD4|PARP-4|PARPL|PH5P|VAULT3|VPARP|VWA5C|p193	protein-coding	0.366473	5.30983	0.0212054	0.50313		400	2874	1268	1621	1043.5	447	1215.5	1810.5	2286	1322.5	1645.5	3789	7108	631	1081	878.5	968	4019.5		415.902	371.813	390.118	370.892	300.381	220.18	445.163	523.44	448.179	530.484	375.795	404.818	452.931	392.643	408.272	267.323
100059355	DNPEP	aspartyl aminopeptidase	-	protein-coding	23549	DNPEP	aspartyl aminopeptidase	ASPEP|DAP	protein-coding	0.442438	5.3063	0.0212484	0.50313		2	49	23	34	20	10	38	22	42	16	44	90	122.17	9	20	27	15	72		2.07951	6.33919	7.07628	7.77935	5.75719	4.92572	13.9171	6.3605	8.23425	6.41796	10.0486	9.61562	7.78483	5.6003	7.5536	8.21595
100059822	TTYH3	tweety family member 3	-	protein-coding	80727	TTYH3	tweety family member 3	-	protein-coding	-0.405544	5.29901	0.0213376	0.50313		34	144	90	91	121.5	33	46	74	115	44	56	184	226	36	38	57	38	147.5		35.3516	18.6295	27.6898	20.8212	34.9749	16.2549	16.847	21.3944	22.5462	17.6494	12.7891	19.6586	14.401	22.4012	14.3518	17.3448
100056774	ELMO2	engulfment and cell motility 2	-	protein-coding	63916	ELMO2	engulfment and cell motility 2	CED-12|CED12|Ced-12A|ELMO-2|VMPI	protein-coding	-0.244668	5.29684	0.0213641	0.50313		33	330	119.5	170	142	71	89	119	163	77.5	119	316.5	532	45	80	114	63	265		34.3119	42.6925	36.7659	38.8967	40.876	34.9726	32.5952	34.4045	31.9567	31.087	27.1769	33.8149	33.8997	28.0015	30.2144	34.6896
100057284	RNF144A	ring finger protein 144A	-	protein-coding	9781	RNF144A	ring finger protein 144A	RNF144|UBCE7IP4|hUIP4	protein-coding	0.339738	5.29589	0.0213759	0.50313		187	2152.33	509	840	506	245	539	880.33	1208.5	707	791	2210.83	3560	362.5	447	583	366	1579		194.434	278.449	156.601	192.196	145.657	120.68	197.403	254.515	236.931	283.593	180.647	236.206	226.848	225.568	168.823	177.404
111772642	LOC111772642	small nucleolar RNA SNORA73 family	-	snoRNA	26768	SNORA73B	small nucleolar RNA, H/ACA box 73B		snoRNA	0.889	5.29537	0.0213822	0.50313		22.33	89.67	41.42	15.92	45.83	25.67	88.92	90.25	120.33	17.08	17.42	249	792.83	8.42	46.75	121.08	33.17	210.67		23.2177	11.6007	12.7435	3.64256	13.1926	12.6443	32.5659	26.0925	23.5911	6.85117	3.97833	26.6032	50.5202	5.23939	17.6565	36.844
100146222	OFD1	OFD1 centriole and centriolar satellite protein	-	protein-coding	8481	OFD1	OFD1 centriole and centriolar satellite protein	71-7A|CXorf5|JBTS10|RP23|SGBS2	protein-coding	0.224046	5.29116	0.0214339	0.50313		50.5	452	188	264	185	144	179	246	345	185	322	570	1056	106	195	215	111	560.5		52.5076	58.4758	57.8409	60.4043	53.254	70.9303	65.5567	71.1219	67.6385	74.2076	73.5375	60.8989	67.2897	65.9591	73.6476	65.4233
100071742	FAM71F2	family with sequence similarity 71 member F2	-	protein-coding	346653	FAM71F2	family with sequence similarity 71 member F2	FAM137B	protein-coding	0.65312	5.28981	0.0214506	0.50313		1	26	6	17	11	5.5	10.5	15.5	15.5	4	21.5	32.5	75.5	12	11.5	33.5	10	41.5		1.03975	3.36365	1.84599	3.88967	3.16645	2.70914	3.84551	4.48126	3.03883	1.60449	4.91011	3.47231	4.81096	7.46707	4.34332	10.1939
100050231	TRPM3	transient receptor potential cation channel subfamily M member 3	-	protein-coding	80036	TRPM3	transient receptor potential cation channel subfamily M member 3	GON-2|LTRPC3|MLSN2	protein-coding	0.519115	5.271	0.0216835	0.507752		17	79.5	27	51	27	14	21.5	45	84	33	34	77	271	31	34.5	52	25	141.5		17.6758	10.285	8.30693	11.669	7.7722	6.896	7.87413	13.0101	16.4685	13.237	7.76483	8.2267	17.2685	19.2899	13.03	15.8233
102151014	LOC102151014	uncharacterized LOC102151014	-	ncRNA						0.391233	5.25949	0.0218275	0.510034		17	184	46	92	56	65	58	78	116	65	102	242	389	32	85	95	56	297		17.6758	23.8043	14.1526	21.05	16.1201	32.0172	21.2418	22.5509	22.7422	26.0729	23.2945	25.8553	24.7876	19.9122	32.1028	28.908
100051830	PSD3	pleckstrin and Sec7 domain containing 3	-	protein-coding	23362	PSD3	pleckstrin and Sec7 domain containing 3	EFA6D|EFA6R|HCA67	protein-coding	-0.26975	5.25537	0.0218792	0.510034		59	458.5	175	206	181	131	139	136	250	113	225	431	576	75	152	128	91	330.5		61.3455	59.3167	53.8412	47.1337	52.1025	64.5269	50.9072	39.3195	49.0134	45.3268	51.3849	46.0481	36.7035	46.6692	57.4074	38.9497
111775509	LOC111775509	U6 spliceosomal RNA	-	snRNA	26827	RNU6-1	RNA, U6 small nuclear 1	RNU6|RNU6A|U6|U6-1	snRNA	1.12925	5.25459	0.0218889	0.510034		8.7	15	7.58	3	6.8	11.4	35.5	20.4	20.8	4.8	8.23	79.8	116.67	1.6	26.9	39.97	3.2	31.23		9.04586	1.94057	2.33209	0.686413	1.95744	5.61532	13.0015	5.89792	4.07792	1.92539	1.87955	8.52585	7.43436	0.995609	10.1596	12.1627
100051065	LOC100051065	liver carboxylesterase	-	protein-coding	1066	CES1	carboxylesterase 1		protein-coding	0.604607	5.24678	0.0219874	0.510795		7	70.5	41.5	40.75	9.33	9	47.58	57	56	21	58.5	150.78	218.83	10	34	22.7	14.33	68.75		7.27828	9.12067	12.7681	9.32377	2.68573	4.43315	17.4256	16.4795	10.979	8.42357	13.3601	16.1094	13.9441	6.22256	12.8411	6.90749
100065931	AGAP1	ArfGAP with GTPase domain, ankyrin repeat and PH domain 1	-	protein-coding	116987	AGAP1	ArfGAP with GTPase domain, ankyrin repeat and PH domain 1	AGAP-1|CENTG2|GGAP1|cnt-g2	protein-coding	0.318447	5.23396	0.02215	0.510795		48	499.5	285	320	247	249.5	279	301	354	279	447	737	1319	141	213	320.5	181	775		49.9082	64.6209	87.6843	73.2174	71.1013	122.897	102.181	87.0232	69.403	111.913	102.085	78.7412	84.0484	87.7381	80.4458	97.5264
100052931	ANGPTL1	angiopoietin like 1	-	protein-coding	9068	ANGPTL1	angiopoietin like 1	ANG3|ANGPT3|ARP1|AngY|UNQ162|dJ595C2.2	protein-coding	-0.457286	5.233	0.0221622	0.510795		34	334	147	169	235	134	145	93	221	65	99	623	736	24	90	122	57	277		35.3516	43.21	45.2266	38.6679	67.6469	66.0046	53.1046	26.8876	43.3279	26.0729	22.6094	66.5615	46.8989	14.9341	33.9912	37.1239
100071174	NUSAP1	nucleolar and spindle associated protein 1	-	protein-coding	51203	NUSAP1	nucleolar and spindle associated protein 1	ANKT|BM037|LNP|NUSAP|PRO0310p1|Q0310|SAPL	protein-coding	-0.814211	5.2327	0.0221661	0.510795		2	35	4	14	20	14	8	12	3	6	5	17	43	2	4	7	7	26		2.07951	4.52799	1.23066	3.20326	5.75719	6.896	2.92991	3.46936	0.588161	2.40673	1.14189	1.81628	2.74002	1.24451	1.51072	2.13006
100061944	GASK1B	golgi associated kinase 1B	FAM198B	protein-coding	51313	GASK1B	golgi associated kinase 1B	AD021|AD036|C4orf18|ENED|FAM198B	protein-coding	-0.426031	5.2304	0.0221954	0.510795		61	846	145	277	267	116	113	156	274	150	226	756	873	116	94	152	52	235		63.425	109.448	44.6113	63.3788	76.8584	57.1383	41.385	45.1017	53.7187	60.1683	51.6133	80.7712	55.6287	72.1817	35.5019	46.2528
100055006	MAPK6	mitogen-activated protein kinase 6	-	protein-coding	5597	MAPK6	mitogen-activated protein kinase 6	ERK3|HsT17250|PRKM6|p97MAPK	protein-coding	-0.268141	5.22935	0.0222089	0.510795		75.5	800	262	407	395	171.5	137.5	250	369.5	238	349.5	693	1345.5	134.5	214.5	216	143	547.5		78.5014	103.497	80.608	93.1233	113.704	84.4761	50.3578	72.2784	72.4418	95.4671	79.8179	74.0403	85.737	83.6934	81.0124	65.7276
100069330	KCNG3	potassium voltage-gated channel modifier subfamily G member 3	-	protein-coding	170850	KCNG3	potassium voltage-gated channel modifier subfamily G member 3	KV10.1|KV6.3	protein-coding	0.407249	5.22806	0.0222254	0.510795		15	116	25	62	21	31	39	57	98	49	71	150.5	255	38	36	45	30	132		15.5963	15.0071	7.6916	14.1859	6.04505	15.2697	14.2833	16.4795	19.2133	19.655	16.2148	16.0795	16.2489	23.6457	13.5965	13.6933
100055048	MKI67	marker of proliferation Ki-67	-	protein-coding	4288	MKI67	marker of proliferation Ki-67	KIA|MIB-|MIB-1|PPP1R105	protein-coding	-0.812812	5.22758	0.0222314	0.510795		18	49.5	29	13	110	13	9	12	13	20	10	40	84	12	23	19.5	5	47		18.7156	6.40387	8.92226	2.97446	31.6645	6.40343	3.29615	3.46936	2.5487	8.02244	2.28377	4.27361	5.35259	7.46707	8.68664	5.93374
100060330	PI15	peptidase inhibitor 15	-	protein-coding	51050	PI15	peptidase inhibitor 15	CRISP8|P24TI|P25TI	protein-coding	-0.742738	5.22643	0.0222461	0.510795		43	948	58	142	65	59	68	92	207	31	22	254	252	35	67	56	10	93		44.7094	122.644	17.8445	32.4902	18.7109	29.0617	24.9042	26.5985	40.5831	12.4348	5.0243	27.1374	16.0578	21.779	25.3046	17.0405
106781152	LOC106781152	uncharacterized LOC106781152	-	ncRNA						0.45848	5.22065	0.0223202	0.511667		24	167.5	142	146.5	111.5	143	147.33	205	183	92	180	554.5	517.2	63.5	105	197	128.5	297		24.9541	21.6697	43.6883	33.5198	32.0963	70.4378	53.958	59.2683	35.8778	36.9032	41.1079	59.2429	32.9567	39.5132	39.6564	59.946
100063641	FDPS	farnesyl diphosphate synthase	-	protein-coding	2224	FDPS	farnesyl diphosphate synthase	FPPS|FPS|POROK9	protein-coding	-0.516104	5.21569	0.0223839	0.512299		11	54	20.5	28	22	6	11	12	16	14	15	57	80	10	7	11	7	42		11.4373	6.98604	6.30712	6.40652	6.3329	2.95543	4.02863	3.46936	3.13686	5.61571	3.42566	6.08989	5.0977	6.22256	2.64376	3.34724
100060454	ASPA	aspartoacylase	-	protein-coding	443	ASPA	aspartoacylase	ACY2|ASP	protein-coding	0.317531	5.21029	0.0224536	0.513065		37	363.5	169	212	76	87	126	179	237.5	139	281	502	1030	78	140	211	99	365		38.4709	47.0264	51.9952	48.5065	21.8773	42.8537	46.1461	51.7513	46.5627	55.756	64.1741	53.6338	65.6329	48.536	52.8752	64.2062
100051067	RGS2	regulator of G protein signaling 2	-	protein-coding	5997	RGS2	regulator of G protein signaling 2	G0S8	protein-coding	0.546577	5.19188	0.0226927	0.514806		55	680	438	345	297	39	387	438	430	183	870.5	1147	1343.5	199	323	244	286	728		57.1865	87.9724	134.757	78.9375	85.4942	19.2103	141.734	126.632	84.3031	73.4054	198.803	122.546	85.6096	123.829	121.991	74.2479
100064739	ADAMTS15	ADAM metallopeptidase with thrombospondin type 1 motif 15	-	protein-coding	170689	ADAMTS15	ADAM metallopeptidase with thrombospondin type 1 motif 15	-	protein-coding	-0.453298	5.18892	0.0227313	0.514806		21	186	145	90	196	54	64	94	93	51	76	164	215	29	61	95	39	158		21.8348	24.063	44.6113	20.5924	56.4204	26.5989	23.4393	27.1767	18.233	20.4572	17.3567	17.5218	13.7001	18.0454	23.0385	28.908
111770083	LOC111770083	small nucleolar RNA SNORD17	-	snoRNA	692086	SNORD17	small nucleolar RNA, C/D box 17	HBI-43	snoRNA	0.611665	5.18709	0.0227553	0.514806		85	279	152	110	117	136	208	288	217	115	156	898	1961	64	234	377	74	554		88.3791	36.0946	46.765	25.1685	33.6795	66.9898	76.1777	83.2647	42.5436	46.1291	35.6269	95.9425	124.957	39.8244	88.3771	114.719
102149534	IMP3	IMP U3 small nucleolar ribonucleoprotein 3	-	protein-coding	55272	IMP3	IMP U3 small nucleolar ribonucleoprotein 3	BRMS2|C15orf12|MRPS4	protein-coding	-0.336995	5.18689	0.0227579	0.514806		19	139	86	101	78	37	55	73	94	41	73	160	320	20	30	56	23	108		19.7553	17.9826	26.4591	23.1092	22.453	18.2252	20.1431	21.1053	18.429	16.446	16.6716	17.0944	20.3908	12.4451	11.3304	17.0405
100067512	AKAP7	A-kinase anchoring protein 7	-	protein-coding	9465	AKAP7	A-kinase anchoring protein 7	AKAP15|AKAP18	protein-coding	0.518528	5.18604	0.0227691	0.514806		38	460	184	342	146	39	127	350	431	231	288	431	1803	113	160	128	136	511		39.5107	59.5107	56.6102	78.2511	42.0275	19.2103	46.5123	101.19	84.4991	92.6592	65.7727	46.0481	114.89	70.3149	60.4288	38.9497
111775792	LOC111775792	small nucleolar RNA SNORD65	-	snoRNA	692106	SNORD65	small nucleolar RNA, C/D box 65	HBII-135|SNORD65A	snoRNA	0.820552	5.18376	0.022799	0.514806		5	17	6.5	8	10	4	26	10.5	24	6	10.5	51.5	70.5	2	25.5	22.5	5	19.5		5.19877	2.19931	1.99982	1.83043	2.87859	1.97029	9.52221	3.03569	4.70529	2.40673	2.39796	5.50227	4.49235	1.24451	9.63084	6.84663
100051494	NUP50	nucleoporin 50	-	protein-coding	10762	NUP50	nucleoporin 50	NPAP60|NPAP60L	protein-coding	-0.208475	5.18247	0.0228159	0.514806		94	684	317	415.5	291	187	201	281	407	173	369	722.5	1168	145	233	264.5	134	596.5		97.7369	88.4899	97.5295	95.0682	83.7671	92.1109	73.614	81.2409	79.7938	69.3941	84.2713	77.1921	74.4265	90.2271	87.9994	80.4859
100061000	ACSS3	acyl-CoA synthetase short chain family member 3	-	protein-coding	79611	ACSS3	acyl-CoA synthetase short chain family member 3	-	protein-coding	0.329726	5.17971	0.0228521	0.514806		218	2143.5	828.5	1230.5	752.5	929.5	908	1569.5	1562	797.5	1532	3377	4368.5	433	891	1002	660	2421		226.666	277.307	254.9	281.544	216.614	457.845	332.545	453.764	306.236	319.895	349.874	360.799	278.367	269.437	336.513	304.903
100060491	ALAS1	5'-aminolevulinate synthase 1	-	protein-coding	211	ALAS1	5'-aminolevulinate synthase 1	ALAS|ALAS-H|ALAS3|ALASH|MIG4	protein-coding	-0.247245	5.17935	0.0228568	0.514806		49	328	130	165	130	106	107	133	170	91	186	307	529	60	92	107	54	271		50.9479	42.4337	39.9963	37.7527	37.4217	52.2126	39.1875	38.4521	33.3291	36.5021	42.4782	32.7999	33.7086	37.3354	34.7466	32.5595
111775834	LOC111775834	small nucleolar RNA SNORD42	-	snoRNA	26808	SNORD42B	small nucleolar RNA, C/D box 42B		snoRNA	1.66393	5.16877	0.0229965	0.517128		24	7	6.5	8	17	22	57.5	50.5	50.5	3	2	373	546	2	66	162	10	73.5		24.9541	0.905598	1.99982	1.83043	4.89361	10.8366	21.0587	14.6002	9.90071	1.20337	0.456755	39.8514	34.7918	1.24451	24.9269	49.2957
100629875	TUBB2A	tubulin beta 2A class IIa	-	protein-coding	7280	TUBB2A	tubulin beta 2A class IIa	CDCBM5|TUBB|TUBB2	protein-coding	-0.682848	5.16588	0.0230348	0.517169		3	28.5	11	7.5	8.25	10	7	4.25	8	2.5	9.5	21	27.5	5	4.5	4.58	6.5	15.5		3.11926	3.68708	3.38431	1.71603	2.37484	4.92572	2.56367	1.22873	1.56843	1.00281	2.16959	2.24364	1.75234	3.11128	1.69956	1.39367
100058382	PEA15	proliferation and apoptosis adaptor protein 15	-	protein-coding	8682	PEA15	proliferation and apoptosis adaptor protein 15	HMAT1|HUMMAT1H|MAT1|MAT1H|PEA-15|PED|PED-PEA15|PED/PEA15	protein-coding	0.38492	5.15783	0.0231418	0.518106		114	716	184	400	279	97	334	342	575	269	288	1069	1967	199	214	436	125	646		118.532	92.6298	56.6102	91.5217	80.3127	47.7795	122.324	98.8769	112.731	107.902	65.7727	114.212	125.34	123.829	80.8235	132.672
100053122	BTG2	BTG anti-proliferation factor 2	-	protein-coding	7832	BTG2	BTG anti-proliferation factor 2	APRO1|PC3|TIS21	protein-coding	1.53061	5.15724	0.0231497	0.518106		9	372	222	60	56	6	65	677.5	74	79	847	46	114	236	152	372	190	102		9.35779	48.1261	68.3014	13.7283	16.1201	2.95543	23.8055	195.874	14.508	31.6887	193.436	4.91465	7.26423	146.852	57.4074	113.198
100062894	JADE2	jade family PHD finger 2	PHF15	protein-coding	23338	JADE2	jade family PHD finger 2	JADE-2|PHF15	protein-coding	0.290181	5.1374	0.0234157	0.52068		105	567	304.5	387.5	271	249	322	444	599	244	453.33	863.5	1602.5	168	250	406.2	201	1164.5		109.174	73.3535	93.6837	88.6617	78.0099	122.65	117.929	128.366	117.436	97.8738	103.53	92.2565	102.113	104.539	94.42	123.604
111773481	LOC111773481	uncharacterized LOC111773481	-	ncRNA						0.575004	5.13518	0.0234456	0.52068		10	39	7	29	9	24	23	27	49	15	25	80	123	17	18	36	11	50		10.3975	5.04548	2.15365	6.63532	2.59073	11.8217	8.42349	7.80607	9.60663	6.01683	5.70944	8.54722	7.83772	10.5783	6.79824	10.9546
100052083	NCKAP5L	NCK associated protein 5 like	-	protein-coding	57701	NCKAP5L	NCK associated protein 5 like	Cep169|FP1193|KIAA1602	protein-coding	0.543289	5.13335	0.0234704	0.52068		5	54	18	23	39.5	10	27	42	35	24	28	85	81.5	18	19	33	22	91		5.19877	6.98604	5.53796	5.2625	11.3704	4.92572	9.88845	12.1428	6.86188	9.62693	6.39457	9.08142	5.19329	11.2006	7.17592	10.0417
100064312	BCL2L11	BCL2 like 11	-	protein-coding	10018	BCL2L11	BCL2 like 11	BAM|BIM|BOD	protein-coding	-0.288939	5.13119	0.0234996	0.52068		18	225	131.5	179.5	126	71.5	58	103.5	155.5	73	137.5	248.5	402.5	46.5	69	103	50	246.5		18.7156	29.1085	40.4578	41.0704	36.2703	35.2189	21.2418	29.9233	30.4863	29.2819	31.4019	26.5498	25.6478	28.9349	26.0599	31.3423
100057398	LOC100057398	GTPase IMAP family member 2	-	protein-coding	26157	GIMAP2	GTPase, IMAP family member 2		protein-coding	-0.676541	5.12937	0.0235242	0.52068		7.5	23.5	24.5	35.5	22	4.5	7	13.5	19	4	10.5	24	79.5	7.5	5.5	14	6	49		7.79816	3.04022	7.53777	8.12255	6.3329	2.21657	2.56367	3.90303	3.72502	1.60449	2.39796	2.56417	5.06584	4.66692	2.07724	4.26012
100059508	DYNLT1	dynein light chain Tctex-type 1	-	protein-coding	6993	DYNLT1	dynein light chain Tctex-type 1	CW-1|TCTEL1|tctex-1	protein-coding	0.378413	5.12797	0.0235433	0.52068		9	72	29	40	28	16	36	38	48	25	43.5	97	236	18	32	46	15	89		9.35779	9.31473	8.92226	9.15217	8.06006	7.88115	13.1846	10.9863	9.41058	10.0281	9.93442	10.3635	15.0382	11.2006	12.0858	13.9976
100068066	MYRIP	myosin VIIA and Rab interacting protein	-	protein-coding	25924	MYRIP	myosin VIIA and Rab interacting protein	SLAC2-C|SLAC2C	protein-coding	0.344547	5.12789	0.0235443	0.52068		61	670	190	281	180	87	162	249.5	331.5	200.5	329	536	1280.5	230	186	318.5	139	553		63.425	86.6787	58.4562	64.294	51.8147	42.8537	59.3307	72.1338	64.9918	80.425	75.1362	57.2664	81.5951	143.119	70.2485	96.9178
100050611	CASP2	caspase 2	-	protein-coding	835	CASP2	caspase 2	CASP-2|ICH1|NEDD-2|NEDD2|PPP1R57	protein-coding	-0.305155	5.12415	0.0235952	0.52068		27	284	85	159	118.5	49	65.5	115.5	136	62	150	206	353.5	39	69	76	44	182		28.0734	36.7414	26.1515	36.3799	34.1113	24.136	23.9886	33.3926	26.6633	24.8696	34.2566	22.0091	22.5255	24.268	26.0599	23.1264
100052020	PPIA	peptidylprolyl isomerase A	-	protein-coding	5478	PPIA	peptidylprolyl isomerase A	CYPA|CYPH|HEL-S-69p	protein-coding	-0.23914	5.12312	0.0236091	0.52068		155	1278	482.5	657	635	223	349	445.5	727	319	587	1359	2399.5	216	342	381	199.5	892		161.162	165.336	148.448	150.324	182.791	109.844	127.817	128.8	142.531	127.958	134.058	145.196	152.899	134.407	129.167	115.936
100050844	FNDC1	fibronectin type III domain containing 1	-	protein-coding	84624	FNDC1	fibronectin type III domain containing 1	AGS8|FNDC2|MEL4B3|bA243O10.1|dJ322A24.1	protein-coding	-0.605828	5.11905	0.0236646	0.52068		201.5	1892.75	439	285	3207	699.5	582	314	776.5	551.5	445	1401.83	1664.17	175.5	430.83	749.5	231.5	1256		209.51	244.867	135.065	65.2092	923.165	344.554	213.151	90.7817	152.236	221.219	101.628	149.772	106.043	109.206	162.716	228.069
100066632	MBOAT1	membrane bound O-acyltransferase domain containing 1	-	protein-coding	154141	MBOAT1	membrane bound O-acyltransferase domain containing 1	LPEAT1|LPLAT|LPLAT 1|LPSAT|OACT1|dJ434O11.1	protein-coding	-0.365095	5.11873	0.0236689	0.52068		13	138	55.5	78	54	48	45	40	71	24	65	120.5	245.5	25	39	31	16	147		13.5168	17.8532	17.0754	17.8467	15.5444	23.6434	16.4807	11.5645	13.9198	9.62693	14.8445	12.8742	15.6436	15.5564	14.7295	9.43313
100060257	LOC100060257	boLa class II histocompatibility antigen, DQB*0101 beta chain-like	-	pseudo						0.920443	5.10436	0.0238658	0.522232		1.5	13.5	11	11.33	5.5	0	11.5	20.5	11.17	16.5	35.75	36.25	42.5	4	2	7.83	9	17.75		1.55963	1.74651	3.38431	2.59235	1.58323	0	4.21175	5.92683	2.18992	6.61852	8.16449	3.87296	2.70816	2.48902	0.75536	2.38263
111773669	LOC111773669	U5 spliceosomal RNA	-	snRNA	26831	RNU5A-1	RNA, U5A small nuclear 1	RNU5|RNU5A|RNU5C|U5A|U5B1	snRNA	1.58912	5.10351	0.0238775	0.522232		20.58	6.83	7.83	3.33	20.83	14.67	35.17	49.33	35.67	5.67	4.17	211.98	409.62	0.33	127.33	80.57	5.33	91.42		21.3981	0.883605	2.40901	0.761918	5.99611	7.22603	12.8806	14.262	6.99323	2.27436	0.952334	22.648	26.1015	0.205344	48.09	24.517
100629302	C18H2orf76	chromosome 18 C2orf76 homolog	-	protein-coding	130355	C2orf76	chromosome 2 open reading frame 76	AIM29	protein-coding	0.648262	5.10343	0.0238786	0.522232		2	49	8	9	5	11	13	13	27	8	21	40	77	9	10	14	7	40		2.07951	6.33919	2.46131	2.05924	1.4393	5.41829	4.7611	3.75848	5.29345	3.20898	4.79593	4.27361	4.90654	5.6003	3.7768	4.26012
100053918	LOC100053918	HLA class I histocompatibility antigen, B-46 alpha chain	-	protein-coding	3105	HLA-A	major histocompatibility complex, class I, A		protein-coding	1.0374	5.10282	0.0238869	0.522232		2.25	14.15	76.15	56.15	9.67	4.03	12.18	28.7	63.65	12.25	35.17	50.43	208.16	5.5	13.7	36.33	6	141.38		2.33945	1.8306	23.4286	12.8474	2.7836	1.98506	4.46079	8.29756	12.4788	4.91375	8.03203	5.38795	13.2642	3.42241	5.17422	11.055
111769769	LOC111769769	U1 spliceosomal RNA	-	snRNA	26871	RNU1-1	RNA, U1 small nuclear 1	HSD1|HU1-1|RNU1|RNU1A|RNU1A3|RNU1G4|Rnu1a1|U1|U1A1	snRNA	1.2633	5.09498	0.0239952	0.522735		101.08	245.71	98.65	38.73	94.35	81.1	472.31	213.56	302.35	33.78	34.6	1015.51	2444.71	21.4	569.71	463.03	32.73	592.01		105.098	31.7878	30.3511	8.86159	27.1595	39.9476	172.978	61.7431	59.2768	13.5499	7.90186	108.497	155.78	13.3163	215.168	140.898
100054319	PRPS2	phosphoribosyl pyrophosphate synthetase 2	-	protein-coding	5634	PRPS2	phosphoribosyl pyrophosphate synthetase 2	PRSII	protein-coding	0.639062	5.09346	0.0240163	0.522735		76	417	447.5	311	98	53	282	338	419	229	328	1359	936	81	338	181	385	597		79.0213	53.9478	137.68	71.1581	28.2102	26.1063	103.279	97.7204	82.1465	91.857	74.9078	145.196	59.6431	50.4027	127.656	55.0773
100534008	STON1	stonin 1	-	protein-coding	11037	STON1	stonin 1	SALF|SBLF|STN1|STNB1	protein-coding	0.379009	5.09314	0.0240207	0.522735		91	1376	541	620	422	191	558	786	889	307	922	1342	3153	266	439	365	350	947		94.6176	178.015	166.446	141.859	121.477	94.0812	204.361	227.243	174.292	123.145	210.564	143.38	200.913	165.52	165.802	111.068
100051864	CLIP3	CAP-Gly domain containing linker protein 3	-	protein-coding	25999	CLIP3	CAP-Gly domain containing linker protein 3	CLIPR-59|CLIPR59|RSNL1	protein-coding	0.340707	5.08676	0.0241092	0.523857		24	193	105	144	147	104	138	167	235	81	191	368	525	52	103	163	71	389		24.9541	24.9686	32.3047	32.9478	42.3153	51.2275	50.5409	48.282	46.0726	32.4909	43.6201	39.3172	33.4537	32.3573	38.901	49.6
100054321	LOC100054321	leukocyte immunoglobulin-like receptor subfamily B member 3	LILRB3	protein-coding	102725035	LOC102725035	leukocyte immunoglobulin-like receptor subfamily B member 3	-	protein-coding	0.693095	5.08242	0.0241697	0.524367		2	29	56	26	38	2	33	41	59	14	44	73	110	10	23	22	13	63		2.07951	3.75176	17.2292	5.94891	10.9387	0.985144	12.0859	11.8537	11.5672	5.61571	10.0486	7.79934	7.00934	6.22256	8.68664	6.69448
100066944	IFT74	intraflagellar transport 74	-	protein-coding	80173	IFT74	intraflagellar transport 74	CCDC2|CMG-1|CMG1	protein-coding	0.258562	5.07783	0.0242336	0.524951		26.5	262	108.5	152	93.5	82	114	152	188.5	82	191.5	349	624	56	112.5	145	49.5	324.5		27.5535	33.8952	33.3816	34.7783	26.9148	40.3909	41.7512	43.9453	36.9561	32.892	43.7343	37.2872	39.7621	34.8463	42.489	44.1227
111775523	LOC111775523	small nucleolar RNA Z195/SNORD33/SNORD32 family	-	snoRNA	26818	SNORD33	small nucleolar RNA, C/D box 33	RNU33|U33	snoRNA	1.60551	5.07056	0.0243355	0.526353		13	8	12	3	25	35	135	74.5	95.5	3	5	288	392	1	93.5	170	11	84		13.5168	1.03497	3.69197	0.686413	7.19648	17.24	49.4422	21.539	18.7231	1.20337	1.14189	30.77	24.9788	0.622256	35.3131	51.7301
100052142	FAIM2	Fas apoptotic inhibitory molecule 2	-	protein-coding	23017	FAIM2	Fas apoptotic inhibitory molecule 2	LFG|LFG2|NGP35|NMP35|TMBIM2	protein-coding	0.389679	5.06622	0.0243966	0.526869		28	267	140	195.5	122	188	140	125	251.5	153	260.5	502.5	692.5	50	129.5	253.5	94	477		29.1131	34.5421	43.073	44.7312	35.1188	92.6035	51.2734	36.1392	49.3075	61.3717	59.4923	53.6872	44.127	31.1128	48.9096	77.1387
100051657	LOC100051657	7-51 putative nonclassical MHC class I antigen	-	protein-coding	3135	HLA-G	major histocompatibility complex, class I, G		protein-coding	0.707333	5.0552	0.0245522	0.528206		3.7	47.57	46.56	79.37	23.75	5.95	39.25	47.65	83.86	23.19	48.25	95.28	252.45	14.5	8.5	44.93	11.2	138.37		3.84709	6.15419	14.3248	18.1602	6.83666	2.9308	14.3749	13.7763	16.4411	9.30202	11.0192	10.1797	16.0864	9.02271	3.21028	13.672
100034004	NCL	nucleolin	-	protein-coding	4691	NCL	nucleolin	C23|Nsr1	protein-coding	0.265394	5.04916	0.0246378	0.528206		250	2335.4	983.83	1221.83	861.33	697	1110.5	1107.17	1753	841.67	1522.67	3677.8	5890.83	412.67	951.5	1163	524	2575.5		259.939	302.133	302.689	279.56	247.942	343.323	406.708	320.098	343.682	337.613	347.743	392.937	375.371	256.786	359.363	353.895
100070823	TLL2	tolloid like 2	-	protein-coding	7093	TLL2	tolloid like 2	-	protein-coding	0.260452	5.04208	0.0247387	0.528206		54	486	163	350	179	122	151	240	338	159	297	665	1226	105	220	249	117	578.5		56.1467	62.8744	50.1493	80.0815	51.5268	60.0938	55.302	69.3873	66.2661	63.7784	67.8281	71.0487	78.1223	65.3369	83.0896	75.7694
100056120	SETDB2	SET domain bifurcated histone lysine methyltransferase 2	PHF11	protein-coding	83852	SETDB2	SET domain bifurcated histone lysine methyltransferase 2	C13orf4|CLLD8|CLLL8|KMT1F	protein-coding	-0.219238	5.03432	0.0248498	0.528206		73.5	528.5	254.5	312.5	286	136.5	158	215.5	299.5	153	278.5	562.5	1060	114.5	209.5	206.5	91	492		76.4219	68.3727	78.3005	71.5013	82.3278	67.236	57.8657	62.304	58.7181	61.3717	63.6031	60.0976	67.5446	71.2483	79.124	62.8368
100630377	RUSC1	RUN and SH3 domain containing 1	-	protein-coding	23623	RUSC1	RUN and SH3 domain containing 1	NESCA	protein-coding	-0.377075	5.03034	0.0249071	0.528206		13	89	42	56	57	17	38	34	54	23	43	99	114	18	19	30	16	78		13.5168	11.514	12.9219	12.813	16.408	8.37372	13.9171	9.82986	10.5869	9.22581	9.82023	10.5772	7.26423	11.2006	7.17592	9.12884
100067266	AIG1	androgen induced 1	-	protein-coding	51390	AIG1	androgen induced 1	AIG-1|dJ95L4.1	protein-coding	-0.291674	5.02952	0.0249189	0.528206		46	549	219	209	266	121	129	200.5	242	105	251	486	698	105	140	113	92	411		47.8287	71.0248	67.3785	47.8201	76.5706	59.6012	47.2448	57.9673	47.445	42.1178	57.3227	51.9243	44.4775	65.3369	52.8752	34.3853
100056176	AVPR1A	arginine vasopressin receptor 1A	-	protein-coding	552	AVPR1A	arginine vasopressin receptor 1A	AVPR V1a|AVPR1|V1aR	protein-coding	-0.628526	5.02752	0.0249476	0.528206		8	86	38	35	74	14	14	17	53	26	46	51	108	8	40	15	3	35		8.31803	11.1259	11.6912	8.00815	21.3016	6.896	5.12734	4.91493	10.3908	10.4292	10.5054	5.44885	6.8819	4.97805	15.1072	4.56442
100059361	MLLT11	MLLT11 transcription factor 7 cofactor	-	protein-coding	10962	MLLT11	MLLT11 transcription factor 7 cofactor	AF1Q	protein-coding	-0.723157	5.02745	0.0249486	0.528206		6	63	7	18	14	6	7	3	13	12	14	19	40	2	13	9	3	21		6.23852	8.15038	2.15365	4.11848	4.03003	2.95543	2.56367	0.867341	2.5487	4.81347	3.19728	2.02996	2.54885	1.24451	4.90984	2.73865
100059159	THPO	thrombopoietin	-	protein-coding	7066	THPO	thrombopoietin	MGDF|MKCSF|ML|MPLLG|THCYT1|TPO	protein-coding	0.859332	5.0258	0.0249725	0.528206		1	9	11	18	5	3	9	17	21	9	10	45	42	8	5	6	9	68		1.03975	1.16434	3.38431	4.11848	1.4393	1.47772	3.29615	4.91493	4.11713	3.6101	2.28377	4.80781	2.67629	4.97805	1.8884	1.82577
100053060	CNTN4	contactin 4	-	protein-coding	152330	CNTN4	contactin 4	AXCAM|BIG-2	protein-coding	-0.833869	5.02574	0.0249732	0.528206		5	12	25	17	31	29	7	19	13	9	13	21	35	1	7	21	10	44		5.19877	1.55245	7.6916	3.88967	8.92364	14.2846	2.56367	5.49316	2.5487	3.6101	2.96891	2.24364	2.23025	0.622256	2.64376	6.39019
111771952	LOC111771952	U6 spliceosomal RNA	-	snRNA	26827	RNU6-1	RNA, U6 small nuclear 1	RNU6|RNU6A|U6|U6-1	snRNA	1.13362	5.02323	0.0250095	0.528206		4.6	7	6.25	2.3	4.45	5.25	16.75	13.95	12.85	2	3.65	45.25	74.25	1.3	16.1	20.05	1	18.3		4.78287	0.905598	1.9229	0.52625	1.28097	2.586	6.1345	4.03313	2.51929	0.802244	0.833578	4.83452	4.73131	0.808933	6.08065	6.10111
100055718	IFRD1	interferon related developmental regulator 1	-	protein-coding	3475	IFRD1	interferon related developmental regulator 1	PC4|TIS7	protein-coding	0.624247	5.02157	0.0250335	0.528206		28	398	151	207	156	76	105	528	194	133	568.5	364.5	637	235	212	264	161	252.5		29.1131	51.4897	46.4573	47.3625	44.9061	37.4355	38.4551	152.652	38.0344	53.3493	129.833	38.9433	40.5905	146.23	80.0682	80.3338
100147335	ROGDI	rogdi atypical leucine zipper	-	protein-coding	79641	ROGDI	rogdi atypical leucine zipper	KTZS	protein-coding	0.75504	5.01842	0.025079	0.528206		2	27	4	12	18	7	13	23	30	12	4	26	101	8	10	31	6	61		2.07951	3.49302	1.23066	2.74565	5.18147	3.448	4.7611	6.64961	5.88161	4.81347	0.91351	2.77785	6.43585	4.97805	3.7768	9.43313
100050921	LOC100050921	lanosterol 14-alpha demethylase	-	protein-coding	1595	CYP51A1	cytochrome P450 family 51 subfamily A member 1		protein-coding	-0.308021	5.01814	0.0250832	0.528206		39	382	161	180	161	55	80.5	134.5	189	137	146	411	512	52	89	98	64	222		40.5504	49.4198	49.5339	41.1848	46.3453	27.0914	29.4822	38.8858	37.0541	54.9537	33.3431	43.9113	32.6253	32.3573	33.6135	29.8209
100071321	TBC1D9	TBC1 domain family member 9	-	protein-coding	23158	TBC1D9	TBC1 domain family member 9	GRAMD9|MDR1	protein-coding	0.244688	5.01746	0.0250929	0.528206		49	408	185	306	219	101	180.5	258	365	174	273	635	1007.5	134	183	207.5	124	436.5		50.9479	52.7834	56.9179	70.0141	63.0412	49.7497	66.1061	74.5913	71.5596	69.7953	62.347	67.8435	64.1992	83.3823	69.1154	63.1411
100060197	TCP11L1	t-complex 11 like 1	-	protein-coding	55346	TCP11L1	t-complex 11 like 1	dJ85M6.3	protein-coding	0.562759	5.01498	0.0251289	0.528206		6	57	18	17	43	14	29	47	37	32	32	102	104	13	22	41	31	57		6.23852	7.37416	5.53796	3.88967	12.378	6.896	10.6209	13.5883	7.25399	12.8359	7.30808	10.8977	6.62702	8.08933	8.30896	12.4761
111773059	LOC111773059	small nucleolar RNA SNORD71	-	snoRNA	692111	SNORD71	small nucleolar RNA, C/D box 71	HBII-239|MIRN768|hsa-mir-768	snoRNA	1.57561	5.01043	0.025195	0.528206		6	5	5	3	1	11	47	9	17	2	1	63	190	2	10	38	6	22		6.23852	0.646856	1.53832	0.686413	0.287859	5.41829	17.2132	2.60202	3.33291	0.802244	0.228377	6.73093	12.107	1.24451	3.7768	11.5632
100064954	XRRA1	X-ray radiation resistance associated 1	-	protein-coding	143570	XRRA1	X-ray radiation resistance associated 1	-	protein-coding	-0.530291	5.00695	0.0252458	0.528206		8	28	18	28	16	10	8	12	20	4	17	29	55	9	6	9	9	37		8.31803	3.62239	5.53796	6.40652	4.60575	4.92572	2.92991	3.46936	3.92107	1.60449	3.88242	3.09837	3.50467	5.6003	2.26608	2.73865
100050974	CXCR4	C-X-C motif chemokine receptor 4	-	protein-coding	7852	CXCR4	C-X-C motif chemokine receptor 4	CD184|D2S201E|FB22|HM89|HSY3RR|LAP-3|LAP3|LCR1|LESTR|NPY3R|NPYR|NPYRL|NPYY3R|WHIM|WHIMS	protein-coding	-0.655226	5.00596	0.0252602	0.528206		18	91	112	133	49	39	26	131	66	19	67	39	221	55	45	38	27	74		18.7156	11.7728	34.4584	30.431	14.1051	19.2103	9.52221	37.8739	12.9395	7.62132	15.3013	4.16677	14.0824	34.2241	16.9956	11.5632
100068670	SLC14A1	solute carrier family 14 member 1	-	protein-coding	6563	SLC14A1	solute carrier family 14 member 1 (Kidd blood group)	HUT11|HsT1341|JK|Jk(b)|RACH1|RACH2|UT-B1|UT1|UTE	protein-coding	1.1316	5.00339	0.0252977	0.528206		4	5	7	13	23	2	7	38	18	9	6	31	116	5	35	8	31	63		4.15902	0.646856	2.15365	2.97446	6.62076	0.985144	2.56367	10.9863	3.52897	3.6101	1.37026	3.31205	7.39167	3.11128	13.2188	2.43436
100033931	SERPINE1	serpin family E member 1	PAI-1	protein-coding	5054	SERPINE1	serpin family E member 1	PAI|PAI-1|PAI1|PLANH1	protein-coding	1.23907	5.00286	0.0253055	0.528206		0	31	9	7	29	5	12	147	21	6	29	29	33	32	30	32	36	13		0	4.01051	2.76898	1.60163	8.34792	2.46286	4.39486	42.4997	4.11713	2.40673	6.62294	3.09837	2.1028	19.9122	11.3304	9.73743
100054439	LRRN2	leucine rich repeat neuronal 2	-	protein-coding	10446	LRRN2	leucine rich repeat neuronal 2	FIGLER7|GAC1|LRANK1|LRRN5	protein-coding	0.444966	5.00173	0.0253221	0.528206		34	119	71	57	46	31	57	89	124	74	64	231	234	32	40	81	48	211		35.3516	15.3952	21.8442	13.0418	13.2415	15.2697	20.8756	25.7311	24.3107	29.683	14.6162	24.6801	14.9108	19.9122	15.1072	24.6479
100065117	ANP32A	acidic nuclear phosphoprotein 32 family member A	-	protein-coding	8125	ANP32A	acidic nuclear phosphoprotein 32 family member A	C15orf1|HPPCn|I1PP2A|LANP|MAPM|PHAP1|PHAPI|PP32	protein-coding	0.271333	5.00164	0.0253234	0.528206		41	243	108	124	92	84	112	137	211	81	174	393	648	46	91	145	61	338		42.6299	31.4372	33.2277	28.3717	26.4831	41.376	41.0187	39.6086	41.3673	32.4909	39.7377	41.9882	41.2914	28.6238	34.3689	44.1227
100049790	RBP4	retinol binding protein 4	PRBP|RBP	protein-coding	5950	RBP4	retinol binding protein 4	MCOPCB10|RDCCAS	protein-coding	0.81132	4.99767	0.0253815	0.528206		6	77.25	49	87.15	15	6.5	85	65.5	48	20	72.5	274	232.5	6.5	35	39.5	53.5	126.5		6.23852	9.99392	15.0755	19.9403	4.31789	3.20172	31.1303	18.9369	9.41058	8.02244	16.5574	29.2742	14.8152	4.04466	13.2188	12.0196
100063602	MAP3K8	mitogen-activated protein kinase kinase kinase 8	-	protein-coding	1326	MAP3K8	mitogen-activated protein kinase kinase kinase 8	AURA2|COT|EST|ESTF|MEKK8|TPL2|Tpl-2|c-COT	protein-coding	-0.385381	4.99705	0.0253906	0.528206		21	104	76	70	95	38	36	54	76	28	100	132	217	33	34	49	27	108		21.8348	13.4546	23.3825	16.0163	27.3466	18.7177	13.1846	15.6121	14.9001	11.2314	22.8377	14.1029	13.8275	20.5344	12.8411	14.9104
111768009	LOC111768009	translation initiation factor IF-2-like	-	protein-coding	100129098	LOC100129098	translation initiation factor IF-2	-	protein-coding	0.765574	4.99187	0.0254667	0.528839		1	30	9	20	32	19	16.5	64	28	42	75	50	93	14.5	18	19.5	16	55		1.03975	3.88114	2.76898	4.57609	9.2115	9.35886	6.04294	18.5033	5.4895	16.8471	17.1283	5.34201	5.92608	9.02271	6.79824	5.93374
111769755	LOC111769755	small Cajal body-specific RNA 14	-	ncRNA	692149	SCARNA14	small Cajal body-specific RNA 14	U100	ncRNA	1.38169	4.98885	0.0255112	0.528839		9	22	5	0	5	23	30	19	29	5	7	97	228	1	37	27	4	55		9.35779	2.84617	1.53832	0	1.4393	11.3292	10.9872	5.49316	5.68556	2.00561	1.59864	10.3635	14.5285	0.622256	13.9742	8.21595
111769707	LOC111769707	small nucleolar RNA SNORD116	-	snoRNA	100033432	SNORD116-21	small nucleolar RNA, C/D box 116-21		snoRNA	1.44683	4.98737	0.025533	0.528839		5.33	5.5	8.5	1	2.33	8.5	21.2	13	55.37	3.5	3	80	546.83	0	5.67	24	3.83	49.17		5.54189	0.711541	2.61515	0.228804	0.670712	4.18686	7.76426	3.75848	10.8555	1.40393	0.685132	8.54722	34.8447	0	2.14145	7.30307
100060067	KIAA1107	KIAA1107 ortholog	-	protein-coding	23285	KIAA1107	KIAA1107		protein-coding	0.338568	4.97503	0.0257157	0.531176		23	224	82	135	69	99	84	116	170	92	183	237	622	53	92	143	53.5	243		23.9143	28.9791	25.2285	30.8886	19.8623	48.7646	30.7641	33.5372	33.3291	36.9032	41.7931	25.3211	39.6347	32.9796	34.7466	43.5141
100056131	GSE1	Gse1 coiled-coil protein	-	protein-coding	23199	GSE1	Gse1 coiled-coil protein	CRHSP24|KIAA0182	protein-coding	0.297933	4.97469	0.0257208	0.531176		56	538.5	187	267.5	190	133	213	280	313	216	289	985	748.5	139	157	276	131	561		58.2262	69.6664	57.5332	61.2051	54.6933	65.512	78.0088	80.9518	61.3648	86.6424	66.0011	105.238	47.6954	86.4936	59.2958	83.9853
100060571	TRIP10	thyroid hormone receptor interactor 10	-	protein-coding	9322	TRIP10	thyroid hormone receptor interactor 10	CIP4|HSTP|STOT|STP|TRIP-10	protein-coding	0.391679	4.96521	0.0258621	0.532748		69	461	267	210	146	124.5	293.5	323	364	182	216	769.5	764.5	107	181	253	154	954.5		71.743	59.6401	82.1463	48.0489	42.0275	61.3252	107.491	93.3837	71.3635	73.0042	49.3295	82.2135	48.7149	66.5814	68.3601	76.9865
100629347	PRR13	proline rich 13	-	protein-coding	54458	PRR13	proline rich 13	TXR1	protein-coding	0.363471	4.96455	0.0258721	0.532748		9.5	68.5	38	42.5	48	23	40.5	49.5	74	25	46	132	226	21	41.5	63.5	23.5	98		9.87766	8.86193	11.6912	9.72418	13.8172	11.3292	14.8327	14.3111	14.508	10.0281	10.5054	14.1029	14.401	13.0674	15.6737	19.3227
111771691	LOC111771691	small nucleolar RNA SNORA70	-	snoRNA	26778	SNORA70	small nucleolar RNA, H/ACA box 70	DXS648E|RNU70|U70	snoRNA	0.682498	4.9495	0.0260982	0.536624		24.5	114.5	81.5	22	67.5	43	85.5	170.25	157.5	50.25	41	325	866	14	76.5	122.5	31	282		25.474	14.813	25.0746	5.03369	19.4305	21.1806	31.3134	49.2216	30.8785	20.1564	9.36347	34.7231	55.1827	8.71158	28.8925	37.2761
100054295	HLX	H2.0 like homeobox	-	protein-coding	3142	HLX	H2.0 like homeobox	HB24|HLX1	protein-coding	0.575866	4.93866	0.0262624	0.538174		5	26	10	16	20	9	12	26	35	17	25	80	55	12	11	16	6	62		5.19877	3.36365	3.07664	3.66087	5.75719	4.43315	4.39486	7.51695	6.86188	6.81908	5.70944	8.54722	3.50467	7.46707	4.15448	4.86871
106783451	P2RY6	pyrimidinergic receptor P2Y6	-	protein-coding	5031	P2RY6	pyrimidinergic receptor P2Y6	P2Y6	protein-coding	0.711372	4.93692	0.0262888	0.538174		4	23	17	6	9	2	19	8	19	8	14	35	99	7	7	14	11	37		4.15902	2.97554	5.23029	1.37283	2.59073	0.985144	6.95854	2.31291	3.72502	3.20898	3.19728	3.73941	6.30841	4.35579	2.64376	4.26012
100055848	NEBL	nebulette	-	protein-coding	10529	NEBL	nebulette	C10orf113|LASP2|LNEBL|bA165O3.1	protein-coding	0.410537	4.93115	0.0263768	0.538174		62	449	133	357.67	104	108	159	269	476.5	204	201	604	1462	150	190	227	83	413		64.4648	58.0877	40.9193	81.8364	29.9374	53.1978	58.232	77.7716	93.4196	81.8289	45.9039	64.5315	93.1605	93.3384	71.7592	69.0749
100053838	CDKL4	cyclin dependent kinase like 4	-	protein-coding	344387	CDKL4	cyclin dependent kinase like 4	-	protein-coding	0.521306	4.9308	0.0263821	0.538174		4	34	18	26	18	9	20	20	37	15	26	28	141	13	27	31	14	45		4.15902	4.39862	5.53796	5.94891	5.18147	4.43315	7.32477	5.78227	7.25399	6.01683	5.93781	2.99153	8.9847	8.08933	10.1974	9.43313
102148497	LOC102148497	zinc finger protein 791	-	protein-coding	163049	ZNF791	zinc finger protein 791	-	protein-coding	-0.250652	4.92836	0.0264194	0.538174		40	276	90	155	106	66	59.5	98	155	68	127	285.5	427	42	75.75	88	45	231.5		41.5902	35.7064	27.6898	35.4647	30.5131	32.5097	21.7912	28.3331	30.3883	27.2763	29.0039	30.5029	27.209	26.1347	28.6093	26.7779
111770515	LOC111770515	small nucleolar RNA SNORD113/SNORD114 family	-	snoRNA	767579	SNORD114-3	small nucleolar RNA, C/D box 114-3		snoRNA	1.20713	4.92737	0.0264345	0.538174		3	23	4	4	6	14	59	11	27	5	4.25	78.5	170	0	18	36	6	23		3.11926	2.97554	1.23066	0.915217	1.72716	6.896	21.6081	3.18025	5.29345	2.00561	0.970604	8.38696	10.8326	0	6.79824	10.9546
100071360	RPUSD2	RNA pseudouridine synthase domain containing 2	-	protein-coding	27079	RPUSD2	RNA pseudouridine synthase domain containing 2	C15orf19|C18B11|PUS9	protein-coding	-0.584194	4.92655	0.0264471	0.538174		3	37	29	24	21	9	5	23	14	12	12	53	52	3	8	12	5	36		3.11926	4.78673	8.92226	5.4913	6.04505	4.43315	1.83119	6.64961	2.74475	4.81347	2.74053	5.66253	3.31351	1.86677	3.02144	3.65154
111769076	LOC111769076	mucin-2-like	-	protein-coding						-0.954262	4.92105	0.0265313	0.538174		4.42	114.98	40.24	28.2	32.19	153.99	10.9	64.31	28.45	2.71	23.3	26.87	156.26	1.75	12.34	11.24	17.69	99.68		4.59571	14.8751	12.3804	6.45228	9.26619	75.8511	3.992	18.5929	5.57773	1.08704	5.32119	2.8708	9.95709	1.08895	4.66057	3.42027
106782447	SLC2A4RG	SLC2A4 regulator	-	protein-coding	56731	SLC2A4RG	SLC2A4 regulator	GEF|HDBP-1|HDBP1|Si-1-2|Si-1-2-19	protein-coding	0.417524	4.91975	0.0265513	0.538174		21	91	41	51	31	35	53.5	64	90	36	63	171	200.5	24	36	73.5	25.5	211		21.8348	11.7728	12.6142	11.669	8.92364	17.24	19.5938	18.5033	17.6448	14.4404	14.3878	18.2697	12.7761	14.9341	13.5965	22.3657
100056282	LOC100056282	zinc finger protein 33B	-	protein-coding	7582	ZNF33B	zinc finger protein 33B	KOX2|KOX31|ZNF11B	protein-coding	0.257339	4.91961	0.0265535	0.538174		39	260	110	160.5	127	98	131	112	223	121	215	455.5	695	62	128	124	79	324		40.5504	33.6365	33.8431	36.7231	36.5581	48.272	47.9773	32.3807	43.72	48.5358	49.1011	48.6657	44.2863	38.5799	48.343	37.7325
100063479	MTX1	metaxin 1	-	protein-coding	4580	MTX1	metaxin 1	MTX|MTXN	protein-coding	0.656848	4.90975	0.0267055	0.540481		2	19	14	9	5	8	14	10	30	8	16	49	54	15	8	18	4	25		2.07951	2.45805	4.3073	2.05924	1.4393	3.94057	5.12734	2.89114	5.88161	3.20898	3.65404	5.23517	3.44095	9.33384	3.02144	5.4773
100051248	C1H14orf28	chromosome 1 C14orf28 homolog	-	protein-coding	122525	C14orf28	chromosome 14 open reading frame 28	DRIP-1|DRIP1|c14_5270	protein-coding	0.515264	4.9051	0.0267776	0.541167		19	145	67	229	36	36	55	131	117	52	126	140	619	65	66	96	44	192		19.7553	18.7588	20.6135	52.3962	10.3629	17.7326	20.1431	37.8739	22.9383	20.8584	28.7756	14.9576	39.4435	40.4466	24.9269	29.2123
100060304	TMEM177	transmembrane protein 177	-	protein-coding	80775	TMEM177	transmembrane protein 177	-	protein-coding	0.620939	4.90048	0.0268493	0.541843		4.25	15.75	9	19.5	9	9.25	15	21	29	13	27	45.33	50	0	11	28.25	7.5	36		4.41895	2.0376	2.76898	4.46168	2.59073	4.55629	5.49358	6.07139	5.68556	5.21459	6.16619	4.84307	3.18607	0	4.15448	8.59632
100059072	NDRG2	NDRG family member 2	-	protein-coding	57447	NDRG2	NDRG family member 2	SYLD	protein-coding	0.404342	4.89385	0.0269525	0.543152		36	291.67	89	246.83	103	150.5	150	158	285.5	144.5	215	377	874.58	76	90	242.5	71	510		37.4311	37.7337	27.3821	56.4758	29.6495	74.1321	54.9358	45.68	55.9733	57.9622	49.1011	40.2788	55.7294	47.2914	33.9912	73.7914
111775843	LOC111775843	small nucleolar RNA SNORD49	-	snoRNA	692087	SNORD49B	small nucleolar RNA, C/D box 49B		snoRNA	1.37991	4.88457	0.0270978	0.545304		3	5	1	2	10.5	3	34	7	14.5	3.5	2	48.5	77.5	1.5	18	21.5	2	5.5		3.11926	0.646856	0.307664	0.457609	3.02252	1.47772	12.4521	2.0238	2.84278	1.40393	0.456755	5.18175	4.9384	0.933384	6.79824	6.54233
100060862	KLF15	Kruppel like factor 15	-	protein-coding	28999	KLF15	Kruppel like factor 15	KKLF	protein-coding	0.434496	4.86889	0.027345	0.549322		17	72	57	49	39	15	53	58	77	36	59	104	244.5	20	29	62	32	162		17.6758	9.31473	17.5369	11.2114	11.2265	7.38858	19.4107	16.7686	15.0961	14.4404	13.4743	11.1114	15.5799	12.4451	10.9527	18.8663
100061417	NRG1	neuregulin 1	-	protein-coding	3084	NRG1	neuregulin 1	ARIA|GGF|GGF2|HGL|HRG|HRG1|HRGA|MST131|MSTP131|NDF|NRG1-IT2|SMDF	protein-coding	-0.802574	4.86551	0.0273987	0.549322		5	201.5	306	48.5	642.5	45	21	36	75.2	43	139	129	199	13	52	56	25	124		5.19877	26.0683	94.1452	11.097	184.95	22.1657	7.69101	10.4081	14.7432	17.2483	31.7445	13.7824	12.6805	8.08933	19.6394	17.0405
102151033	LOC102151033	GTPase IMAP family member 1	-	protein-coding	170575	GIMAP1	GTPase, IMAP family member 1		protein-coding	-0.790025	4.86013	0.0274843	0.549322		5.25	23	20.5	28.5	16	1	7.33	3.5	15	2.5	3.5	16.5	50.83	8	11	9	4	30.17		5.45871	2.97554	6.30712	6.52092	4.60575	0.492572	2.68453	1.0119	2.9408	1.00281	0.799321	1.76286	3.23895	4.97805	4.15448	2.73865
100052214	THTPA	thiamine triphosphatase	-	protein-coding	79178	THTPA	thiamine triphosphatase	THTP|THTPASE	protein-coding	0.557875	4.85963	0.0274923	0.549322		0	22	16	15	17	4	22	21	27	13	15	41	67	6	14	20	4	49		0	2.84617	4.92263	3.43206	4.89361	1.97029	8.05725	6.07139	5.29345	5.21459	3.42566	4.38045	4.26933	3.73354	5.28752	6.08589
100051709	EPYC	epiphycan	-	protein-coding	1833	EPYC	epiphycan	DSPG3|PGLB|Pg-Lb|SLRR3B	protein-coding	1.13363	4.85719	0.0275312	0.549322		4	31	2	17	0	0	13	12	45	25.5	9	33	163	5	15	7	4	18		4.15902	4.01051	0.615328	3.88967	0	0	4.7611	3.46936	8.82241	10.2286	2.0554	3.52573	10.3866	3.11128	5.6652	2.13006
100068201	CASP10	caspase 10	-	protein-coding	843	CASP10	caspase 10	ALPS2|FLICE-2|FLICE2|MCH4	protein-coding	-0.360321	4.85569	0.0275551	0.549322		25	128.5	78	74	99	29	51	57	78	35	80.5	122	190.5	25	46	47	30.5	134.5		25.9939	16.6242	23.9978	16.9315	28.4981	14.2846	18.6782	16.4795	15.2922	14.0393	18.3844	13.0345	12.1389	15.5564	17.3733	14.3018
100051961	PRRX1	paired related homeobox 1	-	protein-coding	5396	PRRX1	paired related homeobox 1	AGOTC|PHOX1|PMX1|PRX-1|PRX1	protein-coding	-0.308724	4.85235	0.0276086	0.549322		97	950	367	385	689	180	259	230	497	198	439	889	1284	124	295	281	101	739		100.856	122.903	112.913	88.0896	198.335	88.6629	94.8558	66.4961	97.4387	79.4222	100.258	94.9809	81.8182	77.1597	111.416	85.5068
102151069	UBFD1	ubiquitin family domain containing 1	-	protein-coding	56061	UBFD1	ubiquitin family domain containing 1	UBPH	protein-coding	-0.235942	4.85174	0.0276182	0.549322		54	458	189	227	240	111	113	162	285	142	194	499	823	75	110.5	159.5	84	399		56.1467	59.252	58.1485	51.9386	69.0862	54.6755	41.385	46.8364	55.8753	56.9594	44.3052	53.3133	52.4426	46.6692	41.7336	48.535
100059013	PUS7	pseudouridine synthase 7	-	protein-coding	54517	PUS7	pseudouridine synthase 7	IDDABS	protein-coding	0.338703	4.84998	0.0276464	0.549322		29	356	123	228	59	86	126	170.5	269.5	136	248.5	533	925	64	97	182	68	401.5		30.1529	46.0561	37.8427	52.1674	16.9837	42.3612	46.1461	49.2939	52.8365	54.5526	56.7518	56.9458	58.9422	39.8244	36.635	55.3816
100061623	GPAT3	glycerol-3-phosphate acyltransferase 3	AGPAT9	protein-coding	84803	GPAT3	glycerol-3-phosphate acyltransferase 3	AGPAT 10|AGPAT10|AGPAT8|AGPAT9|HMFN0839|LPAAT-theta|MAG1	protein-coding	-0.475391	4.83827	0.0278348	0.552292		23	361	118.5	103	245	60	69	84.5	68	64	108.5	331.5	291.5	65	63	74	70	160.5		23.9143	46.703	36.4582	23.5668	70.5255	29.5543	25.2705	24.4301	13.3316	25.6718	24.7789	35.4175	18.5748	40.4466	23.7938	22.5178
100069669	NR2C2AP	nuclear receptor 2C2 associated protein	-	protein-coding	126382	NR2C2AP	nuclear receptor 2C2 associated protein	TRA16	protein-coding	-0.556392	4.83223	0.0279324	0.553452		3	28	11	22	11	6	10	7	13	8	13	25	34.5	1	5	11	3	17.5		3.11926	3.62239	3.38431	5.03369	3.16645	2.95543	3.66239	2.0238	2.5487	3.20898	2.96891	2.67101	2.19839	0.622256	1.8884	3.34724
111769809	LOC111769809	U5 spliceosomal RNA	-	snRNA	26831	RNU5A-1	RNA, U5A small nuclear 1	RNU5|RNU5A|RNU5C|U5A|U5B1	snRNA	1.20664	4.81695	0.0281812	0.555872		125.58	220.33	167.33	37.33	109.33	243.67	469.92	382.33	419.67	61.67	86.67	2394.42	5171.45	35.33	660.33	578.53	78.33	1137.33		130.572	28.5044	51.4814	8.54126	31.4717	120.025	172.103	110.537	82.2778	24.7372	19.7935	255.82	329.532	21.9843	249.393	176.044
100068235	C10H19orf54	chromosome 10 C19orf54 homolog	-	protein-coding	284325	C19orf54	chromosome 19 open reading frame 54	-	protein-coding	0.442998	4.81545	0.0282058	0.555872		8	69	38	44	25	15	39	44	95	33	56	127	183	15	15	19	21	102		8.31803	8.92661	11.6912	10.0674	7.19648	7.38858	14.2833	12.721	18.6251	13.237	12.7891	13.5687	11.661	9.33384	5.6652	5.7816
111773581	LOC111773581	uncharacterized LOC111773581	-	ncRNA	677765	SCARNA18	small Cajal body-specific RNA 18		ncRNA	0.539637	4.81544	0.0282059	0.555872		14	108	21	63	23	9	19	51	90	40	42	107	276	28	39	78	30	92		14.5566	13.9721	6.46095	14.4147	6.62076	4.43315	6.95854	14.7448	17.6448	16.0449	9.59185	11.4319	17.5871	17.4232	14.7295	23.735
100146358	PODNL1	podocan like 1	-	protein-coding	79883	PODNL1	podocan like 1	SLRR5B	protein-coding	0.695421	4.81205	0.0282613	0.555872		10	34	23	20	17	40	39	36	38	27	14	120	99	16	21	50	17	156		10.3975	4.39862	7.07628	4.57609	4.89361	19.7029	14.2833	10.4081	7.45004	10.8303	3.19728	12.8208	6.30841	9.95609	7.93128	15.2147
100054704	DCK	deoxycytidine kinase	-	protein-coding	1633	DCK	deoxycytidine kinase	-	protein-coding	-0.323413	4.81088	0.0282805	0.555872		23	171.5	66	101	65	47	36	77	69	41	87	129	325	29	54	66	23	118		23.9143	22.1872	20.3058	23.1092	18.7109	23.1509	13.1846	22.2617	13.5277	16.446	19.8688	13.7824	20.7094	18.0454	20.3947	20.0834
111772307	LOC111772307	zinc finger protein 711	-	protein-coding	7552	ZNF711	zinc finger protein 711	CMPX1|MRX65|MRX97|ZNF4|ZNF5|ZNF6|Zfp711|dJ75N13.1	protein-coding	-0.324594	4.8074	0.0283378	0.555872		23.5	222.93	96.45	120.33	126.78	46.58	55.75	128	118.62	47.58	110.33	208.17	340.17	38.58	99.25	64.03	38.67	143.17		24.4342	28.8407	29.6742	27.532	36.4948	22.944	20.4178	37.0065	23.2559	19.0854	25.1969	22.2409	21.6761	24.0066	37.4847	19.484
100069648	CHN2	chimerin 2	-	protein-coding	1124	CHN2	chimerin 2	ARHGAP3|BCH|CHN2-3|RHOGAP3	protein-coding	0.499354	4.80687	0.0283464	0.555872		11	87	27	57	25	18	18	40	100	21	40	128.5	306	29	30	50	22	153.5		11.4373	11.2553	8.30693	13.0418	7.19648	8.86629	6.5923	11.5645	19.6054	8.42357	9.1351	13.729	19.4987	18.0454	11.3304	15.2147
100055683	COLGALT2	collagen beta(1-O)galactosyltransferase 2	GLT25D2	protein-coding	23127	COLGALT2	collagen beta(1-O)galactosyltransferase 2	C1orf17|ColGalT 2|GLT25D2	protein-coding	0.64693	4.8047	0.0283822	0.555872		5	101	16	99	18	14	29	47	104	46	44	87	293	24	20	32	13	87		5.19877	13.0665	4.92263	22.6516	5.18147	6.896	10.6209	13.5883	20.3896	18.4516	10.0486	9.2951	18.6703	14.9341	7.5536	9.73743
111772651	LOC111772651	small nucleolar RNA SNORD55/SNORD39	-	snoRNA	26811	SNORD55	small nucleolar RNA, C/D box 55	RNU39|RNU55|SNORD39|U39|U55	snoRNA	1.70765	4.8018	0.02843	0.555872		90	35	76	14	89	115	1060	323	580	6	10	1970	1607	3	211	901	99	517		93.5779	4.52799	23.3825	3.20326	25.6195	56.6458	388.213	93.3837	113.711	2.40673	2.28377	210.475	102.4	1.86677	79.6905	274.169
100063203	ESF1	ESF1 nucleolar pre-rRNA processing protein homolog	-	protein-coding	51575	ESF1	ESF1 nucleolar pre-rRNA processing protein homolog	ABTAP|C20orf6|HDCMC28P|bA526K24.1	protein-coding	0.246146	4.79938	0.02847	0.555872		45	412	187	207	146	120	202	171	317.5	147	269	579.5	973.67	81	176	220	80	466		46.7889	53.3009	57.5332	47.3625	42.0275	59.1086	73.9802	49.4384	62.247	58.965	61.4335	61.9139	62.0435	50.4027	66.4717	66.9448
111773568	LOC111773568	uncharacterized LOC111773568	-	ncRNA						0.388119	4.7984	0.0284861	0.555872		7	93	39	56	45	25	49	44	74	53	46.5	145.33	324	15	34	61	21	138		7.27828	12.0315	11.9989	12.813	12.9537	12.3143	17.9457	12.721	14.508	21.2595	10.6195	15.5271	20.6457	9.33384	12.8411	18.562
111769828	LOC111769828	U6 spliceosomal RNA	-	snRNA	26827	RNU6-1	RNA, U6 small nuclear 1	RNU6|RNU6A|U6|U6-1	snRNA	1.42631	4.79579	0.0285293	0.555949		7.93	3.3	6.2	2	4.8	7.85	30.63	16.4	19.2	1.8	1	70.53	95.2	1.4	26.7	38.38	2	24.2		8.24525	0.426925	1.90752	0.457609	1.38172	3.86669	11.2179	4.74146	3.76423	0.72202	0.228377	7.53544	6.06627	0.871158	10.0841	11.6788
100070547	ARRDC2	arrestin domain containing 2	-	protein-coding	27106	ARRDC2	arrestin domain containing 2	CLONE24945|PP2703	protein-coding	0.479668	4.79316	0.0285729	0.556034		14	45	35	83	41	24	58	47	96	34	57	119	251	37	29	58	28	169		14.5566	5.8217	10.7682	18.9908	11.8022	11.8217	21.2418	13.5883	18.8212	13.6382	13.0175	12.714	15.994	23.0235	10.9527	17.6491
100061619	PHF1	PHD finger protein 1	-	protein-coding	5252	PHF1	PHD finger protein 1	MTF2L2|PCL1|PHF2|TDRD19C|hPHF1	protein-coding	0.400758	4.78164	0.0287647	0.558997		15	68	60	67	46	44	58	86	82	50	74	176	260	28	58	61	43	209		15.5963	8.79724	18.4599	15.3299	13.2415	21.6732	21.2418	24.8638	16.0764	20.0561	16.8999	18.8039	16.5675	17.4232	21.9054	18.562
100630393	LOC100630393	GTPase IMAP family member 5	-	protein-coding	55340	GIMAP5	GTPase, IMAP family member 5		protein-coding	-0.408298	4.77825	0.0288214	0.559334		56.17	239.17	142.42	202.75	138	64.92	73.58	102.83	139.08	42.5	85.83	253.75	563.5	80.67	104.83	79.58	60.42	385.1		58.403	30.9417	43.8175	46.3901	39.7246	31.9778	26.9478	29.7296	27.2671	17.0477	19.6016	27.1107	35.907	50.1974	39.5922	24.2158
111768958	LOC111768958	U4atac minor spliceosomal RNA	-	snRNA	100151683	RNU4ATAC	RNA, U4atac small nuclear (U12-dependent splicing)	MOPD1|RFMN|RNU4ATAC1|TALS|U4ATAC	snRNA	1.16189	4.77389	0.0288945	0.559984		7	18	16	2	12	6	43	30	33	0	8	102	196	2	21	54	5	47		7.27828	2.32868	4.92263	0.457609	3.45431	2.95543	15.7483	8.67341	6.46977	0	1.82702	10.8977	12.4894	1.24451	7.93128	16.4319
100057686	HMGCL	3-hydroxy-3-methylglutaryl-CoA lyase	-	protein-coding	3155	HMGCL	3-hydroxy-3-methylglutaryl-CoA lyase	HL	protein-coding	0.343792	4.76517	0.0290411	0.561524		8	80	37.5	43	33	14	38	42	65	32	38	102	194.5	23	32	40	19	113		8.31803	10.3497	11.5374	9.83858	9.49936	6.896	13.9171	12.1428	12.7435	12.8359	8.67834	10.8977	12.3938	14.3119	12.0858	12.1718
100033923	LITAF	lipopolysaccharide induced TNF factor	-	protein-coding	9516	LITAF	lipopolysaccharide induced TNF factor	PIG7|SIMPLE|TP53I7	protein-coding	-0.262408	4.76155	0.0291024	0.561524		41	244	173	184	171	82	95	129	155	92	161	398	528	65	105	107	59	273		42.6299	31.5666	53.2259	42.1	49.2239	40.3909	34.7927	37.2957	30.3883	36.9032	36.7688	42.5224	33.6448	40.4466	39.6564	32.5595
100050044	THBS2	thrombospondin 2	-	protein-coding	7058	THBS2	thrombospondin 2	TSP2	protein-coding	-0.627421	4.76077	0.0291155	0.561524		122.5	1421.5	403.5	290	3000.5	984.5	376.5	360	444.5	330	676.5	791	1339	211	308.5	672.5	97.5	758.5		127.37	183.901	124.142	66.3532	863.722	484.937	137.889	104.081	87.1459	132.37	154.497	84.5106	85.3228	131.296	116.514	204.638
100051653	HVCN1	hydrogen voltage gated channel 1	-	protein-coding	84329	HVCN1	hydrogen voltage gated channel 1	HV1|VSOP	protein-coding	0.385546	4.75977	0.0291325	0.561524		56	287	194	308.5	99	51.5	175	228	278	128	226	476	1035.5	76	165	212	103	613		58.2262	37.1295	59.6869	70.5861	28.4981	25.3674	64.0918	65.9179	54.5029	51.3436	51.6133	50.8559	65.9834	47.2914	62.3172	64.5105
100050247	NAPEPLD	N-acyl phosphatidylethanolamine phospholipase D	-	protein-coding	222236	NAPEPLD	N-acyl phosphatidylethanolamine phospholipase D	C7orf18|FMP30|NAPE-PLD	protein-coding	0.370951	4.75258	0.0292544	0.562942		69	736	182	359	254	105	253	274	661	298	295.5	961	2076.33	178	210	265	118	445		71.743	95.2172	55.9949	82.1407	73.1163	51.72	92.6584	79.2171	129.591	119.534	67.4855	102.673	132.306	110.762	79.3128	80.6381
100054716	GLUL	glutamate-ammonia ligase	-	protein-coding	2752	GLUL	glutamate-ammonia ligase	GLNS|GS|PIG43|PIG59	protein-coding	0.318394	4.75075	0.0292855	0.562942		135	1299	664.5	962	580	233.5	680	858.5	1073.5	419	1054	1283	4044.5	309	553	774	277	1636		140.367	168.053	204.443	220.11	166.958	115.016	249.042	248.204	210.464	168.07	240.71	137.076	257.721	192.277	208.857	235.524
111774090	LOC111774090	small nucleolar RNA U85	-	snoRNA	692148	SCARNA10	small Cajal body-specific RNA 10		ncRNA	0.438019	4.74527	0.0293789	0.563972		31	617	153	128	148	55	122.5	220	207	114	181	509	1029	46	191	245	62	447		32.2324	79.822	47.0726	29.2869	42.6032	27.0914	44.8642	63.605	40.5831	45.7279	41.3363	54.3817	65.5692	28.6238	72.1369	74.5522
100051431	REPIN1	replication initiator 1	-	protein-coding	29803	REPIN1	replication initiator 1	AP4|RIP60|ZNF464|Zfp464	protein-coding	-0.482726	4.73633	0.029532	0.565827		11	49.5	40	50	37	28	19	34	51	13	18.5	97	112	9	22	32	3	64		11.4373	6.40387	12.3066	11.4402	10.6508	13.792	6.95854	9.82986	9.99874	5.21459	4.22498	10.3635	7.13679	5.6003	8.30896	9.73743
100049835	TNC	tenascin C	-	protein-coding	3371	TNC	tenascin C	150-225|DFNA56|GMEM|GP|HXB|JI|TN|TN-C	protein-coding	-1.16735	4.73497	0.0295554	0.565827		6	13	9	3	57	29	9	3	7	1	14	13	40	6	5	8	19	11		6.23852	1.68183	2.76898	0.686413	16.408	14.2846	3.29615	0.867341	1.37238	0.401122	3.19728	1.38892	2.54885	3.73354	1.8884	2.43436
100050666	NR4A2	nuclear receptor subfamily 4 group A member 2	-	protein-coding	4929	NR4A2	nuclear receptor subfamily 4 group A member 2	HZF-3|NOT|NURR1|RNR1|TINUR	protein-coding	1.15349	4.73168	0.029612	0.566139		9	457	101	80	69	16	58	340	84	127	709	60	155	180	97	160	176	157		9.35779	59.1226	31.0741	18.3043	19.8623	7.88115	21.2418	98.2986	16.4685	50.9425	161.92	6.41041	9.8768	112.006	36.635	48.6871
100050838	TMTC2	transmembrane O-mannosyltransferase targeting cadherins 2	-	protein-coding	160335	TMTC2	transmembrane O-mannosyltransferase targeting cadherins 2	IBDBP1	protein-coding	-0.425273	4.72727	0.029688	0.566139		17	207	39	69	139	64	39	44	96	49	90	165.5	309.5	32	54	45	22	118		17.6758	26.7798	11.9989	15.7875	40.0124	31.5246	14.2833	12.721	18.8212	19.655	20.554	17.6821	19.7217	19.9122	20.3947	13.6933
100055509	TRPV6	transient receptor potential cation channel subfamily V member 6	-	protein-coding	55503	TRPV6	transient receptor potential cation channel subfamily V member 6	ABP/ZF|CAT1|CATL|ECAC2|HRPTTN|HSA277909|LP6728|ZFAB	protein-coding	1.19647	4.72706	0.0296916	0.566139		16	51	33	86	4	0	29	121	175.5	16	127.5	34	359	5	56	41	31	240.33		16.6361	6.59793	10.1529	19.6772	1.15144	0	10.6209	34.9827	34.4074	6.41796	29.1181	3.63257	22.8759	3.11128	21.1501	12.4761
100071340	RAD51	RAD51 recombinase	-	protein-coding	5888	RAD51	RAD51 recombinase	BRCC5|FANCR|HRAD51|HsRad51|HsT16930|MRMV2|RAD51A|RECA	protein-coding	-0.605116	4.7236	0.0297513	0.566515		5	51	9	28	14	18	7	8	36.5	7	18	37	70.5	4	3	19	6	25		5.19877	6.59793	2.76898	6.40652	4.03003	8.86629	2.56367	2.31291	7.15596	2.80786	4.11079	3.95309	4.49235	2.48902	1.13304	5.7816
111769810	LOC111769810	U6 spliceosomal RNA	-	snRNA	26827	RNU6-1	RNA, U6 small nuclear 1	RNU6|RNU6A|U6|U6-1	snRNA	1.03441	4.72098	0.0297967	0.566618		8.8	8.2	9.75	7.2	8.8	9.8	32.4	23.1	22.4	5.2	7.1	82.5	128.93	1.2	24.6	38.4	2.4	33.2		9.14984	1.06084	2.99973	1.64739	2.53316	4.8272	11.8661	6.67852	4.3916	2.08584	1.62148	8.81432	8.21559	0.746707	9.29093	11.6849
100054613	CSF2RB	colony stimulating factor 2 receptor subunit beta	-	protein-coding	1439	CSF2RB	colony stimulating factor 2 receptor subunit beta	CD131|CDw131|IL3RB|IL5RB|SMDP5|betaGMR	protein-coding	0.368113	4.71498	0.0299009	0.567836		48	288	259	248	424.5	103	165.5	221	368.5	223	413.5	692.5	1155	96	193.5	325	127	550.5		49.9082	37.2589	79.685	56.7435	122.196	50.7349	60.6125	63.8941	72.2458	89.4503	94.4341	73.9868	73.5981	59.7366	73.0811	98.8957
100049829	SYNDIG1	synapse differentiation inducing 1	-	protein-coding	79953	SYNDIG1	synapse differentiation inducing 1	C20orf39|DSPC2|IFITMD5|TMEM90B	protein-coding	0.536859	4.7095	0.0299963	0.568628		15	170	33	91	25	66	36	81	99	106	98	269	336	32	56	106	61	212		15.5963	21.9931	10.1529	20.8212	7.19648	32.5097	13.1846	23.4182	19.4093	42.519	22.381	28.74	21.4104	19.9122	21.1501	32.2552
100065654	SGSM1	small G protein signaling modulator 1	-	protein-coding	129049	SGSM1	small G protein signaling modulator 1	RUTBC2	protein-coding	0.439703	4.70758	0.0300299	0.568628		11	40	16	24	21	14	14	34	38	17	33	76	120	14	13	35	10	80		11.4373	5.17485	4.92263	5.4913	6.04505	6.896	5.12734	9.82986	7.45004	6.81908	7.53645	8.11986	7.64656	8.71158	4.90984	10.6503
100052542	BRD2	bromodomain containing 2	-	protein-coding	6046	BRD2	bromodomain containing 2	BRD2-IT1|D6S113E|FSH|FSRG1|NAT|O27.1.1|RING3|RNF3	protein-coding	0.224669	4.70534	0.0300691	0.568628		136	972.5	480	570	518	273	424	661	798	374	748	1426	1873	236	462	563	264	1301.5		141.407	125.813	147.679	130.418	149.111	134.472	155.285	191.104	156.451	150.02	170.826	152.354	119.35	146.852	174.488	171.318
100063042	FANCE	FA complementation group E	-	protein-coding	2178	FANCE	FA complementation group E	FACE|FAE	protein-coding	0.641014	4.70339	0.0301031	0.568628		3	18	9	6	7	4	10	12	20	8	16	20	46	7	4	13	6	36		3.11926	2.32868	2.76898	1.37283	2.01502	1.97029	3.66239	3.46936	3.92107	3.20898	3.65404	2.1368	2.93118	4.35579	1.51072	3.95583
111772643	LOC111772643	small nucleolar RNA SNORA73 family	-	snoRNA	26768	SNORA73B	small nucleolar RNA, H/ACA box 73B		snoRNA	0.844394	4.7007	0.0301503	0.56876		22.58	92.42	43.42	14.92	43.33	28.67	89.92	86	122.08	19.58	18.42	250.25	814.83	6.42	48	123.58	33.67	205.17		23.4776	11.9565	13.3588	3.41376	12.4729	14.122	32.9322	24.8638	23.9342	7.85397	4.20671	26.7368	51.922	3.99488	18.1286	37.6047
100061127	LOC100061127	HLA class II histocompatibility antigen, DO alpha chain	-	protein-coding	3111	HLA-DOA	major histocompatibility complex, class II, DO alpha		protein-coding	-0.442393	4.68968	0.0303444	0.571536		9	69	32	34	33	15	19	16	22	10	24	48	121	17	20	33	8	63		9.35779	8.92661	9.84525	7.77935	9.49936	7.38858	6.95854	4.62582	4.31318	4.01122	5.48106	5.12833	7.71028	10.5783	7.5536	10.0417
100066306	STARD8	StAR related lipid transfer domain containing 8	-	protein-coding	9754	STARD8	StAR related lipid transfer domain containing 8	ARHGAP38|DLC3|STARTGAP3	protein-coding	0.389943	4.68777	0.0303781	0.571536		64	400.67	197	255	143	44	166	265.5	260.5	184	250	838.5	691.67	126	127	309	122	541.5		66.5443	51.8352	60.6098	58.3451	41.1639	21.6732	60.7956	76.7597	51.072	73.8065	57.0944	89.5855	44.0741	78.4042	47.9654	94.027
100068373	DCTN5	dynactin subunit 5	-	protein-coding	84516	DCTN5	dynactin subunit 5	-	protein-coding	-0.258664	4.6851	0.0304254	0.571666		25	211	86	118	95	60	79	65	129	52	99	216.5	361	45	57	62	30	185		25.9939	27.2973	26.4591	26.9989	27.3466	29.5543	28.9329	18.7924	25.2909	20.8584	22.6094	23.1309	23.0034	28.0015	21.5278	18.8663
100059144	OCRL	OCRL inositol polyphosphate-5-phosphatase	-	protein-coding	4952	OCRL	OCRL inositol polyphosphate-5-phosphatase	Dent-2|INPP5F|LOCR|NPHL2|OCRL-1|OCRL1	protein-coding	-0.260085	4.67974	0.0305203	0.572407		36	290.5	109	183.5	134	72	87	102	180	84.5	167	331	439.5	48	57	85	48	248		37.4311	37.5823	33.5354	41.9856	38.5731	35.4652	31.8628	29.4896	35.2897	33.8948	38.139	35.3641	28.0055	29.8683	21.5278	25.865
100062273	KLF10	Kruppel like factor 10	-	protein-coding	7071	KLF10	Kruppel like factor 10	EGR-alpha|EGRA|TIEG|TIEG1	protein-coding	-0.334625	4.67506	0.0306036	0.572407		70	444	199	231	215	79	108	184	184	60	225	441	622	75	125	123	134	440.5		72.7828	57.4408	61.2252	52.8538	61.8898	38.9132	39.5538	53.1969	36.0739	24.0673	51.3849	47.1165	39.6347	46.6692	47.21	37.4282
100057461	NRIP2	nuclear receptor interacting protein 2	-	protein-coding	83714	NRIP2	nuclear receptor interacting protein 2	-	protein-coding	0.781826	4.67394	0.0306236	0.572407		2	34	8	14	6	2	11	30	19	16	25	73	44	0	8	18	8	20		2.07951	4.39862	2.46131	3.20326	1.72716	0.985144	4.02863	8.67341	3.72502	6.41796	5.70944	7.79934	2.80374	0	3.02144	5.4773
102149514	LOC102149514	serine protease 57-like	-	protein-coding	400668	PRSS57	serine protease 57	NSP4|PRSSL1|UNQ782	protein-coding	0.78551	4.67378	0.0306264	0.572407		4	16	5	13	5	23	13	21	11	10	13	40.5	49	10	10	20	4	69		4.15902	2.06994	1.53832	2.97446	1.4393	11.3292	4.7611	6.07139	2.15659	4.01122	2.96891	4.32703	3.12234	6.22256	3.7768	6.08589
100054137	LOC100054137	ral guanine nucleotide dissociation stimulator	-	protein-coding	5900	RALGDS	ral guanine nucleotide dissociation stimulator	RGDS|RGF|RalGEF	protein-coding	0.437307	4.67043	0.0306863	0.572771		12.83	94.83	20.5	51.83	40.5	23	32.5	57	96.08	52.33	40.83	145.78	213.58	20	32.33	58.73	11	152.28		13.34	12.2683	6.30712	11.8589	11.6583	11.3292	11.9028	16.4795	18.8368	20.9907	9.32465	15.5752	13.6096	12.4451	12.2104	17.8712
100061898	MARCHF5	membrane associated ring-CH-type finger 5	MARCH5	protein-coding	54708	MARCHF5	membrane associated ring-CH-type finger 5	MARCH-V|MARCH5|MITOL|RNF153	protein-coding	-0.229018	4.66401	0.0308011	0.572851		72	496	231	258	222	114	131	164	286	164	247	590	951	89	135	168	85	375		74.8623	64.1681	71.0704	59.0315	63.9048	56.1532	47.9773	47.4146	56.0713	65.784	56.4092	63.0357	60.599	55.3808	50.9868	51.1215
111769710	LOC111769710	small nucleolar RNA SNORD116	-	snoRNA	100033432	SNORD116-21	small nucleolar RNA, C/D box 116-21		snoRNA	1.37646	4.66018	0.03087	0.572851		5.33	5.5	8.5	2	2.33	9.5	21.2	13	55.17	3.5	3	83.5	552.83	0	5.67	24	3.83	49.17		5.54189	0.711541	2.61515	0.457609	0.670712	4.67943	7.76426	3.75848	10.8163	1.40393	0.685132	8.92116	35.227	0	2.14145	7.30307
100059014	CTTNBP2NL	CTTNBP2 N-terminal like	-	protein-coding	55917	CTTNBP2NL	CTTNBP2 N-terminal like	-	protein-coding	0.211042	4.65944	0.0308833	0.572851		100	896.5	367	465	360	211	337	463.5	600	277	575	1051	2294.5	223	339	355.5	221	890.5		103.975	115.981	112.913	106.394	103.629	103.933	123.422	134.004	117.632	111.111	131.317	112.289	146.209	138.763	128.034	108.177
100069901	CMIP	c-Maf inducing protein	-	protein-coding	80790	CMIP	c-Maf inducing protein	TCMIP	protein-coding	0.381425	4.65796	0.0309099	0.572851		187.5	723.5	589.5	815.17	482	139	496	851.5	985	540	723	2020.5	2800.5	260	349	730	429	1439.5		194.954	93.6	181.368	186.514	138.748	68.4675	181.654	246.18	193.113	216.606	165.117	215.871	178.452	161.787	131.81	222.135
111772054	LOC111772054	olfactory receptor 4P4-like	-	pseudo						2.09166	4.65758	0.0309168	0.572851		5	1	2	0	18	0	17	13	3	11	21	39	2	0	17	3	11	3		5.19877	0.129371	0.615328	0	5.18147	0	6.22606	3.75848	0.588161	4.41234	4.79593	4.16677	0.127443	0	6.42056	0.912884
111773705	LOC111773705	small nucleolar RNA SNORA58	-	snoRNA	677836	SNORA58	small nucleolar RNA, H/ACA box 58	ACA58|SNORA58B	snoRNA	1.1581	4.65667	0.0309332	0.572851		30	15	14	8	32	35	68	49	44	24	8	162	539	8	74	96	12	133		31.1926	1.94057	4.3073	1.83043	9.2115	17.24	24.9042	14.1666	8.62636	9.62693	1.82702	17.3081	34.3458	4.97805	27.9483	29.2123
100058289	BLZF1	basic leucine zipper nuclear factor 1	-	protein-coding	8548	BLZF1	basic leucine zipper nuclear factor 1	GOLGIN-45|JEM-1|JEM-1s|JEM1	protein-coding	0.310457	4.65148	0.0310267	0.573587		19	183	105	160	78	69	74	147	179	88	180	298	549	45	115	127	52	231		19.7553	23.6749	32.3047	36.6087	22.453	33.9875	27.1017	42.4997	35.0936	35.2988	41.1079	31.8384	34.983	28.0015	43.4332	38.6454
100064733	TDRD7	tudor domain containing 7	-	protein-coding	23424	TDRD7	tudor domain containing 7	CATC4|PCTAIRE2BP|TRAP	protein-coding	0.316443	4.64992	0.031055	0.573587		32	203.5	94	141	95	36	92.5	138	189.5	102.5	128	282.5	444.5	76	66.5	134.5	64	237		33.2721	26.327	28.9204	32.2614	27.3466	17.7326	33.8771	39.8977	37.1522	41.115	29.2323	30.1824	28.3241	47.2914	25.1157	40.9276
102150445	C31H6orf120	chromosome 31 C6orf120 homolog	-	protein-coding	387263	C6orf120	chromosome 6 open reading frame 120	-	protein-coding	-0.273746	4.64774	0.0310944	0.573587		44	343	99	186	133	80	68	89	173	80	182	310	635	48	93	111	50	247		45.7492	44.3743	30.4588	42.5576	38.2853	39.4057	24.9042	25.7311	33.9173	32.0898	41.5647	33.1205	40.463	29.8683	35.1242	33.7767
100053543	SVBP	small vasohibin binding protein	CCDC23	protein-coding	374969	SVBP	small vasohibin binding protein	CCDC23|NEDAHM	protein-coding	0.483448	4.64301	0.0311803	0.574117		6	95	40	29	19	17	57	41	66	24	43	165	167.5	12	41	41	23	71		6.23852	12.2903	12.3066	6.63532	5.46933	8.37372	20.8756	11.8537	12.9395	9.62693	9.82023	17.6286	10.6733	7.46707	15.4849	12.4761
100067044	EMX2	empty spiracles homeobox 2	-	protein-coding	2018	EMX2	empty spiracles homeobox 2	-	protein-coding	0.32574	4.63792	0.0312729	0.574117		37	299	154	176	114	160	185	149	270	133	225	476	711	63	116	200	86	545		38.4709	38.682	47.3803	40.2696	32.816	78.8115	67.7542	43.0779	52.9345	53.3493	51.3849	50.8559	45.3058	39.2021	43.8109	60.8589
100064696	TACC2	transforming acidic coiled-coil containing protein 2	-	protein-coding	10579	TACC2	transforming acidic coiled-coil containing protein 2	AZU-1|ECTACC	protein-coding	0.239605	4.63686	0.0312921	0.574117		31	263.5	99	146.5	116	86	113.4	159.67	206	66	181	389.67	637	57.5	100	130	75	306		32.2324	34.0893	30.4588	33.5198	33.3917	42.3612	41.5315	46.1628	40.3871	26.4741	41.3363	41.6324	40.5905	35.7797	37.768	39.5583
100050185	TMEM117	transmembrane protein 117	-	protein-coding	84216	TMEM117	transmembrane protein 117	-	protein-coding	0.358911	4.63207	0.0313798	0.574117		29	362	170	206	194	191	194	340	284.5	165	367.5	509	827	79	181	247	118	382		30.1529	46.8324	52.3029	47.1337	55.8447	94.0812	71.0503	98.2986	55.7773	66.1852	83.9287	54.3817	52.6975	49.1582	68.3601	75.1608
100033955	FGF2	fibroblast growth factor 2	-	protein-coding	2247	FGF2	fibroblast growth factor 2	BFGF|FGF-2|FGFB|HBGF-2	protein-coding	-0.487376	4.62864	0.0314424	0.574117		8	38	30	21	36	11	10	19	15	13	23	55	72	10	14	17	8	32		8.31803	4.9161	9.22993	4.80489	10.3629	5.41829	3.66239	5.49316	2.9408	5.21459	5.25268	5.87621	4.58793	6.22256	5.28752	5.17301
100053238	USP22	ubiquitin specific peptidase 22	-	protein-coding	23326	USP22	ubiquitin specific peptidase 22	USP3L	protein-coding	-0.223247	4.62766	0.0314605	0.574117		184.5	2061	711	1042.5	869.5	445	473.5	717	955	641	914	1869.5	3076	324	524	609	306	1536		191.835	266.634	218.749	238.528	250.294	219.194	173.414	207.294	187.231	257.119	208.737	199.738	196.007	201.611	197.904	185.315
111773014	LOC111773014	uncharacterized LOC111773014	-	ncRNA						0.510148	4.62752	0.031463	0.574117		5	41	14	25	23	15	14	28	26	11	37	82	123	16	19	33	26	106		5.19877	5.30422	4.3073	5.72011	6.62076	7.38858	5.12734	8.09518	5.0974	4.41234	8.44996	8.7609	7.83772	9.95609	7.17592	10.0417
100058495	MRGBP	MRG domain binding protein	-	protein-coding	55257	MRGBP	MRG domain binding protein	C20orf20|Eaf7|MRG15BP|URCC4	protein-coding	0.414913	4.62441	0.0315202	0.574117		6	43	19	26	15	13	29	17	35	19	34	82	94	12	19.5	26	12	63		6.23852	5.56296	5.84562	5.94891	4.31789	6.40343	10.6209	4.91493	6.86188	7.62132	7.76483	8.7609	5.9898	7.46707	7.36476	7.91166
100060494	SSBP3	single stranded DNA binding protein 3	-	protein-coding	23648	SSBP3	single stranded DNA binding protein 3	CSDP|SSDP|SSDP1	protein-coding	0.304089	4.62296	0.0315468	0.574117		48.5	301	163	201	157	123	203	226.5	306.17	107	210.5	585	842.5	77	114.5	232	105	579.5		50.4281	38.9407	50.1493	45.9897	45.1939	60.5863	74.3465	65.4842	60.0258	42.9201	48.0734	62.5015	53.6852	47.9137	43.2444	70.5963
100071441	GPR63	G protein-coupled receptor 63	-	protein-coding	81491	GPR63	G protein-coupled receptor 63	PSP24(beta)|PSP24B	protein-coding	0.362383	4.62245	0.0315562	0.574117		8	54	25	26	25	16	23	27	39	20	39	75	143	18	31	36	16	78		8.31803	6.98604	7.6916	5.94891	7.19648	7.88115	8.42349	7.80607	7.64609	8.02244	8.90672	8.01302	9.11215	11.2006	11.7081	10.9546
111775959	LOC111775959	cytochrome c oxidase subunit 8A, mitochondrial	-	protein-coding	1351	COX8A	cytochrome c oxidase subunit 8A		protein-coding	-0.286118	4.62176	0.0315689	0.574117		43	245	129	168	176	58	84	112	175	75	119	329	594	44	80	99	34	232		44.7094	31.6959	39.6887	38.4391	50.6632	28.5692	30.7641	32.3807	34.3094	30.0842	27.1769	35.1504	37.8505	27.3793	30.2144	30.1252
100065680	FOSB	FosB proto-oncogene, AP-1 transcription factor subunit	-	protein-coding	2354	FOSB	FosB proto-oncogene, AP-1 transcription factor subunit	AP-1|G0S3|GOS3|GOSB	protein-coding	2.44101	4.61703	0.0316561	0.574964		7	533.5	136	7	13	0	31	1409	59	5	749	3	28	393	255	581	228	16		7.27828	69.0195	41.8423	1.60163	3.74217	0	11.3534	407.361	11.5672	2.00561	171.055	0.320521	1.7842	244.547	96.3084	176.795
100064021	SYNPO2	synaptopodin 2	-	protein-coding	171024	SYNPO2	synaptopodin 2	-	protein-coding	0.324138	4.61286	0.0317331	0.575624		207	1624	1019	1090	633	325	1154	835	1266	671	1269	3537	4149	417	617	794	458	1672		215.229	210.099	313.51	249.397	182.215	160.086	422.639	241.41	248.204	269.153	289.811	377.894	264.38	259.481	233.029	241.61
100054678	TSC22D3	TSC22 domain family member 3	-	protein-coding	1831	TSC22D3	TSC22 domain family member 3	DIP|DSIPI|GILZ|TSC-22R	protein-coding	0.474865	4.60606	0.0318592	0.576973		174	1316.42	356.33	915.83	224.5	90.33	558.33	653.17	1189.92	330.83	827.5	1157.17	3913.58	375.5	433	564.57	284.5	1524		180.917	170.307	109.63	209.546	64.6244	44.494	204.482	188.84	233.288	132.703	188.982	123.632	249.378	233.657	163.535	171.796
100056844	DHTKD1	dehydrogenase E1 and transketolase domain containing 1	-	protein-coding	55526	DHTKD1	dehydrogenase E1 and transketolase domain containing 1	AMOXAD|CMT2Q	protein-coding	0.338996	4.60446	0.0318889	0.576973		20	195	107	131	74	99.5	121	127	159	80	187	210	531.5	61	97.5	130	50	257		20.7951	25.2274	32.9201	29.9734	21.3016	49.0109	44.3149	36.7174	31.1725	32.0898	42.7066	22.4364	33.8679	37.9576	36.8238	39.5583
100033857	ADM	adrenomedullin	AMPP	protein-coding	133	ADM	adrenomedullin	AM|PAMP	protein-coding	0.525755	4.59997	0.0319725	0.577248		49	469	140	271	59	17	200	388	223	121	369	516	840	117	168	222	110	409		50.9479	60.6751	43.073	62.006	16.9837	8.37372	73.2477	112.176	43.72	48.5358	84.2713	55.1296	53.5259	72.8039	63.4502	67.5534
100059448	TOX4	TOX high mobility group box family member 4	-	protein-coding	9878	TOX4	TOX high mobility group box family member 4	C14orf92|KIAA0737|LCP1|MIG7	protein-coding	0.256263	4.59919	0.0319871	0.577248		24	190	86	106	100	51	83	119	173	72	120	270	459.5	52	79	125	53	199		24.9541	24.5805	26.4591	24.2533	28.7859	25.1212	30.3978	34.4045	33.9173	28.8808	27.4053	28.8469	29.2799	32.3573	29.8367	38.0368
111776144	LOC111776144	small nucleolar RNA SNORD22	-	snoRNA	9304	SNORD22	small nucleolar RNA, C/D box 22	RNU22|U22	snoRNA	1.25244	4.59709	0.0320263	0.577248		12	22	13	3.5	11	25.5	64.5	48.5	46	6.5	4.5	124.5	222.5	4.5	69.5	133	6	76		12.477	2.84617	3.99963	0.800815	3.16645	12.5606	23.6224	14.022	9.01847	2.60729	1.0277	13.3016	14.178	2.80015	26.2488	40.4712
100068118	FAM221A	family with sequence similarity 221 member A	-	protein-coding	340277	FAM221A	family with sequence similarity 221 member A	C7orf46	protein-coding	0.82514	4.59429	0.0320787	0.577457		3	12	5	15	4	3	9	17	22	5	10	16	96	15	6	12	5	20		3.11926	1.55245	1.53832	3.43206	1.15144	1.47772	3.29615	4.91493	4.31318	2.00561	2.28377	1.70944	6.11725	9.33384	2.26608	3.65154
100054458	LOC100054458	GTPase IMAP family member 2-like	-	protein-coding	26157	GIMAP2	GTPase, IMAP family member 2		protein-coding	-0.728455	4.58994	0.0321601	0.577579		12.5	11.5	22	26	17.5	7.5	5	9.5	18.5	8	15.5	19	70	9.5	4.5	7	2	34		12.9969	1.48777	6.76861	5.94891	5.03754	3.69429	1.83119	2.74658	3.62699	3.20898	3.53985	2.02996	4.46049	5.91143	1.69956	2.13006
111769189	LOC111769189	uncharacterized LOC111769189	-	ncRNA						-1.70861	4.58958	0.032167	0.577579		12.5	1	16.33	3	13.5	13	1	34.33	2	8.5	16	3	2	0	20.5	1.5	0	5.5		12.9969	0.129371	5.02416	0.686413	3.8861	6.40343	0.366239	9.92527	0.392107	3.40954	3.65404	0.320521	0.127443	0	7.74244	0.456442
100058327	SEMA3D	semaphorin 3D	-	protein-coding	223117	SEMA3D	semaphorin 3D	Sema-Z2|coll-2	protein-coding	-0.544001	4.5817	0.0323152	0.579506		82	1207	196	270	388	161	115	105	417	190.5	338	439.5	1259.5	107	307	112	26	494		85.2598	156.151	60.3022	61.7772	111.689	79.3041	42.1175	30.3569	81.7544	76.4138	77.1916	46.9563	80.257	66.5814	115.948	34.081
100630777	KIAA0040	KIAA0040 ortholog	-	protein-coding	9674	KIAA0040	KIAA0040	-	protein-coding	-0.275692	4.57063	0.0325246	0.580379		32	280	111	162	139	85	60	106	145	69	163	241	554	63	94	85	39	267		33.2721	36.2239	34.1507	37.0663	40.0124	41.8686	21.9743	30.646	28.4278	27.6774	37.2255	25.7485	35.3016	39.2021	35.5019	25.865
100067278	LACTB	lactamase beta	-	protein-coding	114294	LACTB	lactamase beta	G24|MRPL56	protein-coding	0.32446	4.56901	0.0325553	0.580379		21	201	49	87	81	31	54	69	119.75	75	115	222	501	50	64	74	41	216.5		21.8348	26.0036	15.0755	19.906	23.3166	15.2697	19.7769	19.9488	23.4774	30.0842	26.2634	23.7185	31.9244	31.1128	24.1715	22.5178
100629755	GCSH	glycine cleavage system protein H	-	protein-coding	2653	GCSH	glycine cleavage system protein H	GCE|NKH	protein-coding	0.417499	4.56675	0.0325984	0.580379		38.5	678	123.5	128	102.5	68	170	121	212	161	186	729	750.5	69	182.5	132	61	303		40.0305	87.7137	37.9965	29.2869	29.5056	33.4949	62.2606	34.9827	41.5634	64.5807	42.4782	77.8865	47.8228	42.9357	68.9266	40.1669
111772921	LOC111772921	uncharacterized LOC111772921	-	ncRNA						-0.33181	4.56619	0.032609	0.580379		12	168	60	73	58	50	29	38	64	45	72	129	229.5	30	43	44.5	35	131		12.477	21.7344	18.4599	16.7027	16.6958	24.6286	10.6209	10.9863	12.5474	18.0505	16.4432	13.7824	14.624	18.6677	16.2402	13.5411
100057836	KIF1A	kinesin family member 1A	-	protein-coding	547	KIF1A	kinesin family member 1A	ATSV|C2orf20|HSN2C|MRD9|NESCAVS|SPG30|UNC104	protein-coding	1.36881	4.56578	0.0326168	0.580379		1	7	1	6	0	13	3	9	10	45	34	6	20	5	5	14	3	9		1.03975	0.905598	0.307664	1.37283	0	6.40343	1.09872	2.60202	1.96054	18.0505	7.76483	0.641041	1.27443	3.11128	1.8884	4.26012
100072687	HK1	hexokinase 1	-	protein-coding	3098	HK1	hexokinase 1	HK|HK1-ta|HK1-tb|HK1-tc|HKD|HKI|HMSNR|HXK1|NEDVIBA|RP79|hexokinase	protein-coding	-0.244939	4.56531	0.0326258	0.580379		47	270	144	181.5	180	82	101.5	142	179	75	174	383	472.17	57	96	119	62	274		48.8684	34.9302	44.3036	41.528	51.8147	40.3909	37.1732	41.0541	35.0936	30.0842	39.7377	40.9198	30.0873	35.4686	36.2573	36.2111
100072837	ADI1	acireductone dioxygenase 1	-	protein-coding	55256	ADI1	acireductone dioxygenase 1	APL1|ARD|Fe-ARD|HMFT1638|MTCBP1|Ni-ARD|SIPL|mtnD	protein-coding	-0.290266	4.56248	0.0326797	0.580379		28	298	93	159	120	80	62	65	162	78	92	287	451	60	66	104	48	242		29.1131	38.5526	28.6128	36.3799	34.5431	39.4057	22.7068	18.7924	31.7607	31.2875	21.0107	30.6631	28.7383	37.3354	24.9269	31.6466
100059244	DDHD2	DDHD domain containing 2	-	protein-coding	23259	DDHD2	DDHD domain containing 2	SAMWD1|SPG54|iPLA(1)gamma	protein-coding	-0.240144	4.55925	0.0327414	0.580379		111	1150.5	372	497	300	191	253	312.5	460.5	225	373	995	1439	158	299	279	136	663		115.413	148.842	114.451	113.716	86.3578	94.0812	92.6584	90.348	90.2827	90.2525	85.1848	106.306	91.695	98.3164	112.926	84.8982
100069613	CREBBP	CREB binding protein	-	protein-coding	1387	CREBBP	CREB binding protein	CBP|KAT3A|MKHK1|RSTS|RSTS1	protein-coding	0.240257	4.55786	0.032768	0.580379		196	1350.5	696.5	860.5	733	490	741.5	917.5	1267	577	935	1966	3231	373	618	904	452	2026		203.792	174.716	214.288	196.886	211.001	241.36	271.566	265.262	248.4	231.448	213.533	210.048	205.884	232.101	233.406	275.082
100060215	CEP19	centrosomal protein 19	-	protein-coding	84984	CEP19	centrosomal protein 19	C3orf34|MOSPGF	protein-coding	0.358474	4.55613	0.0328011	0.580379		10	110	39	64	27	24	42	46	99	33	77	138	267	31	51	51	19	92		10.3975	14.2308	11.9989	14.6435	7.7722	11.8217	15.382	13.2992	19.4093	13.237	17.5851	14.7439	17.0136	19.2899	19.2617	15.519
100051101	MIA2	MIA SH3 domain ER export factor 2	CTAGE5	protein-coding	4253	MIA2	MIA SH3 domain ER export factor 2	CTAGE5|MEA6|MGEA|MGEA11|MGEA6|TALI	protein-coding	0.293863	4.55543	0.0328146	0.580379		62.5	372.5	150	254	121	76	143	190	321	159	178	559	1050.5	116	154	208	79	381.5		64.9846	48.1908	46.1496	58.1163	34.831	37.4355	52.3721	54.9316	62.9332	63.7784	40.6512	59.7237	66.9392	72.1817	58.1627	63.2933
111769808	LOC111769808	U5 spliceosomal RNA	-	snRNA	26831	RNU5A-1	RNA, U5A small nuclear 1	RNU5|RNU5A|RNU5C|U5A|U5B1	snRNA	1.35745	4.5404	0.0331038	0.582859		20.83	15.5	18	10	27	20.83	55.5	177	42	5.5	6.5	241.4	355.53	2	181	129.9	12	95.5		21.6581	2.00525	5.53796	2.28804	7.7722	10.2603	20.3262	51.1731	8.23425	2.20617	1.48445	25.7912	22.6548	1.24451	68.3601	39.5279
111769753	LOC111769753	U1 spliceosomal RNA	-	snRNA	26871	RNU1-1	RNA, U1 small nuclear 1	HSD1|HU1-1|RNU1|RNU1A|RNU1A3|RNU1G4|Rnu1a1|U1|U1A1	snRNA	1.15373	4.53066	0.0332927	0.582859		98.33	277.76	117.77	39.33	120.77	78.27	487.23	247.66	294.13	35.65	44.4	1048.76	2948.2	25.32	637.05	457.01	37.07	601.68		102.239	35.9341	36.2336	8.99887	34.7648	38.5536	178.442	71.6019	57.6653	14.3	10.14	112.05	187.863	15.7555	240.601	139.066
100053464	NEGR1	neuronal growth regulator 1	-	protein-coding	257194	NEGR1	neuronal growth regulator 1	DMML2433|IGLON4|KILON|Ntra	protein-coding	0.353318	4.53029	0.0332999	0.582859		109	726	269	448	142	176	325	432	518	343	516	1131	1277	180	156	382	270	920		113.333	93.9235	82.7617	102.504	40.876	86.6926	119.028	124.897	101.556	137.585	117.843	120.836	81.3721	112.006	58.9181	116.241
111767399	LOC111767399	TRIO and F-actin-binding protein-like	-	protein-coding	11078	TRIOBP	TRIO and F-actin binding protein		protein-coding	0.324837	4.52566	0.0333902	0.582859		36.17	157.07	98.42	97.53	58.78	35.28	83.4	101.05	110.23	69.07	114.53	271.45	357.03	39.33	66.3	96.62	48.67	259.28		37.6079	20.3203	30.2803	22.3153	16.9204	17.3779	30.5443	29.2149	21.611	27.7055	26.1561	29.0018	22.7504	24.4733	25.0402	29.4009
100052092	EDEM3	ER degradation enhancing alpha-mannosidase like protein 3	-	protein-coding	80267	EDEM3	ER degradation enhancing alpha-mannosidase like protein 3	C1orf22	protein-coding	-0.27616	4.52219	0.033458	0.582859		112	871.83	279	476.5	487	161	181	324.5	424	236	384	733	1551	151	329.5	285	106	684.33		116.452	112.79	85.8383	109.025	140.187	79.3041	66.2892	93.8174	83.1268	94.6649	87.6969	78.3139	98.8317	93.9606	124.446	86.724
100072397	RPS6KA6	ribosomal protein S6 kinase A6	-	protein-coding	27330	RPS6KA6	ribosomal protein S6 kinase A6	PP90RSK4|RSK-4|RSK4|S6K-alpha-6|p90RSK6	protein-coding	0.528808	4.5216	0.0334694	0.582859		9	84	21	72	18	37	30	42	87	42	70	68	306	27	33	71	25	113		9.35779	10.8672	6.46095	16.4739	5.18147	18.2252	10.9872	12.1428	17.0567	16.8471	15.9864	7.26513	19.4987	16.8009	12.4634	21.6049
100054047	KLF4	Kruppel like factor 4	-	protein-coding	9314	KLF4	Kruppel like factor 4	EZF|GKLF	protein-coding	0.924538	4.5204	0.0334931	0.582859		98	1338	308	204	151	120	200	1487	392	148	1281	496	704	562	533	780	393	402		101.896	173.099	94.7606	46.6761	43.4668	59.1086	73.2477	429.912	76.853	59.3661	292.551	52.9927	44.8598	349.708	201.303	237.35
100059229	LSR	lipolysis stimulated lipoprotein receptor	-	protein-coding	51599	LSR	lipolysis stimulated lipoprotein receptor	ILDR3|LISCH7	protein-coding	0.534173	4.51968	0.033507	0.582859		11	45	8	21	16	12	18	23	42	8	25	40	129	15	22	34	12	73		11.4373	5.8217	2.46131	4.80489	4.60575	5.91086	6.5923	6.64961	8.23425	3.20898	5.70944	4.27361	8.22005	9.33384	8.30896	10.346
102149611	LOC102149611	uncharacterized LOC102149611	-	ncRNA						0.548099	4.51941	0.0335123	0.582859		6	35	21	15	20	24	17	33	36.33	18	36	61	115	12	11	34	25	107		6.23852	4.52799	6.46095	3.43206	5.75719	11.8217	6.22606	9.54075	7.12263	7.2202	8.22159	6.51725	7.32795	7.46707	4.15448	10.346
100070149	KIAA1522	KIAA1522	-	protein-coding	57648	KIAA1522	KIAA1522	-	protein-coding	0.385391	4.51859	0.0335284	0.582859		23	142	29	50	67	32	65	88	108	47	74	209	296	23	36	82	42	174		23.9143	18.3707	8.92226	11.4402	19.2866	15.7623	23.8055	25.442	21.1738	18.8527	16.8999	22.3296	18.8615	14.3119	13.5965	24.9522
111774393	LOC111774393	uncharacterized LOC111774393	-	ncRNA						1.02057	4.51852	0.0335299	0.582859		0	23	5	11	0	2	8	4	20	15	10	46	60	1	1	8	8	31		0	2.97554	1.53832	2.51685	0	0.985144	2.92991	1.15645	3.92107	6.01683	2.28377	4.91465	3.82328	0.622256	0.37768	2.43436
100051382	PPP1R15A	protein phosphatase 1 regulatory subunit 15A	-	protein-coding	23645	PPP1R15A	protein phosphatase 1 regulatory subunit 15A	GADD34	protein-coding	0.564373	4.51835	0.0335331	0.582859		25	242	100	89	114	53	97	409	140.5	83	279	178	279	91	109	224	86	194		25.9939	31.3078	30.7664	20.3636	32.816	26.1063	35.5252	118.247	27.5455	33.2931	63.7173	19.0176	17.7782	56.6253	41.1671	68.162
100147416	CCDC102A	coiled-coil domain containing 102A	-	protein-coding	92922	CCDC102A	coiled-coil domain containing 102A	-	protein-coding	0.475254	4.51718	0.0335562	0.582859		6	45	11	14	23	7	18	24	33	14	22	79	88	6	15	26	11	66.5		6.23852	5.8217	3.38431	3.20326	6.62076	3.448	6.5923	6.93873	6.46977	5.61571	5.0243	8.44038	5.60747	3.73354	5.6652	7.91166
102150254	LOC102150254	uncharacterized LOC102150254	-	ncRNA						0.374673	4.51539	0.0335913	0.582859		16	124	40	88.5	42	19	36	70	86	55	69	151	363	37.5	54	44.5	26	165		16.6361	16.042	12.3066	20.2492	12.0901	9.35886	13.1846	20.238	16.8606	22.0617	15.758	16.1329	23.1308	23.3346	20.3947	13.5411
100071636	RPS14	ribosomal protein S14	-	protein-coding	6208	RPS14	ribosomal protein S14	EMTB|S14	protein-coding	-0.279116	4.51167	0.0336644	0.582859		159	1108	638	848.33	931	335	492	520	765	392	749.5	1321	2942.5	163	407	457	187	1039		165.321	143.343	196.29	194.102	267.997	165.012	180.189	150.339	149.981	157.24	171.169	141.136	187.5	101.428	153.716	139.063
102149881	LOC102149881	uncharacterized LOC102149881	-	ncRNA						0.331205	4.51067	0.033684	0.582859		13	127	51	68.5	63	66	38.5	77	105.5	50	106	184	348.5	31	53	81	53.5	163		13.5168	16.4301	15.6909	15.6731	18.1351	32.5097	14.1002	22.2617	20.6837	20.0561	24.208	19.6586	22.2069	19.2899	20.017	24.6479
100071403	CBL	Cbl proto-oncogene	-	protein-coding	867	CBL	Cbl proto-oncogene	C-CBL|CBL2|FRA11B|NSLL|RNF55	protein-coding	-0.253294	4.5106	0.0336855	0.582859		125	698	392	462	437	156	200	313	414	198	505	778.5	1411	160	240	321	167	740		129.969	90.3011	120.604	105.708	125.795	76.8412	73.2477	90.4926	81.1662	79.4222	115.331	83.1751	89.9108	99.5609	90.6432	97.6786
100146672	TNS2	tensin 2	TENC1	protein-coding	23371	TNS2	tensin 2	C1-TEN|C1TEN|TENC1	protein-coding	0.341816	4.50826	0.0337316	0.582859		59	331	211.5	281	232	109	225	312.5	311.5	132	258.5	750.5	896.5	131.5	147.5	275	165.5	964		61.3455	42.8219	65.071	64.294	66.7834	53.6903	82.4037	90.348	61.0707	52.9481	59.0356	80.1836	57.1262	81.8266	55.7078	83.681
100055430	IER3	immediate early response 3	-	protein-coding	8870	IER3	immediate early response 3	DIF-2|DIF2|GLY96|IEX-1|IEX-1L|IEX1|PRG1	protein-coding	0.601397	4.50801	0.0337365	0.582859		10	105	80	94	69	58	65	235	107	29	183	154	281	50	77	188	87	249		10.3975	13.584	24.6131	21.5076	19.8623	28.5692	23.8055	67.9417	20.9777	11.6325	41.7931	16.4534	17.9057	31.1128	29.0814	57.2074
100053330	TMEM11	transmembrane protein 11	-	protein-coding	8834	TMEM11	transmembrane protein 11	C17orf35|PM1|PMI	protein-coding	0.445974	4.50052	0.0338845	0.584268		4	27	25	22	16	11	19	24	42	19	25	72	91	12	14	19	8	46		4.15902	3.49302	7.6916	5.03369	4.60575	5.41829	6.95854	6.93873	8.23425	7.62132	5.70944	7.6925	5.79864	7.46707	5.28752	5.7816
100063948	USP54	ubiquitin specific peptidase 54	-	protein-coding	159195	USP54	ubiquitin specific peptidase 54	C10orf29|bA137L10.3|bA137L10.4	protein-coding	0.299394	4.49904	0.0339139	0.584268		136	944	615.33	772	445.5	221	513.5	713.5	669.5	504	844	1143.5	2619.67	273	394	570.5	367	1398		141.407	122.126	189.315	176.637	128.241	108.858	188.064	206.283	131.258	202.166	192.751	122.172	166.929	169.876	148.806	173.6
100067755	EGFR	epidermal growth factor receptor	-	protein-coding	1956	EGFR	epidermal growth factor receptor	ERBB|ERBB1|HER1|NISBD2|PIG61|mENA	protein-coding	0.265423	4.49622	0.0339698	0.584268		86	615.5	262.5	392	254.5	136	287	439	578.5	189	422.5	687	1425	152	303	249	170	678.5		89.4188	79.628	80.7618	89.6913	73.2602	66.9898	105.111	126.921	113.417	75.8121	96.4895	73.3992	90.8029	94.5829	114.437	75.7694
100073252	ZCCHC9	zinc finger CCHC-type containing 9	-	protein-coding	84240	ZCCHC9	zinc finger CCHC-type containing 9	PPP1R41	protein-coding	0.378589	4.49556	0.033983	0.584268		12	134	56	101	48	19	71	60	115.5	45	81	203	463	18	54	68	28	159		12.477	17.3357	17.2292	23.1092	13.8172	9.35886	26.0029	17.3468	22.6442	18.0505	18.4986	21.6886	29.503	11.2006	20.3947	20.692
100314851	MIR632	microRNA mir-632	eca-mir-632	ncRNA	693217	MIR632	microRNA 632	MIRN632|hsa-mir-632	ncRNA	-0.383416	4.49147	0.0340644	0.584651		5	69	29	31	29	18	26	21	24	20	23	50	86	14	20	20	12	49		5.19877	8.92661	8.92226	7.09293	8.34792	8.86629	9.52221	6.07139	4.70529	8.02244	5.25268	5.34201	5.48003	8.71158	7.5536	6.08589
100052577	SHROOM2	shroom family member 2	-	protein-coding	357	SHROOM2	shroom family member 2	APXL|HSAPXL	protein-coding	0.396625	4.48711	0.0341514	0.584651		20	112	45	81	90	47	81	127	100	54	85	227	288	46	63	100	74	173		20.7951	14.4896	13.8449	18.5331	25.9073	23.1509	29.6653	36.7174	19.6054	21.6606	19.4121	24.2527	18.3517	28.6238	23.7938	30.4295
111770073	LOC111770073	small nucleolar RNA SNORA71	-	snoRNA	677840	SNORA71D	small nucleolar RNA, H/ACA box 71D		snoRNA	0.760744	4.48651	0.0341634	0.584651		21	76	46	11	43	30	73	100	112	34	29	238	911	8	58	102	16	166.5		21.8348	9.83221	14.1526	2.51685	12.378	14.7772	26.7354	28.9114	21.958	13.6382	6.62294	25.428	58.0501	4.97805	21.9054	31.038
111772326	LOC111772326	hedgehog-interacting protein-like	-	protein-coding						1.04747	4.48349	0.0342237	0.584651		1.83	25.58	1.33	5.75	0.83	2.42	6.92	7.83	8.83	11.5	7.08	49.67	16	4.42	6.83	11.92	3.33	12.92		1.90275	3.30931	0.409193	1.31562	0.238923	1.19202	2.53437	2.26376	1.73115	4.61291	1.61691	5.30675	1.01954	2.75037	2.57955	3.62719
100146983	SLC27A3	solute carrier family 27 member 3	-	protein-coding	11000	SLC27A3	solute carrier family 27 member 3	ACSVL3|FATP3|VLCS-3	protein-coding	0.67294	4.48055	0.0342828	0.584651		6	17	10	8	6	3	16	16	19	7	9	35	38	6	5	11	8	39		6.23852	2.19931	3.07664	1.83043	1.72716	1.47772	5.85982	4.62582	3.72502	2.80786	2.0554	3.73941	2.42141	3.73354	1.8884	3.34724
111769140	LOC111769140	small nucleolar RNA SNORD66	-	snoRNA	692107	SNORD66	small nucleolar RNA, C/D box 66	HBII-142	snoRNA	1.53113	4.48035	0.0342867	0.584651		6	4.5	3.5	2.5	8	12	62	19	48	0	1	105.5	168.5	0	29	52.5	4.5	35.5		6.23852	0.58217	1.07682	0.572011	2.30287	5.91086	22.7068	5.49316	9.41058	0	0.228377	11.2716	10.737	0	10.9527	15.9755
111774486	LOC111774486	U6 spliceosomal RNA	-	snRNA	26827	RNU6-1	RNA, U6 small nuclear 1	RNU6|RNU6A|U6|U6-1	snRNA	1.35126	4.47995	0.0342946	0.584651		5.33	8	3.6	1	5.8	8.4	29.83	15.8	17.3	1.2	1	76.13	99.85	1	24.1	34.58	2.4	20.6		5.54189	1.03497	1.10759	0.228804	1.66958	4.1376	10.9249	4.568	3.39173	0.481347	0.228377	8.13375	6.36257	0.622256	9.10209	10.5225
100630744	RPS21	ribosomal protein S21	-	protein-coding	6227	RPS21	ribosomal protein S21	HLDF|S21	protein-coding	-0.301151	4.47429	0.0344085	0.584651		85	508.5	352.83	373	463.5	195	199	256.5	386.5	232	361	619	1650	111	179.5	280	74.5	611.5		88.3791	65.7852	108.553	85.344	133.423	96.0515	72.8815	74.1576	75.7747	93.0604	82.4442	66.1341	105.14	69.0704	67.7936	85.2025
100065392	LOC100065392	S-methyl-5'-thioadenosine phosphorylase	-	protein-coding	4507	MTAP	methylthioadenosine phosphorylase		protein-coding	-0.290991	4.47249	0.0344447	0.584651		76	691.83	278.33	305	277.33	167.33	179.33	185.67	346.33	107	259.33	504.67	1195.5	135.5	272.67	199	94.83	693.5		79.0213	89.5029	85.6322	69.7853	79.832	82.422	65.6776	53.6797	67.8993	42.9201	59.2251	53.9191	76.1788	84.3157	102.982	60.5546
102149211	LAIR1	leukocyte associated immunoglobulin like receptor 1	-	protein-coding	3903	LAIR1	leukocyte associated immunoglobulin like receptor 1	CD305|LAIR-1	protein-coding	0.499727	4.46402	0.034616	0.584651		7.5	44.5	22	40.25	28.5	7.5	32	27.5	44.5	17	21.5	120	228.25	14	16	33	16.5	97		7.79816	5.75702	6.76861	9.20937	8.20399	3.69429	11.7196	7.95062	8.72439	6.81908	4.91011	12.8208	14.5444	8.71158	6.04288	10.0417
100060503	UST	uronyl 2-sulfotransferase	-	protein-coding	10090	UST	uronyl 2-sulfotransferase	2OST	protein-coding	-0.277722	4.461	0.0346771	0.584651		19	185	90	136	125	68	75	77	152	61	85	230	380	34	64	64	38	197		19.7553	23.9337	27.6898	31.1174	35.9824	33.4949	27.4679	22.2617	29.8002	24.4685	19.4121	24.5732	24.2141	21.1567	24.1715	19.4749
102149449	LOC102149449	translation initiation factor IF-2	-	protein-coding	100129098	LOC100129098	translation initiation factor IF-2	-	protein-coding	0.800738	4.45888	0.0347202	0.584651		1	10	6.5	15.5	2.5	10.5	4	10.5	15	14	17.5	25.5	77.5	2.5	9.5	6.5	7.5	37		1.03975	1.29371	1.99982	3.54647	0.719648	5.172	1.46495	3.03569	2.9408	5.61571	3.9966	2.72443	4.9384	1.55564	3.58796	1.97791
100061752	IFT57	intraflagellar transport 57	-	protein-coding	55081	IFT57	intraflagellar transport 57	ESRRBL1|HIPPI|MHS4R2|OFD18	protein-coding	0.369829	4.45772	0.0347439	0.584651		7	143	40	87	43	30.5	55	94	104	43	76.5	155	357.5	16	54	80	31	126		7.27828	18.5001	12.3066	19.906	12.378	15.0234	20.1431	27.1767	20.3896	17.2483	17.4709	16.5602	22.7804	9.95609	20.3947	24.3436
100052815	PFDN6	prefoldin subunit 6	-	protein-coding	10471	PFDN6	prefoldin subunit 6	H2-KE2|HKE2|KE-2|PFD6	protein-coding	0.471448	4.45665	0.0347655	0.584651		2	36	30	33	14	13	29	20	43	17	28	93	135.5	11	13	34	10	66		2.07951	4.65736	9.22993	7.55054	4.03003	6.40343	10.6209	5.78227	8.43031	6.81908	6.39457	9.93614	8.63424	6.84481	4.90984	10.346
100071603	TCEA3	transcription elongation factor A3	-	protein-coding	6920	TCEA3	transcription elongation factor A3	TFIIS|TFIIS.H	protein-coding	0.373858	4.45459	0.0348076	0.584651		15	110.5	37	53.5	25.5	25	53	52	93	29	37	151	297.5	23	43	48	26	119		15.5963	14.2955	11.3836	12.241	7.34041	12.3143	19.4107	15.0339	18.233	11.6325	8.44996	16.1329	18.9571	14.3119	16.2402	14.6061
100033875	EDNRB	endothelin receptor type B	-	protein-coding	1910	EDNRB	endothelin receptor type B	ABCDS|ET-B|ET-BR|ETB|ETB1|ETBR|ETRB|HSCR|HSCR2|WS4A	protein-coding	-0.461049	4.45342	0.0348315	0.584651		33	328.5	72	118	185	86	40	69	182	118	114	282	447	76	57	103	23	148.5		34.3119	42.4984	22.1518	26.9989	53.254	42.3612	14.6495	19.9488	35.6818	47.3324	26.035	30.1289	28.4834	47.2914	21.5278	31.3423
106782238	LOC106782238	uncharacterized LOC106782238	-	ncRNA						0.614576	4.45054	0.0348903	0.584651		10	61	30	96	19	51	29	38	113	52	82	126	295	17	34	79	15	188		10.3975	7.89164	9.22993	21.9652	5.46933	25.1212	10.6209	10.9863	22.1541	20.8584	18.7269	13.4619	18.7978	10.5783	12.8411	24.0393
100067852	CEP57	centrosomal protein 57	-	protein-coding	9702	CEP57	centrosomal protein 57	MVA2|PIG8|TSP57	protein-coding	0.242923	4.44925	0.0349167	0.584651		35	304	131	158	104	94	120	160	239	106	196	395	867.5	60	137	157	59	315.5		36.3914	39.3288	40.304	36.1511	29.9374	46.3017	43.9486	46.2582	46.8568	42.519	44.762	42.2019	55.2782	37.3354	51.7422	47.7742
100057144	ZBTB7B	zinc finger and BTB domain containing 7B	-	protein-coding	51043	ZBTB7B	zinc finger and BTB domain containing 7B	CKROX|THPOK|ZBTB15|ZFP-67|ZFP67|ZNF857B|c-KROX|hcKROX	protein-coding	0.459045	4.44668	0.0349692	0.584651		16	69	28	42	18	12	31	54	65	34	28	120	165	15	15	49	18	76		16.6361	8.92661	8.6146	9.60978	5.18147	5.91086	11.3534	15.6121	12.7435	13.6382	6.39457	12.8208	10.514	9.33384	5.6652	14.9104
100629236	EIF4E3	eukaryotic translation initiation factor 4E family member 3	-	protein-coding	317649	EIF4E3	eukaryotic translation initiation factor 4E family member 3	eIF-4E3|eIF4E-3	protein-coding	0.231399	4.44587	0.0349859	0.584651		60	383.5	200	287.5	159.5	125	198	197	317	161.5	327	640	1067.5	112	177	203	132.5	480.5		62.3852	49.6138	61.5328	65.7812	45.9136	61.5715	72.5153	56.9554	62.149	64.7812	74.6794	68.3777	68.0225	69.6927	66.8494	61.7718
100059999	CERS5	ceramide synthase 5	LASS5	protein-coding	91012	CERS5	ceramide synthase 5	LASS5|Trh4	protein-coding	-0.282173	4.4456	0.0349912	0.584651		34	265	105	143.5	113	44	65	95.5	135	70	160	244.5	462	30	59	74	52	175.5		35.3516	34.2834	32.3047	32.8334	32.5281	21.6732	23.8055	27.6103	26.4672	28.0786	36.5404	26.1224	29.4392	18.6677	22.2831	22.5178
106781149	LOC106781149	uncharacterized LOC106781149	-	ncRNA						0.379447	4.44526	0.0349982	0.584651		14	86	37	70	49	36.5	54.83	71	98.67	44	46	148	227.5	28	47.83	54	38.5	214.83		14.5566	11.1259	11.3836	16.0163	14.1051	17.9789	20.0809	20.5271	19.3446	17.6494	10.5054	15.8124	14.4966	17.4232	18.0644	16.4319
100067209	MRNIP	MRN complex interacting protein	C14H5orf45	protein-coding	51149	MRNIP	MRN complex interacting protein	C5orf45	protein-coding	0.508605	4.4428	0.0350487	0.584651		1	36	15	13	13	4	11	23	18	19	21	51	63	6	16	22	10	35		1.03975	4.65736	4.61496	2.97446	3.74217	1.97029	4.02863	6.64961	3.52897	7.62132	4.79593	5.44885	4.01444	3.73354	6.04288	6.69448
100060146	GANAB	glucosidase II alpha subunit	-	protein-coding	23193	GANAB	glucosidase II alpha subunit	G2AN|GIIA|GLUII|PKD3	protein-coding	-0.242865	4.44266	0.0350516	0.584651		73	618	265	329.5	294.5	101.5	185	250	373	164.5	246	703	947	115	135	184.5	91.5	522		75.902	79.9514	81.531	75.391	84.7746	49.996	67.7542	72.2784	73.128	65.9846	56.1808	75.1087	60.3441	71.5594	50.9868	56.1424
100058097	C1QA	complement C1q A chain	-	protein-coding	712	C1QA	complement C1q A chain	-	protein-coding	-0.524483	4.44172	0.0350709	0.584651		20	98	87	99	79	13	62	31	99	25	39	145.5	265	29	22	23	21	108		20.7951	12.6784	26.7668	22.6516	22.7409	6.40343	22.7068	8.96252	19.4093	10.0281	8.90672	15.5453	16.8861	18.0454	8.30896	6.99878
100051763	ERMP1	endoplasmic reticulum metallopeptidase 1	-	protein-coding	79956	ERMP1	endoplasmic reticulum metallopeptidase 1	FXNA|KIAA1815|bA207C16.3	protein-coding	-0.290907	4.43934	0.0351197	0.584651		28	289	97	142	96	58	55	130	148	61	96	225	462	56	64	84	34	163		29.1131	37.3883	29.8434	32.4902	27.6345	28.5692	20.1431	37.5848	29.0159	24.4685	21.9242	24.039	29.4392	34.8463	24.1715	25.5607
111773700	LOC111773700	small nucleolar RNA SNORD47	-	snoRNA	26802	SNORD47	small nucleolar RNA, C/D box 47	RNU47|U47	snoRNA	1.11523	4.43558	0.0351972	0.584651		17	20	13	9.5	11	15	39.5	24.5	26	8	10.5	184	306.5	2.5	51	84	4	47		17.6758	2.58742	3.99963	2.17364	3.16645	7.38858	14.4664	7.08328	5.0974	3.20898	2.39796	19.6586	19.5306	1.55564	19.2617	25.5607
102149359	LOC102149359	uncharacterized LOC102149359	-	ncRNA						0.48066	4.43509	0.0352074	0.584651		6	58	46	51	29	12	32	52	75	21	61	74	281	32	25	30	17	109		6.23852	7.50353	14.1526	11.669	8.34792	5.91086	11.7196	15.0339	14.704	8.42357	13.931	7.90618	17.9057	19.9122	9.442	9.12884
111769135	LOC111769135	small nucleolar RNA SNORA4	-	snoRNA	619568	SNORA4	small nucleolar RNA, H/ACA box 4	ACA4	snoRNA	0.786779	4.42701	0.0353744	0.584651		14	32	21.5	11.5	9.5	10.5	21	40	24.5	10.5	12.5	91.5	218.5	6.5	39.5	56	6.5	52.5		14.5566	4.13988	6.61478	2.63125	2.73466	5.172	7.69101	11.5645	4.80331	4.21178	2.85472	9.77588	13.9231	4.04466	14.9184	17.0405
100059272	SPAG5	sperm associated antigen 5	-	protein-coding	10615	SPAG5	sperm associated antigen 5	DEEPEST|MAP126|hMAP126	protein-coding	-0.530628	4.42472	0.0354219	0.584651		3	38	9	14	21	12	6	10	16	7	10	22	58	3	10	10	9	26		3.11926	4.9161	2.76898	3.20326	6.04505	5.91086	2.19743	2.89114	3.13686	2.80786	2.28377	2.35048	3.69584	1.86677	3.7768	3.04295
100061987	IRS1	insulin receptor substrate 1	-	protein-coding	3667	IRS1	insulin receptor substrate 1	HIRS-1	protein-coding	0.299173	4.42433	0.0354299	0.584651		71	496	195	358	308	316	266	350	486	177	389	795	1523	171	232	431	177	666		73.8225	64.1681	59.9945	81.9119	88.6607	155.653	97.4195	101.19	95.2821	70.9986	88.8388	84.938	97.0475	106.406	87.6218	131.151
100146707	PPP1R26	protein phosphatase 1 regulatory subunit 26	-	protein-coding	9858	PPP1R26	protein phosphatase 1 regulatory subunit 26	KIAA0649|NRBE3	protein-coding	0.476525	4.42127	0.0354936	0.584651		6	32	10	26	12	5	20	20	30	16	24	52	60	12	12	20	12	44		6.23852	4.13988	3.07664	5.94891	3.45431	2.46286	7.32477	5.78227	5.88161	6.41796	5.48106	5.55569	3.82328	7.46707	4.53216	6.08589
100069122	WDR75	WD repeat domain 75	-	protein-coding	84128	WDR75	WD repeat domain 75	NET16|UTP17	protein-coding	0.274211	4.4212	0.035495	0.584651		52	476	264.5	263.5	142	111	200	226	319	208	360.5	747	963.5	84	207	224	108	519		54.0672	61.5807	81.3772	60.2899	40.876	54.6755	73.2477	65.3397	62.5411	83.4334	82.3301	79.8096	61.3955	52.2695	78.1798	68.162
111772655	LOC111772655	small nucleolar RNA SNORA16B/SNORA16A family	-	snoRNA	692073	SNORA16A	small nucleolar RNA, H/ACA box 16A	ACA16	snoRNA	1.04478	4.42104	0.0354983	0.584651		29	63	27	5	36	38	101	93	95	13	21	273	722	10	82	179	15	163		30.1529	8.15038	8.30693	1.14402	10.3629	18.7177	36.9901	26.8876	18.6251	5.21459	4.79593	29.1674	46.0068	6.22256	30.9698	54.4687
111772760	LOC111772760	uncharacterized LOC111772760	-	ncRNA						0.682507	4.4205	0.0355097	0.584651		8	54	11	17	3	5	11	38	25	29	25	39	80	16	16	23	13	40		8.31803	6.98604	3.38431	3.88967	0.863578	2.46286	4.02863	10.9863	4.90134	11.6325	5.70944	4.16677	5.0977	9.95609	6.04288	6.99878
100069288	ANKAR	ankyrin and armadillo repeat containing	-	protein-coding	150709	ANKAR	ankyrin and armadillo repeat containing	-	protein-coding	0.464401	4.41778	0.0355662	0.584651		35	454.2	66.2	113.5	101	121.2	155.2	141	180.33	154	206.5	525	511.5	100.33	125.5	108	127	301		36.3914	58.7604	20.3674	25.9693	29.0738	59.6997	56.8402	40.765	35.3544	61.7728	47.1599	56.0911	32.5934	62.4309	47.3988	32.8638
100059723	BCDIN3D	BCDIN3 domain containing RNA methyltransferase	-	protein-coding	144233	BCDIN3D	BCDIN3 domain containing RNA methyltransferase	-	protein-coding	-0.284376	4.41733	0.0355756	0.584651		15	159	58	78	51	27	35	54	67	35	62	118	218	26	40	42	27	113		15.5963	20.57	17.8445	17.8467	14.6808	13.2994	12.8184	15.6121	13.1356	14.0393	14.1594	12.6071	13.8912	16.1787	15.1072	12.7804
100065726	CBFB	core-binding factor subunit beta	-	protein-coding	865	CBFB	core-binding factor subunit beta	PEBP2B	protein-coding	0.430686	4.41604	0.0356026	0.584651		113	726	359	670	207.5	110	281	551.5	678	306	450	823	3573	390	272.5	430	221	894		117.492	93.9235	110.451	153.299	59.7308	54.1829	102.913	159.446	132.924	122.743	102.77	87.9295	227.676	242.68	102.918	130.847
100063395	PLCL2	phospholipase C like 2	-	protein-coding	23228	PLCL2	phospholipase C like 2	PLCE2	protein-coding	0.369311	4.41482	0.035628	0.584651		100	591	433	458	170	78	353	402.5	430.5	241	525	1022	1616	177	291	328.5	237	846.5		103.975	76.4584	133.219	104.792	48.9361	38.4206	129.282	116.368	84.4011	96.6705	119.898	109.191	102.974	110.139	109.905	99.9608
100054582	CACNA1E	calcium voltage-gated channel subunit alpha1 E	-	protein-coding	777	CACNA1E	calcium voltage-gated channel subunit alpha1 E	BII|CACH6|CACNL1A6|Cav2.3|EIEE69|gm139	protein-coding	0.585334	4.41348	0.035656	0.584651		10	46	11	17	25	5	8	37	31	21	18	77	94	24	19	26	21	63		10.3975	5.95107	3.38431	3.88967	7.19648	2.46286	2.92991	10.6972	6.07766	8.42357	4.11079	8.2267	5.9898	14.9341	7.17592	7.91166
111772574	LOC111772574	uncharacterized LOC111772574	-	ncRNA						0.554308	4.40589	0.0358151	0.586544		3	30	13	26	9	10	10	24	21	19.5	24	26	112.5	10	15	27	10	64		3.11926	3.88114	3.99963	5.94891	2.59073	4.92572	3.66239	6.93873	4.11713	7.82188	5.48106	2.77785	7.16865	6.22256	5.6652	8.21595
100146546	NMNAT3	nicotinamide nucleotide adenylyltransferase 3	-	protein-coding	349565	NMNAT3	nicotinamide nucleotide adenylyltransferase 3	FKSG76|PNAT-3|PNAT3	protein-coding	0.510926	4.40402	0.0358542	0.586544		6	21	11	22	5	12	12	16	26	18	27.5	41	77	8	11	22	11	48		6.23852	2.71679	3.38431	5.03369	1.4393	5.91086	4.39486	4.62582	5.0974	7.2202	6.28038	4.38045	4.90654	4.97805	4.15448	6.69448
100060299	NIPAL2	NIPA like domain containing 2	-	protein-coding	79815	NIPAL2	NIPA like domain containing 2	NPAL2	protein-coding	0.264242	4.4006	0.0359262	0.587044		73	864	227	397.5	195	116	211	323	471	241.5	393	786.5	1523.2	132	225	310	138	636		75.902	111.777	69.8398	90.9497	56.1326	57.1383	77.2764	93.3837	92.3413	96.871	89.7523	84.0298	97.0603	82.1378	84.978	94.3313
100058236	FBXL13	F-box and leucine rich repeat protein 13	-	protein-coding	222235	FBXL13	F-box and leucine rich repeat protein 13	CFAP169|DRC6|Fbl13	protein-coding	-0.597013	4.39406	0.0360643	0.587286		2	39	9	16	21	12	4	10	21	3	15	21	62	4	3	14	6	22		2.07951	5.04548	2.76898	3.66087	6.04505	5.91086	1.46495	2.89114	4.11713	1.20337	3.42566	2.24364	3.95072	2.48902	1.13304	4.26012
100071253	CHAC1	ChaC glutathione specific gamma-glutamylcyclotransferase 1	-	protein-coding	79094	CHAC1	ChaC glutathione specific gamma-glutamylcyclotransferase 1	-	protein-coding	0.701566	4.38671	0.0362202	0.587286		2	20	8	10	8	3	6	11	11	20	22	48	27	8	9	16	5	27		2.07951	2.58742	2.46131	2.28804	2.30287	1.47772	2.19743	3.18025	2.15659	8.02244	5.0243	5.12833	1.72048	4.97805	3.39912	4.86871
100146458	MRPS31	mitochondrial ribosomal protein S31	-	protein-coding	10240	MRPS31	mitochondrial ribosomal protein S31	IMOGN38|MRP-S31|S31mt	protein-coding	-0.285491	4.38627	0.0362294	0.587286		21	181	72	108	73	65	48	72	99	47	119	193	320	19	49	64	33	138		21.8348	23.4162	22.1518	24.7109	21.0137	32.0172	17.5795	20.8162	19.4093	18.8527	27.1769	20.6202	20.3908	11.8229	18.5063	19.4749
100061190	LNX2	ligand of numb-protein X 2	-	protein-coding	222484	LNX2	ligand of numb-protein X 2	PDZRN1	protein-coding	-0.217007	4.38576	0.0362403	0.587286		69	557	219	348	298	186	168	223	312	155	373	655	1143	100	176	200	121	513		71.743	72.0597	67.3785	79.6239	85.7821	91.6183	61.5281	64.4723	61.1687	62.1739	85.1848	69.9803	72.8335	62.2256	66.4717	60.8589
100070525	SDC3	syndecan 3	-	protein-coding	9672	SDC3	syndecan 3	SDCN|SYND3	protein-coding	0.474605	4.38572	0.0362411	0.587286		7	61	40	60	63	19	50	75	76	41	71	125	143	22	16	70	30	127		7.27828	7.89164	12.3066	13.7283	18.1351	9.35886	18.3119	21.6835	14.9001	16.446	16.2148	13.355	9.11215	13.6896	6.04288	21.3006
111774275	MISP3	MISP family member 3	-	protein-coding	113230	MISP3	MISP family member 3	-	protein-coding	0.492269	4.38419	0.0362738	0.587286		5	24	10	18	12	4	9	16	24	11	21	30	83	9	11	19	14	39		5.19877	3.10491	3.07664	4.11848	3.45431	1.97029	3.29615	4.62582	4.70529	4.41234	4.79593	3.20521	5.28887	5.6003	4.15448	5.7816
102148201	LOC102148201	ral guanine nucleotide dissociation stimulator	-	protein-coding	5900	RALGDS	ral guanine nucleotide dissociation stimulator	RGDS|RGF|RalGEF	protein-coding	0.677403	4.38409	0.0362758	0.587286		8.33	32.83	6	12.83	4.5	4.5	11.5	16.17	36.83	15.83	9.58	30.67	85.33	10	9.33	23.28	4	25.43		8.66115	4.24726	1.84599	2.93556	1.29537	2.21657	4.21175	4.67497	7.22066	6.34977	2.18786	3.27679	5.43734	6.22256	3.52375	7.08398
111774331	LOC111774331	uncharacterized LOC111774331	-	ncRNA						-0.451409	4.38332	0.0362923	0.587286		13	139	58	59	119	30	27	47	47	34	45	98	268	22	48	31	7	129		13.5168	17.9826	17.8445	13.4995	34.2553	14.7772	9.88845	13.5883	9.21452	13.6382	10.277	10.4703	17.0773	13.6896	18.1286	9.43313
100054656	ZBED4	zinc finger BED-type containing 4	-	protein-coding	9889	ZBED4	zinc finger BED-type containing 4	-	protein-coding	-0.203606	4.38229	0.0363141	0.587286		52	333	144	219	159	99	117	152	203	92	168	373	639	59	106	147	78	297		54.0672	43.0806	44.3036	50.1081	45.7696	48.7646	42.8499	43.9453	39.7989	36.9032	38.3674	39.8514	40.7179	36.7131	40.0341	44.7313
102151009	SNAPC5	small nuclear RNA activating complex polypeptide 5	-	protein-coding	10302	SNAPC5	small nuclear RNA activating complex polypeptide 5	SNAP19	protein-coding	0.490611	4.37911	0.036382	0.587712		5	22	7	17	12	13	17	14	26	9	18	49	65	11	11	15	10	45		5.19877	2.84617	2.15365	3.88967	3.45431	6.40343	6.22606	4.04759	5.0974	3.6101	4.11079	5.23517	4.14188	6.84481	4.15448	4.56442
100053947	MAPRE1	microtubule associated protein RP/EB family member 1	-	protein-coding	22919	MAPRE1	microtubule associated protein RP/EB family member 1	EB1	protein-coding	0.242652	4.37532	0.0364631	0.587742		61	585.5	314	431	282	139.5	255	350	415	230	442	881.5	1713.5	163	203	281	189	820		63.425	75.7468	96.6066	98.6146	81.1763	68.7138	93.3909	101.19	81.3623	92.2581	100.943	94.1796	109.186	101.428	76.669	85.5068
106782188	LOC106782188	uncharacterized LOC106782188	-	ncRNA						0.525681	4.37428	0.0364852	0.587742		5	26	17	11	8	11	14	14	22.5	18	18	66	85	5	7	21	11	48		5.19877	3.36365	5.23029	2.51685	2.30287	5.41829	5.12734	4.04759	4.41121	7.2202	4.11079	7.05145	5.41631	3.11128	2.64376	6.39019
111774485	LOC111774485	U6 spliceosomal RNA	-	snRNA	26827	RNU6-1	RNA, U6 small nuclear 1	RNU6|RNU6A|U6|U6-1	snRNA	1.03108	4.3732	0.0365083	0.587742		5.2	7.4	7.25	2.7	3.45	5.25	15.55	10.95	11.65	1.4	4.25	41.75	70.25	1.3	14.83	20.25	1.6	21.7		5.40672	0.957347	2.23057	0.617772	0.993115	2.586	5.69501	3.16579	2.28403	0.561571	0.970604	4.46058	4.47642	0.808933	5.60099	6.16197
111772732	LOC111772732	histone-lysine N-methyltransferase SETMAR-like	-	protein-coding						0.44016	4.36524	0.0366794	0.588627		3	42.5	7.5	20	20	15	14	30.5	33.5	19	31	66	124	10	10.5	26	8.5	45.75		3.11926	5.49828	2.30748	4.57609	5.75719	7.38858	5.12734	8.81797	6.5678	7.62132	7.0797	7.05145	7.90144	6.22256	3.96564	7.91166
111775454	LOC111775454	uncharacterized LOC111775454	-	ncRNA						0.649884	4.36508	0.0366829	0.588627		1	17	2	15	9	9	8	16	24	15	11	27	65	6	9	10	4	45		1.03975	2.19931	0.615328	3.43206	2.59073	4.43315	2.92991	4.62582	4.70529	6.01683	2.51215	2.88469	4.14188	3.73354	3.39912	3.04295
100146249	IRS2	insulin receptor substrate 2	-	protein-coding	8660	IRS2	insulin receptor substrate 2	IRS-2	protein-coding	0.39948	4.36484	0.0366879	0.588627		27	268	248	319	294	153	265	310	403	129	435	561	1437	156	219	371	198	538		28.0734	34.6715	76.3007	72.9886	84.6306	75.3635	97.0533	89.6252	79.0096	51.7448	99.3442	59.9374	91.5675	97.0719	82.7119	112.893
100051371	LOC100051371	serpin B4	-	protein-coding	6318	SERPINB4	serpin family B member 4		protein-coding	0.829455	4.34472	0.0371238	0.594947		15	77	15	32.5	0	3	19	41	70	41	15	66.5	249	19.5	27	40.25	17	49		15.5963	9.96158	4.61496	7.43614	0	1.47772	6.95854	11.8537	13.7238	16.446	3.42566	7.10487	15.8666	12.134	10.1974	12.2479
111768519	LOC111768519	small nucleolar RNA SNORA62/SNORA6 family	-	snoRNA	6044	SNORA62	small nucleolar RNA, H/ACA box 62	E2|E2-1|RNE2|RNU108	snoRNA	1.24545	4.33778	0.0372755	0.596703		44	68	44.5	9	55.5	73	274	172	201	18	5	669.5	1019.5	8	137	283	60	263.5		45.7492	8.79724	13.6911	2.05924	15.9762	35.9577	100.349	49.7275	39.4068	7.2202	1.14189	71.5295	64.9639	4.97805	51.7422	86.1154
106781844	LOC106781844	uncharacterized LOC106781844	-	ncRNA						0.481716	4.32558	0.0375435	0.600085		9	63	24	33	42	30	37	56	55	28	31	122	161	16	40	51	35	203		9.35779	8.15038	7.38394	7.55054	12.0901	14.7772	13.5508	16.1904	10.783	11.2314	7.0797	13.0345	10.2591	9.95609	15.1072	15.519
100033916	SCGB1A1	secretoglobin, family 1A, member 1 (uteroglobin)	-	protein-coding	7356	SCGB1A1	secretoglobin family 1A member 1	CC10|CC16|CCPBP|CCSP|UGB|UP-1|UP1	protein-coding	-0.771867	4.32324	0.0375952	0.600085		210	520	116	90	322	85.5	42	84	296	320.5	92	305.5	447.67	91.5	105	188	23.5	91		218.348	67.273	35.689	20.5924	92.6907	42.1149	15.382	24.2855	58.0319	128.56	21.0107	32.6397	28.5261	56.9364	39.6564	57.2074
100068440	IZUMO4	IZUMO family member 4	-	protein-coding	113177	IZUMO4	IZUMO family member 4	C19orf36|IMAGE:4215339	protein-coding	0.67727	4.3224	0.0376139	0.600085		3	13	12	17	2	13	10	22	15	14	29	37	62	4	16	11	6	50		3.11926	1.68183	3.69197	3.88967	0.575719	6.40343	3.66239	6.3605	2.9408	5.61571	6.62294	3.95309	3.95072	2.48902	6.04288	3.34724
100071712	HDX	highly divergent homeobox	-	protein-coding	139324	HDX	highly divergent homeobox	CXorf43|D030011N01Rik	protein-coding	-0.434226	4.31638	0.0377471	0.601184		6	41	18	21	24	7	10	13	20	13	17	34	77	6	12	13	3	25		6.23852	5.30422	5.53796	4.80489	6.90862	3.448	3.66239	3.75848	3.92107	5.21459	3.88242	3.63257	4.90654	3.73354	4.53216	3.95583
100050573	LGALS3BP	galectin 3 binding protein	-	protein-coding	3959	LGALS3BP	galectin 3 binding protein	90K|BTBD17B|CyCAP|M2BP|MAC-2-BP|TANGO10B|gp90	protein-coding	-0.471451	4.31546	0.0377676	0.601184		26	84	111	94	86	23	37	64	98	29	38	138	224	23	34	37	37	160		27.0336	10.8672	34.1507	21.5076	24.7559	11.3292	13.5508	18.5033	19.2133	11.6325	8.67834	14.7439	14.2736	14.3119	12.8411	11.2589
100063627	PAXBP1	PAX3 and PAX7 binding protein 1	GCFC1	protein-coding	94104	PAXBP1	PAX3 and PAX7 binding protein 1	BM020|C21orf66|FSAP105|GCFC|GCFC1	protein-coding	-0.218607	4.31157	0.0378539	0.601882		92	628	185	329	268	156	159	227	343	160	314	603	1120	98	197	182	109	544		95.6574	81.2451	56.9179	75.2766	77.1463	76.8412	58.232	65.6288	67.2464	64.1796	71.7105	64.4246	71.3679	60.9811	74.403	55.3816
100034163	SLC26A3	solute carrier family 26 member 3	-	protein-coding	1811	SLC26A3	solute carrier family 26 member 3	CLD|DRA	protein-coding	1.05992	4.30708	0.037954	0.60267		4	55	3	19	0	0	14	33	40.2	10	6	51	96	4	8	27	5	21		4.15902	7.11541	0.922993	4.34728	0	0	5.12734	9.54075	7.88136	4.01122	1.37026	5.44885	6.11725	2.48902	3.02144	8.21595
100070878	IFI30	IFI30 lysosomal thiol reductase	-	protein-coding	10437	IFI30	IFI30 lysosomal thiol reductase	GILT|IFI-30|IP-30|IP30	protein-coding	-0.545869	4.30525	0.037995	0.60267		7	38	32	28	41	2	15	18	24	8	15	28	78.5	12	16	16	10	38		7.27828	4.9161	9.84525	6.40652	11.8022	0.985144	5.49358	5.20404	4.70529	3.20898	3.42566	2.99153	5.00212	7.46707	6.04288	4.86871
106780908	LOC106780908	protocadherin alpha-10-like	-	protein-coding	56139	PCDHA10	protocadherin alpha 10	CNR8|CNRN8|CNRS8|CRNR8|PCDH-ALPHA10	protein-coding	-0.382053	4.30363	0.0380311	0.60267		6.5	61.25	29.5	37.7	40	21	14	21	37	30	41.75	57.4	90.6	10	19	22.25	12	59.75		6.7584	7.92398	9.07609	8.62592	11.5144	10.344	5.12734	6.07139	7.25399	12.0337	9.53476	6.13263	5.77315	6.22256	7.17592	6.77055
111769395	LOC111769395	small nucleolar RNA SNORA38	-	snoRNA	677820	SNORA38	small nucleolar RNA, H/ACA box 38	ACA38	snoRNA	1.03382	4.29814	0.0381541	0.603943		8	10	13	1	8	14	29	16	15	6	5	78	144	5	25	42	10	39		8.31803	1.29371	3.99963	0.228804	2.30287	6.896	10.6209	4.62582	2.9408	2.40673	1.14189	8.33354	9.17587	3.11128	9.442	12.7804
100054043	C1QTNF3	C1q and TNF related 3	-	protein-coding	114899	C1QTNF3	C1q and TNF related 3	C1ATNF3|CORCS|CORS|CORS-26|CORS26|CTRP3	protein-coding	-0.877319	4.29097	0.0383153	0.604157		4	116	7	19	26	10	17	4	23	9	13	36	29	6	26	9	0	7		4.15902	15.0071	2.15365	4.34728	7.48434	4.92572	6.22606	1.15645	4.50923	3.6101	2.96891	3.84625	1.84792	3.73354	9.81968	2.73865
100066214	DCAF10	DDB1 and CUL4 associated factor 10	-	protein-coding	79269	DCAF10	DDB1 and CUL4 associated factor 10	WDR32	protein-coding	-0.202971	4.29021	0.0383323	0.604157		64	426	221	316	260	135	163	198	300	148	269	586	907	85	162	172	97	427		66.5443	55.1121	67.9938	72.3022	74.8434	66.4972	59.6969	57.2445	58.8161	59.3661	61.4335	62.6084	57.7952	52.8917	61.1842	52.3387
100053186	LIG1	DNA ligase 1	-	protein-coding	3978	LIG1	DNA ligase 1	-	protein-coding	0.389734	4.28964	0.0383453	0.604157		8	59	30	42	31	23	30	51	66.5	21	47.5	109	165	12	29	67	16	123		8.31803	7.6329	9.22993	9.60978	8.92364	11.3292	10.9872	14.7448	13.0376	8.42357	10.8479	11.6456	10.514	7.46707	10.9527	20.3877
100069345	ACAA2	acetyl-CoA acyltransferase 2	-	protein-coding	10449	ACAA2	acetyl-CoA acyltransferase 2	DSAEC	protein-coding	0.334644	4.28749	0.0383938	0.604157		54	987.5	203	300	156	146	238	237	378	299	496	787.5	1444.5	109.5	171	279.5	134	536.67		56.1467	127.754	62.4558	68.6413	44.9061	71.9155	87.1648	68.5199	74.1083	119.936	113.275	84.1367	92.0454	68.137	64.5833	85.0503
100629534	SECTM1	secreted and transmembrane 1	-	protein-coding	6398	SECTM1	secreted and transmembrane 1	K12|SECTM	protein-coding	-0.620332	4.28721	0.0384	0.604157		8	31	27	19	33	10	10	21	8	6	31	26	56.5	8	8	28	5	40		8.31803	4.01051	8.30693	4.34728	9.49936	4.92572	3.66239	6.07139	1.56843	2.40673	7.0797	2.77785	3.60025	4.97805	3.02144	8.52025
111773170	LOC111773170	uncharacterized LOC111773170	-	ncRNA						0.71187	4.28618	0.0384235	0.604157		3	16	5	5	3	7	7	8	19	10	16	13	56	4	8	13	4	17		3.11926	2.06994	1.53832	1.14402	0.863578	3.448	2.56367	2.31291	3.72502	4.01122	3.65404	1.38892	3.56839	2.48902	3.02144	3.95583
100059845	LOC100059845	leucine-rich repeat-containing protein 9	LRRC9	protein-coding	341883	LRRC9	leucine rich repeat containing 9		protein-coding	0.338861	4.28314	0.0384922	0.604566		17	158	80	107	51	72	76	111	128	60	112	272	376	40.5	76	139	62	184		17.6758	20.4406	24.6131	24.4821	14.6808	35.4652	27.8341	32.0916	25.0949	24.0673	25.5783	29.0605	23.9592	25.2014	28.7037	42.2969
100058872	CCDC172	coiled-coil domain containing 172	-	protein-coding	374355	CCDC172	coiled-coil domain containing 172	C10orf96	protein-coding	1.09553	4.28074	0.0385466	0.60475		3	9	8	8	13	3	14	43	11	36	60	63	43	2	11	0	9	16		3.11926	1.16434	2.46131	1.83043	3.74217	1.47772	5.12734	12.4319	2.15659	14.4404	13.7026	6.73093	2.74002	1.24451	4.15448	0
100067921	PTGDS	prostaglandin D2 synthase	PGDS	protein-coding	5730	PTGDS	prostaglandin D2 synthase	L-PGDS|LPGDS|PDS|PGD2|PGDS|PGDS2	protein-coding	0.891351	4.27742	0.038622	0.605262		0	15	3	21	6	3	3	5	24	24	13	34	74	3	4	12	3	30		0	1.94057	0.922993	4.80489	1.72716	1.47772	1.09872	1.44557	4.70529	9.62693	2.96891	3.63257	4.71538	1.86677	1.51072	3.65154
100054878	MRPS15	mitochondrial ribosomal protein S15	-	protein-coding	64960	MRPS15	mitochondrial ribosomal protein S15	DC37|MPR-S15|RPMS15|S15mt	protein-coding	0.317734	4.27441	0.0386905	0.605372		9	86	37	57	33	30	44	52	72	36	66	160	228	15	25	50	20	118		9.35779	11.1259	11.3836	13.0418	9.49936	14.7772	16.1145	15.0339	14.1159	14.4404	15.0729	17.0944	14.5285	9.33384	9.442	15.2147
100147471	TMEM200C	transmembrane protein 200C	-	protein-coding	645369	TMEM200C	transmembrane protein 200C	TTMA	protein-coding	0.564917	4.27335	0.0387144	0.605372		10	66	14	13	15	12	29	25	40	38	30	95	76	11	15	37	18	47		10.3975	8.5385	4.3073	2.97446	4.31789	5.91086	10.6209	7.22784	7.84215	15.2426	6.85132	10.1498	4.84282	6.84481	5.6652	11.2589
100055261	CECR2	CECR2 histone acetyl-lysine reader	-	protein-coding	27443	CECR2	CECR2 histone acetyl-lysine reader	-	protein-coding	0.445246	4.26799	0.0388368	0.606616		15	110	38	78	47	41	21	76	93	65	101	116.5	314	51	34	88	53	159		15.5963	14.2308	11.6912	17.8467	13.5294	20.1954	7.69101	21.9726	18.233	26.0729	23.0661	12.4469	20.0085	31.735	12.8411	26.7779
100064560	SERPINH1	serpin family H member 1	-	protein-coding	871	SERPINH1	serpin family H member 1	AsTP3|CBP1|CBP2|HSP47|OI10|PIG14|PPROM|RA-A47|SERPINH2|gp46	protein-coding	-0.379377	4.26037	0.0390113	0.608645		127	1187	294	339.5	571	123	270	317	564	308	297	1072	1070	112	207	240	115	560		132.049	153.564	90.4533	77.6791	164.368	60.5863	98.8845	91.649	110.574	123.546	67.8281	114.533	68.1818	69.6927	78.1798	73.0307
111772262	LOC111772262	uncharacterized LOC111772262	-	ncRNA						1.39311	4.25429	0.0391513	0.608645		1	4.83	0.65	13.73	1.73	1.58	4.8	17.45	34.23	2.9	2.78	3.05	63.33	1	1.63	4.48	2	32.22		1.03975	0.624863	0.199982	3.14148	0.497997	0.778263	1.75795	5.04503	6.71092	1.16325	0.634889	0.325863	4.03547	0.622256	0.615618	1.36324
111774865	LOC111774865	small Cajal body-specific RNA 17	-	ncRNA	677769	SCARNA17	small Cajal body-specific RNA 17	U91	ncRNA	0.452696	4.25366	0.0391659	0.608645		15	221	60	107	40.5	74	96.5	149.5	125.5	124	204.5	251	444	38.5	45	94	42.5	209		15.5963	28.591	18.4599	24.4821	11.6583	36.4503	35.342	43.2225	24.6047	49.7392	46.7032	26.8169	28.2923	23.9568	16.9956	28.6037
100067636	CCDC149	coiled-coil domain containing 149	-	protein-coding	91050	CCDC149	coiled-coil domain containing 149	-	protein-coding	0.304826	4.2525	0.0391925	0.608645		23	164	54	111	81	52	71	117	130	70	115	211	538.5	64.5	57	105	38	187		23.9143	21.2169	16.6139	25.3973	23.3166	25.6137	26.0029	33.8263	25.487	28.0786	26.2634	22.5433	34.3139	40.1355	21.5278	31.9509
100050503	TIA1	TIA1 cytotoxic granule associated RNA binding protein	-	protein-coding	7072	TIA1	TIA1 cytotoxic granule associated RNA binding protein	TIA-1|WDM	protein-coding	-0.208511	4.25172	0.0392107	0.608645		301	2762.33	1004.5	1358.5	1061.33	629.5	676	967.5	1425.5	765.5	1229.5	2683.5	4146.5	470.5	780	834	412	1986		312.966	357.366	309.049	310.831	305.514	310.074	247.577	279.717	279.474	307.059	280.79	286.706	264.22	292.771	294.59	253.782
100069706	SSTR3	somatostatin receptor 3	-	protein-coding	6753	SSTR3	somatostatin receptor 3	SS-3-R|SS3-R|SS3R|SSR-28	protein-coding	0.462175	4.248	0.0392966	0.608645		7	137.5	33	59	30	24	35	77	105	22	47	195.5	195.5	31	27	49	35	140		7.27828	17.7885	10.1529	13.4995	8.63578	11.8217	12.8184	22.2617	20.5856	8.82469	10.7337	20.8873	12.4575	19.2899	10.1974	14.9104
100060851	RPS28	ribosomal protein S28	-	protein-coding	6234	RPS28	ribosomal protein S28	DBA15|S28|eS28	protein-coding	-0.301565	4.24712	0.0393169	0.608645		77	343	297	265.5	347	199.5	186.5	239.5	355	173	256	504.5	1438	99	169.5	251.5	81.5	502.5		80.0611	44.3743	91.3763	60.7475	99.8872	98.2681	68.3035	69.2427	69.5991	69.3941	58.4646	53.9009	91.6312	61.6033	64.0168	76.5301
100069073	YRDC	yrdC N6-threonylcarbamoyltransferase domain containing	-	protein-coding	79693	YRDC	yrdC N6-threonylcarbamoyltransferase domain containing	DRIP3|IRIP|SUA5	protein-coding	-0.502342	4.24477	0.0393714	0.608645		2	39	19	23	17	5	6	10	15	7	17	26	66	9	13	7	3	24		2.07951	5.04548	5.84562	5.2625	4.89361	2.46286	2.19743	2.89114	2.9408	2.80786	3.88242	2.77785	4.20561	5.6003	4.90984	2.13006
100054048	BTG3	BTG anti-proliferation factor 3	-	protein-coding	10950	BTG3	BTG anti-proliferation factor 3	ANA|ANA/BTG3|APRO4|TOB5|TOB55|TOFA	protein-coding	-0.319005	4.24302	0.039412	0.608645		35	245	200	176	221	91	92	130	133	81	195	376.5	537	58	83	148	71	236.33		36.3914	31.6959	61.5328	40.2696	63.6169	44.824	33.694	37.5848	26.0751	32.4909	44.5336	40.2253	34.2183	36.0908	31.3474	45.0356
106781744	LOC106781744	uncharacterized LOC106781744	-	ncRNA						0.820826	4.24159	0.0394451	0.608645		2	24	8	16	1	5	2	26	22	21	48	38	72	7	8	9	2	32		2.07951	3.10491	2.46131	3.66087	0.287859	2.46286	0.732477	7.51695	4.31318	8.42357	10.9621	4.05993	4.58793	4.35579	3.02144	2.73865
100051874	ESYT3	extended synaptotagmin 3	-	protein-coding	83850	ESYT3	extended synaptotagmin 3	CHR3SYT|E-Syt3|FAM62C	protein-coding	0.669815	4.23961	0.0394912	0.608645		2	23	14	13	24	26	35	40.5	18	17	32	58	48	14	18	25	14	47		2.07951	2.97554	4.3073	2.97446	6.90862	12.8069	12.8184	11.7091	3.52897	6.81908	7.30808	6.19673	3.05862	8.71158	6.79824	7.60736
100057444	SIPA1	signal-induced proliferation-associated 1	-	protein-coding	6494	SIPA1	signal-induced proliferation-associated 1	SPA1	protein-coding	0.357712	4.23885	0.0395089	0.608645		24	101	68	82	81	27	70	124	126	53	81	215	304.5	39	64.5	73	33.5	266		24.9541	13.0665	20.9212	18.762	23.3166	13.2994	25.6367	35.8501	24.7028	21.2595	18.4986	22.9706	19.4031	24.268	24.3604	22.2135
100069576	LOC100069576	cytokine receptor common subunit beta	-	protein-coding	1439	CSF2RB	colony stimulating factor 2 receptor beta common subunit		protein-coding	0.522893	4.23706	0.0395507	0.608645		3	25	27	20	14.5	7	13.5	22	27.5	13	36	44.5	74	11	17.5	33	14	36.5		3.11926	3.23428	8.30693	4.57609	4.17396	3.448	4.94422	6.3605	5.39148	5.21459	8.22159	4.75439	4.71538	6.84481	6.6094	10.0417
100033940	ANXA1	annexin A1	-	protein-coding	301	ANXA1	annexin A1	ANX1|LPC1	protein-coding	0.470937	4.23631	0.0395682	0.608645		136	2175.33	516.25	627	534.5	286.17	460.5	2178.33	990.5	381	1579	1411	2534.75	491	829	813	364.5	946		141.407	281.425	158.832	143.46	153.861	140.959	168.653	629.785	194.191	152.828	360.608	150.752	161.518	305.528	313.097	247.391
100061981	GLRB	glycine receptor beta	-	protein-coding	2743	GLRB	glycine receptor beta	HKPX2	protein-coding	-0.287284	4.23224	0.0396631	0.608789		17	139	55	75	67	47	56	52.5	68	43	71	130	232	20	48	58	20	98		17.6758	17.9826	16.9215	17.1603	19.2866	23.1509	20.5094	15.1785	13.3316	17.2483	16.2148	13.8892	14.7833	12.4451	18.1286	17.6491
100065734	VSIG4	V-set and immunoglobulin domain containing 4	-	protein-coding	11326	VSIG4	V-set and immunoglobulin domain containing 4	CRIg|Z39IG	protein-coding	-0.590112	4.23222	0.0396635	0.608789		11	32	30	29	23	4	17	7	10	8	20	57	65	7	12	12	14	29		11.4373	4.13988	9.22993	6.63532	6.62076	1.97029	6.22606	2.0238	1.96054	3.20898	4.56755	6.08989	4.14188	4.35579	4.53216	3.65154
100056129	TCF20	transcription factor 20	-	protein-coding	6942	TCF20	transcription factor 20	AR1|DDVIBA|SPBP|TCF-20	protein-coding	0.208982	4.2273	0.0397787	0.608872		81	556	231	307	248	188.5	232	312	435	244	405	851.5	1206	128	199	309	138	727		84.2201	71.9304	71.0704	70.2429	71.3891	92.8498	84.9674	90.2034	85.2833	97.8738	92.4928	90.9744	76.8479	79.6487	75.1583	94.027
100056274	TBC1D17	TBC1 domain family member 17	-	protein-coding	79735	TBC1D17	TBC1 domain family member 17	-	protein-coding	0.387412	4.22663	0.0397943	0.608872		13	57	34	40	43	21	50	60	51	25	42	124	182	22	29	48	21.5	126.5		13.5168	7.37416	10.4606	9.15217	12.378	10.344	18.3119	17.3468	9.99874	10.0281	9.59185	13.2482	11.5973	13.6896	10.9527	14.6061
100069924	LRRC59	leucine rich repeat containing 59	-	protein-coding	55379	LRRC59	leucine rich repeat containing 59	PRO1855|p34	protein-coding	-0.237412	4.22648	0.0397978	0.608872		38	293.5	112.5	145.5	146.5	72	90.5	84.5	183	81	134	328.5	480.5	49	67	119.5	51	225		39.5107	37.9704	34.6122	33.291	42.1714	35.4652	33.1446	24.4301	35.8778	32.4909	30.6026	35.097	30.6181	30.4905	25.3046	36.3632
100052159	TOM1L2	target of myb1 like 2 membrane trafficking protein	-	protein-coding	146691	TOM1L2	target of myb1 like 2 membrane trafficking protein	-	protein-coding	0.274142	4.22415	0.0398525	0.609051		100	477	241	332	221	161	246	309	393	266	303.5	990.5	1027	136	195	338	163	784		103.975	61.7101	74.1471	75.963	63.6169	79.3041	90.0947	89.3361	77.0491	106.699	69.3125	105.825	65.4418	84.6268	73.6476	102.852
100057084	PHF3	PHD finger protein 3	-	protein-coding	23469	PHF3	PHD finger protein 3	-	protein-coding	0.233801	4.21773	0.0400036	0.610142		207	1644	752	1021	674	603	797	874	1346	545	1115	2447	4298	405	810	896	467	2004.5		215.229	212.686	231.363	233.609	194.017	297.021	291.892	252.685	263.888	218.612	254.641	261.438	273.874	252.014	305.921	272.648
100062300	CLBA1	clathrin binding box of aftiphilin containing 1	C24H14orf79	protein-coding	122616	CLBA1	clathrin binding box of aftiphilin containing 1	C14orf79	protein-coding	0.511634	4.21607	0.0400428	0.610142		5	29	11	15	9	10	13	25	33	17	12	47	65	10	10	14	6	55		5.19877	3.75176	3.38431	3.43206	2.59073	4.92572	4.7611	7.22784	6.46977	6.81908	2.74053	5.02149	4.14188	6.22256	3.7768	4.26012
111774268	GIPC1	GIPC PDZ domain containing family member 1	-	protein-coding	10755	GIPC1	GIPC PDZ domain containing family member 1	C19orf3|GIPC|GLUT1CBP|Hs.6454|IIP-1|NIP|OPDM2|RGS19IP1|SEMCAP|SYNECTIIN|SYNECTIN|TIP-2	protein-coding	0.506913	4.21564	0.0400531	0.610142		5	21	13	24	9	8	20	22	28	12	13	56	70	6	14	23	5	50		5.19877	2.71679	3.99963	5.4913	2.59073	3.94057	7.32477	6.3605	5.4895	4.81347	2.96891	5.98305	4.46049	3.73354	5.28752	6.99878
100060780	NECAP1	NECAP endocytosis associated 1	-	protein-coding	25977	NECAP1	NECAP endocytosis associated 1	EIEE21	protein-coding	-0.273735	4.20641	0.0402714	0.612263		47	356.5	144	152.5	134	67.5	75	108	168	92	170	302	526.5	73.5	101	87	70	193.5		48.8684	46.1208	44.3036	34.8927	38.5731	33.2486	27.4679	31.2243	32.937	36.9032	38.8242	32.2657	33.5493	45.7358	38.1457	26.4736
100059657	SNX8	sorting nexin 8	-	protein-coding	29886	SNX8	sorting nexin 8	Mvp1	protein-coding	-0.355812	4.2061	0.0402788	0.612263		10	65	40	38	41	13	19	31	48	14	31	64	110	8	19	26	15	63		10.3975	8.40913	12.3066	8.69456	11.8022	6.40343	6.95854	8.96252	9.41058	5.61571	7.0797	6.83777	7.00934	4.97805	7.17592	7.91166
100051042	RBMS3	RNA binding motif single stranded interacting protein 3	-	protein-coding	27303	RBMS3	RNA binding motif single stranded interacting protein 3	-	protein-coding	-0.246012	4.19696	0.0404964	0.613576		154	1852	561.33	754	984.5	475	429.5	537.5	970.83	476	804.5	1840	2844	262	468	581	261	1119.33		160.122	239.595	172.701	172.518	283.397	233.972	157.3	155.399	190.335	190.934	183.73	196.586	181.223	163.031	176.754	176.795
100068766	NMT2	N-myristoyltransferase 2	-	protein-coding	9397	NMT2	N-myristoyltransferase 2	-	protein-coding	0.386664	4.19667	0.0405035	0.613576		7	63	32	42	26	35	36	35	59	28	50	121	222	12	22	45	15	120		7.27828	8.15038	9.84525	9.60978	7.48434	17.24	13.1846	10.119	11.5672	11.2314	11.4189	12.9277	14.1461	7.46707	8.30896	13.6933
100071487	RCAN3	RCAN family member 3	-	protein-coding	11123	RCAN3	RCAN family member 3	DSCR1L2|MCIP3|RCN3|hRCN3	protein-coding	-0.218492	4.1954	0.0405337	0.613576		43	363	119	183	154	98	84	147	177	94	181	347	621	58	108	124	44	303		44.7094	46.9617	36.612	41.8712	44.3303	48.272	30.7641	42.4997	34.7015	37.7055	41.3363	37.0736	39.5709	36.0908	40.7894	37.7325
100060893	ASPM	assembly factor for spindle microtubules	-	protein-coding	259266	ASPM	assembly factor for spindle microtubules	ASP|Calmbp1|MCPH5	protein-coding	-0.950086	4.19363	0.040576	0.613576		4	40	7	7	54	8	1	5	9	9	3	12	53	12	7	10	0	20		4.15902	5.17485	2.15365	1.60163	15.5444	3.94057	0.366239	1.44557	1.76448	3.6101	0.685132	1.28208	3.37723	7.46707	2.64376	3.04295
100064353	CHEK1	checkpoint kinase 1	-	protein-coding	1111	CHEK1	checkpoint kinase 1	CHK1	protein-coding	-0.333769	4.1934	0.0405817	0.613576		13	109	45	47	38	13	24	32	45	27	47	102.5	146	19	18.5	33	14	62		13.5168	14.1015	13.8449	10.7538	10.9387	6.40343	8.78973	9.25164	8.82241	10.8303	10.7337	10.9511	9.30331	11.8229	6.98708	10.0417
100053279	H2BC12	H2B clustered histone 12	-	protein-coding	85236	H2BC12	H2B clustered histone 12	H2B/S|H2BFAiii|H2BFT|H2BK|HIST1H2BK	protein-coding	-0.512475	4.18962	0.0406722	0.613688		7.95	46.5	12.8	19.67	38.57	6.25	14.45	15.3	20.98	10.38	16.67	31.6	59.4	7.33	12.2	13.3	4.18	17.27		8.26604	6.01576	3.9381	4.50058	11.1027	3.07857	5.29215	4.42344	4.11321	4.16365	3.80705	3.37615	3.78505	4.56114	4.6077	4.04712
100070838	C7H11orf71	chromosome 7 C11orf71 homolog	-	protein-coding	54494	C11orf71	chromosome 11 open reading frame 71	URLC7	protein-coding	-0.351214	4.18947	0.0406757	0.613688		9	92	22	49	39	19	16	27	54	22	35	69	124	8	23	26	19	59		9.35779	11.9021	6.76861	11.2114	11.2265	9.35886	5.85982	7.80607	10.5869	8.82469	7.99321	7.37197	7.90144	4.97805	8.68664	7.91166
100073070	ARHGAP18	Rho GTPase activating protein 18	-	protein-coding	93663	ARHGAP18	Rho GTPase activating protein 18	MacGAP|SENEX|bA307O14.2	protein-coding	-0.304809	4.18418	0.040803	0.613874		40	351	126	238	177	116	84	111	264	93	131	348	895	59	123	123	44	396		41.5902	45.4093	38.7657	54.4554	50.9511	57.1383	30.7641	32.0916	51.7582	37.3044	29.9174	37.1804	57.0306	36.7131	46.4546	37.4282
111771110	LOC111771110	translation initiation factor IF-2-like	-	protein-coding	100129098	LOC100129098	translation initiation factor IF-2	-	protein-coding	-0.341562	4.18205	0.0408542	0.613874		10.5	96	29.5	69	33.5	29.5	18.5	38.5	36.5	27	49.5	98	144	15	22	32.5	15	80.5		10.9174	12.4196	9.07609	15.7875	9.64329	14.5309	6.77542	11.1309	7.15596	10.8303	11.3047	10.4703	9.17587	9.33384	8.30896	9.88957
100063041	ZNF330	zinc finger protein 330	-	protein-coding	27309	ZNF330	zinc finger protein 330	HSA6591|NOA36	protein-coding	-0.264942	4.18186	0.0408589	0.613874		17	232.5	74	110	100	42	47	75	89	53	97	221	330	34	67	67	32	152.5		17.6758	30.0788	22.7671	25.1685	28.7859	20.688	17.2132	21.6835	17.4488	21.2595	22.1526	23.6117	21.028	21.1567	25.3046	20.3877
100066893	ACADL	acyl-CoA dehydrogenase long chain	-	protein-coding	33	ACADL	acyl-CoA dehydrogenase long chain	ACAD4|LCAD	protein-coding	0.530517	4.18175	0.0408614	0.613874		12	65	29	34	16	8	46	39	34	38	53	133	93	14	27	20	25	67		12.477	8.40913	8.92226	7.77935	4.60575	3.94057	16.847	11.2754	6.66582	15.2426	12.104	14.2097	5.92608	8.71158	10.1974	6.08589
100146225	CBX4	chromobox 4	-	protein-coding	8535	CBX4	chromobox 4	NBP16|PC2	protein-coding	0.414551	4.17624	0.0409944	0.615221		10	77	41.5	49	28	13	19	54	69	21	45	90	196	30	36	54	27	128		10.3975	9.96158	12.7681	11.2114	8.06006	6.40343	6.95854	15.6121	13.5277	8.42357	10.277	9.61562	12.4894	18.6677	13.5965	16.4319
100034047	PITPNC1	phosphatidylinositol transfer protein cytoplasmic 1	-	protein-coding	26207	PITPNC1	phosphatidylinositol transfer protein cytoplasmic 1	M-RDGB-beta|MRDGBbeta|RDGB-BETA|RDGBB|RDGBB1	protein-coding	-0.30079	4.17333	0.0410651	0.615427		36	247	209	284	215	81	144	129	209	81	193	374.5	769.5	81	108	120	59	333.5		37.4311	31.9547	64.3018	64.9804	61.8898	39.8983	52.7384	37.2957	40.9752	32.4909	44.0768	40.0117	49.0335	50.4027	40.7894	36.5154
111774237	LOC111774237	heat shock cognate 71 kDa protein-like	-	pseudo						-0.290413	4.17174	0.0411037	0.615427		188.75	2086.21	643.25	703.42	858.83	225.08	359.25	578.75	972.83	389.42	947.58	1511.66	2531.5	264.17	491.92	538.17	245.42	990.08		196.254	269.895	197.905	160.946	247.222	110.868	131.571	167.325	190.727	156.205	216.406	161.506	161.31	164.381	185.788	163.762
100057500	LOC100057500	membrane cofactor protein	-	protein-coding	4179	CD46	CD46 molecule		protein-coding	0.48862	4.16872	0.0411768	0.615427		17	198	128	151	28.5	14.5	103	90	147	87.5	132	283.5	538.75	60.5	93.5	66.5	65	222		17.6758	25.6155	39.381	34.5494	8.20399	7.14229	37.7226	26.0202	28.8199	35.0982	30.1458	30.2892	34.3299	37.6465	35.3131	20.2356
100058693	GPC6	glypican 6	-	protein-coding	10082	GPC6	glypican 6	OMIMD1	protein-coding	-0.45579	4.16827	0.0411879	0.615427		20	309	78	77	141	39	55	55	126	42	81	144	269	44	111	43	14	170		20.7951	39.9757	23.9978	17.6179	40.5882	19.2103	20.1431	15.9012	24.7028	16.8471	18.4986	15.385	17.141	27.3793	41.9225	13.0847
100063175	KIF21B	kinesin family member 21B	-	protein-coding	23046	KIF21B	kinesin family member 21B	-	protein-coding	0.448884	4.1613	0.0413577	0.615427		10.33	41.33	25	45	34.33	20.33	36	54	61	29.33	34.33	74.67	135.6	15	33.33	51.83	21.67	126.92		10.7407	5.34691	7.6916	10.2962	9.88221	10.014	13.1846	15.6121	11.9593	11.7649	7.8402	7.97776	8.64061	9.33384	12.5881	15.7716
100050091	SDHB	succinate dehydrogenase complex iron sulfur subunit B	-	protein-coding	6390	SDHB	succinate dehydrogenase complex iron sulfur subunit B	CWS2|IP|PGL4|SDH|SDH1|SDH2|SDHIP	protein-coding	0.267798	4.15696	0.0414637	0.615427		26	247.5	99.5	177.5	87.5	60	99	145.5	156.5	110.5	159	391	660.5	56	73.5	108	59	283		27.0336	32.0194	30.6126	40.6128	25.1877	29.5543	36.2576	42.066	30.6824	44.324	36.312	41.7745	42.0879	34.8463	27.7595	32.8638
100053830	NOVA1	NOVA alternative splicing regulator 1	-	protein-coding	4857	NOVA1	NOVA alternative splicing regulator 1	Nova-1	protein-coding	-0.290904	4.15688	0.0414656	0.615427		21	166	76	82	77	65	40	58	111	52	78.5	164	281	29	48	68	15	162		21.8348	21.4756	23.3825	18.762	22.1652	32.0172	14.6495	16.7686	21.762	20.8584	17.9276	17.5218	17.9057	18.0454	18.1286	20.692
100067377	RSPO3	R-spondin 3	-	protein-coding	84870	RSPO3	R-spondin 3	CRISTIN1|PWTSR|THSD2	protein-coding	-0.441443	4.14994	0.041636	0.615427		48	677.5	125	148	389	213	176	151	268	99.5	173	757	765	104.5	156	182	66	296		49.9082	87.649	38.458	33.863	111.977	104.918	64.458	43.6562	52.5424	39.9117	39.5093	80.878	48.7468	65.0257	58.9181	55.3816
100033897	GAPDH	glyceraldehyde-3-phosphate dehydrogenase	G3PDH	protein-coding	2597	GAPDH	glyceraldehyde-3-phosphate dehydrogenase	G3PD|GAPD|HEL-S-162eP	protein-coding	-0.239998	4.14787	0.0416869	0.615427		118	875.45	414.58	431.9	550.75	163.57	280.85	344.83	540.27	285.33	461.17	829.68	1593.13	135.37	255.32	312.88	126.67	726.7		122.691	113.258	127.551	98.8206	158.539	80.57	102.858	99.695	105.922	114.452	105.321	88.6432	101.516	84.2348	96.4293	95.2077
100057530	PLEKHA2	pleckstrin homology domain containing A2	-	protein-coding	59339	PLEKHA2	pleckstrin homology domain containing A2	TAPP2	protein-coding	-0.237479	4.14735	0.0416997	0.615427		101.5	629.33	283	417	387.5	120.5	240	217	377	165	385.5	795	1297.5	121	206	227	131	610		105.535	81.4172	87.069	95.4114	111.545	59.3549	87.8973	62.7377	73.9122	66.1852	88.0395	84.938	82.6784	75.293	77.8021	69.0749
100066628	KRCC1	lysine rich coiled-coil 1	-	protein-coding	51315	KRCC1	lysine rich coiled-coil 1	CHBP2	protein-coding	0.296195	4.14528	0.0417507	0.615427		20	203	59	103	73	54	60	94	189	67	101	240	556	43	75	114	35	214		20.7951	26.2623	18.1522	23.5668	21.0137	26.5989	21.9743	27.1767	37.0541	26.8752	23.0661	25.6417	35.429	26.757	28.326	34.6896
100055146	VIPR1	vasoactive intestinal peptide receptor 1	-	protein-coding	7433	VIPR1	vasoactive intestinal peptide receptor 1	HVR1|II|PACAP-R-2|PACAP-R2|RDC1|V1RG|VAPC1|VIP-R-1|VIPR|VIRG|VPAC1|VPAC1R|VPCAP1R	protein-coding	0.829248	4.1448	0.0417627	0.615427		0	10	5	13	2	10	9	9	12	10	13	29	63	2	1	8	4	37		0	1.29371	1.53832	2.97446	0.575719	4.92572	3.29615	2.60202	2.35264	4.01122	2.96891	3.09837	4.01444	1.24451	0.37768	2.43436
100053906	MTUS1	microtubule associated scaffold protein 1	-	protein-coding	57509	MTUS1	microtubule associated scaffold protein 1	ATBP|ATIP|ATIP3|ICIS|MP44|MTSG1	protein-coding	0.225634	4.14421	0.0417772	0.615427		168	1677	707.5	1005	650	472	756	806.5	1254.75	494	1176	2292.33	4425.83	425.5	664	803	371	1627.5		174.679	216.955	217.672	229.948	187.109	232.494	276.876	233.17	245.998	198.154	268.572	244.913	282.02	264.77	250.78	244.349
100068955	SIMC1	SUMO interacting motifs containing 1	-	protein-coding	375484	SIMC1	SUMO interacting motifs containing 1	C5orf25|OOMA1|PLEIAD	protein-coding	0.266161	4.14166	0.0418401	0.615427		32	231.5	117	111	75	43	83	116	153	110	144	317	490	49	73	111	56	270		33.2721	29.9494	35.9967	25.3973	21.5894	21.1806	30.3978	33.5372	29.9962	44.1234	32.8863	33.8683	31.2234	30.4905	27.5706	33.7767
100630509	LEPROT	leptin receptor overlapping transcript	-	protein-coding	54741	LEPROT	leptin receptor overlapping transcript	LEPR|OB-RGRP|OBRGRP|VPS55	protein-coding	-0.266788	4.13855	0.0419171	0.615427		52	727	297	318	446	123	183	241	351	186	349.5	629	1106.83	101	183	176	103	461		54.0672	94.0528	91.3763	72.7598	128.385	60.5863	67.0217	69.6764	68.8148	74.6087	79.8179	67.2025	70.5287	62.8478	69.1154	53.5558
100065784	BAG3	BAG cochaperone 3	-	protein-coding	9531	BAG3	BAG cochaperone 3	BAG-3|BIS|CAIR-1|MFM6	protein-coding	0.383593	4.13797	0.0419314	0.615427		39	256	111	165	72	53	138	168	238	122	105	585.9	479.5	30	90	116	78	348		40.5504	33.119	34.1507	37.7527	20.7259	26.1063	50.5409	48.5711	46.6608	48.9369	23.9796	62.5977	30.5544	18.6677	33.9912	35.2982
111773352	LOC111773352	small nucleolar RNA SNORA9	-	snoRNA	677798	SNORA9	small nucleolar RNA, H/ACA box 9	ACA9|SNORA9A	snoRNA	0.766298	4.13781	0.0419353	0.615427		181	472	273	123	251	321	399	720	642	233	125	1710	6226	82	408	934	201	1646		188.195	61.0632	83.9923	28.1429	72.2527	158.116	146.129	208.162	125.866	93.4615	28.5472	182.697	396.729	51.025	154.093	284.211
100067002	GFPT2	glutamine-fructose-6-phosphate transaminase 2	-	protein-coding	9945	GFPT2	glutamine-fructose-6-phosphate transaminase 2	GFAT|GFAT 2|GFAT2	protein-coding	0.475741	4.13759	0.0419409	0.615427		128.5	893	659.5	890.5	232	99.5	419	928	618.5	500	764.5	1499	2031	268	342.5	542.5	418	1536		133.608	115.528	202.905	203.75	66.7834	49.0109	153.454	268.297	121.259	200.561	174.595	160.153	129.418	166.765	129.355	165.08
102149128	LOC102149128	uncharacterized LOC102149128	-	ncRNA						0.672312	4.13431	0.0420222	0.615427		9	24	22	45	7	15	14	55	43	34	53	49	198	13	17	15	28	90		9.35779	3.10491	6.76861	10.2962	2.01502	7.38858	5.12734	15.9012	8.43031	13.6382	12.104	5.23517	12.6168	8.08933	6.42056	4.56442
100049887	ADAMTS9	ADAM metallopeptidase with thrombospondin type 1 motif 9	-	protein-coding	56999	ADAMTS9	ADAM metallopeptidase with thrombospondin type 1 motif 9	-	protein-coding	-0.535281	4.13401	0.0420296	0.615427		102	603.5	322	181	511.17	45	185	130	185	201	211	669	583	112	150	150	204	318		106.055	78.0755	99.0679	41.4136	147.145	22.1657	67.7542	37.5848	36.2699	80.6256	48.1876	71.4761	37.1495	69.6927	56.652	45.6442
100070676	PRMT9	protein arginine methyltransferase 9	PRMT10	protein-coding	90826	PRMT9	protein arginine methyltransferase 9	PRMT10	protein-coding	-0.235165	4.13202	0.0420791	0.615427		39	266	131	162.5	123	70	74	109	154	70	143	277	440	69	88	129	55	215		40.5504	34.4127	40.304	37.1807	35.4067	34.48	27.1017	31.5134	30.1923	28.0786	32.658	29.5947	28.0374	42.9357	33.2358	39.254
100061378	SSR1	signal sequence receptor subunit 1	-	protein-coding	6745	SSR1	signal sequence receptor subunit 1	TRAPA	protein-coding	-0.22356	4.13086	0.0421078	0.615427		230	2161.5	765.5	1110.5	739.5	379	472.5	606	1105.5	474.5	948.5	2087.5	3528	327	581	563	330.5	1487.5		239.143	279.636	235.517	254.087	212.872	186.685	173.048	175.203	216.737	190.333	216.616	223.029	224.809	203.478	219.432	171.318
100052680	HAUS4	HAUS augmin like complex subunit 4	-	protein-coding	54930	HAUS4	HAUS augmin like complex subunit 4	C14orf94	protein-coding	0.394893	4.13046	0.0421179	0.615427		9	79	26	36	26	15	30	56	43	41	58	101	188	10	33	21	18	80		9.35779	10.2203	7.99927	8.23695	7.48434	7.38858	10.9872	16.1904	8.43031	16.446	13.2459	10.7909	11.9796	6.22256	12.4634	6.39019
100052401	HDAC8	histone deacetylase 8	-	protein-coding	55869	HDAC8	histone deacetylase 8	CDA07|CDLS5|HD8|HDACL1|KDAC8|MRXS6|RPD3|WTS	protein-coding	-0.259695	4.12895	0.0421555	0.615427		19	180	69	91	90	42	40	72	87	53	75	166	269	42	49	63.5	30	152.5		19.7553	23.2868	21.2288	20.8212	25.9073	20.688	14.6495	20.8162	17.0567	21.2595	17.1283	17.7355	17.141	26.1347	18.5063	19.3227
100057794	ATXN2	ataxin 2	-	protein-coding	6311	ATXN2	ataxin 2	ATX2|SCA2|TNRC13	protein-coding	0.208675	4.12788	0.0421821	0.615427		84	678	265	363.5	263	197	298	324	437	234.5	450	1009.5	1331	135	248	341	181	833.5		87.3393	87.7137	81.531	83.1704	75.707	97.0366	109.139	93.6728	85.6755	94.0632	102.77	107.855	84.8131	84.0045	93.6646	103.764
106783107	LOC106783107	solute carrier family 23 member 1-like	-	protein-coding	9963	SLC23A1	solute carrier family 23 member 1	SLC23A2|SVCT1|YSPL3	protein-coding	-0.409281	4.12692	0.0422061	0.615427		15	103.83	82.83	85	140.5	40.5	61.5	54	61.08	31.17	62	149.67	191.67	22.5	44.5	43.83	52.5	131.83		15.5963	13.4326	25.4838	19.4484	40.4442	19.9492	22.5237	15.6121	11.975	12.503	14.1594	15.9908	12.2135	14.0008	16.8068	13.3372
100049792	LOC100049792	actin, cytoplasmic 1-like	-	pseudo						0.584804	4.12658	0.0422145	0.615427		5	26	16.67	14.5	20.33	7.58	34.5	25.33	38.33	12.5	14	85.67	79.67	6.83	21.83	33.83	5.92	30.17		5.19877	3.36365	5.12876	3.31766	5.85218	3.73369	12.6352	7.32325	7.51474	5.01403	3.19728	9.153	5.07668	4.25001	8.24475	10.2943
100060213	SEMA3G	semaphorin 3G	-	protein-coding	56920	SEMA3G	semaphorin 3G	sem2	protein-coding	0.415945	4.12618	0.0422246	0.615427		28	264	87	123	233	48	116	168	264	146	192	470	464	44	113	153	36	185		29.1131	34.154	26.7668	28.1429	67.0712	23.6434	42.4837	48.5711	51.7582	58.5638	43.8485	50.2149	29.5667	27.3793	42.6778	46.5571
100069980	PGM1	phosphoglucomutase 1	-	protein-coding	5236	PGM1	phosphoglucomutase 1	CDG1T|GSD14	protein-coding	-0.250895	4.12391	0.0422812	0.61562		30	248.5	100	116	92	65	83	85	122	49	139	246	413	30	71	77	37	174		31.1926	32.1487	30.7664	26.5413	26.4831	32.0172	30.3978	24.5747	23.9185	19.655	31.7445	26.2827	26.3169	18.6677	26.8153	23.4307
100068006	TRAF2	TNF receptor associated factor 2	-	protein-coding	7186	TRAF2	TNF receptor associated factor 2	MGC:45012|RNF117|TRAP|TRAP3	protein-coding	-0.358368	4.12022	0.0423734	0.616329		17	81	54	74	45	35	38	43	45	25	58	87	178	22	31	31	18	131.5		17.6758	10.4791	16.6139	16.9315	12.9537	17.24	13.9171	12.4319	8.82241	10.0281	13.2459	9.2951	11.3424	13.6896	11.7081	9.43313
100066230	LOC100066230	zinc finger protein 564-like	-	protein-coding	163050	ZNF564	zinc finger protein 564	-	protein-coding	-0.494898	4.11464	0.0425136	0.616787		2	44.58	16.25	21.75	7.5	15	7.42	11	21	11	9.45	31.03	58.67	8	10.25	7	7	26.83		2.07951	5.76737	4.99954	4.97649	2.15894	7.38858	2.71749	3.18025	4.11713	4.41234	2.15817	3.31525	3.73853	4.97805	3.87122	2.13006
100630171	LOC100630171	regakine-1	-	protein-coding	504773	LOC504773	regakine 1 (Bos taurus)		protein-coding	-0.423962	4.11369	0.0425375	0.616787		78	208.5	225	228	165	31	126	144	233	80	113	355	759.5	56	78	97	50	258		81.1008	26.9739	69.2244	52.1674	47.4968	15.2697	46.1461	41.6324	45.6805	32.0898	25.8066	37.9283	48.3963	34.8463	29.459	29.5166
111775814	LOC111775814	small nucleolar RNA U3	-	snoRNA	780851	SNORD3A	small nucleolar RNA, C/D box 3A	RNU3|U3	snoRNA	1.23861	4.11202	0.0425795	0.616787		7.67	11.67	6.5	3	4.17	5.33	42.42	14.25	14	2.83	2.33	64.33	99.67	2	25.33	45.17	0.33	20.5		7.97491	1.50976	1.99982	0.686413	1.20037	2.62541	15.5358	4.11987	2.74475	1.13518	0.532119	6.87303	6.3511	1.24451	9.56663	13.745
106781380	LOC106781380	uncharacterized LOC106781380	-	ncRNA						0.606687	4.11041	0.04262	0.616787		2	12	5	9	12	5	7	7	13	7	15	26	64	5	12	11	3	31		2.07951	1.55245	1.53832	2.05924	3.45431	2.46286	2.56367	2.0238	2.5487	2.80786	3.42566	2.77785	4.07816	3.11128	4.53216	3.34724
100059922	CLDN3	claudin 3	-	protein-coding	1365	CLDN3	claudin 3	C7orf1|CPE-R2|CPETR2|HRVP1|RVP1	protein-coding	0.786063	4.10523	0.0427507	0.616787		6	8	6	20	1	7	7	17	24	8	11	26.5	65	11	6	19	7	25		6.23852	1.03497	1.84599	4.57609	0.287859	3.448	2.56367	4.91493	4.70529	3.20898	2.51215	2.83127	4.14188	6.84481	2.26608	5.7816
100055970	CCDC134	coiled-coil domain containing 134	-	protein-coding	79879	CCDC134	coiled-coil domain containing 134	-	protein-coding	-0.492065	4.10523	0.0427508	0.616787		3	25	17	18	15	11	8	7	14	8	15	31	39	4	5	9	8	29		3.11926	3.23428	5.23029	4.11848	4.31789	5.41829	2.92991	2.0238	2.74475	3.20898	3.42566	3.31205	2.48513	2.48902	1.8884	2.73865
100071601	LOC100071601	zinc finger protein 300	ZNF300	protein-coding	91975	ZNF300	zinc finger protein 300		protein-coding	-0.256049	4.10444	0.0427707	0.616787		53	642.5	173	221.5	258	138	140	161	306.5	166.5	253	576	730.5	83.5	139	157.5	71	394.5		55.107	83.121	53.2259	50.6801	74.2677	67.9749	51.2734	46.5473	60.0904	66.7869	57.7795	61.54	46.5484	51.9584	52.4975	47.9264
106783321	LOC106783321	uncharacterized LOC106783321	-	ncRNA						0.707975	4.10354	0.0427935	0.616787		4	28	8	15	7	0	9	22	22	4	7	48	69	10	4	24	10	44		4.15902	3.62239	2.46131	3.43206	2.01502	0	3.29615	6.3605	4.31318	1.60449	1.59864	5.12833	4.39677	6.22256	1.51072	7.30307
100060928	LRP8	LDL receptor related protein 8	-	protein-coding	7804	LRP8	LDL receptor related protein 8	APOER2|HSZ75190|LRP-8|MCI1	protein-coding	0.606309	4.10131	0.0428501	0.616787		31	163	57	172	22	25	43	112	157	62	61	177	672	79	61	156	57	299		32.2324	21.0875	17.5369	39.3543	6.3329	12.3143	15.7483	32.3807	30.7804	24.8696	13.931	18.9107	42.8207	49.1582	23.0385	47.47
100051809	TMEM17	transmembrane protein 17	-	protein-coding	200728	TMEM17	transmembrane protein 17	-	protein-coding	0.512401	4.10127	0.0428509	0.616787		4	25	7	12	14	5	16	19	21	12	12	32	67	7	11	24	4	37		4.15902	3.23428	2.15365	2.74565	4.03003	2.46286	5.85982	5.49316	4.11713	4.81347	2.74053	3.41889	4.26933	4.35579	4.15448	7.30307
100061676	PLCE1	phospholipase C epsilon 1	-	protein-coding	51196	PLCE1	phospholipase C epsilon 1	NPHS3|PLCE|PPLC	protein-coding	-0.333499	4.09998	0.0428838	0.616787		31	235	86	88	168	87	69	96	154	63	119	266.5	379.5	43.5	81	85	23	152		32.2324	30.4022	26.4591	20.1348	48.3604	42.8537	25.2705	27.7549	30.1923	25.2707	27.1769	28.4729	24.1822	27.0681	30.5921	25.865
100033838	UCHL1	ubiquitin C-terminal hydrolase L1	PGP9.5	protein-coding	7345	UCHL1	ubiquitin C-terminal hydrolase L1	HEL-117|HEL-S-53|NDGOA|PARK5|PGP 9.5|PGP9.5|PGP95|SPG79|Uch-L1	protein-coding	-0.511367	4.09809	0.0429317	0.616849		6	43	21	26	23	22	16	6	27	8	28.5	51	120	3	9	16	6	30		6.23852	5.56296	6.46095	5.94891	6.62076	10.8366	5.85982	1.73468	5.29345	3.20898	6.50876	5.44885	7.64656	1.86677	3.39912	4.86871
100071404	MYO19	myosin XIX	-	protein-coding	80179	MYO19	myosin XIX	MYOHD1	protein-coding	-0.714796	4.09378	0.0430413	0.617797		1	28	11	11	24	3	2	8	6	5	8	31	26	2	8	7	2	13		1.03975	3.62239	3.38431	2.51685	6.90862	1.47772	0.732477	2.31291	1.17632	2.00561	1.82702	3.31205	1.65675	1.24451	3.02144	2.13006
100147328	GPR143	G protein-coupled receptor 143	-	protein-coding	4935	GPR143	G protein-coupled receptor 143	NYS6|OA1	protein-coding	0.487961	4.09172	0.0430936	0.617923		2	26	11	15	11	3	11	16	19	7	15	47	73	5	7	18	12	35		2.07951	3.36365	3.38431	3.43206	3.16645	1.47772	4.02863	4.62582	3.72502	2.80786	3.42566	5.02149	4.65166	3.11128	2.64376	5.4773
100057164	ITGB1BP1	integrin subunit beta 1 binding protein 1	-	protein-coding	9270	ITGB1BP1	integrin subunit beta 1 binding protein 1	ICAP-1A|ICAP-1B|ICAP-1alpha|ICAP1|ICAP1A|ICAP1B	protein-coding	0.219287	4.08541	0.0432549	0.618709		39	297.5	109	157.5	106	81.5	116	152	184	108.5	199	407	719	64	117	118	55	351		40.5504	38.4879	33.5354	36.0367	30.5131	40.1446	42.4837	43.9453	36.0739	43.5218	45.4471	43.484	45.8156	39.8244	44.1886	35.9068
111771146	LOC111771146	small nucleolar RNA SNORA53	-	snoRNA	677832	SNORA53	small nucleolar RNA, H/ACA box 53	ACA53	snoRNA	0.672202	4.08535	0.0432564	0.618709		14	50.5	23	11	22	15	23	50	21	28	33	100	358.5	7	33	49	5	110.5		14.5566	6.53324	7.07628	2.51685	6.3329	7.38858	8.42349	14.4557	4.11713	11.2314	7.53645	10.684	22.8441	4.35579	12.4634	14.9104
100063003	MYH3	myosin heavy chain 3	-	protein-coding	4621	MYH3	myosin heavy chain 3	CPSFS1A|CPSFS1B|CPSKF1A|CPSKF1B|DA2A|DA2B|DA2B3|DA8|HEMHC|MYHC-EMB|MYHSE1|SMHCE	protein-coding	0.83822	4.08445	0.0432795	0.618709		1	25	8	14	3	3	12	12	8	5	5	42.83	50	10.5	6	20	14	70		1.03975	3.23428	2.46131	3.20326	0.863578	1.47772	4.39486	3.46936	1.56843	2.00561	1.14189	4.57597	3.18607	6.53369	2.26608	6.08589
100059101	EPB41L3	erythrocyte membrane protein band 4.1 like 3	-	protein-coding	23136	EPB41L3	erythrocyte membrane protein band 4.1 like 3	4.1B|DAL-1|DAL1	protein-coding	0.259476	4.08062	0.0433778	0.618832		39	338	160	212.5	102	86	164	199.5	243	153	207	456.5	696	76	138	147	120	381		40.5504	43.7275	49.2263	48.6209	29.3617	42.3612	60.0632	57.6782	47.641	61.3717	47.2741	48.7726	44.35	47.2914	52.1198	44.7313
100059815	PDGFRA	platelet derived growth factor receptor alpha	-	protein-coding	5156	PDGFRA	platelet derived growth factor receptor alpha	CD140A|PDGFR-2|PDGFR2	protein-coding	-0.306242	4.07962	0.0434033	0.618832		592	6762.83	2053	2294	3438.83	1586.5	1399.33	2155	2388	1750	2917.67	5538.2	7947.15	781	1487.5	2279	1109	4263.5		615.534	874.915	631.635	524.877	989.899	781.465	512.489	623.04	468.176	701.964	666.33	591.702	506.403	485.982	561.799	693.487
100146129	PRR7	proline rich 7, synaptic	-	protein-coding	80758	PRR7	proline rich 7, synaptic	-	protein-coding	0.482322	4.0782	0.04344	0.618832		8	52	18	18.2	16.5	9	28.5	37	25	15	42	51	77.03	12	19	26	16	74.5		8.31803	6.7273	5.53796	4.16424	4.74968	4.43315	10.4378	10.6972	4.90134	6.01683	9.59185	5.44885	4.90845	7.46707	7.17592	7.91166
100055206	LDHD	lactate dehydrogenase D	-	protein-coding	197257	LDHD	lactate dehydrogenase D	DLACD|DLD	protein-coding	0.449039	4.0768	0.043476	0.618832		6	43	18	23	11	12	16	25	40	26	22	41	106	14	18	22	11	74		6.23852	5.56296	5.53796	5.2625	3.16645	5.91086	5.85982	7.22784	7.84215	10.4292	5.0243	4.38045	6.75446	8.71158	6.79824	6.69448
100629621	UBL3	ubiquitin like 3	-	protein-coding	5412	UBL3	ubiquitin like 3	HCG-1|PNSC1	protein-coding	-0.202267	4.07561	0.0435065	0.618832		191.5	1789.5	682	930.5	762.5	401.5	444	589.5	930	441	932.5	1802.5	3274.5	275.5	501.5	517.5	341	1349.5		199.113	231.51	209.827	212.902	219.493	197.768	162.61	170.432	182.33	176.895	212.962	192.579	208.655	171.431	189.407	157.472
100072285	E2F6	E2F transcription factor 6	-	protein-coding	1876	E2F6	E2F transcription factor 6	E2F-6	protein-coding	-0.239682	4.07012	0.0436481	0.619255		34	200.5	97	141	91	46	70	75	103	63	106	222	357	46	67	69	43	197		35.3516	25.9389	29.8434	32.2614	26.1952	22.6583	25.6367	21.6835	20.1935	25.2707	24.208	23.7185	22.7485	28.6238	25.3046	20.9963
100060957	PPP2R2B	protein phosphatase 2 regulatory subunit Bbeta	-	protein-coding	5521	PPP2R2B	protein phosphatase 2 regulatory subunit Bbeta	B55BETA|PP2AB55BETA|PP2ABBETA|PP2APR55B|PP2APR55BETA|PR2AB55BETA|PR2ABBETA|PR2APR55BETA|PR52B|PR55-BETA|PR55BETA|SCA12	protein-coding	0.530153	4.06816	0.0436988	0.619255		5	42	15	11	12	8	22	21	44	28	29	55	109	6	11	12	3	37		5.19877	5.43359	4.61496	2.51685	3.45431	3.94057	8.05725	6.07139	8.62636	11.2314	6.62294	5.87621	6.94562	3.73354	4.15448	3.65154
100061993	TSHZ1	teashirt zinc finger homeobox 1	-	protein-coding	10194	TSHZ1	teashirt zinc finger homeobox 1	CAA|NY-CO-33|SDCCAG33|TSH1	protein-coding	0.260181	4.06741	0.0437182	0.619255		101	707	414	412	285	135	339	361	537	249	437	1158	1422	141	287	426	215	957		105.015	91.4654	127.373	94.2674	82.0399	66.4972	124.155	104.37	105.281	99.8794	99.8009	123.721	90.6117	87.7381	108.394	129.629
100033855	SOD1	superoxide dismutase 1	CU/ZN-SOD	protein-coding	6647	SOD1	superoxide dismutase 1	ALS|ALS1|HEL-S-44|IPOA|SOD|STAHP|hSod1|homodimer	protein-coding	0.279181	4.06728	0.0437217	0.619255		41	459	137	254.5	147	77	167	169	352.5	181.5	232.5	565.33	1102.17	88.17	135	201	62	368.67		42.6299	59.3814	42.15	58.2307	42.3153	37.928	61.1619	48.8602	69.1089	72.8037	53.0977	60.4	70.2317	54.8643	50.9868	61.1632
100056571	CRTC2	CREB regulated transcription coactivator 2	-	protein-coding	200186	CRTC2	CREB regulated transcription coactivator 2	TORC-2|TORC2	protein-coding	0.333426	4.066	0.0437548	0.619255		19.67	78	42	49	41.5	27	47	56	95.5	33	36.5	133	229	31	38	51	22	127		20.452	10.091	12.9219	11.2114	11.9462	13.2994	17.2132	16.1904	18.7231	13.237	8.33578	14.2097	14.5922	19.2899	14.3518	15.519
100061488	PDGFD	platelet derived growth factor D	-	protein-coding	80310	PDGFD	platelet derived growth factor D	IEGF|MSTP036|SCDGF-B|SCDGFB	protein-coding	-0.517501	4.06362	0.0438166	0.619289		18	192	40	92	274	115	48	56	142	28	79	177	326	17	66	53	26	127		18.7156	24.8393	12.3066	21.05	78.8735	56.6458	17.5795	16.1904	27.8396	11.2314	18.0418	18.9107	20.7731	10.5783	24.9269	16.1276
100069316	MTA3	metastasis associated 1 family member 3	-	protein-coding	57504	MTA3	metastasis associated 1 family member 3	-	protein-coding	0.284757	4.06096	0.0438856	0.619289		48	368	82	169	93	81	105	159	240.5	115	168.83	441	806.08	99	115	136	91.5	367.83		49.9082	47.6086	25.2285	38.6679	26.7709	39.8983	38.4551	45.9691	47.1509	46.1291	38.557	47.1165	51.3645	61.6033	43.4332	41.3841
100067200	ZMAT1	zinc finger matrin-type 1	-	protein-coding	84460	ZMAT1	zinc finger matrin-type 1	-	protein-coding	0.316075	4.06085	0.0438884	0.619289		31	244	98	166	99	163	84	145	206	102	201	270	763.5	74	148	144	60	348		32.2324	31.5666	30.1511	37.9815	28.4981	80.2892	30.7641	41.9215	40.3871	40.9145	45.9039	28.8469	48.6512	46.0469	55.8966	43.8184
111774953	LOC111774953	uncharacterized LOC111774953	-	ncRNA						0.66338	4.05371	0.0440745	0.620855		6	46	14	32	0	4	12	29	56	20	18	65.2	171.7	20	17	23	6	39.5		6.23852	5.95107	4.3073	7.32174	0	1.97029	4.39486	8.38429	10.979	8.02244	4.11079	6.96598	10.9409	12.4451	6.42056	6.99878
111771167	LOC111771167	uncharacterized LOC111771167	-	ncRNA						-0.579878	4.05216	0.0441148	0.620855		9	40	23	41	30	6	20	6	19	8	11	73	100.5	6	16	10	5	47		9.35779	5.17485	7.07628	9.38098	8.63578	2.95543	7.32477	1.73468	3.72502	3.20898	2.51215	7.79934	6.40399	3.73354	6.04288	3.04295
100066128	SHB	SH2 domain containing adaptor protein B	-	protein-coding	6461	SHB	SH2 domain containing adaptor protein B	bA3J10.2	protein-coding	0.485483	4.04978	0.0441771	0.620855		3	18	13	20	19	12	20	18	33	13	28	66	73.5	7	8	26	8	49		3.11926	2.32868	3.99963	4.57609	5.46933	5.91086	7.32477	5.20404	6.46977	5.21459	6.39457	7.05145	4.68352	4.35579	3.02144	7.91166
100050211	ARL6IP1	ADP ribosylation factor like GTPase 6 interacting protein 1	-	protein-coding	23204	ARL6IP1	ADP ribosylation factor like GTPase 6 interacting protein 1	AIP1|ARL6IP|ARMER|SPG61	protein-coding	0.295332	4.04629	0.0442686	0.620855		167	865	618	881	364.5	240	515	708.5	825.5	451	888.5	1409.5	3611	243.5	416.5	509.5	320.5	1343.5		173.639	111.906	190.136	201.577	104.925	118.217	188.613	204.837	161.842	180.906	202.913	150.591	230.098	151.519	157.304	155.038
111770802	LOC111770802	uncharacterized LOC111770802	-	ncRNA						-0.414498	4.04469	0.0443106	0.620855		5.33	46.5	25.33	18.33	20	18	18	11	24.33	8	20.33	39.67	81.83	5.67	17	14	6	38.5		5.54189	6.01576	7.79313	4.19398	5.75719	8.86629	6.5923	3.18025	4.76999	3.20898	4.64291	4.23835	5.21431	3.52819	6.42056	4.26012
100059411	MXI1	MAX interactor 1, dimerization protein	-	protein-coding	4601	MXI1	MAX interactor 1, dimerization protein	MAD2|MXD2|MXI|bHLHc11	protein-coding	0.339612	4.04446	0.0443164	0.620855		24	239	112	149	139	136	133	175	178	67	246.5	358	766.5	69	114	194	87	247.5		24.9541	30.9197	34.4584	34.0918	40.0124	66.9898	48.7098	50.5949	34.8976	26.8752	56.295	38.2488	48.8424	42.9357	43.0555	59.0331
100630458	CISD2	CDGSH iron sulfur domain 2	-	protein-coding	493856	CISD2	CDGSH iron sulfur domain 2	ERIS|Miner1|NAF-1|WFS2|ZCD2	protein-coding	-0.300706	4.04414	0.0443249	0.620855		33	290	98	158	113	37	54	84	151	71	123	286	530	36	58	62	51	193		34.3119	37.5176	30.1511	36.1511	32.5281	18.2252	19.7769	24.2855	29.6041	28.4797	28.0904	30.5563	33.7723	22.4012	21.9054	18.8663
111767587	PAQR4	progestin and adipoQ receptor family member 4	-	protein-coding	124222	PAQR4	progestin and adipoQ receptor family member 4	-	protein-coding	-0.55922	4.04319	0.0443499	0.620855		2	22	14	27	25	10	5	14	20	1	10	30	42	6	11	14	5	29		2.07951	2.84617	4.3073	6.17772	7.19648	4.92572	1.83119	4.04759	3.92107	0.401122	2.28377	3.20521	2.67629	3.73354	4.15448	4.26012
111775911	LOC111775911	ubiquitin carboxyl-terminal hydrolase 25-like	-	protein-coding						1.04567	4.03841	0.0444756	0.621136		1	62.83	73.5	11.08	2.83	14.33	43.08	25.33	12.58	44	64.83	128.42	56.33	18	6.67	74.42	21.08	29.5		1.03975	8.12839	22.6133	2.53515	0.814642	7.05855	15.7776	7.32325	2.46636	17.6494	14.8057	13.7204	3.58942	11.2006	2.51913	22.6456
111774016	LOC111774016	monocarboxylate transporter 2-like	-	protein-coding	9194	SLC16A7	solute carrier family 16 member 7		protein-coding	-0.34626	4.03751	0.0444995	0.621136		8.83	80.17	31.33	38.33	45.17	20.67	18.5	21.67	40.67	24.17	42.83	91.5	126.33	9.67	23.33	27.67	15	44.33		9.18103	10.3717	9.63912	8.77007	13.0026	10.1815	6.77542	6.26509	7.9735	9.69512	9.7814	9.77588	8.04991	6.01721	8.81127	8.41983
100063248	SRGN	serglycin	-	protein-coding	5552	SRGN	serglycin	PPG|PRG|PRG1	protein-coding	0.412633	4.03743	0.0445015	0.621136		31	527	265	305	217	66	200	252	327	220	691	676	1037	152	398	332	89	434		32.2324	68.1786	81.531	69.7853	62.4655	32.5097	73.2477	72.8566	64.1095	88.2469	157.809	72.224	66.079	94.5829	150.317	101.026
100056014	GSTK1	glutathione S-transferase kappa 1	-	protein-coding	373156	GSTK1	glutathione S-transferase kappa 1	GST|GST 13-13|GST13|GST13-13|GSTK1-1|hGSTK1	protein-coding	0.465826	4.03467	0.0445743	0.621446		14	63	17	43	25	8	40.5	33.5	67	23	27	129	199	14	25	20	12	84.83		14.5566	8.15038	5.23029	9.83858	7.19648	3.94057	14.8327	9.68531	13.1356	9.22581	6.16619	13.7824	12.6805	8.71158	9.442	6.08589
106783161	LOC106783161	apolipoprotein R	-	protein-coding						-0.331193	4.03327	0.0446115	0.621446		51	294	159	199	121	29	113	83	199	63	136	386.5	584	54	68	104	42	244		53.0275	38.0351	48.9186	45.5321	34.831	14.2846	41.385	23.9964	39.0147	25.2707	31.0593	41.2937	37.2132	33.6018	25.6822	31.6466
100146191	LOC100146191	tyrosine-protein phosphatase non-receptor type 11	-	protein-coding	5777	PTPN6	protein tyrosine phosphatase, non-receptor type 6		protein-coding	0.731102	4.02827	0.0447438	0.621876		0	25	5	10	5	2	4	14	20	3	10	21	72	3	8	10	5	34		0	3.23428	1.53832	2.28804	1.4393	0.985144	1.46495	4.04759	3.92107	1.20337	2.28377	2.24364	4.58793	1.86677	3.02144	3.04295
100069412	GTF3C5	general transcription factor IIIC subunit 5	-	protein-coding	9328	GTF3C5	general transcription factor IIIC subunit 5	TFIIIC63|TFIIICepsilon|TFiiiC2-63	protein-coding	0.414258	4.02593	0.0448058	0.621876		6	31	16	13	20	8	14	20	34	19	23	45	88	10	15	26	9	41		6.23852	4.01051	4.92263	2.97446	5.75719	3.94057	5.12734	5.78227	6.66582	7.62132	5.25268	4.80781	5.60747	6.22256	5.6652	7.91166
100070065	PKP2	plakophilin 2	-	protein-coding	5318	PKP2	plakophilin 2	ARVD9	protein-coding	0.569994	4.02254	0.0448961	0.621876		12	107	26	81.5	17	32	30	58	131	61	56	89	408	43	68	76	19	68		12.477	13.8427	7.99927	18.6475	4.89361	15.7623	10.9872	16.7686	25.683	24.4685	12.7891	9.50878	25.9983	26.757	25.6822	23.1264
100053532	SLC51B	solute carrier family 51 subunit beta	-	protein-coding	123264	SLC51B	solute carrier family 51 subunit beta	OSTB|OSTBETA	protein-coding	0.527506	4.02206	0.0449087	0.621876		3	24	10	9	11	10	10	23	14	9	25	38	96	5	9	16	8	31		3.11926	3.10491	3.07664	2.05924	3.16645	4.92572	3.66239	6.64961	2.74475	3.6101	5.70944	4.05993	6.11725	3.11128	3.39912	4.86871
100061457	PSMA5	proteasome 20S subunit alpha 5	-	protein-coding	5686	PSMA5	proteasome 20S subunit alpha 5	PSC5|ZETA	protein-coding	-0.266553	4.0217	0.0449185	0.621876		25	169	61	110.5	78	44	60	66	94	44	83	172	334	31	60	54	21	117		25.9939	21.8637	18.7675	25.2829	22.453	21.6732	21.9743	19.0815	18.429	17.6494	18.9553	18.3765	21.2829	19.2899	22.6608	16.4319
100050366	FAM189A2	family with sequence similarity 189 member A2	-	protein-coding	9413	FAM189A2	family with sequence similarity 189 member A2	C9orf61|ENTREP|X123	protein-coding	0.505819	4.02029	0.0449559	0.621876		4	55	7	24	10	10	15	28	31	16	35	46	122	13	20	20	3	41		4.15902	7.11541	2.15365	5.4913	2.87859	4.92572	5.49358	8.09518	6.07766	6.41796	7.99321	4.91465	7.774	8.08933	7.5536	6.08589
100034062	IGFBP4	insulin like growth factor binding protein 4	IGFBP-4	protein-coding	3487	IGFBP4	insulin like growth factor binding protein 4	BP-4|HT29-IGFBP|IBP4|IGFBP-4	protein-coding	-0.391778	4.01833	0.0450082	0.621876		281	2424	1259	1117	2455	275	868	894	1345.2	669	653	2663	3253	277	716.5	764	366	1511		292.171	313.596	387.349	255.574	706.695	135.457	317.895	258.468	263.731	268.351	149.13	284.515	207.285	172.365	270.608	232.481
100055869	FOXO4	forkhead box O4	-	protein-coding	4303	FOXO4	forkhead box O4	AFX|AFX1|MLLT7	protein-coding	0.381173	4.01783	0.0450215	0.621876		7	64	34	60	45	34	50	71	85	29	62	110	198	30	30	64	18	120		7.27828	8.27976	10.4606	13.7283	12.9537	16.7474	18.3119	20.5271	16.6646	11.6325	14.1594	11.7524	12.6168	18.6677	11.3304	19.4749
102150599	LOC102150599	uncharacterized LOC102150599	-	ncRNA	105372055	LOC105372055	uncharacterized LOC105372055		ncRNA	-0.648721	4.01724	0.0450374	0.621876		4	38	13	10	15	10	5	8	5	8	16	11.33	44	10	9	4	6	27		4.15902	4.9161	3.99963	2.28804	4.31789	4.92572	1.83119	2.31291	0.980268	3.20898	3.65404	1.2105	2.80374	6.22256	3.39912	1.21718
100050910	EML1	EMAP like 1	-	protein-coding	2009	EML1	EMAP like 1	BH|ELP79|EMAP|EMAP-1|EMAPL	protein-coding	-0.335542	4.01493	0.0450991	0.621994		21	149	62	64	134	44	49	56	74	46	59	189	208	25	34	57	25	126		21.8348	19.2763	19.0752	14.6435	38.5731	21.6732	17.9457	16.1904	14.508	18.4516	13.4743	20.1928	13.254	15.5564	12.8411	17.3448
100055812	AMPD3	adenosine monophosphate deaminase 3	-	protein-coding	272	AMPD3	adenosine monophosphate deaminase 3	-	protein-coding	0.519166	4.01315	0.0451467	0.621994		3	38	19	30	37	7	9	25	48	20	45	43	130	10	23	32	28	72		3.11926	4.9161	5.84562	6.86413	10.6508	3.448	3.29615	7.22784	9.41058	8.02244	10.277	4.59413	8.28377	6.22256	8.68664	9.73743
100071446	GTPBP8	GTP binding protein 8 (putative)	-	protein-coding	29083	GTPBP8	GTP binding protein 8 (putative)	HSPC135	protein-coding	-0.378185	4.01038	0.0452209	0.621994		10	83	29	44	29.5	28	27	12	47	20	48	68	137.5	8	26	20	9	57		10.3975	10.7378	8.92226	10.0674	8.49185	13.792	9.88845	3.46936	9.21452	8.02244	10.9621	7.26513	8.76168	4.97805	9.81968	6.08589
100054907	SNRNP70	small nuclear ribonucleoprotein U1 subunit 70	-	protein-coding	6625	SNRNP70	small nuclear ribonucleoprotein U1 subunit 70	RNPU1Z|RPU1|SNRP70|Snp1|U1-70K|U170K|U1AP|U1RNP	protein-coding	0.309665	4.01036	0.0452216	0.621994		65	457.5	229.5	285.5	224.5	203.5	291.83	340	449	198	227	917.5	1063	120	186.5	315.5	119	1106		67.584	59.1873	70.6089	65.3236	64.6244	100.238	106.879	98.2986	88.0281	79.4222	51.8417	98.0259	67.7357	74.6707	70.4373	96.0049
100055722	DCP1B	decapping mRNA 1B	-	protein-coding	196513	DCP1B	decapping mRNA 1B	DCP1	protein-coding	0.258052	4.00613	0.0453351	0.622224		27	143	73	106	69	52	71	115	150	74	93	243	398	40	78	91	36	197		28.0734	18.5001	22.4595	24.2533	19.8623	25.6137	26.0029	33.2481	29.408	29.683	21.2391	25.9622	25.3611	24.8902	29.459	27.6908
100070157	C8H18orf54	chromosome 8 C18orf54 homolog	-	protein-coding	162681	C18orf54	chromosome 18 open reading frame 54	LAS2	protein-coding	-0.319818	4.00403	0.0453917	0.622224		44.5	301.5	159.5	226	234.5	154	87	121.5	245	95	184	345.5	834.5	68	176	105.5	71.5	432.5		46.2691	39.0054	49.0724	51.7098	67.503	75.8561	31.8628	35.1273	48.0331	38.1066	42.0214	36.9133	53.1754	42.3134	66.4717	32.1031
111772339	LOC111772339	uncharacterized LOC111772339	-	ncRNA						0.406875	4.00351	0.0454056	0.622224		12.33	237	59.75	88.33	41.75	31.5	46.08	59.5	135.17	66.17	113.92	158.42	387.42	46	46.83	120	28.67	220.33		12.8202	30.661	18.3829	20.2103	12.0181	15.516	16.8763	17.2023	26.5006	26.5423	26.0168	16.9256	24.6869	28.6238	17.6868	36.5154
100060003	ZNF311	zinc finger protein 311	-	protein-coding	282890	ZNF311	zinc finger protein 311	zf31	protein-coding	0.324239	3.99934	0.045518	0.622224		5	80	28	45	34	13	34	40	50	21	56	119	176	14	25	48	19	88		5.19877	10.3497	8.6146	10.2962	9.78722	6.40343	12.4521	11.5645	9.80268	8.42357	12.7891	12.714	11.2149	8.71158	9.442	14.6061
100055192	NUP210	nucleoporin 210	-	protein-coding	23225	NUP210	nucleoporin 210	GP210|POM210	protein-coding	-0.364092	3.99899	0.0455277	0.622224		28	84	74.5	99	84	31	34	60	89	31	64	122	257.5	26	36	60	37	165.5		29.1131	10.8672	22.921	22.6516	24.1802	15.2697	12.4521	17.3468	17.4488	12.4348	14.6162	13.0345	16.4082	16.1787	13.5965	18.2577
100072113	OSTM1	osteoclastogenesis associated transmembrane protein 1	-	protein-coding	28962	OSTM1	osteoclastogenesis associated transmembrane protein 1	GIPN|GL|HSPC019|OPTB5	protein-coding	-0.325104	3.99569	0.0456168	0.622224		26	295	114	128	152	45	49	85	153	53	139	263	480	56	89	67	25	188		27.0336	38.1645	35.0737	29.2869	43.7546	22.1657	17.9457	24.5747	29.9962	21.2595	31.7445	28.099	30.5862	34.8463	33.6135	20.3877
100070765	GOLGB1	golgin B1	-	protein-coding	2804	GOLGB1	golgin B1	GCP|GCP372|GOLIM1	protein-coding	0.21841	3.99552	0.0456214	0.622224		366	3267	1199	1757	1287	841	1376	1546.67	2367	1170	1935	4392.5	6721	670	1362.5	1503	734	3233.5		380.55	422.656	368.889	402.009	370.475	414.253	503.944	447.163	464.059	469.313	441.91	469.296	428.271	416.911	514.589	457.355
100067414	BPNT2	3'(2'), 5'-bisphosphate nucleotidase 2	IMPAD1	protein-coding	54928	BPNT2	3'(2'), 5'-bisphosphate nucleotidase 2	GPAPP|IMP 3|IMP-3|IMPA3|IMPAD1	protein-coding	-0.224823	3.99481	0.0456406	0.622224		125	1183	426	604	486	185	276	366	662	307	521	1204	1748	224	304	345	165	692		129.969	153.046	131.065	138.198	139.9	91.1258	101.082	105.816	129.788	123.145	118.985	128.636	111.385	139.385	114.815	104.982
100052434	CDS1	CDP-diacylglycerol synthase 1	-	protein-coding	1040	CDS1	CDP-diacylglycerol synthase 1	CDS 1	protein-coding	0.525971	3.99253	0.0457024	0.622224		38	231.5	64	214	29	29	71.5	139	212.5	83	110	214	879.5	98.5	101	121	59	220		39.5107	29.9494	19.6905	48.9641	8.34792	14.2846	26.1861	40.1868	41.6614	33.2931	25.1215	22.8638	56.0429	61.2922	38.1457	36.8196
100066562	ATP11B	ATPase phospholipid transporting 11B (putative)	-	protein-coding	23200	ATP11B	ATPase phospholipid transporting 11B (putative)	ATPIF|ATPIR	protein-coding	-0.211602	3.9911	0.0457412	0.622224		116	1017.5	479	634.5	605	300	254	394.5	621.5	308	644.5	1191	1903.5	222	369.5	378	223.5	903		120.611	131.635	147.371	145.176	174.155	147.772	93.0246	114.055	121.847	123.546	147.189	127.247	121.294	138.141	139.553	115.023
100063452	TRIR	telomerase RNA component interacting RNase	C7H19orf43	protein-coding	79002	TRIR	telomerase RNA component interacting RNase	C19orf43|TERCIR|fSAP18	protein-coding	0.455984	3.98876	0.0458048	0.622224		15	53.5	12	19	34	15	26	34	49.5	17	27	113	169	9	21	31	14	86		15.5963	6.92136	3.69197	4.34728	9.78722	7.38858	9.52221	9.82986	9.70466	6.81908	6.16619	12.0729	10.7689	5.6003	7.93128	9.43313
100064880	PTN	pleiotrophin	-	protein-coding	5764	PTN	pleiotrophin	HARP|HB-GAM|HBBM|HBGF-8|HBGF8|HBNF|HBNF-1|NEGF1|OSF-1	protein-coding	0.385438	3.98445	0.0459222	0.622224		1713	16028.5	6589	7652	3440	1091	6259.5	7863	9963.5	6432.5	8948.5	21794.2	40567.4	2595.5	5419.5	5633.5	3287.5	15878.5		1781.1	2073.63	2027.2	1750.81	990.236	537.396	2292.47	2273.3	1953.38	2580.22	2043.64	2328.5	2585.01	1615.07	2046.84	1714.24
100070313	DPY19L1	dpy-19 like C-mannosyltransferase 1	-	protein-coding	23333	DPY19L1	dpy-19 like C-mannosyltransferase 1	-	protein-coding	-0.278909	3.98075	0.046023	0.622224		39	418	104	165	139	55	60	110	177	99.5	133	290	468.5	54	95	89.5	43	226		40.5504	54.0772	31.9971	37.7527	40.0124	27.0914	21.9743	31.8025	34.7015	39.9117	30.3742	30.9837	29.8534	33.6018	35.8796	27.2344
100068847	FBXO7	F-box protein 7	-	protein-coding	25793	FBXO7	F-box protein 7	FBX|FBX07|FBX7|PARK15|PKPS	protein-coding	0.237077	3.97776	0.0461048	0.622224		16	195	85	128	78	52	95	88	150	67	119	309	492.5	49	77	90	43	231		16.6361	25.2274	26.1515	29.2869	22.453	25.6137	34.7927	25.442	29.408	26.8752	27.1769	33.0136	31.3827	30.4905	29.0814	27.3865
100073132	TNFAIP8	TNF alpha induced protein 8	-	protein-coding	25816	TNFAIP8	TNF alpha induced protein 8	GG2-1|MDC-3.13|NDED|SCC-S2|SCCS2	protein-coding	-0.326973	3.97769	0.0461069	0.622224		13	135	66	77	70	29	24	34	70	26	68	126	305	26	40	43	25	128		13.5168	17.4651	20.3058	17.6179	20.1502	14.2846	8.78973	9.82986	13.7238	10.4292	15.5297	13.4619	19.435	16.1787	15.1072	13.0847
100050138	GARRE1	granule associated Rac and RHOG effector 1	KIAA0355	protein-coding	9710	GARRE1	granule associated Rac and RHOG effector 1	KIAA0355	protein-coding	0.20767	3.97468	0.0461893	0.622224		81.5	703	329	434.5	418	200.5	298	445	514	269.5	526	1052	1570	203	323	333	212	940		84.74	90.9479	101.222	99.4155	120.325	98.7606	109.139	128.656	100.772	108.102	120.127	112.396	100.042	126.318	121.991	101.33
100049873	MCTP2	multiple C2 and transmembrane domain containing 2	-	protein-coding	55784	MCTP2	multiple C2 and transmembrane domain containing 2	-	protein-coding	0.327757	3.9685	0.046359	0.622224		51	367	128	172	208.5	78	119.5	241.5	278	199	299	586.5	577	75	177	148	131	357.5		53.0275	47.4792	39.381	39.3543	60.0187	38.4206	43.7655	69.8209	54.5029	79.8233	68.2848	62.6618	36.7672	46.6692	66.8494	45.0356
100146832	ADRB1	adrenoceptor beta 1	-	protein-coding	153	ADRB1	adrenoceptor beta 1	ADRB1R|B1AR|BETA1AR|FNSS2|RHR	protein-coding	0.547091	3.96753	0.0463857	0.622224		3	40	7	10	12	17	13	18	15	9	26	67	90	6	11	23	12	50		3.11926	5.17485	2.15365	2.28804	3.45431	8.37372	4.7611	5.20404	2.9408	3.6101	5.93781	7.15829	5.73492	3.73354	4.15448	6.99878
100066194	RHOU	ras homolog family member U	-	protein-coding	58480	RHOU	ras homolog family member U	ARHU|CDC42L1|G28K|WRCH1|hG28K	protein-coding	-0.390407	3.96696	0.0464015	0.622224		166	1259	476	377	240	143	220	327	537	410	266	1042	1149	121	230	353	115	560		172.599	162.878	146.448	86.2592	69.0862	70.4378	80.5725	94.5401	105.281	164.46	60.7484	111.328	73.2158	75.293	86.8664	107.416
100068339	MPP6	membrane palmitoylated protein 6	-	protein-coding	51678	MPP6	membrane palmitoylated protein 6	PALS2|VAM-1|VAM1|p55T	protein-coding	0.44402	3.96488	0.0464587	0.622224		12	180	47	111	34	22	46	57	142	52	62	156	477	48	52	83	27	154		12.477	23.2868	14.4602	25.3973	9.78722	10.8366	16.847	16.4795	27.8396	20.8584	14.1594	16.6671	30.3951	29.8683	19.6394	25.2565
100067559	ALDH5A1	aldehyde dehydrogenase 5 family member A1	-	protein-coding	7915	ALDH5A1	aldehyde dehydrogenase 5 family member A1	SSADH|SSDH	protein-coding	0.355597	3.96426	0.0464759	0.622224		13	80	36	57	32	13	33	57	64	27	50	92	183	27	36	53	30	122		13.5168	10.3497	11.0759	13.0418	9.2115	6.40343	12.0859	16.4795	12.5474	10.8303	11.4189	9.8293	11.661	16.8009	13.5965	16.1276
100055636	TMEM41B	transmembrane protein 41B	-	protein-coding	440026	TMEM41B	transmembrane protein 41B	-	protein-coding	-0.222965	3.96421	0.0464775	0.622224		52	383	179	226	186	98	91	142	192	105	214	381	783	87	148	152	68	332		54.0672	49.5492	55.0719	51.7098	53.5418	48.272	33.3277	41.0541	37.6423	42.1178	48.8728	40.7061	49.8938	54.1363	55.8966	46.2528
100062951	USP38	ubiquitin specific peptidase 38	-	protein-coding	84640	USP38	ubiquitin specific peptidase 38	HP43.8KD	protein-coding	-0.228562	3.96417	0.0464786	0.622224		65	479	169	249	228.5	111	89	164	271	137	251	448	855.5	104	139	146	69	395		67.584	61.9688	51.9952	56.9723	65.7759	54.6755	32.5952	47.4146	53.1305	54.9537	57.3227	47.8644	54.5136	64.7146	52.4975	44.427
100058098	LOC100058098	HLA class I histocompatibility antigen, alpha chain G-like	-	pseudo	3105	HLA-A	major histocompatibility complex, class I, A		protein-coding	0.554329	3.9637	0.0464913	0.622224		4.5	48.6	38.87	80.31	25	17.73	37.97	59.52	83.99	22.33	57.5	83.58	187.4	15	13.48	82.4	16.87	152.48		4.67889	6.28744	11.9589	18.3753	7.19648	8.7333	13.9061	17.208	16.4665	8.95706	13.1317	8.92971	11.9414	9.33384	5.09113	25.0739
100051459	UXT	ubiquitously expressed prefoldin like chaperone	-	protein-coding	8409	UXT	ubiquitously expressed prefoldin like chaperone	ART-27|STAP1	protein-coding	0.413975	3.96354	0.0464958	0.622224		3	27	18	22	20	9	19	16	34	13	23	59	118	9	10	21	11	52		3.11926	3.49302	5.53796	5.03369	5.75719	4.43315	6.95854	4.62582	6.66582	5.21459	5.25268	6.30357	7.51911	5.6003	3.7768	6.39019
100058209	IGSF8	immunoglobulin superfamily member 8	-	protein-coding	93185	IGSF8	immunoglobulin superfamily member 8	CD316|CD81P3|EWI-2|EWI2|KCT-4|LIR-D1|PGRL	protein-coding	0.511043	3.96298	0.0465114	0.622224		7	20	21	19	10	6	17	32	39	13	22	49	70	8	10	17	6	46		7.27828	2.58742	6.46095	4.34728	2.87859	2.95543	6.22606	9.25164	7.64609	5.21459	5.0243	5.23517	4.46049	4.97805	3.7768	5.17301
100060891	ENOPH1	enolase-phosphatase 1	-	protein-coding	58478	ENOPH1	enolase-phosphatase 1	E1|MASA|MST145|mtnC	protein-coding	-0.252453	3.96084	0.0465703	0.622224		32	330	107	160	122	62	74	92	142	89	133	311	601.33	50	88.5	92	37	190.33		33.2721	42.6925	32.9201	36.6087	35.1188	30.5394	27.1017	26.5985	27.8396	35.6999	30.3742	33.2273	38.3175	31.1128	33.4247	27.9951
100055424	SLC30A7	solute carrier family 30 member 7	-	protein-coding	148867	SLC30A7	solute carrier family 30 member 7	ZNT7|ZnT-7|ZnTL2	protein-coding	-0.249799	3.96055	0.0465783	0.622224		41	381.5	169	200	209	81	84	131	200.5	117.5	213	318.5	766	68.5	109	124	84	267.5		42.6299	49.3551	51.9952	45.7609	60.1626	39.8983	30.7641	37.8739	39.3088	47.1319	48.6444	34.0286	48.8105	42.6245	41.1671	37.7325
100146589	LOC100146589	polyamine-modulated factor 1	BGLAP|BGP|PMF1	protein-coding	11243	PMF1	polyamine modulated factor 1		protein-coding	0.461306	3.95984	0.0465982	0.622224		3	42.5	16	24	19	7	10	27	41	29	22	43	119.67	9	19	17	13.5	68		3.11926	5.49828	4.92263	5.4913	5.46933	3.448	3.66239	7.80607	8.0382	11.6325	5.0243	4.59413	7.62553	5.6003	7.17592	5.17301
100058322	PRDM15	PR/SET domain 15	-	protein-coding	63977	PRDM15	PR/SET domain 15	C21orf83|PFM15|ZNF298	protein-coding	-0.405337	3.95897	0.0466223	0.622224		6	63	24	30	42	12	15	23	28	22	27	47	87	6	13	19	6	64		6.23852	8.15038	7.38394	6.86413	12.0901	5.91086	5.49358	6.64961	5.4895	8.82469	6.16619	5.02149	5.54375	3.73354	4.90984	5.7816
100630729	LOC100630729	immunoglobulin kappa variable 2-30-like	-	pseudo	28919	IGKV2-30	immunoglobulin kappa variable 2-30	A17|IGKV230	other	-1.48202	3.95481	0.0467375	0.622224		107	13	8	179	369	12	9	6	118	3	27	5	649.5	58	87	15	3	374		111.254	1.68183	2.46131	40.956	106.22	5.91086	3.29615	1.73468	23.1343	1.20337	6.16619	0.534201	41.387	36.0908	32.8582	4.56442
106782194	FAM89A	family with sequence similarity 89 member A	-	protein-coding	375061	FAM89A	family with sequence similarity 89 member A	C1orf153	protein-coding	-0.492389	3.95455	0.0467448	0.622224		3	34	20	16	15	3	11	7	15	8	14	25	44	7	9	6	3	25		3.11926	4.39862	6.15328	3.66087	4.31789	1.47772	4.02863	2.0238	2.9408	3.20898	3.19728	2.67101	2.80374	4.35579	3.39912	1.82577
100146526	IWS1	interacts with SUPT6H, CTD assembly factor 1	-	protein-coding	55677	IWS1	interacts with SUPT6H, CTD assembly factor 1	-	protein-coding	0.318741	3.95443	0.0467483	0.622224		67	511.5	213	280	178	154	276.5	196	355	353	556.5	929.33	1045.5	106	203	220	156	506.5		69.6635	66.1734	65.5325	64.0652	51.239	75.8561	101.265	56.6663	69.5991	141.596	127.092	99.2898	66.6206	65.9591	76.669	66.9448
100057984	GPATCH4	G-patch domain containing 4	-	protein-coding	54865	GPATCH4	G-patch domain containing 4	GPATC4	protein-coding	0.386267	3.95331	0.0467791	0.622224		7	72	35	32	22	17	34	31	67	29	44	140	121	13	30	27	19	97		7.27828	9.31473	10.7682	7.32174	6.3329	8.37372	12.4521	8.96252	13.1356	11.6325	10.0486	14.9576	7.71028	8.08933	11.3304	8.21595
100052757	WDR46	WD repeat domain 46	-	protein-coding	9277	WDR46	WD repeat domain 46	BING4|C6orf11|FP221|UTP7	protein-coding	0.468831	3.95272	0.0467955	0.622224		4	51	42	51	17	7	30	35	51	16	38	94	102.5	16	25	31	21	74.5		4.15902	6.59793	12.9219	11.669	4.89361	3.448	10.9872	10.119	9.99874	6.41796	8.67834	10.043	6.53143	9.95609	9.442	9.43313
100053485	UNC45A	unc-45 myosin chaperone A	-	protein-coding	55898	UNC45A	unc-45 myosin chaperone A	GC-UNC45|GCUNC-45|GCUNC45|IRO039700|SMAP-1|SMAP1|UNC-45A	protein-coding	-0.284328	3.95084	0.046848	0.622224		30	144	60	84	84.5	41	51.5	61	91	45	82	179	190	26	48	55	25	120		31.1926	18.6295	18.4599	19.2196	24.3241	20.1954	18.8613	17.6359	17.8409	18.0505	18.7269	19.1244	12.107	16.1787	18.1286	16.7362
100067964	SPEF2	sperm flagellar 2	-	protein-coding	79925	SPEF2	sperm flagellar 2	CT122|KPL2|SPGF43	protein-coding	0.306779	3.95029	0.0468633	0.622224		21.33	358.17	108	151.33	114.17	68.33	96.67	140.67	148.67	133	135	387.5	551.5	81.33	130.83	160.67	94	325.33		22.178	46.3369	33.2277	34.625	32.8649	33.6574	35.4043	40.6696	29.1473	53.3493	30.8309	41.4006	35.1423	50.6081	49.4119	48.891
100066087	RAB4A	RAB4A, member RAS oncogene family	-	protein-coding	5867	RAB4A	RAB4A, member RAS oncogene family	HRES-1|HRES-1/RAB4|HRES1|RAB4	protein-coding	-0.20825	3.94263	0.0470772	0.624018		63.5	596	206	304.5	208.5	158	119	206	306.5	157	278.5	523.5	1096	94	165	179.5	95.5	469.5		66.0244	77.1052	63.3788	69.6709	60.0187	77.8263	43.5824	59.5574	60.0904	62.9762	63.6031	55.9309	69.8386	58.492	62.3172	54.6209
100064737	ZC3H12D	zinc finger CCCH-type containing 12D	-	protein-coding	340152	ZC3H12D	zinc finger CCCH-type containing 12D	C6orf95|MCPIP4|TFL|dJ281H8.1|p34	protein-coding	-0.562289	3.94229	0.0470865	0.624018		11	39	29	26	23	14	8	31	40	4	16	25	73	10	15	14	5	60		11.4373	5.04548	8.92226	5.94891	6.62076	6.896	2.92991	8.96252	7.84215	1.60449	3.65404	2.67101	4.65166	6.22256	5.6652	4.26012
100629771	C2H1orf185	chromosome 2 C1orf185 homolog	-	protein-coding	284546	C1orf185	chromosome 1 open reading frame 185	-	protein-coding	-0.478608	3.93729	0.0472268	0.624609		5	58	19	21	18	4	12	9	18	11	14	28	55	7	12	14	8	48		5.19877	7.50353	5.84562	4.80489	5.18147	1.97029	4.39486	2.60202	3.52897	4.41234	3.19728	2.99153	3.50467	4.35579	4.53216	4.26012
111774522	LOC111774522	small nucleolar RNA U2-30	-	snoRNA	100158262	SCARNA9L	small Cajal body-specific RNA 9-like		ncRNA	0.414784	3.93688	0.0472383	0.624609		31	203	81	84	77	51.5	130	101	220.5	50	97	376	1051	22	80	129	46	213		32.2324	26.2623	24.9208	19.2196	22.1652	25.3674	47.611	29.2005	43.2298	20.0561	22.1526	40.1719	66.9711	13.6896	30.2144	39.254
100050788	CNTNAP5	contactin associated protein family member 5	-	protein-coding	129684	CNTNAP5	contactin associated protein family member 5	caspr5	protein-coding	0.608915	3.93405	0.0473179	0.624609		52	925.5	148	103	65	10	248	184	199	203	220	508.5	665	84	118	111	107	340.5		54.0672	119.733	45.5343	23.5668	18.7109	4.92572	90.8272	53.1969	39.0147	81.4278	50.243	54.3282	42.3747	52.2695	44.5662	33.7767
100060296	CNTNAP2	contactin associated protein 2	-	protein-coding	26047	CNTNAP2	contactin associated protein 2	AUTS15|CASPR2|CDFE|NRXN4|PTHSL1	protein-coding	0.44413	3.9336	0.0473306	0.624609		12.67	326	43.67	138	59.67	37.67	81.33	86.33	217	78	108.33	251.33	420.33	35	69.33	36.33	55	220.67		13.1737	42.175	13.4357	31.575	17.1766	18.5552	29.7862	24.9592	42.5436	31.2875	24.7401	26.8522	26.784	21.779	26.1846	11.055
100054964	PRKD1	protein kinase D1	-	protein-coding	5587	PRKD1	protein kinase D1	CHDED|PKC-MU|PKCM|PKD|PRKCM	protein-coding	0.254059	3.93192	0.0473778	0.624609		159	1163.5	443.5	572	303.5	198	399	494.5	833.5	374	660	1347	2170.25	221	526	452.5	302.5	1242		165.321	150.523	136.449	130.876	87.3653	97.5292	146.129	142.967	163.411	150.02	150.729	143.914	138.291	137.519	198.66	137.693
111772146	LOC111772146	U6 spliceosomal RNA	-	snRNA	26827	RNU6-1	RNA, U6 small nuclear 1	RNU6|RNU6A|U6|U6-1	snRNA	1.05893	3.92953	0.0474453	0.624609		5.4	7.8	6.05	2.7	3.05	6.45	18.55	14.75	13.25	0.8	4.45	46.15	70.45	1.3	17.23	18.65	0.6	19.5		5.61467	1.0091	1.86137	0.617772	0.877971	3.17709	6.79373	4.26443	2.59771	0.320898	1.01628	4.93068	4.48917	0.808933	6.50743	5.67509
[truncated: 13,092 more rows]
[truncated: 2 more columns]

## Sheet: ST comparison 2
Gene_ID	Eca Gene symbol	Eca Gene description	Synonyms	type_of_gene	Hsa Gene ID	Hsa Gene symbol	Hsa Gene description	Synonyms	type_of_gene	log2 FC P/C	LR	PValue	FDR	counts	C10_01_ST	C10_02_ST	C10_03_ST	C13_07_ST	C13_08_ST	C13_10_ST	P10_11_ST_3	P10_12_ST_4	P10_15_ST_3_4	P11_16_ST_3	P11_17_ST_7_7	cpm	C10_01_ST	C10_02_ST	C10_03_ST	C13_07_ST	C13_08_ST	C13_10_ST	P10_11_ST_3	P10_12_ST_4	P10_15_ST_3_4	P11_16_ST_3	P11_17_ST_7_7	log2cpm	C10_01_ST	C10_02_ST	C10_03_ST	C13_07_ST	C13_08_ST	C13_10_ST	P10_11_ST_3	P10_12_ST_4	P10_15_ST_3_4	P11_16_ST_3	P11_17_ST_7_7
[truncated: 13,146 more rows]
[truncated: 12 more columns]
