# Supplementary material for: Spatiotemporal endometrial transcriptome analysis revealed the luminal epithelium as key player during initial maternal recognition of pregnancy in the mare
Source: Sci Rep. 2021 Nov 16;11:22293. doi: 10.1038/s41598-021-01785-3 (PMC8595723; doi:10.1038/s41598-021-01785-3)
Supplement: Supplementary file 9 — Supplementary Table S7. [file 41598_2021_1785_MOESM9_ESM.xlsx]

## Sheet: LE up functional term enrichm
GroupID	Category	Term	Description	LogP	Log(q-value)	InTerm_InList	Genes	Symbols
1_Summary	GO Cellular Components	GO:0016324	apical plasma membrane	-13.1389	-8.70903	38/363	160,358,928,948,1364,1464,1508,2064,2065,2760,3570,3775,4363,4478,4810,5021,5172,5590,5664,5873,6513,6564,6584,6781,6809,7430,8470,8611,8692,9026,9114,10519,23370,50617,55686,83959,84612,222962,90,54566	AP2A1,AQP1,CD9,CD36,CLDN4,CSPG4,CTSB,ERBB2,ERBB3,GM2A,IL6R,KCNK1,ABCC1,MSN,NHS,OXTR,SLC26A4,PRKCZ,PSEN2,RAB27A,SLC2A1,SLC15A1,SLC22A5,STC1,STX3,EZR,SORBS2,PLPP1,HYAL2,HIP1R,ATP6V0D1,CIB1,ARHGEF18,ATP6V0A4,MREG,SLC4A11,PARD6B,SLC29A4,ACVR1,EPB41L4B
1_Member	GO Cellular Components	GO:0016324	apical plasma membrane	-13.1389	-8.70903	38/363	160,358,928,948,1364,1464,1508,2064,2065,2760,3570,3775,4363,4478,4810,5021,5172,5590,5664,5873,6513,6564,6584,6781,6809,7430,8470,8611,8692,9026,9114,10519,23370,50617,55686,83959,84612,222962	AP2A1,AQP1,CD9,CD36,CLDN4,CSPG4,CTSB,ERBB2,ERBB3,GM2A,IL6R,KCNK1,ABCC1,MSN,NHS,OXTR,SLC26A4,PRKCZ,PSEN2,RAB27A,SLC2A1,SLC15A1,SLC22A5,STC1,STX3,EZR,SORBS2,PLPP1,HYAL2,HIP1R,ATP6V0D1,CIB1,ARHGEF18,ATP6V0A4,MREG,SLC4A11,PARD6B,SLC29A4
1_Member	GO Cellular Components	GO:0045177	apical part of cell	-11.9635	-7.83463	40/435	90,160,358,928,948,1364,1464,1508,2064,2065,2760,3570,3775,4363,4478,4810,5021,5172,5590,5664,5873,6513,6564,6584,6781,6809,7430,8470,8611,8692,9026,9114,10519,23370,50617,54566,55686,83959,84612,222962	ACVR1,AP2A1,AQP1,CD9,CD36,CLDN4,CSPG4,CTSB,ERBB2,ERBB3,GM2A,IL6R,KCNK1,ABCC1,MSN,NHS,OXTR,SLC26A4,PRKCZ,PSEN2,RAB27A,SLC2A1,SLC15A1,SLC22A5,STC1,STX3,EZR,SORBS2,PLPP1,HYAL2,HIP1R,ATP6V0D1,CIB1,ARHGEF18,ATP6V0A4,EPB41L4B,MREG,SLC4A11,PARD6B,SLC29A4
2_Summary	GO Biological Processes	GO:0007169	transmembrane receptor protein tyrosine kinase signaling pathway	-11.0443	-7.09151	53/753	25,160,374,613,685,1464,1839,1944,1946,1950,2041,2064,2065,2254,2257,2308,2537,3092,3484,3486,3791,4015,4233,4486,4641,4643,4824,5166,5329,5590,5664,5795,5979,7301,8013,8895,9026,9114,9158,9788,10095,10109,50617,51552,51763,54206,59338,64285,64651,80199,80310,81565,245973,90,948,1636,3570,5604,5621,8444,8692,10464,23529,100133941,10519,84830,112464,928,1855,1889,3312,5873,7851,9779,51429,54812,87…	ABL1,AP2A1,AREG,BCR,BTC,CSPG4,HBEGF,EFNA3,EFNA5,EGF,EPHA1,ERBB2,ERBB3,FGF9,FGF12,FOXO1,IFI6,HIP1,IGFBP1,IGFBP3,KDR,LOX,MET,MST1R,MYO1C,MYO1E,NKX3-1,PDK4,PLAUR,PRKCZ,PSEN2,PTPRJ,RET,TYRO3,NR4A3,CPNE3,HIP1R,ATP6V0D1,FIBP,MTSS1,ARPC1B,ARPC2,ATP6V0A4,RAB14,INPP5K,ERRFI1,PLEKHA1,RHBDF1,CSRNP1,FUZ,PDGFD,NDEL1,ATP6V1C2,ACVR1,CD36,ACE,IL6R,MAP2K1,PRNP,DYRK3,HYAL2,PIBF1,CLCF1,CD24,CIB1,ADTRP,CAVIN3,CD9,DV…
2_Member	GO Biological Processes	GO:0007169	transmembrane receptor protein tyrosine kinase signaling pathway	-11.0443	-7.09151	53/753	25,160,374,613,685,1464,1839,1944,1946,1950,2041,2064,2065,2254,2257,2308,2537,3092,3484,3486,3791,4015,4233,4486,4641,4643,4824,5166,5329,5590,5664,5795,5979,7301,8013,8895,9026,9114,9158,9788,10095,10109,50617,51552,51763,54206,59338,64285,64651,80199,80310,81565,245973	ABL1,AP2A1,AREG,BCR,BTC,CSPG4,HBEGF,EFNA3,EFNA5,EGF,EPHA1,ERBB2,ERBB3,FGF9,FGF12,FOXO1,IFI6,HIP1,IGFBP1,IGFBP3,KDR,LOX,MET,MST1R,MYO1C,MYO1E,NKX3-1,PDK4,PLAUR,PRKCZ,PSEN2,PTPRJ,RET,TYRO3,NR4A3,CPNE3,HIP1R,ATP6V0D1,FIBP,MTSS1,ARPC1B,ARPC2,ATP6V0A4,RAB14,INPP5K,ERRFI1,PLEKHA1,RHBDF1,CSRNP1,FUZ,PDGFD,NDEL1,ATP6V1C2
2_Member	GO Biological Processes	GO:0018108	peptidyl-tyrosine phosphorylation	-7.71686	-4.91019	30/375	25,90,374,685,948,1464,1636,1839,1946,1950,2041,2064,2065,3570,3791,4233,4486,5590,5604,5621,5795,5979,7301,8444,8692,10464,23529,54206,80310,100133941	ABL1,ACVR1,AREG,BTC,CD36,CSPG4,ACE,HBEGF,EFNA5,EGF,EPHA1,ERBB2,ERBB3,IL6R,KDR,MET,MST1R,PRKCZ,MAP2K1,PRNP,PTPRJ,RET,TYRO3,DYRK3,HYAL2,PIBF1,CLCF1,ERRFI1,PDGFD,CD24
2_Member	GO Biological Processes	GO:0018212	peptidyl-tyrosine modification	-7.6389	-4.88109	30/378	25,90,374,685,948,1464,1636,1839,1946,1950,2041,2064,2065,3570,3791,4233,4486,5590,5604,5621,5795,5979,7301,8444,8692,10464,23529,54206,80310,100133941	ABL1,ACVR1,AREG,BTC,CD36,CSPG4,ACE,HBEGF,EFNA5,EGF,EPHA1,ERBB2,ERBB3,IL6R,KDR,MET,MST1R,PRKCZ,MAP2K1,PRNP,PTPRJ,RET,TYRO3,DYRK3,HYAL2,PIBF1,CLCF1,ERRFI1,PDGFD,CD24
2_Member	Canonical Pathways	M201	PID ERBB NETWORK PATHWAY	-6.0454	-3.67462	6/15	374,685,1839,1950,2064,2065	AREG,BTC,HBEGF,EGF,ERBB2,ERBB3
2_Member	GO Biological Processes	GO:0043491	protein kinase B signaling	-5.74955	-3.4369	22/278	374,685,1839,1950,2064,2065,2254,3092,3791,4015,4233,4486,4824,5795,5979,7301,8692,10519,51763,59338,84830,112464	AREG,BTC,HBEGF,EGF,ERBB2,ERBB3,FGF9,HIP1,KDR,LOX,MET,MST1R,NKX3-1,PTPRJ,RET,TYRO3,HYAL2,CIB1,INPP5K,PLEKHA1,ADTRP,CAVIN3
2_Member	GO Cellular Components	GO:0030136	clathrin-coated vesicle	-5.71981	-3.417	18/196	160,374,685,928,1839,1855,1889,1950,3092,3312,4643,5873,7851,9026,9779,51429,51552,54812	AP2A1,AREG,BTC,CD9,HBEGF,DVL1,ECE1,EGF,HIP1,HSPA8,MYO1E,RAB27A,MALL,HIP1R,TBC1D5,SNX9,RAB14,AFTPH
2_Member	GO Biological Processes	GO:0050730	regulation of peptidyl-tyrosine phosphorylation	-5.57817	-3.32724	21/263	25,90,374,685,948,1464,1636,1839,1946,1950,2065,3570,5590,5621,5795,8692,10464,23529,54206,80310,100133941	ABL1,ACVR1,AREG,BTC,CD36,CSPG4,ACE,HBEGF,EFNA5,EGF,ERBB3,IL6R,PRKCZ,PRNP,PTPRJ,HYAL2,PIBF1,CLCF1,ERRFI1,PDGFD,CD24
2_Member	GO Biological Processes	GO:0038127	ERBB signaling pathway	-5.4659	-3.2455	15/146	25,374,685,1839,1950,2064,2065,2537,3092,5329,5795,8895,9026,54206,64285	ABL1,AREG,BTC,HBEGF,EGF,ERBB2,ERBB3,IFI6,HIP1,PLAUR,PTPRJ,CPNE3,HIP1R,ERRFI1,RHBDF1
2_Member	GO Biological Processes	GO:1901184	regulation of ERBB signaling pathway	-5.32366	-3.13926	12/97	374,685,1839,1950,2064,2537,3092,5329,5795,9026,54206,64285	AREG,BTC,HBEGF,EGF,ERBB2,IFI6,HIP1,PLAUR,PTPRJ,HIP1R,ERRFI1,RHBDF1
2_Member	GO Biological Processes	GO:0050731	positive regulation of peptidyl-tyrosine phosphorylation	-5.133	-3.00301	17/195	25,90,374,685,948,1464,1636,1839,1946,1950,2065,3570,5621,5795,10464,23529,100133941	ABL1,ACVR1,AREG,BTC,CD36,CSPG4,ACE,HBEGF,EFNA5,EGF,ERBB3,IL6R,PRNP,PTPRJ,PIBF1,CLCF1,CD24
2_Member	GO Biological Processes	GO:0042058	regulation of epidermal growth factor receptor signaling pathway	-4.87851	-2.78305	11/90	374,685,1839,1950,2537,3092,5329,5795,9026,54206,64285	AREG,BTC,HBEGF,EGF,IFI6,HIP1,PLAUR,PTPRJ,HIP1R,ERRFI1,RHBDF1
2_Member	GO Biological Processes	GO:0045742	positive regulation of epidermal growth factor receptor signaling pathway	-4.6235	-2.59499	7/36	374,685,1839,1950,3092,5329,9026	AREG,BTC,HBEGF,EGF,HIP1,PLAUR,HIP1R
2_Member	GO Biological Processes	GO:1901186	positive regulation of ERBB signaling pathway	-4.46253	-2.47823	7/38	374,685,1839,1950,3092,5329,9026	AREG,BTC,HBEGF,EGF,HIP1,PLAUR,HIP1R
2_Member	GO Biological Processes	GO:0007173	epidermal growth factor receptor signaling pathway	-4.23616	-2.314	12/124	25,374,685,1839,1950,2537,3092,5329,5795,9026,54206,64285	ABL1,AREG,BTC,HBEGF,EGF,IFI6,HIP1,PLAUR,PTPRJ,HIP1R,ERRFI1,RHBDF1
2_Member	GO Biological Processes	GO:0061097	regulation of protein tyrosine kinase activity	-4.00711	-2.1383	10/93	374,685,1636,1839,1950,2065,5621,8692,54206,100133941	AREG,BTC,ACE,HBEGF,EGF,ERBB3,PRNP,HYAL2,ERRFI1,CD24
2_Member	GO Biological Processes	GO:0061098	positive regulation of protein tyrosine kinase activity	-3.97054	-2.11233	8/60	374,685,1636,1839,1950,2065,5621,100133941	AREG,BTC,ACE,HBEGF,EGF,ERBB3,PRNP,CD24
2_Member	GO Biological Processes	GO:0038128	ERBB2 signaling pathway	-3.9425	-2.09123	6/32	685,1839,1950,2064,2065,8895	BTC,HBEGF,EGF,ERBB2,ERBB3,CPNE3
2_Member	GO Molecular Functions	GO:0005154	epidermal growth factor receptor binding	-3.78918	-1.98355	6/34	374,685,1839,1950,3092,8723	AREG,BTC,HBEGF,EGF,HIP1,SNX4
2_Member	GO Cellular Components	GO:0030665	clathrin-coated vesicle membrane	-3.78606	-1.98146	11/118	160,374,685,928,1839,1950,3092,3312,9026,9779,54812	AP2A1,AREG,BTC,CD9,HBEGF,EGF,HIP1,HSPA8,HIP1R,TBC1D5,AFTPH
2_Member	GO Cellular Components	GO:0030135	coated vesicle	-3.74	-1.94613	19/300	160,374,685,928,1839,1855,1889,1950,3092,3105,3312,4643,5873,7851,9026,9779,51429,51552,54812	AP2A1,AREG,BTC,CD9,HBEGF,DVL1,ECE1,EGF,HIP1,HLA-A,HSPA8,MYO1E,RAB27A,MALL,HIP1R,TBC1D5,SNX9,RAB14,AFTPH
2_Member	GO Biological Processes	GO:0051896	regulation of protein kinase B signaling	-3.7082	-1.92468	17/253	374,685,1839,1950,2064,2065,2254,3092,4233,4486,5795,5979,8692,10519,51763,59338,112464	AREG,BTC,HBEGF,EGF,ERBB2,ERBB3,FGF9,HIP1,MET,MST1R,PTPRJ,RET,HYAL2,CIB1,INPP5K,PLEKHA1,CAVIN3
2_Member	GO Molecular Functions	GO:0070851	growth factor receptor binding	-3.70109	-1.92051	12/141	374,685,1839,1950,2254,3092,3556,3570,5795,8723,10464,80310	AREG,BTC,HBEGF,EGF,FGF9,HIP1,IL1RAP,IL6R,PTPRJ,SNX4,PIBF1,PDGFD
2_Member	GO Biological Processes	GO:0045741	positive regulation of epidermal growth factor-activated receptor activity	-3.6618	-1.88895	4/13	374,685,1839,1950	AREG,BTC,HBEGF,EGF
2_Member	KEGG Pathway	ko04012	ErbB signaling pathway	-3.57255	-1.83194	9/86	25,374,685,1839,1950,2064,2065,3725,5604	ABL1,AREG,BTC,HBEGF,EGF,ERBB2,ERBB3,JUN,MAP2K1
2_Member	GO Biological Processes	GO:1901185	negative regulation of ERBB signaling pathway	-3.46316	-1.74925	7/54	374,685,1839,1950,2064,5795,54206	AREG,BTC,HBEGF,EGF,ERBB2,PTPRJ,ERRFI1
2_Member	KEGG Pathway	hsa04012	ErbB signaling pathway	-3.28376	-1.60589	9/94	25,374,685,1839,1950,2064,2065,3725,5604	ABL1,AREG,BTC,HBEGF,EGF,ERBB2,ERBB3,JUN,MAP2K1
2_Member	GO Biological Processes	GO:0007176	regulation of epidermal growth factor-activated receptor activity	-3.11837	-1.4926	5/30	374,685,1839,1950,54206	AREG,BTC,HBEGF,EGF,ERRFI1
2_Member	GO Biological Processes	GO:0042059	negative regulation of epidermal growth factor receptor signaling pathway	-2.90777	-1.35002	6/49	374,685,1839,1950,5795,54206	AREG,BTC,HBEGF,EGF,PTPRJ,ERRFI1
2_Member	GO Biological Processes	GO:0051897	positive regulation of protein kinase B signaling	-2.79772	-1.27144	12/178	374,685,1839,1950,2064,2065,2254,3092,4233,4486,5795,5979	AREG,BTC,HBEGF,EGF,ERBB2,ERBB3,FGF9,HIP1,MET,MST1R,PTPRJ,RET
2_Member	GO Cellular Components	GO:0030662	coated vesicle membrane	-2.69659	-1.19331	12/183	160,374,685,928,1839,1950,3092,3105,3312,9026,9779,54812	AP2A1,AREG,BTC,CD9,HBEGF,EGF,HIP1,HLA-A,HSPA8,HIP1R,TBC1D5,AFTPH
2_Member	GO Biological Processes	GO:2000273	positive regulation of signaling receptor activity	-2.54173	-1.09227	5/40	374,685,1839,1950,27092	AREG,BTC,HBEGF,EGF,CACNG4
2_Member	GO Molecular Functions	GO:0008083	growth factor activity	-2.15487	-0.819074	10/162	374,685,1839,1950,2254,2257,7076,23529,51293,80310	AREG,BTC,HBEGF,EGF,FGF9,FGF12,TIMP1,CLCF1,CD320,PDGFD
3_Summary	GO Cellular Components	GO:0070161	anchoring junction	-10.5325	-6.79648	44/570	302,382,388,847,928,999,1464,1465,1946,2273,2318,3312,3660,3691,3693,3694,3696,3897,4301,4311,4478,4643,4810,5329,5493,5604,5817,6904,7430,7532,8470,8502,8895,8994,9754,10095,10109,23650,26136,27289,30845,57481,64759,126374	ANXA2,ARF6,RHOB,CAT,CD9,CDH1,CSPG4,CSRP1,EFNA5,FHL1,FLNC,HSPA8,IRF2,ITGB4,ITGB5,ITGB6,ITGB8,L1CAM,AFDN,MME,MSN,MYO1E,NHS,PLAUR,PPL,MAP2K1,PVR,TBCD,EZR,YWHAG,SORBS2,PKP4,CPNE3,LIMD1,STARD8,ARPC1B,ARPC2,TRIM29,TES,RND1,EHD3,KIAA1210,TNS3,WTIP
3_Member	GO Cellular Components	GO:0070161	anchoring junction	-10.5325	-6.79648	44/570	302,382,388,847,928,999,1464,1465,1946,2273,2318,3312,3660,3691,3693,3694,3696,3897,4301,4311,4478,4643,4810,5329,5493,5604,5817,6904,7430,7532,8470,8502,8895,8994,9754,10095,10109,23650,26136,27289,30845,57481,64759,126374	ANXA2,ARF6,RHOB,CAT,CD9,CDH1,CSPG4,CSRP1,EFNA5,FHL1,FLNC,HSPA8,IRF2,ITGB4,ITGB5,ITGB6,ITGB8,L1CAM,AFDN,MME,MSN,MYO1E,NHS,PLAUR,PPL,MAP2K1,PVR,TBCD,EZR,YWHAG,SORBS2,PKP4,CPNE3,LIMD1,STARD8,ARPC1B,ARPC2,TRIM29,TES,RND1,EHD3,KIAA1210,TNS3,WTIP
3_Member	GO Cellular Components	GO:0005912	adherens junction	-10.3813	-6.79648	43/554	302,382,388,847,928,999,1464,1465,1946,2273,2318,3312,3660,3691,3693,3694,3696,3897,4301,4311,4478,4643,4810,5329,5604,5817,6904,7430,7532,8470,8502,8895,8994,9754,10095,10109,23650,26136,27289,30845,57481,64759,126374	ANXA2,ARF6,RHOB,CAT,CD9,CDH1,CSPG4,CSRP1,EFNA5,FHL1,FLNC,HSPA8,IRF2,ITGB4,ITGB5,ITGB6,ITGB8,L1CAM,AFDN,MME,MSN,MYO1E,NHS,PLAUR,MAP2K1,PVR,TBCD,EZR,YWHAG,SORBS2,PKP4,CPNE3,LIMD1,STARD8,ARPC1B,ARPC2,TRIM29,TES,RND1,EHD3,KIAA1210,TNS3,WTIP
3_Member	GO Cellular Components	GO:0005925	focal adhesion	-7.7343	-4.91717	32/418	382,388,847,928,1464,1465,2273,2318,3312,3660,3691,3693,3694,3696,3897,4311,4478,4810,5329,5604,5817,7430,7532,8470,8895,8994,9754,10095,10109,26136,30845,64759	ARF6,RHOB,CAT,CD9,CSPG4,CSRP1,FHL1,FLNC,HSPA8,IRF2,ITGB4,ITGB5,ITGB6,ITGB8,L1CAM,MME,MSN,NHS,PLAUR,MAP2K1,PVR,EZR,YWHAG,SORBS2,CPNE3,LIMD1,STARD8,ARPC1B,ARPC2,TES,EHD3,TNS3
3_Member	GO Cellular Components	GO:0005924	cell-substrate adherens junction	-7.66114	-4.88109	32/421	382,388,847,928,1464,1465,2273,2318,3312,3660,3691,3693,3694,3696,3897,4311,4478,4810,5329,5604,5817,7430,7532,8470,8895,8994,9754,10095,10109,26136,30845,64759	ARF6,RHOB,CAT,CD9,CSPG4,CSRP1,FHL1,FLNC,HSPA8,IRF2,ITGB4,ITGB5,ITGB6,ITGB8,L1CAM,MME,MSN,NHS,PLAUR,MAP2K1,PVR,EZR,YWHAG,SORBS2,CPNE3,LIMD1,STARD8,ARPC1B,ARPC2,TES,EHD3,TNS3
3_Member	GO Cellular Components	GO:0030055	cell-substrate junction	-7.54089	-4.80995	32/426	382,388,847,928,1464,1465,2273,2318,3312,3660,3691,3693,3694,3696,3897,4311,4478,4810,5329,5604,5817,7430,7532,8470,8895,8994,9754,10095,10109,26136,30845,64759	ARF6,RHOB,CAT,CD9,CSPG4,CSRP1,FHL1,FLNC,HSPA8,IRF2,ITGB4,ITGB5,ITGB6,ITGB8,L1CAM,MME,MSN,NHS,PLAUR,MAP2K1,PVR,EZR,YWHAG,SORBS2,CPNE3,LIMD1,STARD8,ARPC1B,ARPC2,TES,EHD3,TNS3
4_Summary	GO Biological Processes	GO:0009611	response to wounding	-10.4971	-6.79648	50/708	133,302,596,688,928,948,1192,1364,1365,1465,1839,2064,2065,3475,3484,3491,3660,3691,3708,3725,3791,4015,4088,4780,5054,5329,5493,5604,5873,7076,7301,7538,7980,8165,9158,9215,23764,30845,30846,51330,54566,57572,80274,80739,81565,84062,84830,113146,135228,653145,111,358,685,4233,4883,5021,7466,8692,51763,54843,56603,56910	ADM,ANXA2,BCL2,KLF5,CD9,CD36,CLIC1,CLDN4,CLDN3,CSRP1,HBEGF,ERBB2,ERBB3,IFRD1,IGFBP1,CCN1,IRF2,ITGB4,ITPR1,JUN,KDR,LOX,SMAD3,NFE2L2,SERPINE1,PLAUR,PPL,MAP2K1,RAB27A,TIMP1,TYRO3,ZFP36,TFPI2,AKAP1,FIBP,LARGE1,MAFF,EHD3,EHD2,TNFRSF12A,EPB41L4B,DOCK6,SCUBE1,MPIG6B,NDEL1,DTNBP1,ADTRP,AHNAK2,CD109,ANXA8,ADCY5,AQP1,BTC,MET,NPR3,OXTR,WFS1,HYAL2,INPP5K,SYTL2,CYP26B1,STARD7
4_Member	GO Biological Processes	GO:0009611	response to wounding	-10.4971	-6.79648	50/708	133,302,596,688,928,948,1192,1364,1365,1465,1839,2064,2065,3475,3484,3491,3660,3691,3708,3725,3791,4015,4088,4780,5054,5329,5493,5604,5873,7076,7301,7538,7980,8165,9158,9215,23764,30845,30846,51330,54566,57572,80274,80739,81565,84062,84830,113146,135228,653145	ADM,ANXA2,BCL2,KLF5,CD9,CD36,CLIC1,CLDN4,CLDN3,CSRP1,HBEGF,ERBB2,ERBB3,IFRD1,IGFBP1,CCN1,IRF2,ITGB4,ITPR1,JUN,KDR,LOX,SMAD3,NFE2L2,SERPINE1,PLAUR,PPL,MAP2K1,RAB27A,TIMP1,TYRO3,ZFP36,TFPI2,AKAP1,FIBP,LARGE1,MAFF,EHD3,EHD2,TNFRSF12A,EPB41L4B,DOCK6,SCUBE1,MPIG6B,NDEL1,DTNBP1,ADTRP,AHNAK2,CD109,ANXA8
4_Member	GO Biological Processes	GO:0042060	wound healing	-9.45267	-6.19798	43/593	302,688,928,948,1192,1364,1365,1465,1839,2064,2065,3475,3484,3491,3660,3708,3791,4015,4088,4780,5054,5329,5493,5873,7076,7301,7980,8165,9158,9215,23764,30845,30846,51330,54566,57572,80274,80739,84062,84830,113146,135228,653145	ANXA2,KLF5,CD9,CD36,CLIC1,CLDN4,CLDN3,CSRP1,HBEGF,ERBB2,ERBB3,IFRD1,IGFBP1,CCN1,IRF2,ITPR1,KDR,LOX,SMAD3,NFE2L2,SERPINE1,PLAUR,PPL,RAB27A,TIMP1,TYRO3,TFPI2,AKAP1,FIBP,LARGE1,MAFF,EHD3,EHD2,TNFRSF12A,EPB41L4B,DOCK6,SCUBE1,MPIG6B,DTNBP1,ADTRP,AHNAK2,CD109,ANXA8
4_Member	GO Biological Processes	GO:0050878	regulation of body fluid levels	-8.60384	-5.6359	38/516	111,133,302,358,685,928,948,1192,1364,1465,3660,3708,4233,4780,4883,5021,5054,5329,5873,7301,7466,7980,8165,8692,9158,23764,30845,30846,51763,54843,56603,56910,57572,80274,80739,84062,84830,653145	ADCY5,ADM,ANXA2,AQP1,BTC,CD9,CD36,CLIC1,CLDN4,CSRP1,IRF2,ITPR1,MET,NFE2L2,NPR3,OXTR,SERPINE1,PLAUR,RAB27A,TYRO3,WFS1,TFPI2,AKAP1,HYAL2,FIBP,MAFF,EHD3,EHD2,INPP5K,SYTL2,CYP26B1,STARD7,DOCK6,SCUBE1,MPIG6B,DTNBP1,ADTRP,ANXA8
4_Member	GO Biological Processes	GO:0007596	blood coagulation	-5.25856	-3.0815	24/344	302,928,948,1192,1465,3660,3708,4780,5054,5329,5873,7301,7980,8165,9158,23764,30845,30846,57572,80274,80739,84062,84830,653145	ANXA2,CD9,CD36,CLIC1,CSRP1,IRF2,ITPR1,NFE2L2,SERPINE1,PLAUR,RAB27A,TYRO3,TFPI2,AKAP1,FIBP,MAFF,EHD3,EHD2,DOCK6,SCUBE1,MPIG6B,DTNBP1,ADTRP,ANXA8
4_Member	GO Biological Processes	GO:0007599	hemostasis	-5.15278	-3.01096	24/349	302,928,948,1192,1465,3660,3708,4780,5054,5329,5873,7301,7980,8165,9158,23764,30845,30846,57572,80274,80739,84062,84830,653145	ANXA2,CD9,CD36,CLIC1,CSRP1,IRF2,ITPR1,NFE2L2,SERPINE1,PLAUR,RAB27A,TYRO3,TFPI2,AKAP1,FIBP,MAFF,EHD3,EHD2,DOCK6,SCUBE1,MPIG6B,DTNBP1,ADTRP,ANXA8
4_Member	GO Biological Processes	GO:0050817	coagulation	-5.13189	-3.00301	24/350	302,928,948,1192,1465,3660,3708,4780,5054,5329,5873,7301,7980,8165,9158,23764,30845,30846,57572,80274,80739,84062,84830,653145	ANXA2,CD9,CD36,CLIC1,CSRP1,IRF2,ITPR1,NFE2L2,SERPINE1,PLAUR,RAB27A,TYRO3,TFPI2,AKAP1,FIBP,MAFF,EHD3,EHD2,DOCK6,SCUBE1,MPIG6B,DTNBP1,ADTRP,ANXA8
5_Summary	GO Cellular Components	GO:0030659	cytoplasmic vesicle membrane	-10.3922	-6.79648	53/784	21,160,374,685,928,948,1604,1839,1950,3092,3105,3312,3708,3958,4126,4311,4641,4948,5329,5795,5865,5873,6809,6856,7316,7466,7477,8677,8895,9026,9114,9779,10652,23710,26002,26056,27092,50617,51429,51552,51706,54503,54812,55686,55784,64114,80223,84062,84079,113146,129049,135228,258010,29,272,302,613,847,1113,1508,1727,1855,2760,2799,5054,5708,5834,6709,7076,8013,8723,23052,29952,51097,51150,55503,25…	ABCA3,AP2A1,AREG,BTC,CD9,CD36,CD55,HBEGF,EGF,HIP1,HLA-A,HSPA8,ITPR1,LGALS3,MANBA,MME,MYO1C,OCA2,PLAUR,PTPRJ,RAB3B,RAB27A,STX3,SYPL1,UBC,WFS1,WNT7B,STX10,CPNE3,HIP1R,ATP6V0D1,TBC1D5,YKT6,GABARAPL1,MOXD1,RAB11FIP5,CACNG4,ATP6V0A4,SNX9,RAB14,CYB5R1,ZDHHC13,AFTPH,MREG,MCTP2,TMBIM1,RAB11FIP1,DTNBP1,ANKRD27,AHNAK2,SGSM1,CD109,SVIP,ABR,AMPD3,ANXA2,BCR,CAT,CHGA,CTSB,CYB5R3,DVL1,GM2A,GNS,SERPINE1,PSMD2,PY…
5_Member	GO Cellular Components	GO:0030659	cytoplasmic vesicle membrane	-10.3922	-6.79648	53/784	21,160,374,685,928,948,1604,1839,1950,3092,3105,3312,3708,3958,4126,4311,4641,4948,5329,5795,5865,5873,6809,6856,7316,7466,7477,8677,8895,9026,9114,9779,10652,23710,26002,26056,27092,50617,51429,51552,51706,54503,54812,55686,55784,64114,80223,84062,84079,113146,129049,135228,258010	ABCA3,AP2A1,AREG,BTC,CD9,CD36,CD55,HBEGF,EGF,HIP1,HLA-A,HSPA8,ITPR1,LGALS3,MANBA,MME,MYO1C,OCA2,PLAUR,PTPRJ,RAB3B,RAB27A,STX3,SYPL1,UBC,WFS1,WNT7B,STX10,CPNE3,HIP1R,ATP6V0D1,TBC1D5,YKT6,GABARAPL1,MOXD1,RAB11FIP5,CACNG4,ATP6V0A4,SNX9,RAB14,CYB5R1,ZDHHC13,AFTPH,MREG,MCTP2,TMBIM1,RAB11FIP1,DTNBP1,ANKRD27,AHNAK2,SGSM1,CD109,SVIP
5_Member	GO Biological Processes	GO:0045055	regulated exocytosis	-6.17379	-3.77326	44/798	29,272,302,613,847,928,948,1113,1508,1604,1727,1855,1950,2760,2799,3312,3958,4126,4311,5054,5329,5708,5795,5834,5873,6709,6809,7076,8013,8723,8895,23052,26056,29952,51097,51150,51552,51706,55503,64114,80223,84062,135228,258010	ABR,AMPD3,ANXA2,BCR,CAT,CD9,CD36,CHGA,CTSB,CD55,CYB5R3,DVL1,EGF,GM2A,GNS,HSPA8,LGALS3,MANBA,MME,SERPINE1,PLAUR,PSMD2,PTPRJ,PYGB,RAB27A,SPTAN1,STX3,TIMP1,NR4A3,SNX4,CPNE3,ENDOD1,RAB11FIP5,DPP7,SCCPDH,SDF4,RAB14,CYB5R1,TRPV6,TMBIM1,RAB11FIP1,DTNBP1,CD109,SVIP
5_Member	GO Biological Processes	GO:0002366	leukocyte activation involved in immune response	-4.28443	-2.33986	36/718	25,29,272,302,613,847,948,1113,1508,1604,1727,2760,2799,3312,3958,4126,4311,5329,5590,5708,5734,5795,5834,5873,6709,8013,8723,8895,10039,23529,27086,29952,51552,64114,84807,258010	ABL1,ABR,AMPD3,ANXA2,BCR,CAT,CD36,CHGA,CTSB,CD55,CYB5R3,GM2A,GNS,HSPA8,LGALS3,MANBA,MME,PLAUR,PRKCZ,PSMD2,PTGER4,PTPRJ,PYGB,RAB27A,SPTAN1,NR4A3,SNX4,CPNE3,PARP3,CLCF1,FOXP1,DPP7,RAB14,TMBIM1,NFKBID,SVIP
5_Member	GO Biological Processes	GO:0002274	myeloid leukocyte activation	-4.25617	-2.32594	34/664	29,272,302,613,847,948,1113,1508,1604,1727,2760,2799,3312,3725,3958,4126,4311,5329,5708,5795,5834,5873,6709,8013,8692,8723,8895,9867,27086,29952,51552,56910,64114,258010	ABR,AMPD3,ANXA2,BCR,CAT,CD36,CHGA,CTSB,CD55,CYB5R3,GM2A,GNS,HSPA8,JUN,LGALS3,MANBA,MME,PLAUR,PSMD2,PTPRJ,PYGB,RAB27A,SPTAN1,NR4A3,HYAL2,SNX4,CPNE3,PJA2,FOXP1,DPP7,RAB14,STARD7,TMBIM1,SVIP
5_Member	GO Biological Processes	GO:0002263	cell activation involved in immune response	-4.23548	-2.314	36/722	25,29,272,302,613,847,948,1113,1508,1604,1727,2760,2799,3312,3958,4126,4311,5329,5590,5708,5734,5795,5834,5873,6709,8013,8723,8895,10039,23529,27086,29952,51552,64114,84807,258010	ABL1,ABR,AMPD3,ANXA2,BCR,CAT,CD36,CHGA,CTSB,CD55,CYB5R3,GM2A,GNS,HSPA8,LGALS3,MANBA,MME,PLAUR,PRKCZ,PSMD2,PTGER4,PTPRJ,PYGB,RAB27A,SPTAN1,NR4A3,SNX4,CPNE3,PARP3,CLCF1,FOXP1,DPP7,RAB14,TMBIM1,NFKBID,SVIP
5_Member	GO Biological Processes	GO:0002444	myeloid leukocyte mediated immunity	-4.21253	-2.2945	30/557	29,272,302,613,847,948,1113,1508,1604,1636,1727,2760,2799,3312,3958,4126,4311,5329,5708,5795,5834,5873,6709,8013,8723,8895,29952,51552,64114,258010	ABR,AMPD3,ANXA2,BCR,CAT,CD36,CHGA,CTSB,CD55,ACE,CYB5R3,GM2A,GNS,HSPA8,LGALS3,MANBA,MME,PLAUR,PSMD2,PTPRJ,PYGB,RAB27A,SPTAN1,NR4A3,SNX4,CPNE3,DPP7,RAB14,TMBIM1,SVIP
5_Member	GO Biological Processes	GO:0043299	leukocyte degranulation	-4.08414	-2.202	29/539	29,272,302,613,847,948,1113,1508,1604,1727,2760,2799,3312,3958,4126,4311,5329,5708,5795,5834,5873,6709,8013,8723,8895,29952,51552,64114,258010	ABR,AMPD3,ANXA2,BCR,CAT,CD36,CHGA,CTSB,CD55,CYB5R3,GM2A,GNS,HSPA8,LGALS3,MANBA,MME,PLAUR,PSMD2,PTPRJ,PYGB,RAB27A,SPTAN1,NR4A3,SNX4,CPNE3,DPP7,RAB14,TMBIM1,SVIP
5_Member	GO Biological Processes	GO:0002275	myeloid cell activation involved in immune response	-3.91926	-2.07888	29/551	29,272,302,613,847,948,1113,1508,1604,1727,2760,2799,3312,3958,4126,4311,5329,5708,5795,5834,5873,6709,8013,8723,8895,29952,51552,64114,258010	ABR,AMPD3,ANXA2,BCR,CAT,CD36,CHGA,CTSB,CD55,CYB5R3,GM2A,GNS,HSPA8,LGALS3,MANBA,MME,PLAUR,PSMD2,PTPRJ,PYGB,RAB27A,SPTAN1,NR4A3,SNX4,CPNE3,DPP7,RAB14,TMBIM1,SVIP
5_Member	GO Biological Processes	GO:0002446	neutrophil mediated immunity	-3.84132	-2.026	27/502	29,272,302,613,847,948,1508,1604,1636,1727,2760,2799,3312,3958,4126,4311,5329,5708,5795,5834,5873,6709,8895,29952,51552,64114,258010	ABR,AMPD3,ANXA2,BCR,CAT,CD36,CTSB,CD55,ACE,CYB5R3,GM2A,GNS,HSPA8,LGALS3,MANBA,MME,PLAUR,PSMD2,PTPRJ,PYGB,RAB27A,SPTAN1,CPNE3,DPP7,RAB14,TMBIM1,SVIP
5_Member	GO Biological Processes	GO:0043312	neutrophil degranulation	-3.65724	-1.88629	26/488	29,272,302,613,847,948,1508,1604,1727,2760,2799,3312,3958,4126,4311,5329,5708,5795,5834,5873,6709,8895,29952,51552,64114,258010	ABR,AMPD3,ANXA2,BCR,CAT,CD36,CTSB,CD55,CYB5R3,GM2A,GNS,HSPA8,LGALS3,MANBA,MME,PLAUR,PSMD2,PTPRJ,PYGB,RAB27A,SPTAN1,CPNE3,DPP7,RAB14,TMBIM1,SVIP
5_Member	GO Cellular Components	GO:0030667	secretory granule membrane	-3.63068	-1.86635	19/306	21,928,948,1604,3708,3958,4126,4311,5329,5795,5873,6809,8895,26002,51552,51706,64114,135228,258010	ABCA3,CD9,CD36,CD55,ITPR1,LGALS3,MANBA,MME,PLAUR,PTPRJ,RAB27A,STX3,CPNE3,MOXD1,RAB14,CYB5R1,TMBIM1,CD109,SVIP
5_Member	GO Biological Processes	GO:0002283	neutrophil activation involved in immune response	-3.61605	-1.85984	26/491	29,272,302,613,847,948,1508,1604,1727,2760,2799,3312,3958,4126,4311,5329,5708,5795,5834,5873,6709,8895,29952,51552,64114,258010	ABR,AMPD3,ANXA2,BCR,CAT,CD36,CTSB,CD55,CYB5R3,GM2A,GNS,HSPA8,LGALS3,MANBA,MME,PLAUR,PSMD2,PTPRJ,PYGB,RAB27A,SPTAN1,CPNE3,DPP7,RAB14,TMBIM1,SVIP
5_Member	GO Biological Processes	GO:0042119	neutrophil activation	-3.45568	-1.74426	26/503	29,272,302,613,847,948,1508,1604,1727,2760,2799,3312,3958,4126,4311,5329,5708,5795,5834,5873,6709,8895,29952,51552,64114,258010	ABR,AMPD3,ANXA2,BCR,CAT,CD36,CTSB,CD55,CYB5R3,GM2A,GNS,HSPA8,LGALS3,MANBA,MME,PLAUR,PSMD2,PTPRJ,PYGB,RAB27A,SPTAN1,CPNE3,DPP7,RAB14,TMBIM1,SVIP
5_Member	GO Biological Processes	GO:0036230	granulocyte activation	-3.37802	-1.67646	26/509	29,272,302,613,847,948,1508,1604,1727,2760,2799,3312,3958,4126,4311,5329,5708,5795,5834,5873,6709,8895,29952,51552,64114,258010	ABR,AMPD3,ANXA2,BCR,CAT,CD36,CTSB,CD55,CYB5R3,GM2A,GNS,HSPA8,LGALS3,MANBA,MME,PLAUR,PSMD2,PTPRJ,PYGB,RAB27A,SPTAN1,CPNE3,DPP7,RAB14,TMBIM1,SVIP
5_Member	GO Cellular Components	GO:0034774	secretory granule lumen	-2.18446	-0.838813	16/322	272,302,847,1727,1950,2760,2799,3312,5054,5708,5834,5873,6709,7076,29952,51097	AMPD3,ANXA2,CAT,CYB5R3,EGF,GM2A,GNS,HSPA8,SERPINE1,PSMD2,PYGB,RAB27A,SPTAN1,TIMP1,DPP7,SCCPDH
6_Summary	GO Biological Processes	GO:0001568	blood vessel development	-10.1903	-6.6635	53/794	14,25,90,133,302,358,388,493,688,1464,1944,1950,1958,1960,2041,2064,2254,2308,3164,3491,3570,3696,3725,3791,4015,4052,4240,4435,4643,4780,4824,5054,5310,5333,5604,6050,6692,7026,7477,10014,10365,10519,28984,51330,54453,60675,80310,84830,140862,169044,284340,407013,407019,382,596,1364,1365,1839,3958,4088,4233,4641,5091,5979,6809,8013,8895,27086,54566,64115,79720,79872,284119,54795,1491,4773,4070,6…	AAMP,ABL1,ACVR1,ADM,ANXA2,AQP1,RHOB,ATP2B4,KLF5,CSPG4,EFNA3,EGF,EGR1,EGR3,EPHA1,ERBB2,FGF9,FOXO1,NR4A1,CCN1,IL6R,ITGB8,JUN,KDR,LOX,LTBP1,MFGE8,CITED1,MYO1E,NFE2L2,NKX3-1,SERPINE1,PKD1,PLCD1,MAP2K1,RNH1,SPINT1,NR2F2,WNT7B,HDAC5,KLF2,CIB1,RGCC,TNFRSF12A,RIN2,PROK2,PDGFD,ADTRP,ISM1,COL22A1,CXCL17,MIR24-2,MIR27B,ARF6,BCL2,CLDN4,CLDN3,HBEGF,LGALS3,SMAD3,MET,MYO1C,PC,RET,STX3,NR4A3,CPNE3,FOXP1,EPB41L4B…
6_Member	GO Biological Processes	GO:0001568	blood vessel development	-10.1903	-6.6635	53/794	14,25,90,133,302,358,388,493,688,1464,1944,1950,1958,1960,2041,2064,2254,2308,3164,3491,3570,3696,3725,3791,4015,4052,4240,4435,4643,4780,4824,5054,5310,5333,5604,6050,6692,7026,7477,10014,10365,10519,28984,51330,54453,60675,80310,84830,140862,169044,284340,407013,407019	AAMP,ABL1,ACVR1,ADM,ANXA2,AQP1,RHOB,ATP2B4,KLF5,CSPG4,EFNA3,EGF,EGR1,EGR3,EPHA1,ERBB2,FGF9,FOXO1,NR4A1,CCN1,IL6R,ITGB8,JUN,KDR,LOX,LTBP1,MFGE8,CITED1,MYO1E,NFE2L2,NKX3-1,SERPINE1,PKD1,PLCD1,MAP2K1,RNH1,SPINT1,NR2F2,WNT7B,HDAC5,KLF2,CIB1,RGCC,TNFRSF12A,RIN2,PROK2,PDGFD,ADTRP,ISM1,COL22A1,CXCL17,MIR24-2,MIR27B
6_Member	GO Biological Processes	GO:0048514	blood vessel morphogenesis	-7.64329	-4.88109	44/707	14,25,90,133,302,358,388,493,688,1464,1944,1950,1960,2041,2064,2254,3164,3491,3696,3725,3791,4015,4240,4435,4643,4780,5054,5333,6050,7026,7477,10014,10365,10519,28984,51330,54453,60675,84830,140862,169044,284340,407013,407019	AAMP,ABL1,ACVR1,ADM,ANXA2,AQP1,RHOB,ATP2B4,KLF5,CSPG4,EFNA3,EGF,EGR3,EPHA1,ERBB2,FGF9,NR4A1,CCN1,ITGB8,JUN,KDR,LOX,MFGE8,CITED1,MYO1E,NFE2L2,SERPINE1,PLCD1,RNH1,NR2F2,WNT7B,HDAC5,KLF2,CIB1,RGCC,TNFRSF12A,RIN2,PROK2,ADTRP,ISM1,COL22A1,CXCL17,MIR24-2,MIR27B
6_Member	GO Biological Processes	GO:0001525	angiogenesis	-6.67199	-4.14517	38/611	14,25,90,133,302,358,388,493,688,1464,1944,1950,1960,2041,2064,2254,3164,3491,3696,3725,3791,4240,4780,5054,5333,6050,10014,10365,10519,28984,51330,60675,84830,140862,169044,284340,407013,407019	AAMP,ABL1,ACVR1,ADM,ANXA2,AQP1,RHOB,ATP2B4,KLF5,CSPG4,EFNA3,EGF,EGR3,EPHA1,ERBB2,FGF9,NR4A1,CCN1,ITGB8,JUN,KDR,MFGE8,NFE2L2,SERPINE1,PLCD1,RNH1,HDAC5,KLF2,CIB1,RGCC,TNFRSF12A,PROK2,ADTRP,ISM1,COL22A1,CXCL17,MIR24-2,MIR27B
6_Member	GO Biological Processes	GO:0040017	positive regulation of locomotion	-6.49605	-4.02038	38/621	14,25,90,382,388,596,1364,1365,1839,1950,2041,2254,3491,3570,3725,3791,3958,4088,4233,4641,4780,5054,5091,5979,6809,8013,8895,10519,27086,54453,54566,64115,79720,79872,80310,284119,284340,407019	AAMP,ABL1,ACVR1,ARF6,RHOB,BCL2,CLDN4,CLDN3,HBEGF,EGF,EPHA1,FGF9,CCN1,IL6R,JUN,KDR,LGALS3,SMAD3,MET,MYO1C,NFE2L2,SERPINE1,PC,RET,STX3,NR4A3,CPNE3,CIB1,FOXP1,RIN2,EPB41L4B,VSIR,VPS37B,CBLL1,PDGFD,CAVIN1,CXCL17,MIR27B
6_Member	GO Biological Processes	GO:0051272	positive regulation of cellular component movement	-5.80354	-3.48422	36/611	14,25,90,382,388,596,1364,1365,1839,1950,2041,2254,3491,3570,3725,3791,3958,4088,4233,4641,4780,5054,5979,8013,8895,10519,27086,54453,54566,54795,64115,79872,80310,284119,284340,407019	AAMP,ABL1,ACVR1,ARF6,RHOB,BCL2,CLDN4,CLDN3,HBEGF,EGF,EPHA1,FGF9,CCN1,IL6R,JUN,KDR,LGALS3,SMAD3,MET,MYO1C,NFE2L2,SERPINE1,RET,NR4A3,CPNE3,CIB1,FOXP1,RIN2,EPB41L4B,TRPM4,VSIR,CBLL1,PDGFD,CAVIN1,CXCL17,MIR27B
6_Member	GO Biological Processes	GO:0030335	positive regulation of cell migration	-5.68098	-3.39408	34/567	14,25,90,382,388,596,1364,1365,1839,1950,2041,2254,3491,3570,3725,3791,3958,4088,4233,4641,4780,5054,5979,8013,8895,10519,27086,54453,54566,64115,79872,80310,284340,407019	AAMP,ABL1,ACVR1,ARF6,RHOB,BCL2,CLDN4,CLDN3,HBEGF,EGF,EPHA1,FGF9,CCN1,IL6R,JUN,KDR,LGALS3,SMAD3,MET,MYO1C,NFE2L2,SERPINE1,RET,NR4A3,CPNE3,CIB1,FOXP1,RIN2,EPB41L4B,VSIR,CBLL1,PDGFD,CXCL17,MIR27B
6_Member	GO Biological Processes	GO:2000147	positive regulation of cell motility	-5.67575	-3.39197	35/593	14,25,90,382,388,596,1364,1365,1839,1950,2041,2254,3491,3570,3725,3791,3958,4088,4233,4641,4780,5054,5979,8013,8895,10519,27086,54453,54566,64115,79872,80310,284119,284340,407019	AAMP,ABL1,ACVR1,ARF6,RHOB,BCL2,CLDN4,CLDN3,HBEGF,EGF,EPHA1,FGF9,CCN1,IL6R,JUN,KDR,LGALS3,SMAD3,MET,MYO1C,NFE2L2,SERPINE1,RET,NR4A3,CPNE3,CIB1,FOXP1,RIN2,EPB41L4B,VSIR,CBLL1,PDGFD,CAVIN1,CXCL17,MIR27B
6_Member	GO Biological Processes	GO:1901342	regulation of vasculature development	-5.61053	-3.34793	29/446	25,133,358,388,493,1491,1944,1958,2041,2064,2254,3570,3696,3791,4773,4780,5054,6050,10014,10365,10519,28984,51330,54453,60675,80310,140862,407013,407019	ABL1,ADM,AQP1,RHOB,ATP2B4,CTH,EFNA3,EGR1,EPHA1,ERBB2,FGF9,IL6R,ITGB8,KDR,NFATC2,NFE2L2,SERPINE1,RNH1,HDAC5,KLF2,CIB1,RGCC,TNFRSF12A,RIN2,PROK2,PDGFD,ISM1,MIR24-2,MIR27B
6_Member	GO Biological Processes	GO:0001667	ameboidal-type cell migration	-5.38343	-3.18141	30/483	14,25,90,382,388,493,1839,1960,3164,3725,3791,4070,4233,4780,5979,6781,7026,7076,8692,10014,10519,27086,28984,54453,54566,84830,90355,117584,407013,407019	AAMP,ABL1,ACVR1,ARF6,RHOB,ATP2B4,HBEGF,EGR3,NR4A1,JUN,KDR,TACSTD2,MET,NFE2L2,RET,STC1,NR2F2,TIMP1,HYAL2,HDAC5,CIB1,FOXP1,RGCC,RIN2,EPB41L4B,ADTRP,MACIR,RFFL,MIR24-2,MIR27B
6_Member	GO Biological Processes	GO:0010631	epithelial cell migration	-4.80977	-2.73204	24/366	14,25,382,388,493,1839,1960,3164,3725,3791,4070,4233,4780,6781,7026,10014,10519,27086,28984,54453,54566,84830,407013,407019	AAMP,ABL1,ARF6,RHOB,ATP2B4,HBEGF,EGR3,NR4A1,JUN,KDR,TACSTD2,MET,NFE2L2,STC1,NR2F2,HDAC5,CIB1,FOXP1,RGCC,RIN2,EPB41L4B,ADTRP,MIR24-2,MIR27B
6_Member	GO Biological Processes	GO:0090132	epithelium migration	-4.75179	-2.68171	24/369	14,25,382,388,493,1839,1960,3164,3725,3791,4070,4233,4780,6781,7026,10014,10519,27086,28984,54453,54566,84830,407013,407019	AAMP,ABL1,ARF6,RHOB,ATP2B4,HBEGF,EGR3,NR4A1,JUN,KDR,TACSTD2,MET,NFE2L2,STC1,NR2F2,HDAC5,CIB1,FOXP1,RGCC,RIN2,EPB41L4B,ADTRP,MIR24-2,MIR27B
6_Member	GO Biological Processes	GO:0010632	regulation of epithelial cell migration	-4.65743	-2.61491	21/302	14,25,382,388,493,1839,3725,3791,4070,4233,4780,6781,7026,10014,10519,27086,28984,54453,54566,407013,407019	AAMP,ABL1,ARF6,RHOB,ATP2B4,HBEGF,JUN,KDR,TACSTD2,MET,NFE2L2,STC1,NR2F2,HDAC5,CIB1,FOXP1,RGCC,RIN2,EPB41L4B,MIR24-2,MIR27B
6_Member	GO Biological Processes	GO:0090130	tissue migration	-4.638	-2.59902	24/375	14,25,382,388,493,1839,1960,3164,3725,3791,4070,4233,4780,6781,7026,10014,10519,27086,28984,54453,54566,84830,407013,407019	AAMP,ABL1,ARF6,RHOB,ATP2B4,HBEGF,EGR3,NR4A1,JUN,KDR,TACSTD2,MET,NFE2L2,STC1,NR2F2,HDAC5,CIB1,FOXP1,RGCC,RIN2,EPB41L4B,ADTRP,MIR24-2,MIR27B
6_Member	GO Biological Processes	GO:0043542	endothelial cell migration	-3.98902	-2.12414	19/287	14,25,388,493,1960,3164,3791,4233,4780,6781,7026,10014,10519,27086,28984,54453,84830,407013,407019	AAMP,ABL1,RHOB,ATP2B4,EGR3,NR4A1,KDR,MET,NFE2L2,STC1,NR2F2,HDAC5,CIB1,FOXP1,RGCC,RIN2,ADTRP,MIR24-2,MIR27B
6_Member	GO Biological Processes	GO:0010634	positive regulation of epithelial cell migration	-3.87885	-2.04882	14/177	14,25,382,388,1839,3725,3791,4233,4780,10519,27086,54453,54566,407019	AAMP,ABL1,ARF6,RHOB,HBEGF,JUN,KDR,MET,NFE2L2,CIB1,FOXP1,RIN2,EPB41L4B,MIR27B
6_Member	GO Biological Processes	GO:1904018	positive regulation of vasculature development	-3.58892	-1.8406	16/235	25,133,358,388,1491,1958,2041,3570,3696,3791,4780,5054,10519,54453,80310,407019	ABL1,ADM,AQP1,RHOB,CTH,EGR1,EPHA1,IL6R,ITGB8,KDR,NFE2L2,SERPINE1,CIB1,RIN2,PDGFD,MIR27B
6_Member	GO Biological Processes	GO:0010594	regulation of endothelial cell migration	-3.50688	-1.78311	16/239	14,25,388,493,3791,4233,4780,6781,7026,10014,10519,27086,28984,54453,407013,407019	AAMP,ABL1,RHOB,ATP2B4,KDR,MET,NFE2L2,STC1,NR2F2,HDAC5,CIB1,FOXP1,RGCC,RIN2,MIR24-2,MIR27B
6_Member	GO Biological Processes	GO:0045765	regulation of angiogenesis	-3.31128	-1.62845	22/404	25,133,358,388,493,1944,2041,2064,3696,3791,4780,5054,6050,10014,10365,10519,28984,51330,60675,140862,407013,407019	ABL1,ADM,AQP1,RHOB,ATP2B4,EFNA3,EPHA1,ERBB2,ITGB8,KDR,NFE2L2,SERPINE1,RNH1,HDAC5,KLF2,CIB1,RGCC,TNFRSF12A,PROK2,ISM1,MIR24-2,MIR27B
6_Member	GO Biological Processes	GO:0010595	positive regulation of endothelial cell migration	-2.76609	-1.2452	10/133	14,25,388,3791,4233,4780,10519,27086,54453,407019	AAMP,ABL1,RHOB,KDR,MET,NFE2L2,CIB1,FOXP1,RIN2,MIR27B
6_Member	GO Biological Processes	GO:0043534	blood vessel endothelial cell migration	-2.56184	-1.10363	12/190	25,493,1960,3164,3791,4780,10014,10519,28984,84830,407013,407019	ABL1,ATP2B4,EGR3,NR4A1,KDR,NFE2L2,HDAC5,CIB1,RGCC,ADTRP,MIR24-2,MIR27B
6_Member	GO Biological Processes	GO:0002042	cell migration involved in sprouting angiogenesis	-2.40215	-0.993009	8/103	25,1960,3164,3791,10014,10519,84830,407019	ABL1,EGR3,NR4A1,KDR,HDAC5,CIB1,ADTRP,MIR27B
7_Summary	GO Biological Processes	GO:0033674	positive regulation of kinase activity	-9.99452	-6.56326	45/615	25,111,374,493,685,1464,1636,1839,1847,1946,1950,1958,2041,2064,2065,2180,3491,3570,3791,4233,4486,4616,5310,5590,5604,5621,5979,7301,7316,7436,7477,7984,8567,10464,10519,28984,51429,55697,60370,60675,80310,84451,197259,284340,100133941,123879,467,948,1843,1846,2254,2308,3486,3725,5795,5997,6609,7430,8692,9867,10221,51763,54206,54986,84062,112464,151306,222166,407013,407019,7026,7532,57018	ABL1,ADCY5,AREG,ATP2B4,BTC,CSPG4,ACE,HBEGF,DUSP5,EFNA5,EGF,EGR1,EPHA1,ERBB2,ERBB3,ACSL1,CCN1,IL6R,KDR,MET,MST1R,GADD45B,PKD1,PRKCZ,MAP2K1,PRNP,RET,TYRO3,UBC,VLDLR,WNT7B,ARHGEF5,MADD,PIBF1,CIB1,RGCC,SNX9,VAC14,AVPI1,PROK2,PDGFD,MAP3K21,MLKL,CXCL17,CD24,DCUN1D3,ATF3,CD36,DUSP1,DUSP4,FGF9,FOXO1,IGFBP3,JUN,PTPRJ,RGS2,SMPD1,EZR,HYAL2,PJA2,TRIB1,INPP5K,ERRFI1,ULK4,DTNBP1,CAVIN3,GPBAR1,MTURN,MIR24-2,MIR…
7_Member	GO Biological Processes	GO:0033674	positive regulation of kinase activity	-9.99452	-6.56326	45/615	25,111,374,493,685,1464,1636,1839,1847,1946,1950,1958,2041,2064,2065,2180,3491,3570,3791,4233,4486,4616,5310,5590,5604,5621,5979,7301,7316,7436,7477,7984,8567,10464,10519,28984,51429,55697,60370,60675,80310,84451,197259,284340,100133941	ABL1,ADCY5,AREG,ATP2B4,BTC,CSPG4,ACE,HBEGF,DUSP5,EFNA5,EGF,EGR1,EPHA1,ERBB2,ERBB3,ACSL1,CCN1,IL6R,KDR,MET,MST1R,GADD45B,PKD1,PRKCZ,MAP2K1,PRNP,RET,TYRO3,UBC,VLDLR,WNT7B,ARHGEF5,MADD,PIBF1,CIB1,RGCC,SNX9,VAC14,AVPI1,PROK2,PDGFD,MAP3K21,MLKL,CXCL17,CD24
7_Member	GO Biological Processes	GO:0045860	positive regulation of protein kinase activity	-9.07634	-5.85055	40/541	25,111,374,493,685,1464,1636,1839,1847,1946,1950,1958,2064,2065,2180,3491,3570,4486,4616,5310,5590,5604,5621,5979,7316,7436,7477,7984,8567,10464,10519,28984,51429,60370,60675,80310,84451,197259,284340,100133941	ABL1,ADCY5,AREG,ATP2B4,BTC,CSPG4,ACE,HBEGF,DUSP5,EFNA5,EGF,EGR1,ERBB2,ERBB3,ACSL1,CCN1,IL6R,MST1R,GADD45B,PKD1,PRKCZ,MAP2K1,PRNP,RET,UBC,VLDLR,WNT7B,ARHGEF5,MADD,PIBF1,CIB1,RGCC,SNX9,AVPI1,PROK2,PDGFD,MAP3K21,MLKL,CXCL17,CD24
7_Member	GO Biological Processes	GO:0051347	positive regulation of transferase activity	-8.77417	-5.7422	46/696	25,111,374,493,685,1464,1636,1839,1847,1946,1950,1958,2041,2064,2065,2180,3491,3570,3791,4233,4486,4616,5310,5590,5604,5621,5979,7301,7316,7436,7477,7984,8567,10464,10519,28984,51429,55697,60370,60675,80310,84451,123879,197259,284340,100133941	ABL1,ADCY5,AREG,ATP2B4,BTC,CSPG4,ACE,HBEGF,DUSP5,EFNA5,EGF,EGR1,EPHA1,ERBB2,ERBB3,ACSL1,CCN1,IL6R,KDR,MET,MST1R,GADD45B,PKD1,PRKCZ,MAP2K1,PRNP,RET,TYRO3,UBC,VLDLR,WNT7B,ARHGEF5,MADD,PIBF1,CIB1,RGCC,SNX9,VAC14,AVPI1,PROK2,PDGFD,MAP3K21,DCUN1D3,MLKL,CXCL17,CD24
7_Member	GO Biological Processes	GO:0043408	regulation of MAPK cascade	-8.52961	-5.57681	48/758	25,467,948,1464,1843,1846,1847,1950,2064,2254,2308,3486,3491,3725,3791,4486,4616,5590,5604,5795,5979,5997,6609,7316,7430,7477,7984,8567,8692,9867,10221,10519,51763,54206,54986,60370,60675,80310,84062,84451,112464,151306,197259,222166,284340,407013,407019,100133941	ABL1,ATF3,CD36,CSPG4,DUSP1,DUSP4,DUSP5,EGF,ERBB2,FGF9,FOXO1,IGFBP3,CCN1,JUN,KDR,MST1R,GADD45B,PRKCZ,MAP2K1,PTPRJ,RET,RGS2,SMPD1,UBC,EZR,WNT7B,ARHGEF5,MADD,HYAL2,PJA2,TRIB1,CIB1,INPP5K,ERRFI1,ULK4,AVPI1,PROK2,PDGFD,DTNBP1,MAP3K21,CAVIN3,GPBAR1,MLKL,MTURN,CXCL17,MIR24-2,MIR27B,CD24
7_Member	GO Biological Processes	GO:0071900	regulation of protein serine/threonine kinase activity	-8.24173	-5.30408	38/532	25,493,1464,1843,1846,1847,1950,2064,2180,4486,4616,5310,5604,5795,5979,5997,6609,7026,7316,7477,7532,7984,8567,8692,10221,10519,28984,51763,57018,60370,60675,80310,84062,84451,197259,284340,407013,100133941	ABL1,ATP2B4,CSPG4,DUSP1,DUSP4,DUSP5,EGF,ERBB2,ACSL1,MST1R,GADD45B,PKD1,MAP2K1,PTPRJ,RET,RGS2,SMPD1,NR2F2,UBC,WNT7B,YWHAG,ARHGEF5,MADD,HYAL2,TRIB1,CIB1,RGCC,INPP5K,CCNL1,AVPI1,PROK2,PDGFD,DTNBP1,MAP3K21,MLKL,CXCL17,MIR24-2,CD24
7_Member	GO Biological Processes	GO:0043405	regulation of MAP kinase activity	-7.32315	-4.61752	28/347	1464,1843,1846,1847,1950,2064,4486,4616,5604,5795,5979,5997,6609,7316,7477,7984,8567,8692,10221,51763,60370,60675,80310,84062,84451,197259,284340,100133941	CSPG4,DUSP1,DUSP4,DUSP5,EGF,ERBB2,MST1R,GADD45B,MAP2K1,PTPRJ,RET,RGS2,SMPD1,UBC,WNT7B,ARHGEF5,MADD,HYAL2,TRIB1,INPP5K,AVPI1,PROK2,PDGFD,DTNBP1,MAP3K21,MLKL,CXCL17,CD24
7_Member	GO Biological Processes	GO:0043410	positive regulation of MAPK cascade	-5.8688	-3.54269	34/556	25,948,1464,1847,1950,2064,2254,3486,3725,3791,4486,4616,5590,5604,5795,5979,7316,7477,7984,8567,9867,10519,60370,60675,80310,84451,112464,151306,197259,222166,284340,407013,407019,100133941	ABL1,CD36,CSPG4,DUSP5,EGF,ERBB2,FGF9,IGFBP3,JUN,KDR,MST1R,GADD45B,PRKCZ,MAP2K1,PTPRJ,RET,UBC,WNT7B,ARHGEF5,MADD,PJA2,CIB1,AVPI1,PROK2,PDGFD,MAP3K21,CAVIN3,GPBAR1,MLKL,MTURN,CXCL17,MIR24-2,MIR27B,CD24
7_Member	GO Biological Processes	GO:0071902	positive regulation of protein serine/threonine kinase activity	-5.17375	-3.02259	24/348	493,1464,1847,1950,2064,2180,4486,4616,5310,5604,5979,7316,7477,7984,8567,10519,28984,60370,60675,80310,84451,197259,284340,100133941	ATP2B4,CSPG4,DUSP5,EGF,ERBB2,ACSL1,MST1R,GADD45B,PKD1,MAP2K1,RET,UBC,WNT7B,ARHGEF5,MADD,CIB1,RGCC,AVPI1,PROK2,PDGFD,MAP3K21,MLKL,CXCL17,CD24
7_Member	GO Biological Processes	GO:0032147	activation of protein kinase activity	-4.54882	-2.53864	22/331	25,111,1464,1847,1946,1950,3570,4616,5590,5604,5621,5979,7316,7477,8567,10464,28984,60370,60675,84451,197259,284340	ABL1,ADCY5,CSPG4,DUSP5,EFNA5,EGF,IL6R,GADD45B,PRKCZ,MAP2K1,PRNP,RET,UBC,WNT7B,MADD,PIBF1,RGCC,AVPI1,PROK2,MAP3K21,MLKL,CXCL17
7_Member	GO Biological Processes	GO:0043406	positive regulation of MAP kinase activity	-4.40781	-2.43578	19/267	1464,1847,1950,2064,4486,4616,5604,5979,7316,7477,7984,8567,60370,60675,80310,84451,197259,284340,100133941	CSPG4,DUSP5,EGF,ERBB2,MST1R,GADD45B,MAP2K1,RET,UBC,WNT7B,ARHGEF5,MADD,AVPI1,PROK2,PDGFD,MAP3K21,MLKL,CXCL17,CD24
7_Member	GO Biological Processes	GO:0000187	activation of MAPK activity	-3.84101	-2.026	13/157	1464,1847,1950,5604,5979,7316,7477,8567,60370,60675,84451,197259,284340	CSPG4,DUSP5,EGF,MAP2K1,RET,UBC,WNT7B,MADD,AVPI1,PROK2,MAP3K21,MLKL,CXCL17
8_Summary	GO Biological Processes	GO:0030036	actin cytoskeleton organization	-9.99317	-6.56326	49/708	25,29,358,382,388,596,613,1365,1465,1946,2041,3092,3551,3693,3985,4070,4088,4233,4641,4642,4643,4644,5734,6709,7126,7430,7984,8470,9026,9754,9788,10095,10109,10435,23370,27289,28984,30846,51429,51763,54566,55930,64423,84062,84193,84952,94134,112464,144347,302,948,1410,1855,3312,3872,4015,6904,8076,10519,54820,81565,6781,54795,5310,10039,11064,23187,220134,1113,3556,3725,3791,3958,4478,5021,5795,8…	ABL1,ABR,AQP1,ARF6,RHOB,BCL2,BCR,CLDN3,CSRP1,EFNA5,EPHA1,HIP1,IKBKB,ITGB5,LIMK2,TACSTD2,SMAD3,MET,MYO1C,MYO1D,MYO1E,MYO5A,PTGER4,SPTAN1,TNFAIP1,EZR,ARHGEF5,SORBS2,HIP1R,STARD8,MTSS1,ARPC1B,ARPC2,CDC42EP2,ARHGEF18,RND1,RGCC,EHD2,SNX9,INPP5K,EPB41L4B,MYO5C,INF2,DTNBP1,SETD3,CGNL1,ARHGAP12,CAVIN3,RFLNA,ANXA2,CD36,CRYAB,DVL1,HSPA8,KRT17,LOX,TBCD,MFAP5,CIB1,NDE1,NDEL1,STC1,TRPM4,PKD1,PARP3,CNTRL,PHLDB…
8_Member	GO Biological Processes	GO:0030036	actin cytoskeleton organization	-9.99317	-6.56326	49/708	25,29,358,382,388,596,613,1365,1465,1946,2041,3092,3551,3693,3985,4070,4088,4233,4641,4642,4643,4644,5734,6709,7126,7430,7984,8470,9026,9754,9788,10095,10109,10435,23370,27289,28984,30846,51429,51763,54566,55930,64423,84062,84193,84952,94134,112464,144347	ABL1,ABR,AQP1,ARF6,RHOB,BCL2,BCR,CLDN3,CSRP1,EFNA5,EPHA1,HIP1,IKBKB,ITGB5,LIMK2,TACSTD2,SMAD3,MET,MYO1C,MYO1D,MYO1E,MYO5A,PTGER4,SPTAN1,TNFAIP1,EZR,ARHGEF5,SORBS2,HIP1R,STARD8,MTSS1,ARPC1B,ARPC2,CDC42EP2,ARHGEF18,RND1,RGCC,EHD2,SNX9,INPP5K,EPB41L4B,MYO5C,INF2,DTNBP1,SETD3,CGNL1,ARHGAP12,CAVIN3,RFLNA
8_Member	GO Biological Processes	GO:0097435	supramolecular fiber organization	-8.80008	-5.7422	47/719	25,302,382,388,596,948,1410,1465,1855,2041,3092,3312,3693,3872,3985,4015,4070,4088,4233,4641,4642,4643,4644,5734,6709,6904,7126,7430,7984,8076,8470,9026,10095,10109,10435,10519,23370,27289,28984,51429,51763,54820,55930,81565,84952,94134,144347	ABL1,ANXA2,ARF6,RHOB,BCL2,CD36,CRYAB,CSRP1,DVL1,EPHA1,HIP1,HSPA8,ITGB5,KRT17,LIMK2,LOX,TACSTD2,SMAD3,MET,MYO1C,MYO1D,MYO1E,MYO5A,PTGER4,SPTAN1,TBCD,TNFAIP1,EZR,ARHGEF5,MFAP5,SORBS2,HIP1R,ARPC1B,ARPC2,CDC42EP2,CIB1,ARHGEF18,RND1,RGCC,SNX9,INPP5K,NDE1,MYO5C,NDEL1,CGNL1,ARHGAP12,RFLNA
8_Member	GO Biological Processes	GO:0007015	actin filament organization	-7.83675	-4.98662	33/436	25,382,388,596,2041,3092,3693,4070,4088,4233,4641,4642,4643,4644,5734,6709,7126,7430,7984,8470,9026,10095,10109,10435,23370,27289,28984,51429,51763,55930,84952,94134,144347	ABL1,ARF6,RHOB,BCL2,EPHA1,HIP1,ITGB5,TACSTD2,SMAD3,MET,MYO1C,MYO1D,MYO1E,MYO5A,PTGER4,SPTAN1,TNFAIP1,EZR,ARHGEF5,SORBS2,HIP1R,ARPC1B,ARPC2,CDC42EP2,ARHGEF18,RND1,RGCC,SNX9,INPP5K,MYO5C,CGNL1,ARHGAP12,RFLNA
8_Member	GO Biological Processes	GO:0030038	contractile actin filament bundle assembly	-5.58138	-3.32756	13/108	25,2041,3693,4070,4088,4233,5734,7126,7984,23370,28984,51763,84952	ABL1,EPHA1,ITGB5,TACSTD2,SMAD3,MET,PTGER4,TNFAIP1,ARHGEF5,ARHGEF18,RGCC,INPP5K,CGNL1
8_Member	GO Biological Processes	GO:0043149	stress fiber assembly	-5.58138	-3.32756	13/108	25,2041,3693,4070,4088,4233,5734,7126,7984,23370,28984,51763,84952	ABL1,EPHA1,ITGB5,TACSTD2,SMAD3,MET,PTGER4,TNFAIP1,ARHGEF5,ARHGEF18,RGCC,INPP5K,CGNL1
8_Member	GO Biological Processes	GO:0061572	actin filament bundle organization	-4.84861	-2.75715	15/164	25,2041,3693,4070,4088,4233,5734,7126,7430,7984,23370,28984,51763,84952,144347	ABL1,EPHA1,ITGB5,TACSTD2,SMAD3,MET,PTGER4,TNFAIP1,EZR,ARHGEF5,ARHGEF18,RGCC,INPP5K,CGNL1,RFLNA
8_Member	GO Biological Processes	GO:0051492	regulation of stress fiber assembly	-4.83219	-2.74667	11/91	25,2041,4070,4088,4233,5734,7984,23370,28984,51763,84952	ABL1,EPHA1,TACSTD2,SMAD3,MET,PTGER4,ARHGEF5,ARHGEF18,RGCC,INPP5K,CGNL1
8_Member	GO Biological Processes	GO:0032970	regulation of actin filament-based process	-4.52655	-2.52482	25/406	25,382,388,1946,2041,4070,4088,4233,4641,5734,6709,6781,7430,7984,9026,10095,10109,10435,23370,27289,28984,51429,51763,54795,84952	ABL1,ARF6,RHOB,EFNA5,EPHA1,TACSTD2,SMAD3,MET,MYO1C,PTGER4,SPTAN1,STC1,EZR,ARHGEF5,HIP1R,ARPC1B,ARPC2,CDC42EP2,ARHGEF18,RND1,RGCC,SNX9,INPP5K,TRPM4,CGNL1
8_Member	GO Biological Processes	GO:0032956	regulation of actin cytoskeleton organization	-4.43999	-2.46644	23/361	25,382,388,1946,2041,4070,4088,4233,4641,5734,6709,7430,7984,9026,10095,10109,10435,23370,27289,28984,51429,51763,84952	ABL1,ARF6,RHOB,EFNA5,EPHA1,TACSTD2,SMAD3,MET,MYO1C,PTGER4,SPTAN1,EZR,ARHGEF5,HIP1R,ARPC1B,ARPC2,CDC42EP2,ARHGEF18,RND1,RGCC,SNX9,INPP5K,CGNL1
8_Member	GO Biological Processes	GO:0110020	regulation of actomyosin structure organization	-4.36242	-2.4038	11/102	25,2041,4070,4088,4233,5734,7984,23370,28984,51763,84952	ABL1,EPHA1,TACSTD2,SMAD3,MET,PTGER4,ARHGEF5,ARHGEF18,RGCC,INPP5K,CGNL1
8_Member	GO Biological Processes	GO:0051017	actin filament bundle assembly	-4.35221	-2.39652	14/160	25,2041,3693,4070,4088,4233,5734,7126,7430,7984,23370,28984,51763,84952	ABL1,EPHA1,ITGB5,TACSTD2,SMAD3,MET,PTGER4,TNFAIP1,EZR,ARHGEF5,ARHGEF18,RGCC,INPP5K,CGNL1
8_Member	GO Biological Processes	GO:0032231	regulation of actin filament bundle assembly	-4.28406	-2.33986	11/104	25,2041,4070,4088,4233,5734,7984,23370,28984,51763,84952	ABL1,EPHA1,TACSTD2,SMAD3,MET,PTGER4,ARHGEF5,ARHGEF18,RGCC,INPP5K,CGNL1
8_Member	GO Biological Processes	GO:0051493	regulation of cytoskeleton organization	-4.24067	-2.314	30/555	25,382,388,1946,2041,4070,4088,4233,4641,5310,5734,6709,6904,7430,7984,9026,10039,10095,10109,10435,10519,11064,23187,23370,27289,28984,51429,51763,84952,220134	ABL1,ARF6,RHOB,EFNA5,EPHA1,TACSTD2,SMAD3,MET,MYO1C,PKD1,PTGER4,SPTAN1,TBCD,EZR,ARHGEF5,HIP1R,PARP3,ARPC1B,ARPC2,CDC42EP2,CIB1,CNTRL,PHLDB1,ARHGEF18,RND1,RGCC,SNX9,INPP5K,CGNL1,SKA1
8_Member	GO Biological Processes	GO:1902903	regulation of supramolecular fiber organization	-4.24013	-2.314	23/372	25,382,1410,2041,3312,4070,4088,4233,4641,5734,6709,6904,7984,9026,10095,10109,10435,10519,23370,28984,51429,51763,84952	ABL1,ARF6,CRYAB,EPHA1,HSPA8,TACSTD2,SMAD3,MET,MYO1C,PTGER4,SPTAN1,TBCD,ARHGEF5,HIP1R,ARPC1B,ARPC2,CDC42EP2,CIB1,ARHGEF18,RGCC,SNX9,INPP5K,CGNL1
8_Member	GO Biological Processes	GO:0110053	regulation of actin filament organization	-4.17183	-2.26566	19/278	25,382,2041,4070,4088,4233,4641,5734,6709,7984,9026,10095,10109,10435,23370,28984,51429,51763,84952	ABL1,ARF6,EPHA1,TACSTD2,SMAD3,MET,MYO1C,PTGER4,SPTAN1,ARHGEF5,HIP1R,ARPC1B,ARPC2,CDC42EP2,ARHGEF18,RGCC,SNX9,INPP5K,CGNL1
8_Member	GO Biological Processes	GO:0044089	positive regulation of cellular component biogenesis	-4.10171	-2.21338	30/565	25,382,948,1113,1365,1946,2041,3556,3725,3791,3958,4088,4233,4478,4641,5021,5795,7984,9026,10095,10109,10435,23187,28984,51429,80199,81565,81857,202018,375790	ABL1,ARF6,CD36,CHGA,CLDN3,EFNA5,EPHA1,IL1RAP,JUN,KDR,LGALS3,SMAD3,MET,MSN,MYO1C,OXTR,PTPRJ,ARHGEF5,HIP1R,ARPC1B,ARPC2,CDC42EP2,PHLDB1,RGCC,SNX9,FUZ,NDEL1,MED25,TAPT1,AGRN
8_Member	GO Biological Processes	GO:0031032	actomyosin structure organization	-3.83129	-2.01733	15/201	25,1465,2041,3693,4070,4088,4233,5734,7126,7984,23370,28984,51763,54566,84952	ABL1,CSRP1,EPHA1,ITGB5,TACSTD2,SMAD3,MET,PTGER4,TNFAIP1,ARHGEF5,ARHGEF18,RGCC,INPP5K,EPB41L4B,CGNL1
8_Member	GO Biological Processes	GO:0051497	negative regulation of stress fiber assembly	-3.05078	-1.44953	5/31	4070,4233,23370,51763,84952	TACSTD2,MET,ARHGEF18,INPP5K,CGNL1
8_Member	GO Biological Processes	GO:0032232	negative regulation of actin filament bundle assembly	-2.86293	-1.31781	5/34	4070,4233,23370,51763,84952	TACSTD2,MET,ARHGEF18,INPP5K,CGNL1
8_Member	GO Biological Processes	GO:0043254	regulation of protein complex assembly	-2.83201	-1.29027	24/497	25,382,948,1410,3312,3725,3958,4233,4478,4641,5590,5734,6709,6904,7984,9026,10095,10109,10435,51429,80772,81857,84079,258010	ABL1,ARF6,CD36,CRYAB,HSPA8,JUN,LGALS3,MET,MSN,MYO1C,PRKCZ,PTGER4,SPTAN1,TBCD,ARHGEF5,HIP1R,ARPC1B,ARPC2,CDC42EP2,SNX9,CPTP,MED25,ANKRD27,SVIP
8_Member	GO Biological Processes	GO:1902904	negative regulation of supramolecular fiber organization	-2.76338	-1.24302	11/156	1410,3312,4070,4233,6709,6904,9026,10519,23370,51763,84952	CRYAB,HSPA8,TACSTD2,MET,SPTAN1,TBCD,HIP1R,CIB1,ARHGEF18,INPP5K,CGNL1
8_Member	GO Biological Processes	GO:1902905	positive regulation of supramolecular fiber organization	-2.68971	-1.18972	13/208	25,382,2041,4088,4233,4641,7984,9026,10095,10109,10435,28984,51429	ABL1,ARF6,EPHA1,SMAD3,MET,MYO1C,ARHGEF5,HIP1R,ARPC1B,ARPC2,CDC42EP2,RGCC,SNX9
8_Member	GO Biological Processes	GO:0010638	positive regulation of organelle organization	-2.578	-1.11469	28/640	25,302,382,596,685,1950,2041,3791,4088,4233,4478,4641,5329,7532,7984,8743,8881,9026,10095,10109,10435,23168,28984,51429,57154,57539,80199,202018	ABL1,ANXA2,ARF6,BCL2,BTC,EGF,EPHA1,KDR,SMAD3,MET,MSN,MYO1C,PLAUR,YWHAG,ARHGEF5,TNFSF10,CDC16,HIP1R,ARPC1B,ARPC2,CDC42EP2,RTF1,RGCC,SNX9,SMURF1,WDR35,FUZ,TAPT1
8_Member	GO Biological Processes	GO:0051495	positive regulation of cytoskeleton organization	-2.31688	-0.933215	13/230	25,382,2041,4088,4233,4641,7984,9026,10095,10109,10435,28984,51429	ABL1,ARF6,EPHA1,SMAD3,MET,MYO1C,ARHGEF5,HIP1R,ARPC1B,ARPC2,CDC42EP2,RGCC,SNX9
9_Summary	GO Biological Processes	GO:1902532	negative regulation of intracellular signal transduction	-9.72854	-6.34002	43/581	25,406,467,493,596,1843,1846,1847,2308,3708,4170,4233,4780,5329,5621,5795,5997,6609,7088,7126,7430,7466,8444,8531,8692,8994,9454,9686,10464,10519,10625,51763,54206,56957,59338,84807,84952,94134,112464,117584,126374,407019,729438,90,160,388,1051,1464,1636,1855,2041,2869,3551,4088,4478,5310,5590,5604,6430,6513,6560,7532,7538,8013,8895,9867,10014,10140,10221,10935,23303,23645,25843,27289,28984,29979…	ABL1,ARNTL,ATF3,ATP2B4,BCL2,DUSP1,DUSP4,DUSP5,FOXO1,ITPR1,MCL1,MET,NFE2L2,PLAUR,PRNP,PTPRJ,RGS2,SMPD1,TLE1,TNFAIP1,EZR,WFS1,DYRK3,YBX3,HYAL2,LIMD1,HOMER3,VGLL4,PIBF1,CIB1,IVNS1ABP,INPP5K,ERRFI1,OTUD7B,PLEKHA1,NFKBID,CGNL1,ARHGAP12,CAVIN3,RFFL,WTIP,MIR27B,CASTOR2,ACVR1,AP2A1,RHOB,CEBPB,CSPG4,ACE,DVL1,EPHA1,GRK5,IKBKB,SMAD3,MSN,PKD1,PRKCZ,MAP2K1,SRSF5,SLC2A1,SLC12A4,YWHAG,ZFP36,NR4A3,CPNE3,PJA2,HDA…
9_Member	GO Biological Processes	GO:1902532	negative regulation of intracellular signal transduction	-9.72854	-6.34002	43/581	25,406,467,493,596,1843,1846,1847,2308,3708,4170,4233,4780,5329,5621,5795,5997,6609,7088,7126,7430,7466,8444,8531,8692,8994,9454,9686,10464,10519,10625,51763,54206,56957,59338,84807,84952,94134,112464,117584,126374,407019,729438	ABL1,ARNTL,ATF3,ATP2B4,BCL2,DUSP1,DUSP4,DUSP5,FOXO1,ITPR1,MCL1,MET,NFE2L2,PLAUR,PRNP,PTPRJ,RGS2,SMPD1,TLE1,TNFAIP1,EZR,WFS1,DYRK3,YBX3,HYAL2,LIMD1,HOMER3,VGLL4,PIBF1,CIB1,IVNS1ABP,INPP5K,ERRFI1,OTUD7B,PLEKHA1,NFKBID,CGNL1,ARHGAP12,CAVIN3,RFFL,WTIP,MIR27B,CASTOR2
9_Member	GO Molecular Functions	GO:0019900	kinase binding	-8.60341	-5.6359	48/754	25,90,160,388,493,1051,1464,1636,1843,1846,1847,1855,2041,2869,3551,4088,4478,5310,5590,5604,5795,6430,6513,6560,7430,7532,7538,8013,8692,8895,9867,10014,10140,10221,10519,10935,23303,23645,25843,27289,28984,29979,54206,84612,112464,117584,197259,100133941	ABL1,ACVR1,AP2A1,RHOB,ATP2B4,CEBPB,CSPG4,ACE,DUSP1,DUSP4,DUSP5,DVL1,EPHA1,GRK5,IKBKB,SMAD3,MSN,PKD1,PRKCZ,MAP2K1,PTPRJ,SRSF5,SLC2A1,SLC12A4,EZR,YWHAG,ZFP36,NR4A3,HYAL2,CPNE3,PJA2,HDAC5,TOB1,TRIB1,CIB1,PRDX3,KIF13B,PPP1R15A,MOB4,RND1,RGCC,UBQLN1,ERRFI1,PARD6B,CAVIN3,RFFL,MLKL,CD24
9_Member	GO Molecular Functions	GO:0019901	protein kinase binding	-7.90287	-5.02926	43/668	25,90,160,388,493,1464,1636,1843,1846,1847,1855,2041,2869,3551,4088,4478,5310,5590,5795,6430,6560,7430,7532,7538,8013,8692,8895,9867,10014,10140,10221,10519,10935,23303,23645,27289,28984,54206,84612,112464,117584,197259,100133941	ABL1,ACVR1,AP2A1,RHOB,ATP2B4,CSPG4,ACE,DUSP1,DUSP4,DUSP5,DVL1,EPHA1,GRK5,IKBKB,SMAD3,MSN,PKD1,PRKCZ,PTPRJ,SRSF5,SLC12A4,EZR,YWHAG,ZFP36,NR4A3,HYAL2,CPNE3,PJA2,HDAC5,TOB1,TRIB1,CIB1,PRDX3,KIF13B,PPP1R15A,RND1,RGCC,ERRFI1,PARD6B,CAVIN3,RFFL,MLKL,CD24
9_Member	GO Biological Processes	GO:0045936	negative regulation of phosphate metabolic process	-7.25608	-4.56653	39/604	25,467,1843,1846,1847,1855,2041,2308,3486,3551,3725,3958,4616,4642,5590,5621,5795,5997,6609,7026,7430,7532,8692,9858,10221,10464,10519,10935,23645,25937,51763,54206,54843,55861,83891,84062,135228,407013,407019	ABL1,ATF3,DUSP1,DUSP4,DUSP5,DVL1,EPHA1,FOXO1,IGFBP3,IKBKB,JUN,LGALS3,GADD45B,MYO1D,PRKCZ,PRNP,PTPRJ,RGS2,SMPD1,NR2F2,EZR,YWHAG,HYAL2,PPP1R26,TRIB1,PIBF1,CIB1,PRDX3,PPP1R15A,WWTR1,INPP5K,ERRFI1,SYTL2,DBNDD2,SNX25,DTNBP1,CD109,MIR24-2,MIR27B
9_Member	GO Biological Processes	GO:0010563	negative regulation of phosphorus metabolic process	-7.23718	-4.55545	39/605	25,467,1843,1846,1847,1855,2041,2308,3486,3551,3725,3958,4616,4642,5590,5621,5795,5997,6609,7026,7430,7532,8692,9858,10221,10464,10519,10935,23645,25937,51763,54206,54843,55861,83891,84062,135228,407013,407019	ABL1,ATF3,DUSP1,DUSP4,DUSP5,DVL1,EPHA1,FOXO1,IGFBP3,IKBKB,JUN,LGALS3,GADD45B,MYO1D,PRKCZ,PRNP,PTPRJ,RGS2,SMPD1,NR2F2,EZR,YWHAG,HYAL2,PPP1R26,TRIB1,PIBF1,CIB1,PRDX3,PPP1R15A,WWTR1,INPP5K,ERRFI1,SYTL2,DBNDD2,SNX25,DTNBP1,CD109,MIR24-2,MIR27B
9_Member	GO Biological Processes	GO:0001933	negative regulation of protein phosphorylation	-7.12475	-4.46037	32/444	25,467,1843,1846,1847,1855,2041,2308,3486,3725,4616,5590,5621,5795,5997,6609,7026,7430,7532,8692,10221,10464,10519,25937,51763,54206,55861,83891,84062,135228,407013,407019	ABL1,ATF3,DUSP1,DUSP4,DUSP5,DVL1,EPHA1,FOXO1,IGFBP3,JUN,GADD45B,PRKCZ,PRNP,PTPRJ,RGS2,SMPD1,NR2F2,EZR,YWHAG,HYAL2,TRIB1,PIBF1,CIB1,WWTR1,INPP5K,ERRFI1,DBNDD2,SNX25,DTNBP1,CD109,MIR24-2,MIR27B
9_Member	GO Biological Processes	GO:0042326	negative regulation of phosphorylation	-6.76669	-4.206	33/484	25,467,1843,1846,1847,1855,2041,2308,3486,3725,4616,5590,5621,5795,5997,6609,7026,7430,7532,8692,10221,10464,10519,10935,25937,51763,54206,55861,83891,84062,135228,407013,407019	ABL1,ATF3,DUSP1,DUSP4,DUSP5,DVL1,EPHA1,FOXO1,IGFBP3,JUN,GADD45B,PRKCZ,PRNP,PTPRJ,RGS2,SMPD1,NR2F2,EZR,YWHAG,HYAL2,TRIB1,PIBF1,CIB1,PRDX3,WWTR1,INPP5K,ERRFI1,DBNDD2,SNX25,DTNBP1,CD109,MIR24-2,MIR27B
9_Member	GO Biological Processes	GO:0031400	negative regulation of protein modification process	-6.58833	-4.08735	39/641	25,467,493,1843,1846,1847,1855,2041,2308,3486,3551,3725,3958,4616,5590,5621,5795,5997,6609,7026,7430,7532,8692,8864,9858,10221,10464,10519,10625,23645,25937,51763,54206,55861,83891,84062,135228,407013,407019	ABL1,ATF3,ATP2B4,DUSP1,DUSP4,DUSP5,DVL1,EPHA1,FOXO1,IGFBP3,IKBKB,JUN,LGALS3,GADD45B,PRKCZ,PRNP,PTPRJ,RGS2,SMPD1,NR2F2,EZR,YWHAG,HYAL2,PER2,PPP1R26,TRIB1,PIBF1,CIB1,IVNS1ABP,PPP1R15A,WWTR1,INPP5K,ERRFI1,DBNDD2,SNX25,DTNBP1,CD109,MIR24-2,MIR27B
9_Member	GO Biological Processes	GO:0051348	negative regulation of transferase activity	-6.3788	-3.93566	24/297	25,1843,1846,1847,1855,2041,4616,5795,5997,6609,7026,7532,7538,8692,10039,10221,10519,10935,25937,51763,54206,55861,84062,407013	ABL1,DUSP1,DUSP4,DUSP5,DVL1,EPHA1,GADD45B,PTPRJ,RGS2,SMPD1,NR2F2,YWHAG,ZFP36,HYAL2,PARP3,TRIB1,CIB1,PRDX3,WWTR1,INPP5K,ERRFI1,DBNDD2,DTNBP1,MIR24-2
9_Member	GO Biological Processes	GO:0006469	negative regulation of protein kinase activity	-6.04383	-3.67462	21/246	25,1843,1846,1847,1855,2041,4616,5795,5997,6609,7026,7532,8692,10221,10519,25937,51763,54206,55861,84062,407013	ABL1,DUSP1,DUSP4,DUSP5,DVL1,EPHA1,GADD45B,PTPRJ,RGS2,SMPD1,NR2F2,YWHAG,HYAL2,TRIB1,CIB1,WWTR1,INPP5K,ERRFI1,DBNDD2,DTNBP1,MIR24-2
9_Member	GO Biological Processes	GO:0033673	negative regulation of kinase activity	-6.01418	-3.65245	22/268	25,1843,1846,1847,1855,2041,4616,5795,5997,6609,7026,7532,8692,10221,10519,10935,25937,51763,54206,55861,84062,407013	ABL1,DUSP1,DUSP4,DUSP5,DVL1,EPHA1,GADD45B,PTPRJ,RGS2,SMPD1,NR2F2,YWHAG,HYAL2,TRIB1,CIB1,PRDX3,WWTR1,INPP5K,ERRFI1,DBNDD2,DTNBP1,MIR24-2
9_Member	GO Biological Processes	GO:0071901	negative regulation of protein serine/threonine kinase activity	-4.73037	-2.66594	14/148	25,1843,1846,1847,5795,5997,6609,7026,7532,8692,10519,51763,84062,407013	ABL1,DUSP1,DUSP4,DUSP5,PTPRJ,RGS2,SMPD1,NR2F2,YWHAG,HYAL2,CIB1,INPP5K,DTNBP1,MIR24-2
9_Member	GO Biological Processes	GO:0043407	negative regulation of MAP kinase activity	-3.13944	-1.50122	8/79	1843,1846,1847,5795,5997,6609,8692,51763	DUSP1,DUSP4,DUSP5,PTPRJ,RGS2,SMPD1,HYAL2,INPP5K
9_Member	GO Biological Processes	GO:0043409	negative regulation of MAPK cascade	-3.10747	-1.48611	13/187	25,467,1843,1846,1847,2308,5795,5997,6609,7430,8692,51763,54206	ABL1,ATF3,DUSP1,DUSP4,DUSP5,FOXO1,PTPRJ,RGS2,SMPD1,EZR,HYAL2,INPP5K,ERRFI1
10_Summary	GO Biological Processes	GO:1901652	response to peptide	-9.63423	-6.2835	41/540	111,133,374,688,847,948,1958,1959,2308,2650,3164,3484,4141,4363,4435,4641,4644,4780,4929,5021,5166,5590,5621,6430,6513,6715,7071,7076,7532,7832,8013,8743,9114,10014,10365,50617,51141,51763,54206,81565,245973,25,358,493,999,1051,5603,6781,7430,54795,80310,729438,2983,375790,406,687,1508,1843,1946,2180,4478,4824,5734,5916,7538,8611,27086,59350,84830,114907	ADCY5,ADM,AREG,KLF5,CAT,CD36,EGR1,EGR2,FOXO1,GCNT1,NR4A1,IGFBP1,MARS1,ABCC1,CITED1,MYO1C,MYO5A,NFE2L2,NR4A2,OXTR,PDK4,PRKCZ,PRNP,SRSF5,SLC2A1,SRD5A1,KLF10,TIMP1,YWHAG,BTG2,NR4A3,TNFSF10,ATP6V0D1,HDAC5,KLF2,ATP6V0A4,INSIG2,INPP5K,ERRFI1,NDEL1,ATP6V1C2,ABL1,AQP1,ATP2B4,CDH1,CEBPB,MAPK13,STC1,EZR,TRPM4,PDGFD,CASTOR2,GUCY1B1,AGRN,ARNTL,KLF9,CTSB,DUSP1,EFNA5,ACSL1,MSN,NKX3-1,PTGER4,RARG,ZFP36,PLPP1,FO…
10_Member	GO Biological Processes	GO:1901652	response to peptide	-9.63423	-6.2835	41/540	111,133,374,688,847,948,1958,1959,2308,2650,3164,3484,4141,4363,4435,4641,4644,4780,4929,5021,5166,5590,5621,6430,6513,6715,7071,7076,7532,7832,8013,8743,9114,10014,10365,50617,51141,51763,54206,81565,245973	ADCY5,ADM,AREG,KLF5,CAT,CD36,EGR1,EGR2,FOXO1,GCNT1,NR4A1,IGFBP1,MARS1,ABCC1,CITED1,MYO1C,MYO5A,NFE2L2,NR4A2,OXTR,PDK4,PRKCZ,PRNP,SRSF5,SLC2A1,SRD5A1,KLF10,TIMP1,YWHAG,BTG2,NR4A3,TNFSF10,ATP6V0D1,HDAC5,KLF2,ATP6V0A4,INSIG2,INPP5K,ERRFI1,NDEL1,ATP6V1C2
10_Member	GO Biological Processes	GO:0043434	response to peptide hormone	-8.60556	-5.6359	35/449	111,133,374,847,1958,1959,2308,2650,3164,3484,4141,4435,4641,4644,4780,4929,5021,5166,5590,6430,6513,6715,7076,7532,7832,8013,8743,9114,10014,50617,51141,51763,54206,81565,245973	ADCY5,ADM,AREG,CAT,EGR1,EGR2,FOXO1,GCNT1,NR4A1,IGFBP1,MARS1,CITED1,MYO1C,MYO5A,NFE2L2,NR4A2,OXTR,PDK4,PRKCZ,SRSF5,SLC2A1,SRD5A1,TIMP1,YWHAG,BTG2,NR4A3,TNFSF10,ATP6V0D1,HDAC5,ATP6V0A4,INSIG2,INPP5K,ERRFI1,NDEL1,ATP6V1C2
10_Member	GO Biological Processes	GO:0071417	cellular response to organonitrogen compound	-8.22884	-5.30408	41/603	25,111,358,493,688,948,999,1051,1958,2308,3164,3484,4141,4363,4641,4644,4780,4929,5166,5590,5603,5621,6430,6715,6781,7071,7430,7532,8013,9114,10014,10365,50617,51141,51763,54206,54795,80310,81565,245973,729438	ABL1,ADCY5,AQP1,ATP2B4,KLF5,CD36,CDH1,CEBPB,EGR1,FOXO1,NR4A1,IGFBP1,MARS1,ABCC1,MYO1C,MYO5A,NFE2L2,NR4A2,PDK4,PRKCZ,MAPK13,PRNP,SRSF5,SRD5A1,STC1,KLF10,EZR,YWHAG,NR4A3,ATP6V0D1,HDAC5,KLF2,ATP6V0A4,INSIG2,INPP5K,ERRFI1,TRPM4,PDGFD,NDEL1,ATP6V1C2,CASTOR2
10_Member	GO Biological Processes	GO:1901699	cellular response to nitrogen compound	-7.94065	-5.02926	43/666	25,111,358,493,688,948,999,1051,1958,2308,2983,3164,3484,4141,4363,4641,4644,4780,4929,5166,5590,5603,5621,6430,6715,6781,7071,7430,7532,8013,9114,10014,10365,50617,51141,51763,54206,54795,80310,81565,245973,375790,729438	ABL1,ADCY5,AQP1,ATP2B4,KLF5,CD36,CDH1,CEBPB,EGR1,FOXO1,GUCY1B1,NR4A1,IGFBP1,MARS1,ABCC1,MYO1C,MYO5A,NFE2L2,NR4A2,PDK4,PRKCZ,MAPK13,PRNP,SRSF5,SRD5A1,STC1,KLF10,EZR,YWHAG,NR4A3,ATP6V0D1,HDAC5,KLF2,ATP6V0A4,INSIG2,INPP5K,ERRFI1,TRPM4,PDGFD,NDEL1,ATP6V1C2,AGRN,CASTOR2
10_Member	GO Biological Processes	GO:0032868	response to insulin	-7.91918	-5.02926	26/285	133,847,1958,1959,2308,2650,3484,4141,4435,4641,4644,5166,5590,6430,6513,6715,7532,8743,9114,10014,50617,51141,51763,54206,81565,245973	ADM,CAT,EGR1,EGR2,FOXO1,GCNT1,IGFBP1,MARS1,CITED1,MYO1C,MYO5A,PDK4,PRKCZ,SRSF5,SLC2A1,SRD5A1,YWHAG,TNFSF10,ATP6V0D1,HDAC5,ATP6V0A4,INSIG2,INPP5K,ERRFI1,NDEL1,ATP6V1C2
10_Member	GO Biological Processes	GO:0032870	cellular response to hormone stimulus	-7.67994	-4.88349	43/680	111,358,406,493,687,1508,1843,1946,2180,2308,3164,3484,4141,4478,4641,4644,4780,4824,4929,5166,5590,5734,5916,6430,6715,6781,7532,7538,8013,8611,9114,10014,27086,50617,51141,51763,54206,59350,81565,84830,114907,245973,375790	ADCY5,AQP1,ARNTL,ATP2B4,KLF9,CTSB,DUSP1,EFNA5,ACSL1,FOXO1,NR4A1,IGFBP1,MARS1,MSN,MYO1C,MYO5A,NFE2L2,NKX3-1,NR4A2,PDK4,PRKCZ,PTGER4,RARG,SRSF5,SRD5A1,STC1,YWHAG,ZFP36,NR4A3,PLPP1,ATP6V0D1,HDAC5,FOXP1,ATP6V0A4,INSIG2,INPP5K,ERRFI1,RXFP1,NDEL1,ADTRP,FBXO32,ATP6V1C2,AGRN
10_Member	GO Biological Processes	GO:1901653	cellular response to peptide	-6.52338	-4.03386	29/402	111,688,948,2308,3164,3484,4141,4363,4641,4644,4780,4929,5166,5590,5621,6430,6715,7071,7532,8013,9114,10014,10365,50617,51141,51763,54206,81565,245973	ADCY5,KLF5,CD36,FOXO1,NR4A1,IGFBP1,MARS1,ABCC1,MYO1C,MYO5A,NFE2L2,NR4A2,PDK4,PRKCZ,PRNP,SRSF5,SRD5A1,KLF10,YWHAG,NR4A3,ATP6V0D1,HDAC5,KLF2,ATP6V0A4,INSIG2,INPP5K,ERRFI1,NDEL1,ATP6V1C2
10_Member	GO Biological Processes	GO:0071375	cellular response to peptide hormone stimulus	-5.01573	-2.89545	23/332	111,2308,3164,3484,4141,4641,4644,4780,4929,5166,5590,6430,6715,7532,8013,9114,10014,50617,51141,51763,54206,81565,245973	ADCY5,FOXO1,NR4A1,IGFBP1,MARS1,MYO1C,MYO5A,NFE2L2,NR4A2,PDK4,PRKCZ,SRSF5,SRD5A1,YWHAG,NR4A3,ATP6V0D1,HDAC5,ATP6V0A4,INSIG2,INPP5K,ERRFI1,NDEL1,ATP6V1C2
10_Member	GO Biological Processes	GO:0032869	cellular response to insulin stimulus	-4.80364	-2.72783	18/228	2308,3484,4141,4641,4644,5166,5590,6430,6715,7532,9114,10014,50617,51141,51763,54206,81565,245973	FOXO1,IGFBP1,MARS1,MYO1C,MYO5A,PDK4,PRKCZ,SRSF5,SRD5A1,YWHAG,ATP6V0D1,HDAC5,ATP6V0A4,INSIG2,INPP5K,ERRFI1,NDEL1,ATP6V1C2
10_Member	GO Biological Processes	GO:0008286	insulin receptor signaling pathway	-2.00447	-0.712227	9/145	2308,3484,5166,5590,9114,50617,51763,81565,245973	FOXO1,IGFBP1,PDK4,PRKCZ,ATP6V0D1,ATP6V0A4,INPP5K,NDEL1,ATP6V1C2
11_Summary	GO Biological Processes	GO:0097190	apoptotic signaling pathway	-9.54265	-6.22668	44/612	25,90,467,596,1051,1491,1612,2065,2537,3092,3429,3570,3708,3725,3958,4088,4170,4780,4824,4929,5054,5326,5329,5979,7466,7532,8531,8567,8692,8743,9026,10519,10625,23645,29979,50486,51330,57539,64114,117584,259230,407019,100133941,100533105	ABL1,ACVR1,ATF3,BCL2,CEBPB,CTH,DAPK1,ERBB3,IFI6,HIP1,IFI27,IL6R,ITPR1,JUN,LGALS3,SMAD3,MCL1,NFE2L2,NKX3-1,NR4A2,SERPINE1,PLAGL2,PLAUR,RET,WFS1,YWHAG,YBX3,MADD,HYAL2,TNFSF10,HIP1R,CIB1,IVNS1ABP,PPP1R15A,UBQLN1,G0S2,TNFRSF12A,WDR35,TMBIM1,RFFL,SGMS1,MIR27B,CD24,C8orf44-SGK3
11_Member	GO Biological Processes	GO:0097190	apoptotic signaling pathway	-9.54265	-6.22668	44/612	25,90,467,596,1051,1491,1612,2065,2537,3092,3429,3570,3708,3725,3958,4088,4170,4780,4824,4929,5054,5326,5329,5979,7466,7532,8531,8567,8692,8743,9026,10519,10625,23645,29979,50486,51330,57539,64114,117584,259230,407019,100133941,100533105	ABL1,ACVR1,ATF3,BCL2,CEBPB,CTH,DAPK1,ERBB3,IFI6,HIP1,IFI27,IL6R,ITPR1,JUN,LGALS3,SMAD3,MCL1,NFE2L2,NKX3-1,NR4A2,SERPINE1,PLAGL2,PLAUR,RET,WFS1,YWHAG,YBX3,MADD,HYAL2,TNFSF10,HIP1R,CIB1,IVNS1ABP,PPP1R15A,UBQLN1,G0S2,TNFRSF12A,WDR35,TMBIM1,RFFL,SGMS1,MIR27B,CD24,C8orf44-SGK3
11_Member	GO Biological Processes	GO:2001233	regulation of apoptotic signaling pathway	-7.85795	-4.99624	32/413	90,467,596,1491,2537,3958,4088,4170,4780,4824,4929,5054,5326,5329,5979,7466,7532,8531,8567,8692,8743,9026,10625,29979,50486,51330,57539,64114,117584,259230,407019,100533105	ACVR1,ATF3,BCL2,CTH,IFI6,LGALS3,SMAD3,MCL1,NFE2L2,NKX3-1,NR4A2,SERPINE1,PLAGL2,PLAUR,RET,WFS1,YWHAG,YBX3,MADD,HYAL2,TNFSF10,HIP1R,IVNS1ABP,UBQLN1,G0S2,TNFRSF12A,WDR35,TMBIM1,RFFL,SGMS1,MIR27B,C8orf44-SGK3
11_Member	GO Biological Processes	GO:0097191	extrinsic apoptotic signaling pathway	-7.16194	-4.48791	22/230	90,467,596,1612,2065,2537,3429,3570,3958,4088,4170,5054,5979,8567,8692,8743,10519,50486,51330,64114,117584,100533105	ACVR1,ATF3,BCL2,DAPK1,ERBB3,IFI6,IFI27,IL6R,LGALS3,SMAD3,MCL1,SERPINE1,RET,MADD,HYAL2,TNFSF10,CIB1,G0S2,TNFRSF12A,TMBIM1,RFFL,C8orf44-SGK3
11_Member	GO Biological Processes	GO:2001236	regulation of extrinsic apoptotic signaling pathway	-5.56264	-3.31457	16/162	90,467,596,2537,3958,4170,5054,5979,8567,8692,8743,50486,51330,64114,117584,100533105	ACVR1,ATF3,BCL2,IFI6,LGALS3,MCL1,SERPINE1,RET,MADD,HYAL2,TNFSF10,G0S2,TNFRSF12A,TMBIM1,RFFL,C8orf44-SGK3
11_Member	GO Biological Processes	GO:2001235	positive regulation of apoptotic signaling pathway	-4.88308	-2.78358	16/183	467,596,4088,4170,4824,5326,5329,5979,7532,8692,8743,9026,50486,51330,57539,407019	ATF3,BCL2,SMAD3,MCL1,NKX3-1,PLAGL2,PLAUR,RET,YWHAG,HYAL2,TNFSF10,HIP1R,G0S2,TNFRSF12A,WDR35,MIR27B
11_Member	GO Biological Processes	GO:2001234	negative regulation of apoptotic signaling pathway	-4.14071	-2.241	17/233	90,596,1491,2537,3958,4170,4780,4929,5054,5329,7466,8531,8743,10625,64114,117584,100533105	ACVR1,BCL2,CTH,IFI6,LGALS3,MCL1,NFE2L2,NR4A2,SERPINE1,PLAUR,WFS1,YBX3,TNFSF10,IVNS1ABP,TMBIM1,RFFL,C8orf44-SGK3
11_Member	GO Biological Processes	GO:2001237	negative regulation of extrinsic apoptotic signaling pathway	-3.50206	-1.78311	10/107	90,596,2537,3958,4170,5054,8743,64114,117584,100533105	ACVR1,BCL2,IFI6,LGALS3,MCL1,SERPINE1,TNFSF10,TMBIM1,RFFL,C8orf44-SGK3
11_Member	GO Biological Processes	GO:0097193	intrinsic apoptotic signaling pathway	-3.46885	-1.7541	18/290	25,596,1051,2537,3708,4170,4780,4824,5326,5329,7466,8531,10625,23645,29979,259230,407019,100133941	ABL1,BCL2,CEBPB,IFI6,ITPR1,MCL1,NFE2L2,NKX3-1,PLAGL2,PLAUR,WFS1,YBX3,IVNS1ABP,PPP1R15A,UBQLN1,SGMS1,MIR27B,CD24
11_Member	GO Biological Processes	GO:0008625	extrinsic apoptotic signaling pathway via death domain receptors	-3.46026	-1.74802	9/89	467,596,1612,3958,5054,8567,8743,64114,117584	ATF3,BCL2,DAPK1,LGALS3,SERPINE1,MADD,TNFSF10,TMBIM1,RFFL
11_Member	GO Biological Processes	GO:1902041	regulation of extrinsic apoptotic signaling pathway via death domain receptors	-3.13599	-1.49917	7/61	467,3958,5054,8567,8743,64114,117584	ATF3,LGALS3,SERPINE1,MADD,TNFSF10,TMBIM1,RFFL
11_Member	GO Biological Processes	GO:2001242	regulation of intrinsic apoptotic signaling pathway	-3.05863	-1.45479	12/166	596,4170,4780,4824,5326,5329,7466,8531,10625,29979,259230,407019	BCL2,MCL1,NFE2L2,NKX3-1,PLAGL2,PLAUR,WFS1,YBX3,IVNS1ABP,UBQLN1,SGMS1,MIR27B
12_Summary	GO Biological Processes	GO:0051345	positive regulation of hydrolase activity	-9.4518	-6.19798	51/783	29,229,613,1364,1365,1612,1944,2041,2064,2760,3092,3300,3337,3491,3725,4088,4301,4824,5590,5997,6004,6904,7984,8502,8743,9026,9411,9754,9779,10435,23645,23787,26084,51429,54206,54453,55296,55357,57539,57568,64115,79774,81565,84079,84253,94134,112399,129049,259173,375790,407019,1946,1950,2065,3486,5604,8567,28984,100133941	ABR,ALDOB,BCR,CLDN4,CLDN3,DAPK1,EFNA3,EPHA1,ERBB2,GM2A,HIP1,DNAJB2,DNAJB1,CCN1,JUN,SMAD3,AFDN,NKX3-1,PRKCZ,RGS2,RGS16,TBCD,ARHGEF5,PKP4,TNFSF10,HIP1R,ARHGAP29,STARD8,TBC1D5,CDC42EP2,PPP1R15A,MTCH1,ARHGEF26,SNX9,ERRFI1,RIN2,TBC1D19,TBC1D2,WDR35,SIPA1L2,VSIR,GRTP1,NDEL1,ANKRD27,GARNL3,ARHGAP12,EGLN3,SGSM1,ALS2CL,AGRN,MIR27B,EFNA5,EGF,ERBB3,IGFBP3,MAP2K1,MADD,RGCC,CD24
12_Member	GO Biological Processes	GO:0051345	positive regulation of hydrolase activity	-9.4518	-6.19798	51/783	29,229,613,1364,1365,1612,1944,2041,2064,2760,3092,3300,3337,3491,3725,4088,4301,4824,5590,5997,6004,6904,7984,8502,8743,9026,9411,9754,9779,10435,23645,23787,26084,51429,54206,54453,55296,55357,57539,57568,64115,79774,81565,84079,84253,94134,112399,129049,259173,375790,407019	ABR,ALDOB,BCR,CLDN4,CLDN3,DAPK1,EFNA3,EPHA1,ERBB2,GM2A,HIP1,DNAJB2,DNAJB1,CCN1,JUN,SMAD3,AFDN,NKX3-1,PRKCZ,RGS2,RGS16,TBCD,ARHGEF5,PKP4,TNFSF10,HIP1R,ARHGAP29,STARD8,TBC1D5,CDC42EP2,PPP1R15A,MTCH1,ARHGEF26,SNX9,ERRFI1,RIN2,TBC1D19,TBC1D2,WDR35,SIPA1L2,VSIR,GRTP1,NDEL1,ANKRD27,GARNL3,ARHGAP12,EGLN3,SGSM1,ALS2CL,AGRN,MIR27B
12_Member	GO Biological Processes	GO:0043547	positive regulation of GTPase activity	-6.95228	-4.33528	30/406	29,613,2041,2064,3725,4301,5997,6004,6904,7984,8502,9411,9754,9779,10435,26084,51429,54206,54453,55296,55357,57568,79774,81565,84079,84253,94134,129049,259173,375790	ABR,BCR,EPHA1,ERBB2,JUN,AFDN,RGS2,RGS16,TBCD,ARHGEF5,PKP4,ARHGAP29,STARD8,TBC1D5,CDC42EP2,ARHGEF26,SNX9,ERRFI1,RIN2,TBC1D19,TBC1D2,SIPA1L2,GRTP1,NDEL1,ANKRD27,GARNL3,ARHGAP12,SGSM1,ALS2CL,AGRN
12_Member	GO Molecular Functions	GO:0008047	enzyme activator activity	-6.7854	-4.20674	35/531	29,613,1946,1950,2065,2760,3300,3337,3486,3725,4824,5604,5997,6004,6904,8567,9411,9754,9779,10435,23645,28984,54206,54453,55296,55357,57568,64115,79774,84079,84253,94134,129049,259173,100133941	ABR,BCR,EFNA5,EGF,ERBB3,GM2A,DNAJB2,DNAJB1,IGFBP3,JUN,NKX3-1,MAP2K1,RGS2,RGS16,TBCD,MADD,ARHGAP29,STARD8,TBC1D5,CDC42EP2,PPP1R15A,RGCC,ERRFI1,RIN2,TBC1D19,TBC1D2,SIPA1L2,VSIR,GRTP1,ANKRD27,GARNL3,ARHGAP12,SGSM1,ALS2CL,CD24
12_Member	GO Biological Processes	GO:0043087	regulation of GTPase activity	-5.87431	-3.54476	31/481	29,613,1946,2041,2064,3725,4301,5997,6004,6904,7984,8502,9411,9754,9779,10435,26084,51429,54206,54453,55296,55357,57568,79774,81565,84079,84253,94134,129049,259173,375790	ABR,BCR,EFNA5,EPHA1,ERBB2,JUN,AFDN,RGS2,RGS16,TBCD,ARHGEF5,PKP4,ARHGAP29,STARD8,TBC1D5,CDC42EP2,ARHGEF26,SNX9,ERRFI1,RIN2,TBC1D19,TBC1D2,SIPA1L2,GRTP1,NDEL1,ANKRD27,GARNL3,ARHGAP12,SGSM1,ALS2CL,AGRN
12_Member	GO Molecular Functions	GO:0005096	GTPase activator activity	-5.20169	-3.03659	21/278	29,613,3725,5997,6004,6904,9411,9754,9779,10435,54206,54453,55296,55357,57568,79774,84079,84253,94134,129049,259173	ABR,BCR,JUN,RGS2,RGS16,TBCD,ARHGAP29,STARD8,TBC1D5,CDC42EP2,ERRFI1,RIN2,TBC1D19,TBC1D2,SIPA1L2,GRTP1,ANKRD27,GARNL3,ARHGAP12,SGSM1,ALS2CL
12_Member	GO Molecular Functions	GO:0060589	nucleoside-triphosphatase regulator activity	-4.63019	-2.59525	23/351	29,613,3300,3337,3725,5997,6004,6904,9411,9754,9779,10435,54206,54453,55296,55357,57568,79774,84079,84253,94134,129049,259173	ABR,BCR,DNAJB2,DNAJB1,JUN,RGS2,RGS16,TBCD,ARHGAP29,STARD8,TBC1D5,CDC42EP2,ERRFI1,RIN2,TBC1D19,TBC1D2,SIPA1L2,GRTP1,ANKRD27,GARNL3,ARHGAP12,SGSM1,ALS2CL
12_Member	GO Molecular Functions	GO:0030695	GTPase regulator activity	-4.49019	-2.49961	21/310	29,613,3725,5997,6004,6904,9411,9754,9779,10435,54206,54453,55296,55357,57568,79774,84079,84253,94134,129049,259173	ABR,BCR,JUN,RGS2,RGS16,TBCD,ARHGAP29,STARD8,TBC1D5,CDC42EP2,ERRFI1,RIN2,TBC1D19,TBC1D2,SIPA1L2,GRTP1,ANKRD27,GARNL3,ARHGAP12,SGSM1,ALS2CL
12_Member	GO Biological Processes	GO:0090630	activation of GTPase activity	-4.09651	-2.2119	11/109	29,613,2041,7984,9411,9779,26084,55357,79774,81565,129049	ABR,BCR,EPHA1,ARHGEF5,ARHGAP29,TBC1D5,ARHGEF26,TBC1D2,GRTP1,NDEL1,SGSM1
13_Summary	GO Cellular Components	GO:0010008	endosome membrane	-8.95883	-5.78952	38/501	160,302,382,388,1185,1889,2064,3105,4948,5873,5979,7316,8723,9114,9779,10226,23461,23555,26056,27333,30845,30846,50617,51293,51552,54521,55240,55686,55697,58489,64114,79720,80772,83891,84062,114883,117584,653145,1508,84079,1497,3791,4311,4642,4644,5604,5664,8073,10935,100533105,3312,51150,126321	AP2A1,ANXA2,ARF6,RHOB,CLCN6,ECE1,ERBB2,HLA-A,OCA2,RAB27A,RET,UBC,SNX4,ATP6V0D1,TBC1D5,PLIN3,ABCA5,TSPAN15,RAB11FIP5,GOLIM4,EHD3,EHD2,ATP6V0A4,CD320,RAB14,WDR44,STEAP3,MREG,VAC14,ABHD17C,TMBIM1,VPS37B,CPTP,SNX25,DTNBP1,OSBPL9,RFFL,ANXA8,CTSB,ANKRD27,CTNS,KDR,MME,MYO1D,MYO5A,MAP2K1,PSEN2,PTP4A2,PRDX3,C8orf44-SGK3,HSPA8,SDF4,MFSD12
13_Member	GO Cellular Components	GO:0010008	endosome membrane	-8.95883	-5.78952	38/501	160,302,382,388,1185,1889,2064,3105,4948,5873,5979,7316,8723,9114,9779,10226,23461,23555,26056,27333,30845,30846,50617,51293,51552,54521,55240,55686,55697,58489,64114,79720,80772,83891,84062,114883,117584,653145	AP2A1,ANXA2,ARF6,RHOB,CLCN6,ECE1,ERBB2,HLA-A,OCA2,RAB27A,RET,UBC,SNX4,ATP6V0D1,TBC1D5,PLIN3,ABCA5,TSPAN15,RAB11FIP5,GOLIM4,EHD3,EHD2,ATP6V0A4,CD320,RAB14,WDR44,STEAP3,MREG,VAC14,ABHD17C,TMBIM1,VPS37B,CPTP,SNX25,DTNBP1,OSBPL9,RFFL,ANXA8
13_Member	GO Cellular Components	GO:0044440	endosomal part	-8.84653	-5.75904	40/551	160,302,382,388,1185,1508,1889,2064,3105,4948,5873,5979,7316,8723,9114,9779,10226,23461,23555,26056,27333,30845,30846,50617,51293,51552,54521,55240,55686,55697,58489,64114,79720,80772,83891,84062,84079,114883,117584,653145	AP2A1,ANXA2,ARF6,RHOB,CLCN6,CTSB,ECE1,ERBB2,HLA-A,OCA2,RAB27A,RET,UBC,SNX4,ATP6V0D1,TBC1D5,PLIN3,ABCA5,TSPAN15,RAB11FIP5,GOLIM4,EHD3,EHD2,ATP6V0A4,CD320,RAB14,WDR44,STEAP3,MREG,VAC14,ABHD17C,TMBIM1,VPS37B,CPTP,SNX25,DTNBP1,ANKRD27,OSBPL9,RFFL,ANXA8
13_Member	GO Cellular Components	GO:0005769	early endosome	-4.4726	-2.48673	24/384	302,382,388,1497,2064,3105,3791,4311,4642,4644,5604,5664,5979,8073,8723,9114,10935,26056,30845,30846,51552,55697,84079,100533105	ANXA2,ARF6,RHOB,CTNS,ERBB2,HLA-A,KDR,MME,MYO1D,MYO5A,MAP2K1,PSEN2,RET,PTP4A2,SNX4,ATP6V0D1,PRDX3,RAB11FIP5,EHD3,EHD2,RAB14,VAC14,ANKRD27,C8orf44-SGK3
13_Member	GO Cellular Components	GO:0005770	late endosome	-4.17183	-2.26566	19/278	302,388,1497,3312,4644,5604,5873,23461,23555,51150,51552,55240,55686,55697,79720,84079,114883,126321,653145	ANXA2,RHOB,CTNS,HSPA8,MYO5A,MAP2K1,RAB27A,ABCA5,TSPAN15,SDF4,RAB14,STEAP3,MREG,VAC14,VPS37B,ANKRD27,OSBPL9,MFSD12,ANXA8
13_Member	GO Cellular Components	GO:0031902	late endosome membrane	-2.60169	-1.12795	10/140	302,388,5873,23461,23555,55686,55697,79720,114883,653145	ANXA2,RHOB,RAB27A,ABCA5,TSPAN15,MREG,VAC14,VPS37B,OSBPL9,ANXA8
14_Summary	GO Biological Processes	GO:0043065	positive regulation of apoptotic process	-8.95286	-5.78952	46/687	25,29,133,388,467,596,1612,1843,2308,3092,3486,3491,3725,4088,4170,4616,4824,5326,5329,5621,5664,5916,5924,5979,6609,7316,7532,7984,8013,8692,8743,9026,23097,23370,23787,26084,28984,50486,51330,56993,57539,84807,112399,123879,407013,407019,948,1958,358,1410,2537,10935,117584,1364,1365,1855,1944,1950,3300,4780,10221,29979,51429,57154,64115	ABL1,ABR,ADM,RHOB,ATF3,BCL2,DAPK1,DUSP1,FOXO1,HIP1,IGFBP3,CCN1,JUN,SMAD3,MCL1,GADD45B,NKX3-1,PLAGL2,PLAUR,PRNP,PSEN2,RARG,RASGRF2,RET,SMPD1,UBC,YWHAG,ARHGEF5,NR4A3,HYAL2,TNFSF10,HIP1R,CDK19,ARHGEF18,MTCH1,ARHGEF26,RGCC,G0S2,TNFRSF12A,TOMM22,WDR35,NFKBID,EGLN3,DCUN1D3,MIR24-2,MIR27B,CD36,EGR1,AQP1,CRYAB,IFI6,PRDX3,RFFL,CLDN4,CLDN3,DVL1,EFNA3,EGF,DNAJB2,NFE2L2,TRIB1,UBQLN1,SNX9,SMURF1,VSIR
14_Member	GO Biological Processes	GO:0043065	positive regulation of apoptotic process	-8.95286	-5.78952	46/687	25,29,133,388,467,596,1612,1843,2308,3092,3486,3491,3725,4088,4170,4616,4824,5326,5329,5621,5664,5916,5924,5979,6609,7316,7532,7984,8013,8692,8743,9026,23097,23370,23787,26084,28984,50486,51330,56993,57539,84807,112399,123879,407013,407019	ABL1,ABR,ADM,RHOB,ATF3,BCL2,DAPK1,DUSP1,FOXO1,HIP1,IGFBP3,CCN1,JUN,SMAD3,MCL1,GADD45B,NKX3-1,PLAGL2,PLAUR,PRNP,PSEN2,RARG,RASGRF2,RET,SMPD1,UBC,YWHAG,ARHGEF5,NR4A3,HYAL2,TNFSF10,HIP1R,CDK19,ARHGEF18,MTCH1,ARHGEF26,RGCC,G0S2,TNFRSF12A,TOMM22,WDR35,NFKBID,EGLN3,DCUN1D3,MIR24-2,MIR27B
14_Member	GO Biological Processes	GO:0043068	positive regulation of programmed cell death	-8.77417	-5.7422	46/696	25,29,133,388,467,596,1612,1843,2308,3092,3486,3491,3725,4088,4170,4616,4824,5326,5329,5621,5664,5916,5924,5979,6609,7316,7532,7984,8013,8692,8743,9026,23097,23370,23787,26084,28984,50486,51330,56993,57539,84807,112399,123879,407013,407019	ABL1,ABR,ADM,RHOB,ATF3,BCL2,DAPK1,DUSP1,FOXO1,HIP1,IGFBP3,CCN1,JUN,SMAD3,MCL1,GADD45B,NKX3-1,PLAGL2,PLAUR,PRNP,PSEN2,RARG,RASGRF2,RET,SMPD1,UBC,YWHAG,ARHGEF5,NR4A3,HYAL2,TNFSF10,HIP1R,CDK19,ARHGEF18,MTCH1,ARHGEF26,RGCC,G0S2,TNFRSF12A,TOMM22,WDR35,NFKBID,EGLN3,DCUN1D3,MIR24-2,MIR27B
14_Member	GO Biological Processes	GO:0010942	positive regulation of cell death	-8.69656	-5.68162	48/749	25,29,133,388,467,596,948,1612,1843,1958,2308,3092,3486,3491,3725,4088,4170,4616,4824,5326,5329,5621,5664,5916,5924,5979,6609,7316,7532,7984,8013,8692,8743,9026,23097,23370,23787,26084,28984,50486,51330,56993,57539,84807,112399,123879,407013,407019	ABL1,ABR,ADM,RHOB,ATF3,BCL2,CD36,DAPK1,DUSP1,EGR1,FOXO1,HIP1,IGFBP3,CCN1,JUN,SMAD3,MCL1,GADD45B,NKX3-1,PLAGL2,PLAUR,PRNP,PSEN2,RARG,RASGRF2,RET,SMPD1,UBC,YWHAG,ARHGEF5,NR4A3,HYAL2,TNFSF10,HIP1R,CDK19,ARHGEF18,MTCH1,ARHGEF26,RGCC,G0S2,TNFRSF12A,TOMM22,WDR35,NFKBID,EGLN3,DCUN1D3,MIR24-2,MIR27B
14_Member	GO Biological Processes	GO:0043281	regulation of cysteine-type endopeptidase activity involved in apoptotic process	-4.50275	-2.51058	17/218	358,1410,1612,2537,3092,3491,4088,4824,5329,8743,9026,10935,23787,57539,112399,117584,407019	AQP1,CRYAB,DAPK1,IFI6,HIP1,CCN1,SMAD3,NKX3-1,PLAUR,TNFSF10,HIP1R,PRDX3,MTCH1,WDR35,EGLN3,RFFL,MIR27B
14_Member	GO Biological Processes	GO:0045862	positive regulation of proteolysis	-4.11778	-2.22569	23/379	1364,1365,1612,1855,1944,1950,3092,3300,3491,4088,4780,4824,8743,9026,10221,23787,29979,51429,57154,57539,64115,112399,407019	CLDN4,CLDN3,DAPK1,DVL1,EFNA3,EGF,HIP1,DNAJB2,CCN1,SMAD3,NFE2L2,NKX3-1,TNFSF10,HIP1R,TRIB1,MTCH1,UBQLN1,SNX9,SMURF1,WDR35,VSIR,EGLN3,MIR27B
14_Member	GO Biological Processes	GO:2000116	regulation of cysteine-type endopeptidase activity	-3.93947	-2.08934	17/242	358,1410,1612,2537,3092,3491,4088,4824,5329,8743,9026,10935,23787,57539,112399,117584,407019	AQP1,CRYAB,DAPK1,IFI6,HIP1,CCN1,SMAD3,NKX3-1,PLAUR,TNFSF10,HIP1R,PRDX3,MTCH1,WDR35,EGLN3,RFFL,MIR27B
14_Member	GO Biological Processes	GO:0010952	positive regulation of peptidase activity	-3.76057	-1.96311	15/204	1364,1365,1612,1944,3092,3491,4088,4824,8743,9026,23787,57539,64115,112399,407019	CLDN4,CLDN3,DAPK1,EFNA3,HIP1,CCN1,SMAD3,NKX3-1,TNFSF10,HIP1R,MTCH1,WDR35,VSIR,EGLN3,MIR27B
14_Member	GO Biological Processes	GO:0043280	positive regulation of cysteine-type endopeptidase activity involved in apoptotic process	-3.22499	-1.56241	11/137	1612,3092,3491,4088,4824,8743,9026,23787,57539,112399,407019	DAPK1,HIP1,CCN1,SMAD3,NKX3-1,TNFSF10,HIP1R,MTCH1,WDR35,EGLN3,MIR27B
14_Member	GO Biological Processes	GO:0010950	positive regulation of endopeptidase activity	-3.17293	-1.52692	13/184	1612,1944,3092,3491,4088,4824,8743,9026,23787,57539,64115,112399,407019	DAPK1,EFNA3,HIP1,CCN1,SMAD3,NKX3-1,TNFSF10,HIP1R,MTCH1,WDR35,VSIR,EGLN3,MIR27B
14_Member	GO Biological Processes	GO:2001056	positive regulation of cysteine-type endopeptidase activity	-2.80807	-1.27794	11/154	1612,3092,3491,4088,4824,8743,9026,23787,57539,112399,407019	DAPK1,HIP1,CCN1,SMAD3,NKX3-1,TNFSF10,HIP1R,MTCH1,WDR35,EGLN3,MIR27B
14_Member	GO Biological Processes	GO:0006919	activation of cysteine-type endopeptidase activity involved in apoptotic process	-2.167	-0.826992	7/90	3092,4088,4824,8743,9026,23787,112399	HIP1,SMAD3,NKX3-1,TNFSF10,HIP1R,MTCH1,EGLN3
15_Summary	GO Biological Processes	GO:0030155	regulation of cell adhesion	-8.90499	-5.78952	48/738	25,463,596,928,948,999,1051,1604,1843,1946,1960,2041,2064,2065,3105,3491,3791,3958,4070,4088,4301,4811,5054,5310,5329,5590,5621,5795,5979,6809,6904,8013,8502,10109,10519,27242,27289,28984,53827,54453,54566,64115,79679,79872,84807,84830,407019,100133941,29,613,4780,5734,7301,7430,7538,8111,10039,10221,10464,23170,29979,407013,1958,4478,4773,5873,23303,27086,56603,57864,1316,10014,23529,51293,79465…	ABL1,ZFHX3,BCL2,CD9,CD36,CDH1,CEBPB,CD55,DUSP1,EFNA5,EGR3,EPHA1,ERBB2,ERBB3,HLA-A,CCN1,KDR,LGALS3,TACSTD2,SMAD3,AFDN,NID1,SERPINE1,PKD1,PLAUR,PRKCZ,PRNP,PTPRJ,RET,STX3,TBCD,NR4A3,PKP4,ARPC2,CIB1,TNFRSF21,RND1,RGCC,FXYD5,RIN2,EPB41L4B,VSIR,VTCN1,CBLL1,NFKBID,ADTRP,MIR27B,CD24,ABR,BCR,NFE2L2,PTGER4,TYRO3,EZR,ZFP36,GPR68,PARP3,TRIB1,PIBF1,TTLL12,UBQLN1,MIR24-2,EGR1,MSN,NFATC2,RAB27A,KIF13B,FOXP1,CYP…
15_Member	GO Biological Processes	GO:0030155	regulation of cell adhesion	-8.90499	-5.78952	48/738	25,463,596,928,948,999,1051,1604,1843,1946,1960,2041,2064,2065,3105,3491,3791,3958,4070,4088,4301,4811,5054,5310,5329,5590,5621,5795,5979,6809,6904,8013,8502,10109,10519,27242,27289,28984,53827,54453,54566,64115,79679,79872,84807,84830,407019,100133941	ABL1,ZFHX3,BCL2,CD9,CD36,CDH1,CEBPB,CD55,DUSP1,EFNA5,EGR3,EPHA1,ERBB2,ERBB3,HLA-A,CCN1,KDR,LGALS3,TACSTD2,SMAD3,AFDN,NID1,SERPINE1,PKD1,PLAUR,PRKCZ,PRNP,PTPRJ,RET,STX3,TBCD,NR4A3,PKP4,ARPC2,CIB1,TNFRSF21,RND1,RGCC,FXYD5,RIN2,EPB41L4B,VSIR,VTCN1,CBLL1,NFKBID,ADTRP,MIR27B,CD24
15_Member	GO Biological Processes	GO:0045785	positive regulation of cell adhesion	-5.48884	-3.26575	28/428	25,463,948,1604,1960,2041,2064,3105,3491,3791,4088,4301,4811,5329,5590,5795,5979,6809,8013,10109,10519,54453,54566,64115,79679,84807,407019,100133941	ABL1,ZFHX3,CD36,CD55,EGR3,EPHA1,ERBB2,HLA-A,CCN1,KDR,SMAD3,AFDN,NID1,PLAUR,PRKCZ,PTPRJ,RET,STX3,NR4A3,ARPC2,CIB1,RIN2,EPB41L4B,VSIR,VTCN1,NFKBID,MIR27B,CD24
15_Member	GO Biological Processes	GO:0007162	negative regulation of cell adhesion	-5.18998	-3.03448	22/301	25,928,999,1051,1843,1946,2064,2065,3958,4070,5054,5621,6904,27242,27289,28984,53827,64115,79679,79872,84807,84830	ABL1,CD9,CDH1,CEBPB,DUSP1,EFNA5,ERBB2,ERBB3,LGALS3,TACSTD2,SERPINE1,PRNP,TBCD,TNFRSF21,RND1,RGCC,FXYD5,VSIR,VTCN1,CBLL1,NFKBID,ADTRP
15_Member	GO Biological Processes	GO:0002683	negative regulation of immune system process	-4.38197	-2.42041	28/492	29,613,1051,1604,1843,2064,3105,3958,4780,5621,5734,5795,7301,7430,7538,8111,10039,10221,10464,10519,23170,27242,29979,64115,79679,84807,84830,407013	ABR,BCR,CEBPB,CD55,DUSP1,ERBB2,HLA-A,LGALS3,NFE2L2,PRNP,PTGER4,PTPRJ,TYRO3,EZR,ZFP36,GPR68,PARP3,TRIB1,PIBF1,CIB1,TTLL12,TNFRSF21,UBQLN1,VSIR,VTCN1,NFKBID,ADTRP,MIR24-2
15_Member	GO Biological Processes	GO:0022408	negative regulation of cell-cell adhesion	-3.53494	-1.80138	14/191	25,928,999,1051,2064,3958,5621,27242,28984,53827,64115,79679,84807,84830	ABL1,CD9,CDH1,CEBPB,ERBB2,LGALS3,PRNP,TNFRSF21,RGCC,FXYD5,VSIR,VTCN1,NFKBID,ADTRP
15_Member	GO Biological Processes	GO:0042110	T cell activation	-3.34086	-1.64814	25/484	25,596,1051,1604,1958,1960,2064,3105,3958,4088,4478,4773,5590,5621,5734,5873,23303,27086,27242,56603,57864,64115,79679,84807,100133941	ABL1,BCL2,CEBPB,CD55,EGR1,EGR3,ERBB2,HLA-A,LGALS3,SMAD3,MSN,NFATC2,PRKCZ,PRNP,PTGER4,RAB27A,KIF13B,FOXP1,TNFRSF21,CYP26B1,SLC46A2,VSIR,VTCN1,NFKBID,CD24
15_Member	GO Biological Processes	GO:0050866	negative regulation of cell activation	-3.18433	-1.53184	14/207	29,613,928,1051,2064,3958,5621,7301,10039,10464,27242,64115,79679,84807	ABR,BCR,CD9,CEBPB,ERBB2,LGALS3,PRNP,TYRO3,PARP3,PIBF1,TNFRSF21,VSIR,VTCN1,NFKBID
15_Member	GO Biological Processes	GO:0022407	regulation of cell-cell adhesion	-3.17692	-1.52732	23/441	25,928,999,1051,1604,1946,1960,2064,3105,3958,4301,5329,5590,5621,8013,27242,28984,53827,64115,79679,84807,84830,100133941	ABL1,CD9,CDH1,CEBPB,CD55,EFNA5,EGR3,ERBB2,HLA-A,LGALS3,AFDN,PLAUR,PRKCZ,PRNP,NR4A3,TNFRSF21,RGCC,FXYD5,VSIR,VTCN1,NFKBID,ADTRP,CD24
15_Member	GO Biological Processes	GO:0002695	negative regulation of leukocyte activation	-3.17293	-1.52692	13/184	29,613,1051,2064,3958,5621,7301,10039,10464,27242,64115,79679,84807	ABR,BCR,CEBPB,ERBB2,LGALS3,PRNP,TYRO3,PARP3,PIBF1,TNFRSF21,VSIR,VTCN1,NFKBID
15_Member	GO Biological Processes	GO:0046649	lymphocyte activation	-3.10647	-1.48611	34/767	25,596,1051,1316,1604,1958,1960,2064,3105,3958,4088,4478,4773,5590,5621,5734,5795,5873,7301,10014,10039,10464,23303,23529,27086,27242,51293,56603,57864,64115,79465,79679,84807,100133941	ABL1,BCL2,CEBPB,KLF6,CD55,EGR1,EGR3,ERBB2,HLA-A,LGALS3,SMAD3,MSN,NFATC2,PRKCZ,PRNP,PTGER4,PTPRJ,RAB27A,TYRO3,HDAC5,PARP3,PIBF1,KIF13B,CLCF1,FOXP1,TNFRSF21,CD320,CYP26B1,SLC46A2,VSIR,ULBP3,VTCN1,NFKBID,CD24
15_Member	GO Biological Processes	GO:0032943	mononuclear cell proliferation	-3.08152	-1.46851	17/287	25,596,1051,1604,1636,2064,3105,3958,4478,4773,5621,23529,27242,51293,64115,79679,100133941	ABL1,BCL2,CEBPB,CD55,ACE,ERBB2,HLA-A,LGALS3,MSN,NFATC2,PRNP,CLCF1,TNFRSF21,CD320,VSIR,VTCN1,CD24
15_Member	GO Biological Processes	GO:0070661	leukocyte proliferation	-3.06461	-1.45882	18/314	25,596,1051,1604,1636,2064,3105,3958,4478,4773,4883,5621,23529,27242,51293,64115,79679,100133941	ABL1,BCL2,CEBPB,CD55,ACE,ERBB2,HLA-A,LGALS3,MSN,NFATC2,NPR3,PRNP,CLCF1,TNFRSF21,CD320,VSIR,VTCN1,CD24
15_Member	GO Biological Processes	GO:0050670	regulation of lymphocyte proliferation	-2.94698	-1.37826	14/219	596,1051,1604,2064,3105,3958,4773,5621,23529,27242,51293,64115,79679,100133941	BCL2,CEBPB,CD55,ERBB2,HLA-A,LGALS3,NFATC2,PRNP,CLCF1,TNFRSF21,CD320,VSIR,VTCN1,CD24
15_Member	GO Biological Processes	GO:0032944	regulation of mononuclear cell proliferation	-2.90935	-1.35002	14/221	596,1051,1604,2064,3105,3958,4773,5621,23529,27242,51293,64115,79679,100133941	BCL2,CEBPB,CD55,ERBB2,HLA-A,LGALS3,NFATC2,PRNP,CLCF1,TNFRSF21,CD320,VSIR,VTCN1,CD24
15_Member	GO Biological Processes	GO:0002694	regulation of leukocyte activation	-2.89781	-1.34469	28/608	25,29,596,613,1051,1604,1960,2064,3105,3958,4773,5590,5621,7301,8013,8723,9867,10039,10464,23529,27242,51293,56603,57864,64115,79679,84807,100133941	ABL1,ABR,BCL2,BCR,CEBPB,CD55,EGR3,ERBB2,HLA-A,LGALS3,NFATC2,PRKCZ,PRNP,TYRO3,NR4A3,SNX4,PJA2,PARP3,PIBF1,CLCF1,TNFRSF21,CD320,CYP26B1,SLC46A2,VSIR,VTCN1,NFKBID,CD24
15_Member	GO Biological Processes	GO:0051250	negative regulation of lymphocyte activation	-2.80807	-1.27794	11/154	1051,2064,3958,5621,7301,10039,10464,27242,64115,79679,84807	CEBPB,ERBB2,LGALS3,PRNP,TYRO3,PARP3,PIBF1,TNFRSF21,VSIR,VTCN1,NFKBID
15_Member	GO Biological Processes	GO:0050865	regulation of cell activation	-2.7449	-1.22933	29/653	25,29,596,613,928,1051,1604,1960,2064,3105,3958,4773,5590,5621,7301,8013,8723,9867,10039,10464,23529,27242,51293,56603,57864,64115,79679,84807,100133941	ABL1,ABR,BCL2,BCR,CD9,CEBPB,CD55,EGR3,ERBB2,HLA-A,LGALS3,NFATC2,PRKCZ,PRNP,TYRO3,NR4A3,SNX4,PJA2,PARP3,PIBF1,CLCF1,TNFRSF21,CD320,CYP26B1,SLC46A2,VSIR,VTCN1,NFKBID,CD24
15_Member	GO Biological Processes	GO:0007159	leukocyte cell-cell adhesion	-2.72838	-1.22015	19/364	1051,1604,1960,2064,2650,3105,3958,4478,4907,5590,5621,7430,8013,27242,64115,79679,84807,84830,100133941	CEBPB,CD55,EGR3,ERBB2,GCNT1,HLA-A,LGALS3,MSN,NT5E,PRKCZ,PRNP,EZR,NR4A3,TNFRSF21,VSIR,VTCN1,NFKBID,ADTRP,CD24
15_Member	GO Biological Processes	GO:0046651	lymphocyte proliferation	-2.71098	-1.20586	16/284	25,596,1051,1604,2064,3105,3958,4478,4773,5621,23529,27242,51293,64115,79679,100133941	ABL1,BCL2,CEBPB,CD55,ERBB2,HLA-A,LGALS3,MSN,NFATC2,PRNP,CLCF1,TNFRSF21,CD320,VSIR,VTCN1,CD24
15_Member	GO Biological Processes	GO:0070663	regulation of leukocyte proliferation	-2.57664	-1.11381	14/240	596,1051,1604,2064,3105,3958,4773,5621,23529,27242,51293,64115,79679,100133941	BCL2,CEBPB,CD55,ERBB2,HLA-A,LGALS3,NFATC2,PRNP,CLCF1,TNFRSF21,CD320,VSIR,VTCN1,CD24
15_Member	GO Biological Processes	GO:0042098	T cell proliferation	-2.45226	-1.02996	12/196	25,1051,1604,2064,3105,3958,4478,5621,27242,64115,79679,100133941	ABL1,CEBPB,CD55,ERBB2,HLA-A,LGALS3,MSN,PRNP,TNFRSF21,VSIR,VTCN1,CD24
15_Member	GO Biological Processes	GO:0050863	regulation of T cell activation	-2.41613	-1.00073	17/332	25,1051,1604,1960,2064,3105,3958,4773,5590,5621,27242,56603,57864,64115,79679,84807,100133941	ABL1,CEBPB,CD55,EGR3,ERBB2,HLA-A,LGALS3,NFATC2,PRKCZ,PRNP,TNFRSF21,CYP26B1,SLC46A2,VSIR,VTCN1,NFKBID,CD24
15_Member	GO Biological Processes	GO:0002764	immune response-regulating signaling pathway	-2.40337	-0.993009	29/690	25,596,948,1508,3105,3551,3725,3958,4641,4773,5621,5708,5795,7301,7316,7430,8013,9867,10095,10109,27086,27242,29979,57864,59338,79679,84807,94025,100133941	ABL1,BCL2,CD36,CTSB,HLA-A,IKBKB,JUN,LGALS3,MYO1C,NFATC2,PRNP,PSMD2,PTPRJ,TYRO3,UBC,EZR,NR4A3,PJA2,ARPC1B,ARPC2,FOXP1,TNFRSF21,UBQLN1,SLC46A2,PLEKHA1,VTCN1,NFKBID,MUC16,CD24
15_Member	GO Biological Processes	GO:0051249	regulation of lymphocyte activation	-2.32096	-0.934802	23/515	25,596,1051,1604,1960,2064,3105,3958,4773,5590,5621,7301,10039,10464,23529,27242,51293,56603,57864,64115,79679,84807,100133941	ABL1,BCL2,CEBPB,CD55,EGR3,ERBB2,HLA-A,LGALS3,NFATC2,PRKCZ,PRNP,TYRO3,PARP3,PIBF1,CLCF1,TNFRSF21,CD320,CYP26B1,SLC46A2,VSIR,VTCN1,NFKBID,CD24
15_Member	GO Biological Processes	GO:0042130	negative regulation of T cell proliferation	-2.31298	-0.930659	6/64	1051,2064,5621,27242,64115,79679	CEBPB,ERBB2,PRNP,TNFRSF21,VSIR,VTCN1
15_Member	GO Biological Processes	GO:1903038	negative regulation of leukocyte cell-cell adhesion	-2.15863	-0.820702	9/137	1051,2064,3958,5621,27242,64115,79679,84807,84830	CEBPB,ERBB2,LGALS3,PRNP,TNFRSF21,VSIR,VTCN1,NFKBID,ADTRP
15_Member	GO Biological Processes	GO:0002757	immune response-activating signal transduction	-2.15104	-0.815942	27/657	25,596,948,1508,3105,3551,3958,4641,4773,5621,5708,5795,7301,7316,7430,8013,9867,10095,10109,27086,27242,29979,57864,59338,79679,84807,94025	ABL1,BCL2,CD36,CTSB,HLA-A,IKBKB,LGALS3,MYO1C,NFATC2,PRNP,PSMD2,PTPRJ,TYRO3,UBC,EZR,NR4A3,PJA2,ARPC1B,ARPC2,FOXP1,TNFRSF21,UBQLN1,SLC46A2,PLEKHA1,VTCN1,NFKBID,MUC16
15_Member	GO Biological Processes	GO:0042129	regulation of T cell proliferation	-2.06592	-0.756707	10/167	1051,1604,2064,3105,3958,5621,27242,64115,79679,100133941	CEBPB,CD55,ERBB2,HLA-A,LGALS3,PRNP,TNFRSF21,VSIR,VTCN1,CD24
15_Member	GO Biological Processes	GO:0050868	negative regulation of T cell activation	-2.05206	-0.744692	8/118	1051,2064,3958,5621,27242,64115,79679,84807	CEBPB,ERBB2,LGALS3,PRNP,TNFRSF21,VSIR,VTCN1,NFKBID
15_Member	GO Biological Processes	GO:0002768	immune response-regulating cell surface receptor signaling pathway	-2.0388	-0.735941	22/514	25,596,3105,3551,3725,3958,4641,4773,5621,5708,5795,7430,8013,10095,10109,27086,27242,59338,79679,84807,94025,100133941	ABL1,BCL2,HLA-A,IKBKB,JUN,LGALS3,MYO1C,NFATC2,PRNP,PSMD2,PTPRJ,EZR,NR4A3,ARPC1B,ARPC2,FOXP1,TNFRSF21,PLEKHA1,VTCN1,NFKBID,MUC16,CD24
16_Summary	GO Cellular Components	GO:0000323	lytic vacuole	-8.89722	-5.78952	47/714	160,302,847,1113,1185,1464,1497,1508,1636,1727,1889,1950,2581,2760,2799,3312,3423,3988,4126,4644,4948,5664,5834,5873,6560,6609,6809,7436,8013,8692,8895,9114,23461,23650,29952,50617,51552,55686,64114,64129,84079,117584,126321,196463,206358,245973,375790,6519,23710,55697,285973	AP2A1,ANXA2,CAT,CHGA,CLCN6,CSPG4,CTNS,CTSB,ACE,CYB5R3,ECE1,EGF,GALC,GM2A,GNS,HSPA8,IDS,LIPA,MANBA,MYO5A,OCA2,PSEN2,PYGB,RAB27A,SLC12A4,SMPD1,STX3,VLDLR,NR4A3,HYAL2,CPNE3,ATP6V0D1,ABCA5,TRIM29,DPP7,ATP6V0A4,RAB14,MREG,TMBIM1,TINAGL1,ANKRD27,RFFL,MFSD12,PLBD2,SLC36A1,ATP6V1C2,AGRN,SLC3A1,GABARAPL1,VAC14,ATG9B
16_Member	GO Cellular Components	GO:0000323	lytic vacuole	-8.89722	-5.78952	47/714	160,302,847,1113,1185,1464,1497,1508,1636,1727,1889,1950,2581,2760,2799,3312,3423,3988,4126,4644,4948,5664,5834,5873,6560,6609,6809,7436,8013,8692,8895,9114,23461,23650,29952,50617,51552,55686,64114,64129,84079,117584,126321,196463,206358,245973,375790	AP2A1,ANXA2,CAT,CHGA,CLCN6,CSPG4,CTNS,CTSB,ACE,CYB5R3,ECE1,EGF,GALC,GM2A,GNS,HSPA8,IDS,LIPA,MANBA,MYO5A,OCA2,PSEN2,PYGB,RAB27A,SLC12A4,SMPD1,STX3,VLDLR,NR4A3,HYAL2,CPNE3,ATP6V0D1,ABCA5,TRIM29,DPP7,ATP6V0A4,RAB14,MREG,TMBIM1,TINAGL1,ANKRD27,RFFL,MFSD12,PLBD2,SLC36A1,ATP6V1C2,AGRN
16_Member	GO Cellular Components	GO:0005764	lysosome	-8.89722	-5.78952	47/714	160,302,847,1113,1185,1464,1497,1508,1636,1727,1889,1950,2581,2760,2799,3312,3423,3988,4126,4644,4948,5664,5834,5873,6560,6609,6809,7436,8013,8692,8895,9114,23461,23650,29952,50617,51552,55686,64114,64129,84079,117584,126321,196463,206358,245973,375790	AP2A1,ANXA2,CAT,CHGA,CLCN6,CSPG4,CTNS,CTSB,ACE,CYB5R3,ECE1,EGF,GALC,GM2A,GNS,HSPA8,IDS,LIPA,MANBA,MYO5A,OCA2,PSEN2,PYGB,RAB27A,SLC12A4,SMPD1,STX3,VLDLR,NR4A3,HYAL2,CPNE3,ATP6V0D1,ABCA5,TRIM29,DPP7,ATP6V0A4,RAB14,MREG,TMBIM1,TINAGL1,ANKRD27,RFFL,MFSD12,PLBD2,SLC36A1,ATP6V1C2,AGRN
16_Member	GO Cellular Components	GO:0044437	vacuolar part	-7.62486	-4.87619	39/585	160,302,1185,1464,1497,1508,1727,1889,1950,2581,2760,2799,3312,3423,3988,4126,4948,5664,5834,6519,6560,6609,7436,8895,9114,23461,23710,29952,50617,51552,55686,55697,64114,126321,196463,206358,245973,285973,375790	AP2A1,ANXA2,CLCN6,CSPG4,CTNS,CTSB,CYB5R3,ECE1,EGF,GALC,GM2A,GNS,HSPA8,IDS,LIPA,MANBA,OCA2,PSEN2,PYGB,SLC3A1,SLC12A4,SMPD1,VLDLR,CPNE3,ATP6V0D1,ABCA5,GABARAPL1,DPP7,ATP6V0A4,RAB14,MREG,VAC14,TMBIM1,MFSD12,PLBD2,SLC36A1,ATP6V1C2,ATG9B,AGRN
16_Member	GO Cellular Components	GO:0005774	vacuolar membrane	-4.54859	-2.53864	26/430	160,302,1185,1497,1889,1950,3312,4126,4948,5664,6519,6560,7436,8895,9114,23461,23710,50617,51552,55686,55697,64114,126321,206358,245973,285973	AP2A1,ANXA2,CLCN6,CTNS,ECE1,EGF,HSPA8,MANBA,OCA2,PSEN2,SLC3A1,SLC12A4,VLDLR,CPNE3,ATP6V0D1,ABCA5,GABARAPL1,ATP6V0A4,RAB14,MREG,VAC14,TMBIM1,MFSD12,SLC36A1,ATP6V1C2,ATG9B
16_Member	GO Cellular Components	GO:0005765	lysosomal membrane	-3.70721	-1.92468	22/378	160,302,1185,1497,1889,1950,3312,4126,4948,5664,6560,7436,8895,9114,23461,50617,51552,55686,64114,126321,206358,245973	AP2A1,ANXA2,CLCN6,CTNS,ECE1,EGF,HSPA8,MANBA,OCA2,PSEN2,SLC12A4,VLDLR,CPNE3,ATP6V0D1,ABCA5,ATP6V0A4,RAB14,MREG,TMBIM1,MFSD12,SLC36A1,ATP6V1C2
16_Member	GO Cellular Components	GO:0098852	lytic vacuole membrane	-3.70721	-1.92468	22/378	160,302,1185,1497,1889,1950,3312,4126,4948,5664,6560,7436,8895,9114,23461,50617,51552,55686,64114,126321,206358,245973	AP2A1,ANXA2,CLCN6,CTNS,ECE1,EGF,HSPA8,MANBA,OCA2,PSEN2,SLC12A4,VLDLR,CPNE3,ATP6V0D1,ABCA5,ATP6V0A4,RAB14,MREG,TMBIM1,MFSD12,SLC36A1,ATP6V1C2
17_Summary	GO Molecular Functions	GO:0031267	small GTPase binding	-7.90944	-5.02926	33/433	302,613,1855,1950,4301,4641,4644,5924,7126,7984,8531,8567,9771,9779,9950,10435,10519,11260,23370,26056,26084,54206,54453,54521,54843,55357,64423,79774,80223,84079,84612,92558,129049,29,23362,57572	ANXA2,BCR,DVL1,EGF,AFDN,MYO1C,MYO5A,RASGRF2,TNFAIP1,ARHGEF5,YBX3,MADD,RAPGEF5,TBC1D5,GOLGA5,CDC42EP2,CIB1,XPOT,ARHGEF18,RAB11FIP5,ARHGEF26,ERRFI1,RIN2,WDR44,SYTL2,TBC1D2,INF2,GRTP1,RAB11FIP1,ANKRD27,PARD6B,BICDL1,SGSM1,ABR,PSD3,DOCK6
17_Member	GO Molecular Functions	GO:0031267	small GTPase binding	-7.90944	-5.02926	33/433	302,613,1855,1950,4301,4641,4644,5924,7126,7984,8531,8567,9771,9779,9950,10435,10519,11260,23370,26056,26084,54206,54453,54521,54843,55357,64423,79774,80223,84079,84612,92558,129049	ANXA2,BCR,DVL1,EGF,AFDN,MYO1C,MYO5A,RASGRF2,TNFAIP1,ARHGEF5,YBX3,MADD,RAPGEF5,TBC1D5,GOLGA5,CDC42EP2,CIB1,XPOT,ARHGEF18,RAB11FIP5,ARHGEF26,ERRFI1,RIN2,WDR44,SYTL2,TBC1D2,INF2,GRTP1,RAB11FIP1,ANKRD27,PARD6B,BICDL1,SGSM1
17_Member	GO Molecular Functions	GO:0017016	Ras GTPase binding	-7.7343	-4.91717	32/418	302,613,1855,1950,4301,4641,4644,5924,7126,7984,8531,8567,9771,9779,9950,10435,10519,11260,23370,26056,26084,54453,54521,54843,55357,64423,79774,80223,84079,84612,92558,129049	ANXA2,BCR,DVL1,EGF,AFDN,MYO1C,MYO5A,RASGRF2,TNFAIP1,ARHGEF5,YBX3,MADD,RAPGEF5,TBC1D5,GOLGA5,CDC42EP2,CIB1,XPOT,ARHGEF18,RAB11FIP5,ARHGEF26,RIN2,WDR44,SYTL2,TBC1D2,INF2,GRTP1,RAB11FIP1,ANKRD27,PARD6B,BICDL1,SGSM1
17_Member	GO Molecular Functions	GO:0051020	GTPase binding	-6.8299	-4.23883	36/553	29,302,613,1855,1950,4301,4641,4644,5924,7126,7984,8531,8567,9771,9779,9950,10435,10519,11260,23362,23370,26056,26084,54206,54453,54521,54843,55357,57572,64423,79774,80223,84079,84612,92558,129049	ABR,ANXA2,BCR,DVL1,EGF,AFDN,MYO1C,MYO5A,RASGRF2,TNFAIP1,ARHGEF5,YBX3,MADD,RAPGEF5,TBC1D5,GOLGA5,CDC42EP2,CIB1,XPOT,PSD3,ARHGEF18,RAB11FIP5,ARHGEF26,ERRFI1,RIN2,WDR44,SYTL2,TBC1D2,DOCK6,INF2,GRTP1,RAB11FIP1,ANKRD27,PARD6B,BICDL1,SGSM1
17_Member	GO Molecular Functions	GO:0017137	Rab GTPase binding	-4.57343	-2.55396	15/173	302,4644,8567,9779,9950,26056,54453,54521,54843,55357,79774,80223,84079,92558,129049	ANXA2,MYO5A,MADD,TBC1D5,GOLGA5,RAB11FIP5,RIN2,WDR44,SYTL2,TBC1D2,GRTP1,RAB11FIP1,ANKRD27,BICDL1,SGSM1
18_Summary	GO Biological Processes	GO:0048008	platelet-derived growth factor receptor signaling pathway	-7.7578	-4.91895	12/59	25,613,1464,3092,4015,4643,5795,8013,9026,59338,64651,80310,160	ABL1,BCR,CSPG4,HIP1,LOX,MYO1E,PTPRJ,NR4A3,HIP1R,PLEKHA1,CSRNP1,PDGFD,AP2A1
18_Member	GO Biological Processes	GO:0048008	platelet-derived growth factor receptor signaling pathway	-7.7578	-4.91895	12/59	25,613,1464,3092,4015,4643,5795,8013,9026,59338,64651,80310	ABL1,BCR,CSPG4,HIP1,LOX,MYO1E,PTPRJ,NR4A3,HIP1R,PLEKHA1,CSRNP1,PDGFD
18_Member	GO Biological Processes	GO:0035791	platelet-derived growth factor receptor-beta signaling pathway	-3.5242	-1.79758	4/14	25,3092,4015,9026	ABL1,HIP1,LOX,HIP1R
18_Member	GO Biological Processes	GO:2000586	regulation of platelet-derived growth factor receptor-beta signaling pathway	-3.12038	-1.4926	3/8	3092,4015,9026	HIP1,LOX,HIP1R
18_Member	GO Biological Processes	GO:0010640	regulation of platelet-derived growth factor receptor signaling pathway	-2.58309	-1.11791	4/24	3092,4015,5795,9026	HIP1,LOX,PTPRJ,HIP1R
18_Member	GO Molecular Functions	GO:0035615	clathrin adaptor activity	-2.18415	-0.838813	3/16	160,3092,9026	AP2A1,HIP1,HIP1R
18_Member	GO Molecular Functions	GO:0098748	endocytic adaptor activity	-2.18415	-0.838813	3/16	160,3092,9026	AP2A1,HIP1,HIP1R
19_Summary	GO Biological Processes	GO:0042542	response to hydrogen peroxide	-7.65122	-4.88109	18/146	25,358,374,388,596,847,1410,1843,2308,3725,4233,4780,5603,8013,10365,10935,59338,80310,948,2176,2983,6649,8692,999,1365,1958,2938,3775,3791,4929,5021,5997,6415,6715,8303,51150,57539,373156,111,493,687,1946,4824,5621,54206,54795,114907,122622,375790,729438,406,1612,4170,29979,48,928,8895,55503,140576	ABL1,AQP1,AREG,RHOB,BCL2,CAT,CRYAB,DUSP1,FOXO1,JUN,MET,NFE2L2,MAPK13,NR4A3,KLF2,PRDX3,PLEKHA1,PDGFD,CD36,FANCC,GUCY1B1,SOD3,HYAL2,CDH1,CLDN3,EGR1,GSTA1,KCNK1,KDR,NR4A2,OXTR,RGS2,SELENOW,SRD5A1,SNN,SDF4,WDR35,GSTK1,ADCY5,ATP2B4,KLF9,EFNA5,NKX3-1,PRNP,ERRFI1,TRPM4,FBXO32,ADSS1,AGRN,CASTOR2,ARNTL,DAPK1,MCL1,UBQLN1,ACO1,CD9,CPNE3,TRPV6,S100A16
19_Member	GO Biological Processes	GO:0042542	response to hydrogen peroxide	-7.65122	-4.88109	18/146	25,358,374,388,596,847,1410,1843,2308,3725,4233,4780,5603,8013,10365,10935,59338,80310	ABL1,AQP1,AREG,RHOB,BCL2,CAT,CRYAB,DUSP1,FOXO1,JUN,MET,NFE2L2,MAPK13,NR4A3,KLF2,PRDX3,PLEKHA1,PDGFD
19_Member	GO Biological Processes	GO:0000302	response to reactive oxygen species	-7.60981	-4.87009	23/236	25,358,374,388,596,847,948,1410,1843,2176,2308,2983,3725,4233,4780,5603,6649,8013,8692,10365,10935,59338,80310	ABL1,AQP1,AREG,RHOB,BCL2,CAT,CD36,CRYAB,DUSP1,FANCC,FOXO1,GUCY1B1,JUN,MET,NFE2L2,MAPK13,SOD3,NR4A3,HYAL2,KLF2,PRDX3,PLEKHA1,PDGFD
19_Member	GO Biological Processes	GO:0009636	response to toxic substance	-7.43058	-4.71667	36/523	25,358,374,388,596,847,948,999,1365,1410,1843,1958,2176,2308,2938,3725,3775,3791,4233,4780,4929,5021,5603,5997,6415,6649,6715,8013,8303,10365,10935,51150,57539,59338,80310,373156	ABL1,AQP1,AREG,RHOB,BCL2,CAT,CD36,CDH1,CLDN3,CRYAB,DUSP1,EGR1,FANCC,FOXO1,GSTA1,JUN,KCNK1,KDR,MET,NFE2L2,NR4A2,OXTR,MAPK13,RGS2,SELENOW,SOD3,SRD5A1,NR4A3,SNN,KLF2,PRDX3,SDF4,WDR35,PLEKHA1,PDGFD,GSTK1
19_Member	GO Biological Processes	GO:0035690	cellular response to drug	-7.11213	-4.46037	29/377	25,111,358,388,493,687,999,1946,1958,2308,2983,3791,4233,4780,4824,5603,5621,6715,8013,10365,54206,54795,57539,59338,80310,114907,122622,375790,729438	ABL1,ADCY5,AQP1,RHOB,ATP2B4,KLF9,CDH1,EFNA5,EGR1,FOXO1,GUCY1B1,KDR,MET,NFE2L2,NKX3-1,MAPK13,PRNP,SRD5A1,NR4A3,KLF2,ERRFI1,TRPM4,WDR35,PLEKHA1,PDGFD,FBXO32,ADSS1,AGRN,CASTOR2
19_Member	GO Biological Processes	GO:0046677	response to antibiotic	-6.74584	-4.1948	26/326	25,111,358,374,388,596,847,1365,1410,1843,1946,1958,2308,3725,4233,4780,5603,5997,6715,8013,8692,10365,10935,51150,59338,80310	ABL1,ADCY5,AQP1,AREG,RHOB,BCL2,CAT,CLDN3,CRYAB,DUSP1,EFNA5,EGR1,FOXO1,JUN,MET,NFE2L2,MAPK13,RGS2,SRD5A1,NR4A3,HYAL2,KLF2,PRDX3,SDF4,PLEKHA1,PDGFD
19_Member	GO Biological Processes	GO:0034599	cellular response to oxidative stress	-5.99455	-3.63652	24/312	25,358,388,406,596,847,948,1612,2176,2308,2983,3725,4170,4233,4780,4929,5603,6649,8013,10365,10935,29979,59338,80310	ABL1,AQP1,RHOB,ARNTL,BCL2,CAT,CD36,DAPK1,FANCC,FOXO1,GUCY1B1,JUN,MCL1,MET,NFE2L2,NR4A2,MAPK13,SOD3,NR4A3,KLF2,PRDX3,UBQLN1,PLEKHA1,PDGFD
19_Member	GO Biological Processes	GO:0034614	cellular response to reactive oxygen species	-5.94653	-3.5958	17/170	25,358,388,948,2176,2308,2983,3725,4233,4780,5603,6649,8013,10365,10935,59338,80310	ABL1,AQP1,RHOB,CD36,FANCC,FOXO1,GUCY1B1,JUN,MET,NFE2L2,MAPK13,SOD3,NR4A3,KLF2,PRDX3,PLEKHA1,PDGFD
19_Member	GO Biological Processes	GO:0097237	cellular response to toxic substance	-5.93025	-3.58522	21/250	25,358,388,847,948,1958,2176,2308,2938,3791,4233,4780,5603,6415,6649,8013,10365,10935,59338,80310,373156	ABL1,AQP1,RHOB,CAT,CD36,EGR1,FANCC,FOXO1,GSTA1,KDR,MET,NFE2L2,MAPK13,SELENOW,SOD3,NR4A3,KLF2,PRDX3,PLEKHA1,PDGFD,GSTK1
19_Member	GO Biological Processes	GO:0006979	response to oxidative stress	-5.33062	-3.14189	29/461	25,358,374,388,406,596,847,948,1410,1612,1843,2176,2308,2983,3725,4170,4233,4780,4929,5603,5621,6649,8013,8692,10365,10935,29979,59338,80310	ABL1,AQP1,AREG,RHOB,ARNTL,BCL2,CAT,CD36,CRYAB,DAPK1,DUSP1,FANCC,FOXO1,GUCY1B1,JUN,MCL1,MET,NFE2L2,NR4A2,MAPK13,PRNP,SOD3,NR4A3,HYAL2,KLF2,PRDX3,UBQLN1,PLEKHA1,PDGFD
19_Member	GO Biological Processes	GO:0010035	response to inorganic substance	-4.8342	-2.74667	32/568	25,48,358,374,388,493,596,847,928,948,999,1410,1843,2176,2308,2983,3725,3791,4233,4780,5603,5621,6415,6649,8013,8895,10365,10935,55503,59338,80310,140576	ABL1,ACO1,AQP1,AREG,RHOB,ATP2B4,BCL2,CAT,CD9,CD36,CDH1,CRYAB,DUSP1,FANCC,FOXO1,GUCY1B1,JUN,KDR,MET,NFE2L2,MAPK13,PRNP,SELENOW,SOD3,NR4A3,CPNE3,KLF2,PRDX3,TRPV6,PLEKHA1,PDGFD,S100A16
19_Member	GO Biological Processes	GO:0071236	cellular response to antibiotic	-4.69728	-2.64395	14/149	25,111,358,388,1946,1958,2308,4233,4780,5603,8013,10365,59338,80310	ABL1,ADCY5,AQP1,RHOB,EFNA5,EGR1,FOXO1,MET,NFE2L2,MAPK13,NR4A3,KLF2,PLEKHA1,PDGFD
19_Member	GO Biological Processes	GO:0070301	cellular response to hydrogen peroxide	-4.44281	-2.46774	11/100	25,358,388,2308,4233,4780,5603,8013,10365,59338,80310	ABL1,AQP1,RHOB,FOXO1,MET,NFE2L2,MAPK13,NR4A3,KLF2,PLEKHA1,PDGFD
20_Summary	KEGG Pathway	ko04144	Endocytosis	-7.4568	-4.73445	24/260	160,377,382,1950,2065,2869,3105,3312,3791,4088,4233,5590,5979,8723,10095,10109,23362,26056,30845,30846,57154,79720,80223,84612	AP2A1,ARF3,ARF6,EGF,ERBB3,GRK5,HLA-A,HSPA8,KDR,SMAD3,MET,PRKCZ,RET,SNX4,ARPC1B,ARPC2,PSD3,RAB11FIP5,EHD3,EHD2,SMURF1,VPS37B,RAB11FIP1,PARD6B
20_Member	KEGG Pathway	ko04144	Endocytosis	-7.4568	-4.73445	24/260	160,377,382,1950,2065,2869,3105,3312,3791,4088,4233,5590,5979,8723,10095,10109,23362,26056,30845,30846,57154,79720,80223,84612	AP2A1,ARF3,ARF6,EGF,ERBB3,GRK5,HLA-A,HSPA8,KDR,SMAD3,MET,PRKCZ,RET,SNX4,ARPC1B,ARPC2,PSD3,RAB11FIP5,EHD3,EHD2,SMURF1,VPS37B,RAB11FIP1,PARD6B
20_Member	KEGG Pathway	hsa04144	Endocytosis	-7.11495	-4.46037	24/271	160,377,382,1950,2065,2869,3105,3312,3791,4088,4233,5590,5979,8723,10095,10109,23362,26056,30845,30846,57154,79720,80223,84612	AP2A1,ARF3,ARF6,EGF,ERBB3,GRK5,HLA-A,HSPA8,KDR,SMAD3,MET,PRKCZ,RET,SNX4,ARPC1B,ARPC2,PSD3,RAB11FIP5,EHD3,EHD2,SMURF1,VPS37B,RAB11FIP1,PARD6B
21_Summary	GO Cellular Components	GO:0005903	brush border	-7.28602	-4.5885	15/106	358,948,1192,3775,4311,4637,4641,4642,4643,5172,6519,6564,6584,7430,50617,25861,64072,48,4883,5021,9026	AQP1,CD36,CLIC1,KCNK1,MME,MYL6,MYO1C,MYO1D,MYO1E,SLC26A4,SLC3A1,SLC15A1,SLC22A5,EZR,ATP6V0A4,WHRN,CDH23,ACO1,NPR3,OXTR,HIP1R
21_Member	GO Cellular Components	GO:0005903	brush border	-7.28602	-4.5885	15/106	358,948,1192,3775,4311,4637,4641,4642,4643,5172,6519,6564,6584,7430,50617	AQP1,CD36,CLIC1,KCNK1,MME,MYL6,MYO1C,MYO1D,MYO1E,SLC26A4,SLC3A1,SLC15A1,SLC22A5,EZR,ATP6V0A4
21_Member	GO Cellular Components	GO:0098862	cluster of actin-based cell projections	-6.35742	-3.91873	17/159	358,948,1192,3775,4311,4637,4641,4642,4643,5172,6519,6564,6584,7430,25861,50617,64072	AQP1,CD36,CLIC1,KCNK1,MME,MYL6,MYO1C,MYO1D,MYO1E,SLC26A4,SLC3A1,SLC15A1,SLC22A5,EZR,WHRN,ATP6V0A4,CDH23
21_Member	GO Cellular Components	GO:0031526	brush border membrane	-3.27009	-1.59681	7/58	358,948,3775,5172,6519,6584,50617	AQP1,CD36,KCNK1,SLC26A4,SLC3A1,SLC22A5,ATP6V0A4
21_Member	GO Biological Processes	GO:0022600	digestive system process	-2.42803	-1.01117	8/102	48,358,948,4883,5021,6584,7430,9026	ACO1,AQP1,CD36,NPR3,OXTR,SLC22A5,EZR,HIP1R
22_Summary	GO Biological Processes	GO:0071396	cellular response to lipid	-7.05698	-4.4124	38/590	25,111,358,406,613,687,948,1051,1604,1946,2308,2707,4478,4824,5054,5166,5734,5916,5979,6715,6781,7477,7538,8013,8611,10014,10221,23097,27086,51141,54206,56603,57539,84830,114907,129607,151306,259230,21,133,374,596,1843,1364,4015,5021,10365,493,688,999,1958,7430,51763,54795,1727,2180,2326,2938,4929,5997,6609,26227,27092,27284,5603,22949	ABL1,ADCY5,AQP1,ARNTL,BCR,KLF9,CD36,CEBPB,CD55,EFNA5,FOXO1,GJB3,MSN,NKX3-1,SERPINE1,PDK4,PTGER4,RARG,RET,SRD5A1,STC1,WNT7B,ZFP36,NR4A3,PLPP1,HDAC5,TRIB1,CDK19,FOXP1,INSIG2,ERRFI1,CYP26B1,WDR35,ADTRP,FBXO32,CMPK2,GPBAR1,SGMS1,ABCA3,ADM,AREG,BCL2,DUSP1,CLDN4,LOX,OXTR,KLF2,ATP2B4,KLF5,CDH1,EGR1,EZR,INPP5K,TRPM4,CYB5R3,ACSL1,FMO1,GSTA1,NR4A2,RGS2,SMPD1,PHGDH,CACNG4,SULT1B1,MAPK13,PTGR1
22_Member	GO Biological Processes	GO:0071396	cellular response to lipid	-7.05698	-4.4124	38/590	25,111,358,406,613,687,948,1051,1604,1946,2308,2707,4478,4824,5054,5166,5734,5916,5979,6715,6781,7477,7538,8013,8611,10014,10221,23097,27086,51141,54206,56603,57539,84830,114907,129607,151306,259230	ABL1,ADCY5,AQP1,ARNTL,BCR,KLF9,CD36,CEBPB,CD55,EFNA5,FOXO1,GJB3,MSN,NKX3-1,SERPINE1,PDK4,PTGER4,RARG,RET,SRD5A1,STC1,WNT7B,ZFP36,NR4A3,PLPP1,HDAC5,TRIB1,CDK19,FOXP1,INSIG2,ERRFI1,CYP26B1,WDR35,ADTRP,FBXO32,CMPK2,GPBAR1,SGMS1
22_Member	GO Biological Processes	GO:0051384	response to glucocorticoid	-4.76375	-2.68987	14/147	21,133,358,374,596,687,1843,2308,6715,6781,7477,7538,54206,114907	ABCA3,ADM,AQP1,AREG,BCL2,KLF9,DUSP1,FOXO1,SRD5A1,STC1,WNT7B,ZFP36,ERRFI1,FBXO32
22_Member	GO Biological Processes	GO:0048545	response to steroid hormone	-4.68891	-2.63991	23/348	21,133,358,374,406,596,687,1364,1843,2308,4015,4824,5021,6715,6781,7477,7538,8013,8611,27086,54206,84830,114907	ABCA3,ADM,AQP1,AREG,ARNTL,BCL2,KLF9,CLDN4,DUSP1,FOXO1,LOX,NKX3-1,OXTR,SRD5A1,STC1,WNT7B,ZFP36,NR4A3,PLPP1,FOXP1,ERRFI1,ADTRP,FBXO32
22_Member	GO Biological Processes	GO:1901655	cellular response to ketone	-4.5674	-2.55182	11/97	111,358,687,1946,2308,4478,5734,6715,10365,54206,114907	ADCY5,AQP1,KLF9,EFNA5,FOXO1,MSN,PTGER4,SRD5A1,KLF2,ERRFI1,FBXO32
22_Member	GO Biological Processes	GO:0071407	cellular response to organic cyclic compound	-4.44902	-2.47243	29/514	25,111,358,406,493,687,688,999,1051,1946,1958,2308,4478,4824,6715,6781,7430,7538,8013,8611,10365,27086,51141,51763,54206,54795,84830,114907,151306	ABL1,ADCY5,AQP1,ARNTL,ATP2B4,KLF9,KLF5,CDH1,CEBPB,EFNA5,EGR1,FOXO1,MSN,NKX3-1,SRD5A1,STC1,EZR,ZFP36,NR4A3,PLPP1,KLF2,FOXP1,INSIG2,INPP5K,ERRFI1,TRPM4,ADTRP,FBXO32,GPBAR1
22_Member	GO Biological Processes	GO:0031960	response to corticosteroid	-4.23471	-2.314	14/164	21,133,358,374,596,687,1843,2308,6715,6781,7477,7538,54206,114907	ABCA3,ADM,AQP1,AREG,BCL2,KLF9,DUSP1,FOXO1,SRD5A1,STC1,WNT7B,ZFP36,ERRFI1,FBXO32
22_Member	GO Biological Processes	GO:0009410	response to xenobiotic stimulus	-4.02888	-2.15648	19/285	358,1727,1958,2180,2308,2326,2938,4929,5021,5997,6609,6715,10014,26227,27092,27284,54206,56603,114907	AQP1,CYB5R3,EGR1,ACSL1,FOXO1,FMO1,GSTA1,NR4A2,OXTR,RGS2,SMPD1,SRD5A1,HDAC5,PHGDH,CACNG4,SULT1B1,ERRFI1,CYP26B1,FBXO32
22_Member	GO Biological Processes	GO:0071385	cellular response to glucocorticoid stimulus	-4.02332	-2.15212	8/59	358,687,2308,6715,6781,7538,54206,114907	AQP1,KLF9,FOXO1,SRD5A1,STC1,ZFP36,ERRFI1,FBXO32
22_Member	GO Biological Processes	GO:0071384	cellular response to corticosteroid stimulus	-3.8682	-2.04035	8/62	358,687,2308,6715,6781,7538,54206,114907	AQP1,KLF9,FOXO1,SRD5A1,STC1,ZFP36,ERRFI1,FBXO32
22_Member	GO Biological Processes	GO:1901654	response to ketone	-3.85521	-2.03382	15/200	111,358,687,1364,1843,1946,2308,4478,4824,5021,5734,6715,10365,54206,114907	ADCY5,AQP1,KLF9,CLDN4,DUSP1,EFNA5,FOXO1,MSN,NKX3-1,OXTR,PTGER4,SRD5A1,KLF2,ERRFI1,FBXO32
22_Member	GO Biological Processes	GO:0097327	response to antineoplastic agent	-3.77914	-1.97864	10/99	358,999,1958,2308,5603,6715,22949,54206,57539,114907	AQP1,CDH1,EGR1,FOXO1,MAPK13,SRD5A1,PTGR1,ERRFI1,WDR35,FBXO32
22_Member	GO Biological Processes	GO:0071466	cellular response to xenobiotic stimulus	-3.23998	-1.57498	13/181	358,1727,1958,2180,2308,2326,2938,6715,26227,27284,54206,56603,114907	AQP1,CYB5R3,EGR1,ACSL1,FOXO1,FMO1,GSTA1,SRD5A1,PHGDH,SULT1B1,ERRFI1,CYP26B1,FBXO32
22_Member	GO Biological Processes	GO:0071383	cellular response to steroid hormone stimulus	-3.16376	-1.51989	14/208	358,406,687,2308,4824,6715,6781,7538,8013,8611,27086,54206,84830,114907	AQP1,ARNTL,KLF9,FOXO1,NKX3-1,SRD5A1,STC1,ZFP36,NR4A3,PLPP1,FOXP1,ERRFI1,ADTRP,FBXO32
22_Member	GO Biological Processes	GO:0071549	cellular response to dexamethasone stimulus	-3.05078	-1.44953	5/31	358,2308,6715,54206,114907	AQP1,FOXO1,SRD5A1,ERRFI1,FBXO32
22_Member	GO Biological Processes	GO:0071548	response to dexamethasone	-2.49399	-1.05751	5/41	358,2308,6715,54206,114907	AQP1,FOXO1,SRD5A1,ERRFI1,FBXO32
23_Summary	GO Biological Processes	GO:0071363	cellular response to growth factor stimulus	-6.99716	-4.35964	43/719	25,90,382,493,847,1958,1960,2064,2254,2257,3096,3164,3491,3693,3725,3791,4015,4052,4088,4141,4435,4641,5590,6692,6715,7050,7316,7538,8692,8895,9158,10140,10519,23370,51552,51763,54206,57154,80199,80310,83891,135228,407019,463,25937	ABL1,ACVR1,ARF6,ATP2B4,CAT,EGR1,EGR3,ERBB2,FGF9,FGF12,HIVEP1,NR4A1,CCN1,ITGB5,JUN,KDR,LOX,LTBP1,SMAD3,MARS1,CITED1,MYO1C,PRKCZ,SPINT1,SRD5A1,TGIF1,UBC,ZFP36,HYAL2,CPNE3,FIBP,TOB1,CIB1,ARHGEF18,RAB14,INPP5K,ERRFI1,SMURF1,FUZ,PDGFD,SNX25,CD109,MIR27B,ZFHX3,WWTR1
23_Member	GO Biological Processes	GO:0071363	cellular response to growth factor stimulus	-6.99716	-4.35964	43/719	25,90,382,493,847,1958,1960,2064,2254,2257,3096,3164,3491,3693,3725,3791,4015,4052,4088,4141,4435,4641,5590,6692,6715,7050,7316,7538,8692,8895,9158,10140,10519,23370,51552,51763,54206,57154,80199,80310,83891,135228,407019	ABL1,ACVR1,ARF6,ATP2B4,CAT,EGR1,EGR3,ERBB2,FGF9,FGF12,HIVEP1,NR4A1,CCN1,ITGB5,JUN,KDR,LOX,LTBP1,SMAD3,MARS1,CITED1,MYO1C,PRKCZ,SPINT1,SRD5A1,TGIF1,UBC,ZFP36,HYAL2,CPNE3,FIBP,TOB1,CIB1,ARHGEF18,RAB14,INPP5K,ERRFI1,SMURF1,FUZ,PDGFD,SNX25,CD109,MIR27B
23_Member	GO Biological Processes	GO:0070848	response to growth factor	-6.92797	-4.3176	44/749	25,90,382,463,493,847,1958,1960,2064,2254,2257,3096,3164,3491,3693,3725,3791,4015,4052,4088,4141,4435,4641,5590,6692,6715,7050,7316,7538,8692,8895,9158,10140,10519,23370,51552,51763,54206,57154,80199,80310,83891,135228,407019	ABL1,ACVR1,ARF6,ZFHX3,ATP2B4,CAT,EGR1,EGR3,ERBB2,FGF9,FGF12,HIVEP1,NR4A1,CCN1,ITGB5,JUN,KDR,LOX,LTBP1,SMAD3,MARS1,CITED1,MYO1C,PRKCZ,SPINT1,SRD5A1,TGIF1,UBC,ZFP36,HYAL2,CPNE3,FIBP,TOB1,CIB1,ARHGEF18,RAB14,INPP5K,ERRFI1,SMURF1,FUZ,PDGFD,SNX25,CD109,MIR27B
23_Member	GO Biological Processes	GO:0007178	transmembrane receptor protein serine/threonine kinase signaling pathway	-3.11086	-1.48713	20/364	25,90,1958,2254,3096,3491,3693,3725,4015,4052,4088,4435,5590,7316,10140,23370,25937,57154,83891,135228	ABL1,ACVR1,EGR1,FGF9,HIVEP1,CCN1,ITGB5,JUN,LOX,LTBP1,SMAD3,CITED1,PRKCZ,UBC,TOB1,ARHGEF18,WWTR1,SMURF1,SNX25,CD109
23_Member	GO Biological Processes	GO:0071559	response to transforming growth factor beta	-3.07304	-1.46287	16/262	90,463,3693,3725,4015,4052,4088,4435,5590,7316,8692,23370,57154,80310,83891,135228	ACVR1,ZFHX3,ITGB5,JUN,LOX,LTBP1,SMAD3,CITED1,PRKCZ,UBC,HYAL2,ARHGEF18,SMURF1,PDGFD,SNX25,CD109
23_Member	GO Biological Processes	GO:0071560	cellular response to transforming growth factor beta stimulus	-2.73989	-1.22643	15/256	90,3693,3725,4015,4052,4088,4435,5590,7316,8692,23370,57154,80310,83891,135228	ACVR1,ITGB5,JUN,LOX,LTBP1,SMAD3,CITED1,PRKCZ,UBC,HYAL2,ARHGEF18,SMURF1,PDGFD,SNX25,CD109
23_Member	GO Biological Processes	GO:0007179	transforming growth factor beta receptor signaling pathway	-2.72668	-1.21977	13/206	90,3693,3725,4015,4052,4088,4435,5590,7316,23370,57154,83891,135228	ACVR1,ITGB5,JUN,LOX,LTBP1,SMAD3,CITED1,PRKCZ,UBC,ARHGEF18,SMURF1,SNX25,CD109
23_Member	GO Biological Processes	GO:0090092	regulation of transmembrane receptor protein serine/threonine kinase signaling pathway	-2.32762	-0.939607	14/256	25,90,2254,3491,4015,4052,4088,4435,7316,10140,25937,57154,83891,135228	ABL1,ACVR1,FGF9,CCN1,LOX,LTBP1,SMAD3,CITED1,UBC,TOB1,WWTR1,SMURF1,SNX25,CD109
23_Member	GO Biological Processes	GO:0090101	negative regulation of transmembrane receptor protein serine/threonine kinase signaling pathway	-2.24085	-0.876888	9/133	25,90,4052,4088,7316,10140,57154,83891,135228	ABL1,ACVR1,LTBP1,SMAD3,UBC,TOB1,SMURF1,SNX25,CD109
24_Summary	GO Biological Processes	GO:0090066	regulation of anatomical structure size	-6.98381	-4.35324	35/521	25,133,358,382,1113,1185,1636,1889,1946,3475,3897,4478,4641,5021,5865,5916,5979,5997,6560,6709,7430,7477,8800,8864,9026,10095,10109,10435,23645,51330,51429,54795,57539,81565,171023	ABL1,ADM,AQP1,ARF6,CHGA,CLCN6,ACE,ECE1,EFNA5,IFRD1,L1CAM,MSN,MYO1C,OXTR,RAB3B,RARG,RET,RGS2,SLC12A4,SPTAN1,EZR,WNT7B,PEX11A,PER2,HIP1R,ARPC1B,ARPC2,CDC42EP2,PPP1R15A,TNFRSF12A,SNX9,TRPM4,WDR35,NDEL1,ASXL1
24_Member	GO Biological Processes	GO:0090066	regulation of anatomical structure size	-6.98381	-4.35324	35/521	25,133,358,382,1113,1185,1636,1889,1946,3475,3897,4478,4641,5021,5865,5916,5979,5997,6560,6709,7430,7477,8800,8864,9026,10095,10109,10435,23645,51330,51429,54795,57539,81565,171023	ABL1,ADM,AQP1,ARF6,CHGA,CLCN6,ACE,ECE1,EFNA5,IFRD1,L1CAM,MSN,MYO1C,OXTR,RAB3B,RARG,RET,RGS2,SLC12A4,SPTAN1,EZR,WNT7B,PEX11A,PER2,HIP1R,ARPC1B,ARPC2,CDC42EP2,PPP1R15A,TNFRSF12A,SNX9,TRPM4,WDR35,NDEL1,ASXL1
24_Member	GO Biological Processes	GO:0032535	regulation of cellular component size	-4.95052	-2.84489	25/383	25,358,382,1185,1946,3475,3897,4478,4641,5865,5916,5979,6560,6709,7430,7477,8800,9026,10095,10109,10435,23645,51330,51429,81565	ABL1,AQP1,ARF6,CLCN6,EFNA5,IFRD1,L1CAM,MSN,MYO1C,RAB3B,RARG,RET,SLC12A4,SPTAN1,EZR,WNT7B,PEX11A,HIP1R,ARPC1B,ARPC2,CDC42EP2,PPP1R15A,TNFRSF12A,SNX9,NDEL1
24_Member	GO Biological Processes	GO:0008361	regulation of cell size	-3.21745	-1.55617	13/182	25,358,1185,1946,3475,3897,4478,5916,5979,6560,7430,51330,81565	ABL1,AQP1,CLCN6,EFNA5,IFRD1,L1CAM,MSN,RARG,RET,SLC12A4,EZR,TNFRSF12A,NDEL1
25_Summary	GO Biological Processes	GO:0034330	cell junction organization	-6.95785	-4.33528	26/318	25,382,596,613,928,999,1364,1365,1636,1946,2318,3551,3691,3791,3914,4088,4301,4641,5795,5817,6904,8502,11228,25861,84612,151306	ABL1,ARF6,BCL2,BCR,CD9,CDH1,CLDN4,CLDN3,ACE,EFNA5,FLNC,IKBKB,ITGB4,KDR,LAMB3,SMAD3,AFDN,MYO1C,PTPRJ,PVR,TBCD,PKP4,RASSF8,WHRN,PARD6B,GPBAR1
25_Member	GO Biological Processes	GO:0034330	cell junction organization	-6.95785	-4.33528	26/318	25,382,596,613,928,999,1364,1365,1636,1946,2318,3551,3691,3791,3914,4088,4301,4641,5795,5817,6904,8502,11228,25861,84612,151306	ABL1,ARF6,BCL2,BCR,CD9,CDH1,CLDN4,CLDN3,ACE,EFNA5,FLNC,IKBKB,ITGB4,KDR,LAMB3,SMAD3,AFDN,MYO1C,PTPRJ,PVR,TBCD,PKP4,RASSF8,WHRN,PARD6B,GPBAR1
25_Member	GO Biological Processes	GO:0034329	cell junction assembly	-5.7106	-3.41423	21/258	25,596,613,928,1364,1365,1636,1946,2318,3551,3691,3791,3914,4088,4301,4641,5795,6904,8502,84612,151306	ABL1,BCL2,BCR,CD9,CLDN4,CLDN3,ACE,EFNA5,FLNC,IKBKB,ITGB4,KDR,LAMB3,SMAD3,AFDN,MYO1C,PTPRJ,TBCD,PKP4,PARD6B,GPBAR1
25_Member	GO Biological Processes	GO:1901888	regulation of cell junction assembly	-3.92903	-2.08469	10/95	25,1365,1636,1946,3551,3791,4088,4641,5795,151306	ABL1,CLDN3,ACE,EFNA5,IKBKB,KDR,SMAD3,MYO1C,PTPRJ,GPBAR1
25_Member	GO Biological Processes	GO:0045216	cell-cell junction organization	-3.37907	-1.6767	13/175	928,1364,1365,1636,3551,4088,4301,4641,6904,8502,25861,84612,151306	CD9,CLDN4,CLDN3,ACE,IKBKB,SMAD3,AFDN,MYO1C,TBCD,PKP4,WHRN,PARD6B,GPBAR1
25_Member	GO Biological Processes	GO:0070830	bicellular tight junction assembly	-3.21419	-1.55513	8/77	1364,1365,3551,4301,4641,6904,84612,151306	CLDN4,CLDN3,IKBKB,AFDN,MYO1C,TBCD,PARD6B,GPBAR1
25_Member	GO Biological Processes	GO:0007043	cell-cell junction assembly	-3.12049	-1.4926	11/141	928,1364,1365,1636,3551,4301,4641,6904,8502,84612,151306	CD9,CLDN4,CLDN3,ACE,IKBKB,AFDN,MYO1C,TBCD,PKP4,PARD6B,GPBAR1
25_Member	GO Biological Processes	GO:0120192	tight junction assembly	-3.10299	-1.48398	8/80	1364,1365,3551,4301,4641,6904,84612,151306	CLDN4,CLDN3,IKBKB,AFDN,MYO1C,TBCD,PARD6B,GPBAR1
25_Member	GO Biological Processes	GO:0120193	tight junction organization	-2.99712	-1.41106	8/83	1364,1365,3551,4301,4641,6904,84612,151306	CLDN4,CLDN3,IKBKB,AFDN,MYO1C,TBCD,PARD6B,GPBAR1
25_Member	GO Biological Processes	GO:0043297	apical junction assembly	-2.9293	-1.36449	8/85	1364,1365,3551,4301,4641,6904,84612,151306	CLDN4,CLDN3,IKBKB,AFDN,MYO1C,TBCD,PARD6B,GPBAR1
25_Member	GO Biological Processes	GO:2000810	regulation of bicellular tight junction assembly	-2.65382	-1.16691	4/23	1365,3551,4641,151306	CLDN3,IKBKB,MYO1C,GPBAR1
26_Summary	Canonical Pathways	M239	PID A6B1 A6B4 INTEGRIN PATHWAY	-6.85371	-4.25397	10/46	928,999,1950,2064,2065,3691,3914,4233,4486,7532,90,1944,2041,3791,4052,5979,7301,25,5604,8444,948,2900,3551,3570,3693,3694,3696,4088,7436,27092,50939,51559,151306,162514	CD9,CDH1,EGF,ERBB2,ERBB3,ITGB4,LAMB3,MET,MST1R,YWHAG,ACVR1,EFNA3,EPHA1,KDR,LTBP1,RET,TYRO3,ABL1,MAP2K1,DYRK3,CD36,GRIK4,IKBKB,IL6R,ITGB5,ITGB6,ITGB8,SMAD3,VLDLR,CACNG4,IMPG2,NT5DC3,GPBAR1,TRPV3
26_Member	Canonical Pathways	M239	PID A6B1 A6B4 INTEGRIN PATHWAY	-6.85371	-4.25397	10/46	928,999,1950,2064,2065,3691,3914,4233,4486,7532	CD9,CDH1,EGF,ERBB2,ERBB3,ITGB4,LAMB3,MET,MST1R,YWHAG
26_Member	GO Molecular Functions	GO:0019199	transmembrane receptor protein kinase activity	-5.22217	-3.05233	11/83	90,1944,2041,2064,2065,3791,4052,4233,4486,5979,7301	ACVR1,EFNA3,EPHA1,ERBB2,ERBB3,KDR,LTBP1,MET,MST1R,RET,TYRO3
26_Member	GO Molecular Functions	GO:0004714	transmembrane receptor protein tyrosine kinase activity	-4.58703	-2.56365	9/64	1944,2041,2064,2065,3791,4233,4486,5979,7301	EFNA3,EPHA1,ERBB2,ERBB3,KDR,MET,MST1R,RET,TYRO3
26_Member	GO Molecular Functions	GO:0004713	protein tyrosine kinase activity	-3.75936	-1.96291	12/139	25,1944,2041,2064,2065,3791,4233,4486,5604,5979,7301,8444	ABL1,EFNA3,EPHA1,ERBB2,ERBB3,KDR,MET,MST1R,MAP2K1,RET,TYRO3,DYRK3
26_Member	GO Cellular Components	GO:0043235	receptor complex	-2.59816	-1.12537	24/518	90,948,2041,2064,2065,2900,3551,3570,3691,3693,3694,3696,3791,4088,4233,4486,5979,7301,7436,27092,50939,51559,151306,162514	ACVR1,CD36,EPHA1,ERBB2,ERBB3,GRIK4,IKBKB,IL6R,ITGB4,ITGB5,ITGB6,ITGB8,KDR,SMAD3,MET,MST1R,RET,TYRO3,VLDLR,CACNG4,IMPG2,NT5DC3,GPBAR1,TRPV3
27_Summary	GO Biological Processes	GO:0044057	regulation of system process	-6.85138	-4.25397	39/626	133,358,493,1113,1636,1839,1855,1889,1959,2257,2308,3708,3775,3781,4088,4824,5021,5590,5997,6584,6781,8013,8864,9026,11343,23467,26056,27092,27242,29995,30845,51763,54206,54795,55800,60675,80223,84193,114907,29,613,1727,2983,4311,4883,5795,7026,25937,57539,84909	ADM,AQP1,ATP2B4,CHGA,ACE,HBEGF,DVL1,ECE1,EGR2,FGF12,FOXO1,ITPR1,KCNK1,KCNN2,SMAD3,NKX3-1,OXTR,PRKCZ,RGS2,SLC22A5,STC1,NR4A3,PER2,HIP1R,MGLL,NPTXR,RAB11FIP5,CACNG4,TNFRSF21,LMCD1,EHD3,INPP5K,ERRFI1,TRPM4,SCN3B,PROK2,RAB11FIP1,SETD3,FBXO32,ABR,BCR,CYB5R3,GUCY1B1,MME,NPR3,PTPRJ,NR2F2,WWTR1,WDR35,AOPEP
27_Member	GO Biological Processes	GO:0044057	regulation of system process	-6.85138	-4.25397	39/626	133,358,493,1113,1636,1839,1855,1889,1959,2257,2308,3708,3775,3781,4088,4824,5021,5590,5997,6584,6781,8013,8864,9026,11343,23467,26056,27092,27242,29995,30845,51763,54206,54795,55800,60675,80223,84193,114907	ADM,AQP1,ATP2B4,CHGA,ACE,HBEGF,DVL1,ECE1,EGR2,FGF12,FOXO1,ITPR1,KCNK1,KCNN2,SMAD3,NKX3-1,OXTR,PRKCZ,RGS2,SLC22A5,STC1,NR4A3,PER2,HIP1R,MGLL,NPTXR,RAB11FIP5,CACNG4,TNFRSF21,LMCD1,EHD3,INPP5K,ERRFI1,TRPM4,SCN3B,PROK2,RAB11FIP1,SETD3,FBXO32
27_Member	GO Biological Processes	GO:0003013	circulatory system process	-4.18456	-2.27448	30/559	29,133,493,613,1113,1636,1727,1839,1889,2257,2983,3708,3775,3781,4088,4311,4883,5021,5795,5997,6781,7026,8864,25937,27092,30845,54795,55800,57539,84909	ABR,ADM,ATP2B4,BCR,CHGA,ACE,CYB5R3,HBEGF,ECE1,FGF12,GUCY1B1,ITPR1,KCNK1,KCNN2,SMAD3,MME,NPR3,OXTR,PTPRJ,RGS2,STC1,NR2F2,PER2,WWTR1,CACNG4,EHD3,TRPM4,SCN3B,WDR35,AOPEP
27_Member	GO Biological Processes	GO:0008015	blood circulation	-3.95988	-2.10631	29/548	29,133,493,613,1113,1636,1727,1839,1889,2257,2983,3708,3775,3781,4088,4311,4883,5021,5795,5997,6781,7026,8864,27092,30845,54795,55800,57539,84909	ABR,ADM,ATP2B4,BCR,CHGA,ACE,CYB5R3,HBEGF,ECE1,FGF12,GUCY1B1,ITPR1,KCNK1,KCNN2,SMAD3,MME,NPR3,OXTR,PTPRJ,RGS2,STC1,NR2F2,PER2,CACNG4,EHD3,TRPM4,SCN3B,WDR35,AOPEP
27_Member	GO Biological Processes	GO:0097756	negative regulation of blood vessel diameter	-2.89618	-1.34364	8/86	133,1113,1636,1889,5021,8864,54795,57539	ADM,CHGA,ACE,ECE1,OXTR,PER2,TRPM4,WDR35
27_Member	GO Biological Processes	GO:0003018	vascular process in circulatory system	-2.86046	-1.31671	12/175	29,133,613,1113,1636,1889,5021,5795,5997,8864,54795,57539	ABR,ADM,BCR,CHGA,ACE,ECE1,OXTR,PTPRJ,RGS2,PER2,TRPM4,WDR35
27_Member	GO Biological Processes	GO:1903522	regulation of blood circulation	-2.81079	-1.27794	17/304	133,493,1113,1636,1839,1889,3708,3775,3781,5021,5997,6781,8864,27092,30845,54795,55800	ADM,ATP2B4,CHGA,ACE,HBEGF,ECE1,ITPR1,KCNK1,KCNN2,OXTR,RGS2,STC1,PER2,CACNG4,EHD3,TRPM4,SCN3B
27_Member	GO Biological Processes	GO:0003015	heart process	-2.5467	-1.09451	16/295	133,493,1113,1636,1839,2257,3708,3775,3781,5997,6781,25937,27092,30845,54795,55800	ADM,ATP2B4,CHGA,ACE,HBEGF,FGF12,ITPR1,KCNK1,KCNN2,RGS2,STC1,WWTR1,CACNG4,EHD3,TRPM4,SCN3B
27_Member	GO Biological Processes	GO:0019229	regulation of vasoconstriction	-2.45261	-1.02996	6/60	133,1636,1889,5021,8864,54795	ADM,ACE,ECE1,OXTR,PER2,TRPM4
27_Member	GO Biological Processes	GO:0045823	positive regulation of heart contraction	-2.40273	-0.993009	5/43	133,1113,5997,54795,55800	ADM,CHGA,RGS2,TRPM4,SCN3B
27_Member	GO Biological Processes	GO:0060452	positive regulation of cardiac muscle contraction	-2.35536	-0.961273	3/14	1113,5997,54795	CHGA,RGS2,TRPM4
27_Member	GO Biological Processes	GO:0060047	heart contraction	-2.30252	-0.921436	15/285	133,493,1113,1636,1839,2257,3708,3775,3781,5997,6781,27092,30845,54795,55800	ADM,ATP2B4,CHGA,ACE,HBEGF,FGF12,ITPR1,KCNK1,KCNN2,RGS2,STC1,CACNG4,EHD3,TRPM4,SCN3B
27_Member	GO Biological Processes	GO:0045933	positive regulation of muscle contraction	-2.23523	-0.872017	5/47	1113,5021,5997,54795,60675	CHGA,OXTR,RGS2,TRPM4,PROK2
27_Member	GO Biological Processes	GO:0045989	positive regulation of striated muscle contraction	-2.18415	-0.838813	3/16	1113,5997,54795	CHGA,RGS2,TRPM4
27_Member	GO Biological Processes	GO:0086103	G protein-coupled receptor signaling pathway involved in heart process	-2.18415	-0.838813	3/16	493,1113,5997	ATP2B4,CHGA,RGS2
27_Member	GO Biological Processes	GO:0035296	regulation of tube diameter	-2.04179	-0.737683	9/143	133,1113,1636,1889,5021,5997,8864,54795,57539	ADM,CHGA,ACE,ECE1,OXTR,RGS2,PER2,TRPM4,WDR35
27_Member	GO Biological Processes	GO:0050880	regulation of blood vessel size	-2.04179	-0.737683	9/143	133,1113,1636,1889,5021,5997,8864,54795,57539	ADM,CHGA,ACE,ECE1,OXTR,RGS2,PER2,TRPM4,WDR35
27_Member	GO Biological Processes	GO:0097746	regulation of blood vessel diameter	-2.04179	-0.737683	9/143	133,1113,1636,1889,5021,5997,8864,54795,57539	ADM,CHGA,ACE,ECE1,OXTR,RGS2,PER2,TRPM4,WDR35
27_Member	GO Biological Processes	GO:0035150	regulation of tube size	-2.02303	-0.727026	9/144	133,1113,1636,1889,5021,5997,8864,54795,57539	ADM,CHGA,ACE,ECE1,OXTR,RGS2,PER2,TRPM4,WDR35
28_Summary	GO Biological Processes	GO:0001503	ossification	-6.79144	-4.20674	30/413	90,374,596,847,1051,1192,1959,2254,3486,3491,3570,4015,4088,4435,5734,5744,6781,7071,7477,8994,10140,25937,50617,54795,55973,57154,58476,144347,166929,202018,2308	ACVR1,AREG,BCL2,CAT,CEBPB,CLIC1,EGR2,FGF9,IGFBP3,CCN1,IL6R,LOX,SMAD3,CITED1,PTGER4,PTHLH,STC1,KLF10,WNT7B,LIMD1,TOB1,WWTR1,ATP6V0A4,TRPM4,BCAP29,SMURF1,TP53INP2,RFLNA,SGMS2,TAPT1,FOXO1
28_Member	GO Biological Processes	GO:0001503	ossification	-6.79144	-4.20674	30/413	90,374,596,847,1051,1192,1959,2254,3486,3491,3570,4015,4088,4435,5734,5744,6781,7071,7477,8994,10140,25937,50617,54795,55973,57154,58476,144347,166929,202018	ACVR1,AREG,BCL2,CAT,CEBPB,CLIC1,EGR2,FGF9,IGFBP3,CCN1,IL6R,LOX,SMAD3,CITED1,PTGER4,PTHLH,STC1,KLF10,WNT7B,LIMD1,TOB1,WWTR1,ATP6V0A4,TRPM4,BCAP29,SMURF1,TP53INP2,RFLNA,SGMS2,TAPT1
28_Member	GO Biological Processes	GO:0001649	osteoblast differentiation	-5.85228	-3.52957	20/232	90,374,847,1051,1192,2254,3486,3491,3570,4015,4088,4435,5744,7477,8994,10140,25937,54795,55973,58476	ACVR1,AREG,CAT,CEBPB,CLIC1,FGF9,IGFBP3,CCN1,IL6R,LOX,SMAD3,CITED1,PTHLH,WNT7B,LIMD1,TOB1,WWTR1,TRPM4,BCAP29,TP53INP2
28_Member	GO Biological Processes	GO:0030278	regulation of ossification	-5.23753	-3.06289	18/212	90,374,596,1051,1192,1959,3491,3570,4088,4435,5734,7477,8994,10140,54795,57154,144347,166929	ACVR1,AREG,BCL2,CEBPB,CLIC1,EGR2,CCN1,IL6R,SMAD3,CITED1,PTGER4,WNT7B,LIMD1,TOB1,TRPM4,SMURF1,RFLNA,SGMS2
28_Member	GO Biological Processes	GO:0045667	regulation of osteoblast differentiation	-4.00444	-2.13682	12/131	90,374,1051,1192,3491,3570,4088,4435,7477,8994,10140,54795	ACVR1,AREG,CEBPB,CLIC1,CCN1,IL6R,SMAD3,CITED1,WNT7B,LIMD1,TOB1,TRPM4
28_Member	GO Biological Processes	GO:0030279	negative regulation of ossification	-3.65028	-1.88218	9/84	374,596,4088,4435,8994,10140,54795,57154,144347	AREG,BCL2,SMAD3,CITED1,LIMD1,TOB1,TRPM4,SMURF1,RFLNA
28_Member	GO Biological Processes	GO:0045668	negative regulation of osteoblast differentiation	-2.72845	-1.22015	6/53	374,4088,4435,8994,10140,54795	AREG,SMAD3,CITED1,LIMD1,TOB1,TRPM4
28_Member	GO Biological Processes	GO:0031214	biomineral tissue development	-2.61335	-1.13526	11/163	90,1051,2308,3491,4015,4088,5744,7071,54795,144347,166929	ACVR1,CEBPB,FOXO1,CCN1,LOX,SMAD3,PTHLH,KLF10,TRPM4,RFLNA,SGMS2
28_Member	GO Biological Processes	GO:0030282	bone mineralization	-2.60945	-1.1333	9/117	90,3491,4015,4088,5744,7071,54795,144347,166929	ACVR1,CCN1,LOX,SMAD3,PTHLH,KLF10,TRPM4,RFLNA,SGMS2
28_Member	GO Biological Processes	GO:0045669	positive regulation of osteoblast differentiation	-2.24738	-0.881549	6/66	90,1051,1192,3491,3570,7477	ACVR1,CEBPB,CLIC1,CCN1,IL6R,WNT7B
28_Member	GO Biological Processes	GO:0045778	positive regulation of ossification	-2.06651	-0.756707	7/94	90,1051,1192,3491,3570,4088,7477	ACVR1,CEBPB,CLIC1,CCN1,IL6R,SMAD3,WNT7B
28_Member	GO Biological Processes	GO:0070167	regulation of biomineral tissue development	-2.04232	-0.737683	7/95	90,1051,3491,4088,54795,144347,166929	ACVR1,CEBPB,CCN1,SMAD3,TRPM4,RFLNA,SGMS2
29_Summary	GO Biological Processes	GO:0006935	chemotaxis	-6.76707	-4.206	40/656	1113,1839,1843,1855,1944,1946,1959,1960,2041,2064,3164,3491,3570,3791,3897,3958,4015,4088,4233,4363,5054,5329,5355,5604,5795,5979,6709,6809,7430,7436,7984,8013,8609,10678,54795,55219,60675,80270,80310,284340	CHGA,HBEGF,DUSP1,DVL1,EFNA3,EFNA5,EGR2,EGR3,EPHA1,ERBB2,NR4A1,CCN1,IL6R,KDR,L1CAM,LGALS3,LOX,SMAD3,MET,ABCC1,SERPINE1,PLAUR,PLP2,MAP2K1,PTPRJ,RET,SPTAN1,STX3,EZR,VLDLR,ARHGEF5,NR4A3,KLF7,B3GNT2,TRPM4,MACO1,PROK2,HSD3B7,PDGFD,CXCL17
29_Member	GO Biological Processes	GO:0006935	chemotaxis	-6.76707	-4.206	40/656	1113,1839,1843,1855,1944,1946,1959,1960,2041,2064,3164,3491,3570,3791,3897,3958,4015,4088,4233,4363,5054,5329,5355,5604,5795,5979,6709,6809,7430,7436,7984,8013,8609,10678,54795,55219,60675,80270,80310,284340	CHGA,HBEGF,DUSP1,DVL1,EFNA3,EFNA5,EGR2,EGR3,EPHA1,ERBB2,NR4A1,CCN1,IL6R,KDR,L1CAM,LGALS3,LOX,SMAD3,MET,ABCC1,SERPINE1,PLAUR,PLP2,MAP2K1,PTPRJ,RET,SPTAN1,STX3,EZR,VLDLR,ARHGEF5,NR4A3,KLF7,B3GNT2,TRPM4,MACO1,PROK2,HSD3B7,PDGFD,CXCL17
29_Member	GO Biological Processes	GO:0042330	taxis	-6.73262	-4.1948	40/658	1113,1839,1843,1855,1944,1946,1959,1960,2041,2064,3164,3491,3570,3791,3897,3958,4015,4088,4233,4363,5054,5329,5355,5604,5795,5979,6709,6809,7430,7436,7984,8013,8609,10678,54795,55219,60675,80270,80310,284340	CHGA,HBEGF,DUSP1,DVL1,EFNA3,EFNA5,EGR2,EGR3,EPHA1,ERBB2,NR4A1,CCN1,IL6R,KDR,L1CAM,LGALS3,LOX,SMAD3,MET,ABCC1,SERPINE1,PLAUR,PLP2,MAP2K1,PTPRJ,RET,SPTAN1,STX3,EZR,VLDLR,ARHGEF5,NR4A3,KLF7,B3GNT2,TRPM4,MACO1,PROK2,HSD3B7,PDGFD,CXCL17
29_Member	GO Biological Processes	GO:0060326	cell chemotaxis	-2.69189	-1.1914	17/312	1113,1839,1843,1960,3164,3570,3791,3958,4015,4233,4363,5054,7984,54795,80270,80310,284340	CHGA,HBEGF,DUSP1,EGR3,NR4A1,IL6R,KDR,LGALS3,LOX,MET,ABCC1,SERPINE1,ARHGEF5,TRPM4,HSD3B7,PDGFD,CXCL17
30_Summary	GO Biological Processes	GO:0008610	lipid biosynthetic process	-6.76668	-4.206	43/733	133,377,1727,1798,1958,2180,3290,3491,3992,3995,4644,5166,5825,6609,6715,8611,8776,8813,8871,8895,9215,10464,11343,51097,51141,51552,51706,51763,55697,55825,56910,57104,59338,79143,79603,79966,80270,81579,84696,84879,114883,166929,259230,5333,7920,10903,80271,196463,847,256356,111,229,272,1159,2983,7167,122622,129607	ADM,ARF3,CYB5R3,DPAGT1,EGR1,ACSL1,HSD11B1,CCN1,FADS1,FADS3,MYO5A,PDK4,ABCD3,SMPD1,SRD5A1,PLPP1,MTMR1,DPM1,SYNJ2,CPNE3,LARGE1,PIBF1,MGLL,SCCPDH,INSIG2,RAB14,CYB5R1,INPP5K,VAC14,PECR,STARD7,PNPLA2,PLEKHA1,MBOAT7,CERS4,SCD5,HSD3B7,PLA2G12A,ABHD1,MFSD2A,OSBPL9,SGMS2,SGMS1,PLCD1,ABHD16A,MTMR11,ITPKC,PLBD2,CAT,GK5,ADCY5,ALDOB,AMPD3,CKMT1B,GUCY1B1,TPI1,ADSS1,CMPK2
30_Member	GO Biological Processes	GO:0008610	lipid biosynthetic process	-6.76668	-4.206	43/733	133,377,1727,1798,1958,2180,3290,3491,3992,3995,4644,5166,5825,6609,6715,8611,8776,8813,8871,8895,9215,10464,11343,51097,51141,51552,51706,51763,55697,55825,56910,57104,59338,79143,79603,79966,80270,81579,84696,84879,114883,166929,259230	ADM,ARF3,CYB5R3,DPAGT1,EGR1,ACSL1,HSD11B1,CCN1,FADS1,FADS3,MYO5A,PDK4,ABCD3,SMPD1,SRD5A1,PLPP1,MTMR1,DPM1,SYNJ2,CPNE3,LARGE1,PIBF1,MGLL,SCCPDH,INSIG2,RAB14,CYB5R1,INPP5K,VAC14,PECR,STARD7,PNPLA2,PLEKHA1,MBOAT7,CERS4,SCD5,HSD3B7,PLA2G12A,ABHD1,MFSD2A,OSBPL9,SGMS2,SGMS1
30_Member	GO Biological Processes	GO:0008654	phospholipid biosynthetic process	-3.36108	-1.66275	17/271	377,1798,3992,8776,8813,8871,8895,51552,51763,55697,56910,59338,79143,81579,84879,166929,259230	ARF3,DPAGT1,FADS1,MTMR1,DPM1,SYNJ2,CPNE3,RAB14,INPP5K,VAC14,STARD7,PLEKHA1,MBOAT7,PLA2G12A,MFSD2A,SGMS2,SGMS1
30_Member	GO Biological Processes	GO:0006644	phospholipid metabolic process	-3.34568	-1.65202	24/456	377,1798,3992,5333,6609,7920,8611,8776,8813,8871,8895,10903,51552,51763,55697,56910,59338,79143,80271,81579,84879,166929,196463,259230	ARF3,DPAGT1,FADS1,PLCD1,SMPD1,ABHD16A,PLPP1,MTMR1,DPM1,SYNJ2,CPNE3,MTMR11,RAB14,INPP5K,VAC14,STARD7,PLEKHA1,MBOAT7,ITPKC,PLA2G12A,MFSD2A,SGMS2,PLBD2,SGMS1
30_Member	GO Biological Processes	GO:0046486	glycerolipid metabolic process	-2.90551	-1.34834	22/434	377,847,2180,7920,8776,8813,8871,8895,10903,11343,51141,51552,51763,55697,56910,57104,59338,79143,80271,81579,84879,256356	ARF3,CAT,ACSL1,ABHD16A,MTMR1,DPM1,SYNJ2,CPNE3,MTMR11,MGLL,INSIG2,RAB14,INPP5K,VAC14,STARD7,PNPLA2,PLEKHA1,MBOAT7,ITPKC,PLA2G12A,MFSD2A,GK5
30_Member	GO Biological Processes	GO:0046488	phosphatidylinositol metabolic process	-2.6573	-1.16691	12/185	377,8776,8813,8871,10903,51552,51763,55697,59338,79143,80271,81579	ARF3,MTMR1,DPM1,SYNJ2,MTMR11,RAB14,INPP5K,VAC14,PLEKHA1,MBOAT7,ITPKC,PLA2G12A
30_Member	GO Biological Processes	GO:0090407	organophosphate biosynthetic process	-2.62617	-1.14614	30/696	111,229,272,377,1159,1798,2180,2983,3992,5166,7167,8776,8813,8871,8895,51552,51763,55697,56910,59338,79143,79966,80271,81579,84879,122622,129607,166929,256356,259230	ADCY5,ALDOB,AMPD3,ARF3,CKMT1B,DPAGT1,ACSL1,GUCY1B1,FADS1,PDK4,TPI1,MTMR1,DPM1,SYNJ2,CPNE3,RAB14,INPP5K,VAC14,STARD7,PLEKHA1,MBOAT7,SCD5,ITPKC,PLA2G12A,MFSD2A,ADSS1,CMPK2,SGMS2,GK5,SGMS1
30_Member	GO Biological Processes	GO:0006661	phosphatidylinositol biosynthetic process	-2.58435	-1.11791	9/118	377,8776,8813,8871,51552,51763,55697,59338,79143	ARF3,MTMR1,DPM1,SYNJ2,RAB14,INPP5K,VAC14,PLEKHA1,MBOAT7
30_Member	GO Biological Processes	GO:0045017	glycerolipid biosynthetic process	-2.51902	-1.07498	15/270	377,2180,8776,8813,8871,8895,51552,51763,55697,56910,57104,59338,79143,81579,84879	ARF3,ACSL1,MTMR1,DPM1,SYNJ2,CPNE3,RAB14,INPP5K,VAC14,STARD7,PNPLA2,PLEKHA1,MBOAT7,PLA2G12A,MFSD2A
30_Member	GO Biological Processes	GO:0046474	glycerophospholipid biosynthetic process	-2.31688	-0.933215	13/230	377,8776,8813,8871,8895,51552,51763,55697,56910,59338,79143,81579,84879	ARF3,MTMR1,DPM1,SYNJ2,CPNE3,RAB14,INPP5K,VAC14,STARD7,PLEKHA1,MBOAT7,PLA2G12A,MFSD2A
31_Summary	GO Biological Processes	GO:0061061	muscle structure development	-6.74112	-4.1948	41/683	25,90,133,406,463,467,596,688,928,1410,1465,1491,1839,1958,1959,1960,2065,2254,2273,2318,3475,3486,4015,4088,4637,4773,5997,7026,7832,8470,8531,9215,9686,10014,23764,30846,56603,84193,389072,407013,100128927	ABL1,ACVR1,ADM,ARNTL,ZFHX3,ATF3,BCL2,KLF5,CD9,CRYAB,CSRP1,CTH,HBEGF,EGR1,EGR2,EGR3,ERBB3,FGF9,FHL1,FLNC,IFRD1,IGFBP3,LOX,SMAD3,MYL6,NFATC2,RGS2,NR2F2,BTG2,SORBS2,YBX3,LARGE1,VGLL4,HDAC5,MAFF,EHD2,CYP26B1,SETD3,PLEKHM3,MIR24-2,ZBTB42
31_Member	GO Biological Processes	GO:0061061	muscle structure development	-6.74112	-4.1948	41/683	25,90,133,406,463,467,596,688,928,1410,1465,1491,1839,1958,1959,1960,2065,2254,2273,2318,3475,3486,4015,4088,4637,4773,5997,7026,7832,8470,8531,9215,9686,10014,23764,30846,56603,84193,389072,407013,100128927	ABL1,ACVR1,ADM,ARNTL,ZFHX3,ATF3,BCL2,KLF5,CD9,CRYAB,CSRP1,CTH,HBEGF,EGR1,EGR2,EGR3,ERBB3,FGF9,FHL1,FLNC,IFRD1,IGFBP3,LOX,SMAD3,MYL6,NFATC2,RGS2,NR2F2,BTG2,SORBS2,YBX3,LARGE1,VGLL4,HDAC5,MAFF,EHD2,CYP26B1,SETD3,PLEKHM3,MIR24-2,ZBTB42
31_Member	GO Biological Processes	GO:0007517	muscle organ development	-4.50898	-2.51523	25/407	406,463,467,596,688,1410,1839,1958,1959,1960,2065,2254,2273,4015,4088,4637,5997,7026,7832,8531,9215,9686,23764,56603,100128927	ARNTL,ZFHX3,ATF3,BCL2,KLF5,CRYAB,HBEGF,EGR1,EGR2,EGR3,ERBB3,FGF9,FHL1,LOX,SMAD3,MYL6,RGS2,NR2F2,BTG2,YBX3,LARGE1,VGLL4,MAFF,CYP26B1,ZBTB42
31_Member	GO Biological Processes	GO:0060537	muscle tissue development	-3.61737	-1.85984	23/410	90,406,467,596,688,1465,1958,1959,2065,2254,3475,4015,4088,4637,5997,7026,7832,8470,8531,9686,23764,56603,407013	ACVR1,ARNTL,ATF3,BCL2,KLF5,CSRP1,EGR1,EGR2,ERBB3,FGF9,IFRD1,LOX,SMAD3,MYL6,RGS2,NR2F2,BTG2,SORBS2,YBX3,VGLL4,MAFF,CYP26B1,MIR24-2
31_Member	GO Biological Processes	GO:0060538	skeletal muscle organ development	-3.55032	-1.81414	13/168	406,467,596,688,1958,1959,4637,7026,7832,8531,9215,23764,56603	ARNTL,ATF3,BCL2,KLF5,EGR1,EGR2,MYL6,NR2F2,BTG2,YBX3,LARGE1,MAFF,CYP26B1
31_Member	GO Biological Processes	GO:0035914	skeletal muscle cell differentiation	-3.5404	-1.8051	8/69	406,467,688,1958,1959,7832,23764,56603	ARNTL,ATF3,KLF5,EGR1,EGR2,BTG2,MAFF,CYP26B1
31_Member	GO Biological Processes	GO:0014706	striated muscle tissue development	-3.51897	-1.79321	22/390	90,406,467,596,688,1958,1959,2065,2254,3475,4015,4088,4637,5997,7026,7832,8470,8531,9686,23764,56603,407013	ACVR1,ARNTL,ATF3,BCL2,KLF5,EGR1,EGR2,ERBB3,FGF9,IFRD1,LOX,SMAD3,MYL6,RGS2,NR2F2,BTG2,SORBS2,YBX3,VGLL4,MAFF,CYP26B1,MIR24-2
31_Member	GO Biological Processes	GO:0007519	skeletal muscle tissue development	-3.2484	-1.57896	12/158	406,467,596,688,1958,1959,4637,7026,7832,8531,23764,56603	ARNTL,ATF3,BCL2,KLF5,EGR1,EGR2,MYL6,NR2F2,BTG2,YBX3,MAFF,CYP26B1
31_Member	GO Biological Processes	GO:0042692	muscle cell differentiation	-2.72577	-1.21961	20/392	25,90,133,596,688,928,1465,1491,2254,2318,3475,4015,4773,5997,8470,10014,30846,56603,84193,407013	ABL1,ACVR1,ADM,BCL2,KLF5,CD9,CSRP1,CTH,FGF9,FLNC,IFRD1,LOX,NFATC2,RGS2,SORBS2,HDAC5,EHD2,CYP26B1,SETD3,MIR24-2
31_Member	GO Biological Processes	GO:0016202	regulation of striated muscle tissue development	-2.32604	-0.939485	10/153	406,596,2065,2254,4015,4088,5997,8531,9686,56603	ARNTL,BCL2,ERBB3,FGF9,LOX,SMAD3,RGS2,YBX3,VGLL4,CYP26B1
31_Member	GO Biological Processes	GO:1901861	regulation of muscle tissue development	-2.26732	-0.895663	10/156	406,596,2065,2254,4015,4088,5997,8531,9686,56603	ARNTL,BCL2,ERBB3,FGF9,LOX,SMAD3,RGS2,YBX3,VGLL4,CYP26B1
31_Member	GO Biological Processes	GO:0048634	regulation of muscle organ development	-2.24813	-0.881549	10/157	406,596,2065,2254,4015,4088,5997,8531,9686,56603	ARNTL,BCL2,ERBB3,FGF9,LOX,SMAD3,RGS2,YBX3,VGLL4,CYP26B1
32_Summary	GO Biological Processes	GO:0001822	kidney development	-6.735	-4.1948	24/284	596,847,1636,1958,2650,3570,4070,4088,4311,4435,4643,4811,4824,5310,5979,7466,7477,8692,9788,25937,56603,80310,171023,100133941,5916,6715	BCL2,CAT,ACE,EGR1,GCNT1,IL6R,TACSTD2,SMAD3,MME,CITED1,MYO1E,NID1,NKX3-1,PKD1,RET,WFS1,WNT7B,HYAL2,MTSS1,WWTR1,CYP26B1,PDGFD,ASXL1,CD24,RARG,SRD5A1
32_Member	GO Biological Processes	GO:0001822	kidney development	-6.735	-4.1948	24/284	596,847,1636,1958,2650,3570,4070,4088,4311,4435,4643,4811,4824,5310,5979,7466,7477,8692,9788,25937,56603,80310,171023,100133941	BCL2,CAT,ACE,EGR1,GCNT1,IL6R,TACSTD2,SMAD3,MME,CITED1,MYO1E,NID1,NKX3-1,PKD1,RET,WFS1,WNT7B,HYAL2,MTSS1,WWTR1,CYP26B1,PDGFD,ASXL1,CD24
32_Member	GO Biological Processes	GO:0001655	urogenital system development	-6.61709	-4.10099	26/331	596,847,1636,1958,2650,3570,4070,4088,4311,4435,4643,4811,4824,5310,5916,5979,6715,7466,7477,8692,9788,25937,56603,80310,171023,100133941	BCL2,CAT,ACE,EGR1,GCNT1,IL6R,TACSTD2,SMAD3,MME,CITED1,MYO1E,NID1,NKX3-1,PKD1,RARG,RET,SRD5A1,WFS1,WNT7B,HYAL2,MTSS1,WWTR1,CYP26B1,PDGFD,ASXL1,CD24
32_Member	GO Biological Processes	GO:0072001	renal system development	-6.48601	-4.01513	24/293	596,847,1636,1958,2650,3570,4070,4088,4311,4435,4643,4811,4824,5310,5979,7466,7477,8692,9788,25937,56603,80310,171023,100133941	BCL2,CAT,ACE,EGR1,GCNT1,IL6R,TACSTD2,SMAD3,MME,CITED1,MYO1E,NID1,NKX3-1,PKD1,RET,WFS1,WNT7B,HYAL2,MTSS1,WWTR1,CYP26B1,PDGFD,ASXL1,CD24
32_Member	GO Biological Processes	GO:0032835	glomerulus development	-6.30427	-3.88719	11/65	596,1958,3570,4643,4811,5979,9788,25937,80310,171023,100133941	BCL2,EGR1,IL6R,MYO1E,NID1,RET,MTSS1,WWTR1,PDGFD,ASXL1,CD24
32_Member	GO Biological Processes	GO:0072006	nephron development	-5.54076	-3.30118	15/144	596,1958,3570,4070,4435,4643,4811,5310,5979,7477,9788,25937,80310,171023,100133941	BCL2,EGR1,IL6R,TACSTD2,CITED1,MYO1E,NID1,PKD1,RET,WNT7B,MTSS1,WWTR1,PDGFD,ASXL1,CD24
32_Member	GO Biological Processes	GO:0072073	kidney epithelium development	-4.28656	-2.33986	13/142	596,847,4070,4088,4435,4643,5310,5979,7477,9788,25937,171023,100133941	BCL2,CAT,TACSTD2,SMAD3,CITED1,MYO1E,PKD1,RET,WNT7B,MTSS1,WWTR1,ASXL1,CD24
32_Member	GO Biological Processes	GO:0072009	nephron epithelium development	-3.40519	-1.70037	10/110	596,4070,4435,4643,5310,7477,9788,25937,171023,100133941	BCL2,TACSTD2,CITED1,MYO1E,PKD1,WNT7B,MTSS1,WWTR1,ASXL1,CD24
32_Member	GO Biological Processes	GO:0035850	epithelial cell differentiation involved in kidney development	-3.00448	-1.41405	6/47	4435,4643,9788,25937,171023,100133941	CITED1,MYO1E,MTSS1,WWTR1,ASXL1,CD24
32_Member	GO Biological Processes	GO:0001656	metanephros development	-2.73798	-1.22557	8/91	596,1958,4435,4824,5310,5979,7477,25937	BCL2,EGR1,CITED1,NKX3-1,PKD1,RET,WNT7B,WWTR1
32_Member	GO Biological Processes	GO:0072080	nephron tubule development	-2.67793	-1.181	8/93	596,4070,4435,5310,7477,9788,25937,100133941	BCL2,TACSTD2,CITED1,PKD1,WNT7B,MTSS1,WWTR1,CD24
32_Member	GO Biological Processes	GO:0072215	regulation of metanephros development	-2.65382	-1.16691	4/23	1958,4435,5979,25937	EGR1,CITED1,RET,WWTR1
32_Member	GO Biological Processes	GO:0060993	kidney morphogenesis	-2.61961	-1.14103	8/95	596,2650,4070,4435,5310,7477,25937,171023	BCL2,GCNT1,TACSTD2,CITED1,PKD1,WNT7B,WWTR1,ASXL1
32_Member	GO Biological Processes	GO:0061326	renal tubule development	-2.61961	-1.14103	8/95	596,4070,4435,5310,7477,9788,25937,100133941	BCL2,TACSTD2,CITED1,PKD1,WNT7B,MTSS1,WWTR1,CD24
32_Member	GO Biological Processes	GO:0061005	cell differentiation involved in kidney development	-2.5655	-1.10547	6/57	4435,4643,9788,25937,171023,100133941	CITED1,MYO1E,MTSS1,WWTR1,ASXL1,CD24
32_Member	GO Biological Processes	GO:0072160	nephron tubule epithelial cell differentiation	-2.26639	-0.895663	3/15	9788,25937,100133941	MTSS1,WWTR1,CD24
33_Summary	GO Biological Processes	GO:0030336	negative regulation of cell migration	-6.68974	-4.15745	27/350	29,388,493,596,613,999,1365,1843,2041,3486,4070,4301,4780,5054,5734,5795,6781,7026,7076,8692,10014,10221,28984,80199,84830,90355,407013,928	ABR,RHOB,ATP2B4,BCL2,BCR,CDH1,CLDN3,DUSP1,EPHA1,IGFBP3,TACSTD2,AFDN,NFE2L2,SERPINE1,PTGER4,PTPRJ,STC1,NR2F2,TIMP1,HYAL2,HDAC5,TRIB1,RGCC,FUZ,ADTRP,MACIR,MIR24-2,CD9
33_Member	GO Biological Processes	GO:0030336	negative regulation of cell migration	-6.68974	-4.15745	27/350	29,388,493,596,613,999,1365,1843,2041,3486,4070,4301,4780,5054,5734,5795,6781,7026,7076,8692,10014,10221,28984,80199,84830,90355,407013	ABR,RHOB,ATP2B4,BCL2,BCR,CDH1,CLDN3,DUSP1,EPHA1,IGFBP3,TACSTD2,AFDN,NFE2L2,SERPINE1,PTGER4,PTPRJ,STC1,NR2F2,TIMP1,HYAL2,HDAC5,TRIB1,RGCC,FUZ,ADTRP,MACIR,MIR24-2
33_Member	GO Biological Processes	GO:2000146	negative regulation of cell motility	-6.32896	-3.89991	27/365	29,388,493,596,613,999,1365,1843,2041,3486,4070,4301,4780,5054,5734,5795,6781,7026,7076,8692,10014,10221,28984,80199,84830,90355,407013	ABR,RHOB,ATP2B4,BCL2,BCR,CDH1,CLDN3,DUSP1,EPHA1,IGFBP3,TACSTD2,AFDN,NFE2L2,SERPINE1,PTGER4,PTPRJ,STC1,NR2F2,TIMP1,HYAL2,HDAC5,TRIB1,RGCC,FUZ,ADTRP,MACIR,MIR24-2
33_Member	GO Biological Processes	GO:0051271	negative regulation of cellular component movement	-6.0595	-3.6788	28/400	29,388,493,596,613,928,999,1365,1843,2041,3486,4070,4301,4780,5054,5734,5795,6781,7026,7076,8692,10014,10221,28984,80199,84830,90355,407013	ABR,RHOB,ATP2B4,BCL2,BCR,CD9,CDH1,CLDN3,DUSP1,EPHA1,IGFBP3,TACSTD2,AFDN,NFE2L2,SERPINE1,PTGER4,PTPRJ,STC1,NR2F2,TIMP1,HYAL2,HDAC5,TRIB1,RGCC,FUZ,ADTRP,MACIR,MIR24-2
33_Member	GO Biological Processes	GO:0040013	negative regulation of locomotion	-5.32877	-3.14189	27/412	29,388,493,596,613,999,1365,1843,2041,3486,4070,4301,4780,5054,5734,5795,6781,7026,7076,8692,10014,10221,28984,80199,84830,90355,407013	ABR,RHOB,ATP2B4,BCL2,BCR,CDH1,CLDN3,DUSP1,EPHA1,IGFBP3,TACSTD2,AFDN,NFE2L2,SERPINE1,PTGER4,PTPRJ,STC1,NR2F2,TIMP1,HYAL2,HDAC5,TRIB1,RGCC,FUZ,ADTRP,MACIR,MIR24-2
34_Summary	GO Cellular Components	GO:0045121	membrane raft	-6.61709	-4.10099	26/331	302,493,948,999,1604,1946,3551,3791,4311,4641,4642,5590,5621,5664,5979,6513,7430,7851,8611,8692,8871,30846,84830,112464,284119,100133941	ANXA2,ATP2B4,CD36,CDH1,CD55,EFNA5,IKBKB,KDR,MME,MYO1C,MYO1D,PRKCZ,PRNP,PSEN2,RET,SLC2A1,EZR,MALL,PLPP1,HYAL2,SYNJ2,EHD2,ADTRP,CAVIN3,CAVIN1,CD24
34_Member	GO Cellular Components	GO:0045121	membrane raft	-6.61709	-4.10099	26/331	302,493,948,999,1604,1946,3551,3791,4311,4641,4642,5590,5621,5664,5979,6513,7430,7851,8611,8692,8871,30846,84830,112464,284119,100133941	ANXA2,ATP2B4,CD36,CDH1,CD55,EFNA5,IKBKB,KDR,MME,MYO1C,MYO1D,PRKCZ,PRNP,PSEN2,RET,SLC2A1,EZR,MALL,PLPP1,HYAL2,SYNJ2,EHD2,ADTRP,CAVIN3,CAVIN1,CD24
34_Member	GO Cellular Components	GO:0098857	membrane microdomain	-6.59167	-4.08735	26/332	302,493,948,999,1604,1946,3551,3791,4311,4641,4642,5590,5621,5664,5979,6513,7430,7851,8611,8692,8871,30846,84830,112464,284119,100133941	ANXA2,ATP2B4,CD36,CDH1,CD55,EFNA5,IKBKB,KDR,MME,MYO1C,MYO1D,PRKCZ,PRNP,PSEN2,RET,SLC2A1,EZR,MALL,PLPP1,HYAL2,SYNJ2,EHD2,ADTRP,CAVIN3,CAVIN1,CD24
34_Member	GO Cellular Components	GO:0098589	membrane region	-6.27112	-3.85824	26/345	302,493,948,999,1604,1946,3551,3791,4311,4641,4642,5590,5621,5664,5979,6513,7430,7851,8611,8692,8871,30846,84830,112464,284119,100133941	ANXA2,ATP2B4,CD36,CDH1,CD55,EFNA5,IKBKB,KDR,MME,MYO1C,MYO1D,PRKCZ,PRNP,PSEN2,RET,SLC2A1,EZR,MALL,PLPP1,HYAL2,SYNJ2,EHD2,ADTRP,CAVIN3,CAVIN1,CD24
34_Member	GO Cellular Components	GO:0044853	plasma membrane raft	-3.92	-2.07888	11/114	493,999,1946,4642,6513,7430,8611,30846,84830,112464,284119	ATP2B4,CDH1,EFNA5,MYO1D,SLC2A1,EZR,PLPP1,EHD2,ADTRP,CAVIN3,CAVIN1
34_Member	GO Cellular Components	GO:0005901	caveola	-3.69006	-1.91234	9/83	493,999,1946,6513,8611,30846,84830,112464,284119	ATP2B4,CDH1,EFNA5,SLC2A1,PLPP1,EHD2,ADTRP,CAVIN3,CAVIN1
35_Summary	GO Cellular Components	GO:0016323	basolateral plasma membrane	-6.58785	-4.08735	22/248	160,302,358,479,493,1364,2064,2065,2760,3570,4070,4233,4363,4478,4486,4641,4642,5310,6513,7430,83959,222962,999,1365,1855,6904,23187	AP2A1,ANXA2,AQP1,ATP12A,ATP2B4,CLDN4,ERBB2,ERBB3,GM2A,IL6R,TACSTD2,MET,ABCC1,MSN,MST1R,MYO1C,MYO1D,PKD1,SLC2A1,EZR,SLC4A11,SLC29A4,CDH1,CLDN3,DVL1,TBCD,PHLDB1
35_Member	GO Cellular Components	GO:0016323	basolateral plasma membrane	-6.58785	-4.08735	22/248	160,302,358,479,493,1364,2064,2065,2760,3570,4070,4233,4363,4478,4486,4641,4642,5310,6513,7430,83959,222962	AP2A1,ANXA2,AQP1,ATP12A,ATP2B4,CLDN4,ERBB2,ERBB3,GM2A,IL6R,TACSTD2,MET,ABCC1,MSN,MST1R,MYO1C,MYO1D,PKD1,SLC2A1,EZR,SLC4A11,SLC29A4
35_Member	GO Cellular Components	GO:0009925	basal plasma membrane	-5.42025	-3.20782	9/51	358,1364,2064,2065,4070,4233,4363,4486,4641	AQP1,CLDN4,ERBB2,ERBB3,TACSTD2,MET,ABCC1,MST1R,MYO1C
35_Member	GO Cellular Components	GO:0016328	lateral plasma membrane	-5.39372	-3.18653	10/65	999,1364,1365,1855,2065,4070,4363,4641,5310,6904	CDH1,CLDN4,CLDN3,DVL1,ERBB3,TACSTD2,ABCC1,MYO1C,PKD1,TBCD
35_Member	GO Cellular Components	GO:0045178	basal part of cell	-5.15345	-3.01096	10/69	358,1364,2064,2065,4070,4233,4363,4486,4641,23187	AQP1,CLDN4,ERBB2,ERBB3,TACSTD2,MET,ABCC1,MST1R,MYO1C,PHLDB1
36_Summary	GO Molecular Functions	GO:0019838	growth factor binding	-6.54393	-4.04852	16/137	90,948,1843,2064,2065,3484,3486,3491,3570,3691,3791,4052,8692,9158,64285,135228	ACVR1,CD36,DUSP1,ERBB2,ERBB3,IGFBP1,IGFBP3,CCN1,IL6R,ITGB4,KDR,LTBP1,HYAL2,FIBP,RHBDF1,CD109
36_Member	GO Molecular Functions	GO:0019838	growth factor binding	-6.54393	-4.04852	16/137	90,948,1843,2064,2065,3484,3486,3491,3570,3691,3791,4052,8692,9158,64285,135228	ACVR1,CD36,DUSP1,ERBB2,ERBB3,IGFBP1,IGFBP3,CCN1,IL6R,ITGB4,KDR,LTBP1,HYAL2,FIBP,RHBDF1,CD109
36_Member	GO Molecular Functions	GO:0050431	transforming growth factor beta binding	-3.68346	-1.90676	5/23	90,948,4052,8692,135228	ACVR1,CD36,LTBP1,HYAL2,CD109
37_Summary	GO Cellular Components	GO:0042470	melanosome	-6.51439	-4.03386	14/105	302,1497,1508,3312,4644,4948,5873,6513,6809,6856,54843,55686,84062,84079,596,4435,126321,1491,2326,4780,4929,6715,26002,27284,1727,8864,51141,51706,80270,80271,114883	ANXA2,CTNS,CTSB,HSPA8,MYO5A,OCA2,RAB27A,SLC2A1,STX3,SYPL1,SYTL2,MREG,DTNBP1,ANKRD27,BCL2,CITED1,MFSD12,CTH,FMO1,NFE2L2,NR4A2,SRD5A1,MOXD1,SULT1B1,CYB5R3,PER2,INSIG2,CYB5R1,HSD3B7,ITPKC,OSBPL9
37_Member	GO Cellular Components	GO:0042470	melanosome	-6.51439	-4.03386	14/105	302,1497,1508,3312,4644,4948,5873,6513,6809,6856,54843,55686,84062,84079	ANXA2,CTNS,CTSB,HSPA8,MYO5A,OCA2,RAB27A,SLC2A1,STX3,SYPL1,SYTL2,MREG,DTNBP1,ANKRD27
37_Member	GO Cellular Components	GO:0048770	pigment granule	-6.51439	-4.03386	14/105	302,1497,1508,3312,4644,4948,5873,6513,6809,6856,54843,55686,84062,84079	ANXA2,CTNS,CTSB,HSPA8,MYO5A,OCA2,RAB27A,SLC2A1,STX3,SYPL1,SYTL2,MREG,DTNBP1,ANKRD27
37_Member	GO Biological Processes	GO:0006582	melanin metabolic process	-4.81376	-2.73215	6/23	596,1497,4435,4644,4948,126321	BCL2,CTNS,CITED1,MYO5A,OCA2,MFSD12
37_Member	GO Biological Processes	GO:0050931	pigment cell differentiation	-4.6235	-2.59499	7/36	596,4435,4644,4948,5873,55686,84079	BCL2,CITED1,MYO5A,OCA2,RAB27A,MREG,ANKRD27
37_Member	GO Biological Processes	GO:0030318	melanocyte differentiation	-4.48302	-2.49402	6/26	596,4435,4644,4948,5873,55686	BCL2,CITED1,MYO5A,OCA2,RAB27A,MREG
37_Member	GO Biological Processes	GO:0019748	secondary metabolic process	-4.32104	-2.3668	9/69	596,1491,1497,2326,4435,4644,4780,4948,126321	BCL2,CTH,CTNS,FMO1,CITED1,MYO5A,NFE2L2,OCA2,MFSD12
37_Member	GO Biological Processes	GO:0044550	secondary metabolite biosynthetic process	-4.10794	-2.21835	6/30	1491,1497,4435,4644,4948,126321	CTH,CTNS,CITED1,MYO5A,OCA2,MFSD12
37_Member	GO Biological Processes	GO:0018958	phenol-containing compound metabolic process	-4.09651	-2.2119	11/109	596,1497,1508,4435,4644,4929,4948,6715,26002,27284,126321	BCL2,CTNS,CTSB,CITED1,MYO5A,NR4A2,OCA2,SRD5A1,MOXD1,SULT1B1,MFSD12
37_Member	GO Biological Processes	GO:0046189	phenol-containing compound biosynthetic process	-3.9715	-2.11233	7/45	1497,4435,4644,4929,4948,26002,126321	CTNS,CITED1,MYO5A,NR4A2,OCA2,MOXD1,MFSD12
37_Member	GO Biological Processes	GO:0048066	developmental pigmentation	-3.90905	-2.07131	7/46	596,4435,4644,4948,5873,55686,84079	BCL2,CITED1,MYO5A,OCA2,RAB27A,MREG,ANKRD27
37_Member	GO Biological Processes	GO:0042438	melanin biosynthetic process	-3.78107	-1.97864	5/22	1497,4435,4644,4948,126321	CTNS,CITED1,MYO5A,OCA2,MFSD12
37_Member	GO Cellular Components	GO:0033162	melanosome membrane	-3.5242	-1.79758	4/14	4948,5873,55686,84062	OCA2,RAB27A,MREG,DTNBP1
37_Member	GO Cellular Components	GO:0045009	chitosome	-3.5242	-1.79758	4/14	4948,5873,55686,84062	OCA2,RAB27A,MREG,DTNBP1
37_Member	GO Cellular Components	GO:0090741	pigment granule membrane	-3.5242	-1.79758	4/14	4948,5873,55686,84062	OCA2,RAB27A,MREG,DTNBP1
37_Member	GO Biological Processes	GO:0033059	cellular pigmentation	-2.77164	-1.25021	6/52	596,4644,5873,55686,84062,84079	BCL2,MYO5A,RAB27A,MREG,DTNBP1,ANKRD27
37_Member	GO Biological Processes	GO:0043473	pigmentation	-2.50785	-1.06916	8/99	596,4435,4644,4948,5873,55686,84062,84079	BCL2,CITED1,MYO5A,OCA2,RAB27A,MREG,DTNBP1,ANKRD27
37_Member	GO Biological Processes	GO:1901617	organic hydroxy compound biosynthetic process	-2.22661	-0.865993	14/263	1497,1727,4435,4644,4929,4948,8864,26002,51141,51706,80270,80271,114883,126321	CTNS,CYB5R3,CITED1,MYO5A,NR4A2,OCA2,PER2,MOXD1,INSIG2,CYB5R1,HSD3B7,ITPKC,OSBPL9,MFSD12
37_Member	GO Biological Processes	GO:0042440	pigment metabolic process	-2.03703	-0.735941	6/73	596,1497,4435,4644,4948,126321	BCL2,CTNS,CITED1,MYO5A,OCA2,MFSD12
38_Summary	GO Biological Processes	GO:0031589	cell-substrate adhesion	-6.44676	-3.98063	27/360	25,596,613,948,1946,2041,3491,3691,3693,3694,3696,3791,3897,3914,4070,4088,4811,5054,5310,5590,5795,6904,7301,10109,10519,51330,54453,382,999,4301,5817,11228,4883,1365,23187,28984,84830,7984	ABL1,BCL2,BCR,CD36,EFNA5,EPHA1,CCN1,ITGB4,ITGB5,ITGB6,ITGB8,KDR,L1CAM,LAMB3,TACSTD2,SMAD3,NID1,SERPINE1,PKD1,PRKCZ,PTPRJ,TBCD,TYRO3,ARPC2,CIB1,TNFRSF12A,RIN2,ARF6,CDH1,AFDN,PVR,RASSF8,NPR3,CLDN3,PHLDB1,RGCC,ADTRP,ARHGEF5
38_Member	GO Biological Processes	GO:0031589	cell-substrate adhesion	-6.44676	-3.98063	27/360	25,596,613,948,1946,2041,3491,3691,3693,3694,3696,3791,3897,3914,4070,4088,4811,5054,5310,5590,5795,6904,7301,10109,10519,51330,54453	ABL1,BCL2,BCR,CD36,EFNA5,EPHA1,CCN1,ITGB4,ITGB5,ITGB6,ITGB8,KDR,L1CAM,LAMB3,TACSTD2,SMAD3,NID1,SERPINE1,PKD1,PRKCZ,PTPRJ,TBCD,TYRO3,ARPC2,CIB1,TNFRSF12A,RIN2
38_Member	GO Biological Processes	GO:0007160	cell-matrix adhesion	-5.88149	-3.545	20/231	25,596,613,948,1946,2041,3691,3693,3694,3696,3791,3897,4088,4811,5054,5310,5590,5795,10519,54453	ABL1,BCL2,BCR,CD36,EFNA5,EPHA1,ITGB4,ITGB5,ITGB6,ITGB8,KDR,L1CAM,SMAD3,NID1,SERPINE1,PKD1,PRKCZ,PTPRJ,CIB1,RIN2
38_Member	GO Biological Processes	GO:0001954	positive regulation of cell-matrix adhesion	-5.13816	-3.00491	9/55	25,948,2041,3791,4088,5590,5795,10519,54453	ABL1,CD36,EPHA1,KDR,SMAD3,PRKCZ,PTPRJ,CIB1,RIN2
38_Member	GO Biological Processes	GO:0010810	regulation of cell-substrate adhesion	-4.52816	-2.52482	17/217	25,596,948,1946,2041,3491,3791,4070,4088,4811,5054,5590,5795,6904,10109,10519,54453	ABL1,BCL2,CD36,EFNA5,EPHA1,CCN1,KDR,TACSTD2,SMAD3,NID1,SERPINE1,PRKCZ,PTPRJ,TBCD,ARPC2,CIB1,RIN2
38_Member	GO Biological Processes	GO:0010811	positive regulation of cell-substrate adhesion	-4.3056	-2.35541	12/122	25,948,2041,3491,3791,4088,4811,5590,5795,10109,10519,54453	ABL1,CD36,EPHA1,CCN1,KDR,SMAD3,NID1,PRKCZ,PTPRJ,ARPC2,CIB1,RIN2
38_Member	GO Biological Processes	GO:0001952	regulation of cell-matrix adhesion	-4.20199	-2.28927	12/125	25,596,948,1946,2041,3791,4088,5054,5590,5795,10519,54453	ABL1,BCL2,CD36,EFNA5,EPHA1,KDR,SMAD3,SERPINE1,PRKCZ,PTPRJ,CIB1,RIN2
38_Member	GO Biological Processes	GO:0034332	adherens junction organization	-4.07096	-2.19127	13/149	25,382,596,613,999,1946,3791,4088,4301,5795,5817,6904,11228	ABL1,ARF6,BCL2,BCR,CDH1,EFNA5,KDR,SMAD3,AFDN,PTPRJ,PVR,TBCD,RASSF8
38_Member	GO Biological Processes	GO:0007044	cell-substrate junction assembly	-3.1193	-1.4926	9/99	25,596,613,1946,3691,3791,3914,4088,5795	ABL1,BCL2,BCR,EFNA5,ITGB4,KDR,LAMB3,SMAD3,PTPRJ
38_Member	GO Biological Processes	GO:0033688	regulation of osteoblast proliferation	-3.11837	-1.4926	5/30	25,596,3491,4088,4883	ABL1,BCL2,CCN1,SMAD3,NPR3
38_Member	GO Biological Processes	GO:1903393	positive regulation of adherens junction organization	-3.05078	-1.44953	5/31	25,382,3791,4088,5795	ABL1,ARF6,KDR,SMAD3,PTPRJ
38_Member	GO Biological Processes	GO:0033687	osteoblast proliferation	-2.7486	-1.2325	5/36	25,596,3491,4088,4883	ABL1,BCL2,CCN1,SMAD3,NPR3
38_Member	GO Biological Processes	GO:1901890	positive regulation of cell junction assembly	-2.7486	-1.2325	5/36	25,1365,3791,4088,5795	ABL1,CLDN3,KDR,SMAD3,PTPRJ
38_Member	GO Biological Processes	GO:0034333	adherens junction assembly	-2.64856	-1.16214	8/94	25,596,613,1946,3791,4088,5795,6904	ABL1,BCL2,BCR,EFNA5,KDR,SMAD3,PTPRJ,TBCD
38_Member	GO Biological Processes	GO:0051894	positive regulation of focal adhesion assembly	-2.51581	-1.07401	4/25	25,3791,4088,5795	ABL1,KDR,SMAD3,PTPRJ
38_Member	GO Biological Processes	GO:1903053	regulation of extracellular matrix organization	-2.35907	-0.961283	5/44	25,4088,23187,28984,84830	ABL1,SMAD3,PHLDB1,RGCC,ADTRP
38_Member	GO Biological Processes	GO:0007045	cell-substrate adherens junction assembly	-2.35858	-0.961283	7/83	25,596,613,1946,3791,4088,5795	ABL1,BCL2,BCR,EFNA5,KDR,SMAD3,PTPRJ
38_Member	GO Biological Processes	GO:0048041	focal adhesion assembly	-2.35858	-0.961283	7/83	25,596,613,1946,3791,4088,5795	ABL1,BCL2,BCR,EFNA5,KDR,SMAD3,PTPRJ
38_Member	GO Biological Processes	GO:1903391	regulation of adherens junction organization	-2.12373	-0.794511	6/70	25,382,1946,3791,4088,5795	ABL1,ARF6,EFNA5,KDR,SMAD3,PTPRJ
38_Member	GO Biological Processes	GO:0051496	positive regulation of stress fiber assembly	-2.04969	-0.743298	5/52	25,2041,4088,7984,28984	ABL1,EPHA1,SMAD3,ARHGEF5,RGCC
39_Summary	GO Biological Processes	GO:0001890	placenta development	-6.43618	-3.97475	17/157	133,1051,1508,2707,2709,3491,3696,4311,4435,5310,5333,5604,6692,6781,7026,7477,10935,25,90,1855,1889,2254,4071,4088,4124,4643,4824,5916,8531,9412,10365,23168,23764,26227,51763,56243,56957,79682,80199,80864,81565,202018,596,6715,6874,7301,8743,59338,192670,374,2176,4948,10519,26038,51465,54852	ADM,CEBPB,CTSB,GJB3,GJB5,CCN1,ITGB8,MME,CITED1,PKD1,PLCD1,MAP2K1,SPINT1,STC1,NR2F2,WNT7B,PRDX3,ABL1,ACVR1,DVL1,ECE1,FGF9,TM4SF1,SMAD3,MAN2A1,MYO1E,NKX3-1,RARG,YBX3,MED21,KLF2,RTF1,MAFF,PHGDH,INPP5K,KIAA1217,OTUD7B,CENPU,FUZ,EGFL8,NDEL1,TAPT1,BCL2,SRD5A1,TAF4,TYRO3,TNFSF10,PLEKHA1,AGO4,AREG,FANCC,OCA2,CIB1,CHD5,UBE2J1,PAQR5
39_Member	GO Biological Processes	GO:0001890	placenta development	-6.43618	-3.97475	17/157	133,1051,1508,2707,2709,3491,3696,4311,4435,5310,5333,5604,6692,6781,7026,7477,10935	ADM,CEBPB,CTSB,GJB3,GJB5,CCN1,ITGB8,MME,CITED1,PKD1,PLCD1,MAP2K1,SPINT1,STC1,NR2F2,WNT7B,PRDX3
39_Member	GO Biological Processes	GO:0043009	chordate embryonic development	-5.64541	-3.37687	37/647	25,90,133,1051,1855,1889,2254,2707,2709,3491,4071,4088,4124,4435,4643,4824,5310,5333,5604,5916,6692,7026,7477,8531,9412,10365,23168,23764,26227,51763,56243,56957,79682,80199,80864,81565,202018	ABL1,ACVR1,ADM,CEBPB,DVL1,ECE1,FGF9,GJB3,GJB5,CCN1,TM4SF1,SMAD3,MAN2A1,CITED1,MYO1E,NKX3-1,PKD1,PLCD1,MAP2K1,RARG,SPINT1,NR2F2,WNT7B,YBX3,MED21,KLF2,RTF1,MAFF,PHGDH,INPP5K,KIAA1217,OTUD7B,CENPU,FUZ,EGFL8,NDEL1,TAPT1
39_Member	GO Biological Processes	GO:0001701	in utero embryonic development	-5.38763	-3.18303	26/385	90,133,1051,2707,2709,3491,4071,4088,4124,4435,4643,5310,5333,5604,6692,7026,7477,8531,9412,10365,23168,23764,51763,56957,80864,81565	ACVR1,ADM,CEBPB,GJB3,GJB5,CCN1,TM4SF1,SMAD3,MAN2A1,CITED1,MYO1E,PKD1,PLCD1,MAP2K1,SPINT1,NR2F2,WNT7B,YBX3,MED21,KLF2,RTF1,MAFF,INPP5K,OTUD7B,EGFL8,NDEL1
39_Member	GO Biological Processes	GO:0009792	embryo development ending in birth or egg hatching	-5.37251	-3.17439	37/665	25,90,133,1051,1855,1889,2254,2707,2709,3491,4071,4088,4124,4435,4643,4824,5310,5333,5604,5916,6692,7026,7477,8531,9412,10365,23168,23764,26227,51763,56243,56957,79682,80199,80864,81565,202018	ABL1,ACVR1,ADM,CEBPB,DVL1,ECE1,FGF9,GJB3,GJB5,CCN1,TM4SF1,SMAD3,MAN2A1,CITED1,MYO1E,NKX3-1,PKD1,PLCD1,MAP2K1,RARG,SPINT1,NR2F2,WNT7B,YBX3,MED21,KLF2,RTF1,MAFF,PHGDH,INPP5K,KIAA1217,OTUD7B,CENPU,FUZ,EGFL8,NDEL1,TAPT1
39_Member	GO Biological Processes	GO:0048608	reproductive structure development	-5.18814	-3.03448	28/444	133,596,1051,1508,2254,2707,2709,3491,3696,4311,4435,4824,5310,5333,5604,5916,6692,6715,6781,6874,7026,7301,7477,8531,8743,10935,59338,192670	ADM,BCL2,CEBPB,CTSB,FGF9,GJB3,GJB5,CCN1,ITGB8,MME,CITED1,NKX3-1,PKD1,PLCD1,MAP2K1,RARG,SPINT1,SRD5A1,STC1,TAF4,NR2F2,TYRO3,WNT7B,YBX3,TNFSF10,PRDX3,PLEKHA1,AGO4
39_Member	GO Biological Processes	GO:0061458	reproductive system development	-5.11563	-2.99075	28/448	133,596,1051,1508,2254,2707,2709,3491,3696,4311,4435,4824,5310,5333,5604,5916,6692,6715,6781,6874,7026,7301,7477,8531,8743,10935,59338,192670	ADM,BCL2,CEBPB,CTSB,FGF9,GJB3,GJB5,CCN1,ITGB8,MME,CITED1,NKX3-1,PKD1,PLCD1,MAP2K1,RARG,SPINT1,SRD5A1,STC1,TAF4,NR2F2,TYRO3,WNT7B,YBX3,TNFSF10,PRDX3,PLEKHA1,AGO4
39_Member	GO Biological Processes	GO:0001892	embryonic placenta development	-4.87851	-2.78305	11/90	133,1051,2709,3491,4435,5310,5333,5604,6692,7026,7477	ADM,CEBPB,GJB5,CCN1,CITED1,PKD1,PLCD1,MAP2K1,SPINT1,NR2F2,WNT7B
39_Member	GO Biological Processes	GO:0060674	placenta blood vessel development	-4.70814	-2.64929	7/35	3491,3696,5310,5333,5604,6692,7026	CCN1,ITGB8,PKD1,PLCD1,MAP2K1,SPINT1,NR2F2
39_Member	GO Biological Processes	GO:0060711	labyrinthine layer development	-4.62123	-2.59443	8/49	133,2709,3491,4435,5333,5604,6692,7477	ADM,GJB5,CCN1,CITED1,PLCD1,MAP2K1,SPINT1,WNT7B
39_Member	GO Biological Processes	GO:0003006	developmental process involved in reproduction	-4.4598	-2.47704	36/704	90,133,374,596,1051,1508,2176,2254,2707,2709,3491,3696,4311,4435,4824,4948,5310,5333,5604,5916,6692,6715,6781,6874,7026,7301,7477,8531,8743,10519,10935,26038,51465,54852,59338,192670	ACVR1,ADM,AREG,BCL2,CEBPB,CTSB,FANCC,FGF9,GJB3,GJB5,CCN1,ITGB8,MME,CITED1,NKX3-1,OCA2,PKD1,PLCD1,MAP2K1,RARG,SPINT1,SRD5A1,STC1,TAF4,NR2F2,TYRO3,WNT7B,YBX3,TNFSF10,CIB1,PRDX3,CHD5,UBE2J1,PAQR5,PLEKHA1,AGO4
39_Member	GO Biological Processes	GO:0060713	labyrinthine layer morphogenesis	-3.8842	-2.05198	5/21	133,2709,3491,6692,7477	ADM,GJB5,CCN1,SPINT1,WNT7B
39_Member	GO Biological Processes	GO:0060669	embryonic placenta morphogenesis	-3.50277	-1.78311	5/25	133,2709,3491,6692,7477	ADM,GJB5,CCN1,SPINT1,WNT7B
40_Summary	GO Cellular Components	GO:0048471	perinuclear region of cytoplasm	-6.43008	-3.9733	42/728	25,302,377,999,1113,1192,1508,1889,2064,2589,3312,3708,4478,4599,5590,5664,5865,6277,6715,7430,8470,8502,8531,8677,8692,8693,8864,8871,9026,10519,25814,25843,26234,29979,30845,30846,51552,51763,54521,57572,64423,123879	ABL1,ANXA2,ARF3,CDH1,CHGA,CLIC1,CTSB,ECE1,ERBB2,GALNT1,HSPA8,ITPR1,MSN,MX1,PRKCZ,PSEN2,RAB3B,S100A6,SRD5A1,EZR,SORBS2,PKP4,YBX3,STX10,HYAL2,GALNT4,PER2,SYNJ2,HIP1R,CIB1,ATXN10,MOB4,FBXL5,UBQLN1,EHD3,EHD2,RAB14,INPP5K,WDR44,DOCK6,INF2,DCUN1D3
40_Member	GO Cellular Components	GO:0048471	perinuclear region of cytoplasm	-6.43008	-3.9733	42/728	25,302,377,999,1113,1192,1508,1889,2064,2589,3312,3708,4478,4599,5590,5664,5865,6277,6715,7430,8470,8502,8531,8677,8692,8693,8864,8871,9026,10519,25814,25843,26234,29979,30845,30846,51552,51763,54521,57572,64423,123879	ABL1,ANXA2,ARF3,CDH1,CHGA,CLIC1,CTSB,ECE1,ERBB2,GALNT1,HSPA8,ITPR1,MSN,MX1,PRKCZ,PSEN2,RAB3B,S100A6,SRD5A1,EZR,SORBS2,PKP4,YBX3,STX10,HYAL2,GALNT4,PER2,SYNJ2,HIP1R,CIB1,ATXN10,MOB4,FBXL5,UBQLN1,EHD3,EHD2,RAB14,INPP5K,WDR44,DOCK6,INF2,DCUN1D3

## Sheet: LE down functional term enrichm
GroupID	Category	Term	Description	LogP	Log(q-value)	InTerm_InList	Genes	Symbols
1_Summary	GO Biological Processes	GO:0006767	water-soluble vitamin metabolic process	-6.89899	-2.93655	11/89	54,2729,4522,6470,8942,10327,10588,10840,51248,80704,81693,1576,9227,2643,223,55748,5832,51166,94081,5320,5723,55256,7086	ACP5,GCLC,MTHFD1,SHMT1,KYNU,AKR1A1,MTHFS,ALDH1L1,PDZD11,SLC19A3,AMN,CYP3A4,LRAT,GCH1,ALDH9A1,CNDP2,ALDH18A1,AADAT,SFXN1,PLA2G2A,PSPH,ADI1,TKT
1_Member	GO Biological Processes	GO:0006767	water-soluble vitamin metabolic process	-6.89899	-2.93655	11/89	54,2729,4522,6470,8942,10327,10588,10840,51248,80704,81693	ACP5,GCLC,MTHFD1,SHMT1,KYNU,AKR1A1,MTHFS,ALDH1L1,PDZD11,SLC19A3,AMN
1_Member	GO Biological Processes	GO:0006766	vitamin metabolic process	-6.70131	-2.93655	13/136	54,1576,2729,4522,6470,8942,9227,10327,10588,10840,51248,80704,81693	ACP5,CYP3A4,GCLC,MTHFD1,SHMT1,KYNU,LRAT,AKR1A1,MTHFS,ALDH1L1,PDZD11,SLC19A3,AMN
1_Member	GO Biological Processes	GO:0046653	tetrahydrofolate metabolic process	-5.08483	-2.0772	5/19	2643,4522,6470,10588,10840	GCH1,MTHFD1,SHMT1,MTHFS,ALDH1L1
1_Member	GO Biological Processes	GO:0042398	cellular modified amino acid biosynthetic process	-5.01753	-2.0772	7/49	223,2643,2729,4522,6470,10588,55748	ALDH9A1,GCH1,GCLC,MTHFD1,SHMT1,MTHFS,CNDP2
1_Member	GO Biological Processes	GO:0006760	folic acid-containing compound metabolic process	-4.13076	-1.45672	5/29	2643,4522,6470,10588,10840	GCH1,MTHFD1,SHMT1,MTHFS,ALDH1L1
1_Member	GO Biological Processes	GO:0043648	dicarboxylic acid metabolic process	-3.85687	-1.26167	8/98	2729,4522,5832,6470,8942,10588,10840,51166	GCLC,MTHFD1,ALDH18A1,SHMT1,KYNU,MTHFS,ALDH1L1,AADAT
1_Member	GO Biological Processes	GO:0042558	pteridine-containing compound metabolic process	-3.72697	-1.2448	5/35	2643,4522,6470,10588,10840	GCH1,MTHFD1,SHMT1,MTHFS,ALDH1L1
1_Member	KEGG Pathway	hsa00670	One carbon pool by folate	-3.65604	-1.20839	4/20	4522,6470,10588,10840	MTHFD1,SHMT1,MTHFS,ALDH1L1
1_Member	KEGG Pathway	ko00670	One carbon pool by folate	-3.65604	-1.20839	4/20	4522,6470,10588,10840	MTHFD1,SHMT1,MTHFS,ALDH1L1
1_Member	GO Biological Processes	GO:0046655	folic acid metabolic process	-3.56956	-1.16495	4/21	4522,6470,10588,10840	MTHFD1,SHMT1,MTHFS,ALDH1L1
1_Member	GO Biological Processes	GO:0006730	one-carbon metabolic process	-3.44754	-1.09317	5/40	4522,6470,10588,10840,94081	MTHFD1,SHMT1,MTHFS,ALDH1L1,SFXN1
1_Member	GO Biological Processes	GO:0009396	folic acid-containing compound biosynthetic process	-3.39655	-1.07044	3/10	2643,4522,10588	GCH1,MTHFD1,MTHFS
1_Member	GO Biological Processes	GO:0035999	tetrahydrofolate interconversion	-3.39655	-1.07044	3/10	4522,6470,10588	MTHFD1,SHMT1,MTHFS
1_Member	GO Biological Processes	GO:0042559	pteridine-containing compound biosynthetic process	-2.84259	-0.763309	3/15	2643,4522,10588	GCH1,MTHFD1,MTHFS
1_Member	GO Biological Processes	GO:0006575	cellular modified amino acid metabolic process	-2.81777	-0.741966	10/208	223,2643,2729,4522,5320,6470,10588,10840,51248,55748	ALDH9A1,GCH1,GCLC,MTHFD1,PLA2G2A,SHMT1,MTHFS,ALDH1L1,PDZD11,CNDP2
1_Member	GO Biological Processes	GO:0006536	glutamate metabolic process	-2.79795	-0.735395	4/33	2729,5832,10588,51166	GCLC,ALDH18A1,MTHFS,AADAT
1_Member	GO Biological Processes	GO:0009070	serine family amino acid biosynthetic process	-2.6038	-0.619486	3/18	4522,5723,6470	MTHFD1,PSPH,SHMT1
1_Member	GO Biological Processes	GO:1901607	alpha-amino acid biosynthetic process	-2.37295	-0.48462	5/69	4522,5723,5832,6470,55256	MTHFD1,PSPH,ALDH18A1,SHMT1,ADI1
1_Member	GO Biological Processes	GO:0009069	serine family amino acid metabolic process	-2.23188	-0.41049	4/47	2729,4522,5723,6470	GCLC,MTHFD1,PSPH,SHMT1
1_Member	KEGG Pathway	hsa01230	Biosynthesis of amino acids	-2.21907	-0.410337	5/75	5723,5832,6470,7086,51166	PSPH,ALDH18A1,SHMT1,TKT,AADAT
1_Member	KEGG Pathway	ko01230	Biosynthesis of amino acids	-2.21907	-0.410337	5/75	5723,5832,6470,7086,51166	PSPH,ALDH18A1,SHMT1,TKT,AADAT
1_Member	GO Biological Processes	GO:1901605	alpha-amino acid metabolic process	-2.07333	-0.321936	9/225	2729,4522,5723,5832,6470,8942,10588,51166,55256	GCLC,MTHFD1,PSPH,ALDH18A1,SHMT1,KYNU,MTHFS,AADAT,ADI1
2_Summary	GO Biological Processes	GO:0048736	appendage development	-6.81416	-2.93655	15/181	444,658,2201,3066,4488,6299,6659,6662,7474,10018,55636,64093,84133,91461,341640,2624,3091,3280,3638,3673,4086,4324,4522,9935,23767,57619,57669,65009,374900,643226,23363,81029,200734,5426,1718,6382,8204,23641,83943	ASPH,BMPR1B,FBN2,HDAC2,MSX2,SALL1,SOX4,SOX9,WNT5A,BCL2L11,CHD7,SMOC1,ZNRF3,PKDCC,FREM2,GATA2,HIF1A,HES1,INSIG1,ITGA2,SMAD1,MMP15,MTHFD1,MAFB,FLRT3,SHROOM3,EPB41L5,NDRG4,ZNF568,GRXCR2,OBSL1,WNT5B,SPRED2,POLE,DHCR24,SDC1,NRIP1,LDOC1,IMMP2L
2_Member	GO Biological Processes	GO:0048736	appendage development	-6.81416	-2.93655	15/181	444,658,2201,3066,4488,6299,6659,6662,7474,10018,55636,64093,84133,91461,341640	ASPH,BMPR1B,FBN2,HDAC2,MSX2,SALL1,SOX4,SOX9,WNT5A,BCL2L11,CHD7,SMOC1,ZNRF3,PKDCC,FREM2
2_Member	GO Biological Processes	GO:0060173	limb development	-6.81416	-2.93655	15/181	444,658,2201,3066,4488,6299,6659,6662,7474,10018,55636,64093,84133,91461,341640	ASPH,BMPR1B,FBN2,HDAC2,MSX2,SALL1,SOX4,SOX9,WNT5A,BCL2L11,CHD7,SMOC1,ZNRF3,PKDCC,FREM2
2_Member	GO Biological Processes	GO:0035107	appendage morphogenesis	-6.20783	-2.681	13/150	444,658,2201,3066,4488,6299,6659,6662,7474,10018,55636,91461,341640	ASPH,BMPR1B,FBN2,HDAC2,MSX2,SALL1,SOX4,SOX9,WNT5A,BCL2L11,CHD7,PKDCC,FREM2
2_Member	GO Biological Processes	GO:0035108	limb morphogenesis	-6.20783	-2.681	13/150	444,658,2201,3066,4488,6299,6659,6662,7474,10018,55636,91461,341640	ASPH,BMPR1B,FBN2,HDAC2,MSX2,SALL1,SOX4,SOX9,WNT5A,BCL2L11,CHD7,PKDCC,FREM2
2_Member	GO Biological Processes	GO:0048598	embryonic morphogenesis	-5.06879	-2.0772	25/602	2201,2624,3066,3091,3280,3638,3673,4086,4324,4488,4522,6299,6659,6662,7474,9935,10018,23767,55636,57619,57669,65009,341640,374900,643226	FBN2,GATA2,HDAC2,HIF1A,HES1,INSIG1,ITGA2,SMAD1,MMP15,MSX2,MTHFD1,SALL1,SOX4,SOX9,WNT5A,MAFB,BCL2L11,FLRT3,CHD7,SHROOM3,EPB41L5,NDRG4,FREM2,ZNF568,GRXCR2
2_Member	GO Biological Processes	GO:0042733	embryonic digit morphogenesis	-3.45674	-1.09871	6/61	3066,4488,6299,7474,10018,341640	HDAC2,MSX2,SALL1,WNT5A,BCL2L11,FREM2
2_Member	GO Biological Processes	GO:0042471	ear morphogenesis	-3.18544	-0.934391	8/123	2624,3638,6299,6662,7474,9935,55636,643226	GATA2,INSIG1,SALL1,SOX9,WNT5A,MAFB,CHD7,GRXCR2
2_Member	GO Biological Processes	GO:0043583	ear development	-3.12086	-0.917794	11/224	2624,3280,3638,6299,6662,7474,9935,10018,55636,341640,643226	GATA2,HES1,INSIG1,SALL1,SOX9,WNT5A,MAFB,BCL2L11,CHD7,FREM2,GRXCR2
2_Member	GO Biological Processes	GO:0030326	embryonic limb morphogenesis	-3.09406	-0.908821	8/127	2201,3066,4488,6299,7474,10018,55636,341640	FBN2,HDAC2,MSX2,SALL1,WNT5A,BCL2L11,CHD7,FREM2
2_Member	GO Biological Processes	GO:0035113	embryonic appendage morphogenesis	-3.09406	-0.908821	8/127	2201,3066,4488,6299,7474,10018,55636,341640	FBN2,HDAC2,MSX2,SALL1,WNT5A,BCL2L11,CHD7,FREM2
2_Member	GO Biological Processes	GO:0048562	embryonic organ morphogenesis	-3.04941	-0.884316	13/302	2201,2624,3091,3280,3638,4522,6299,6662,7474,9935,55636,65009,643226	FBN2,GATA2,HIF1A,HES1,INSIG1,MTHFD1,SALL1,SOX9,WNT5A,MAFB,CHD7,NDRG4,GRXCR2
2_Member	GO Biological Processes	GO:0090596	sensory organ morphogenesis	-2.98888	-0.844523	12/269	2201,2624,3066,3091,3638,6299,6662,7474,9935,23363,55636,643226	FBN2,GATA2,HDAC2,HIF1A,INSIG1,SALL1,SOX9,WNT5A,MAFB,OBSL1,CHD7,GRXCR2
2_Member	GO Biological Processes	GO:0042472	inner ear morphogenesis	-2.96318	-0.832115	7/103	2624,3638,6662,7474,9935,55636,643226	GATA2,INSIG1,SOX9,WNT5A,MAFB,CHD7,GRXCR2
2_Member	GO Biological Processes	GO:0007423	sensory organ development	-2.75739	-0.705866	19/578	658,2201,2624,3066,3091,3280,3638,6299,6662,7474,9935,10018,23363,55636,64093,81029,200734,341640,643226	BMPR1B,FBN2,GATA2,HDAC2,HIF1A,HES1,INSIG1,SALL1,SOX9,WNT5A,MAFB,BCL2L11,OBSL1,CHD7,SMOC1,WNT5B,SPRED2,FREM2,GRXCR2
2_Member	GO Biological Processes	GO:0048568	embryonic organ development	-2.71234	-0.678021	16/453	2201,2624,3091,3280,3638,4522,5426,6299,6662,7474,9935,55636,65009,91461,374900,643226	FBN2,GATA2,HIF1A,HES1,INSIG1,MTHFD1,POLE,SALL1,SOX9,WNT5A,MAFB,CHD7,NDRG4,PKDCC,ZNF568,GRXCR2
2_Member	GO Biological Processes	GO:0048839	inner ear development	-2.44158	-0.527544	9/197	2624,3280,3638,6662,7474,9935,55636,341640,643226	GATA2,HES1,INSIG1,SOX9,WNT5A,MAFB,CHD7,FREM2,GRXCR2
2_Member	GO Biological Processes	GO:0048608	reproductive structure development	-2.39763	-0.498356	15/444	658,1718,2624,3091,3280,6299,6382,6662,7474,8204,10018,23641,55636,83943,374900	BMPR1B,DHCR24,GATA2,HIF1A,HES1,SALL1,SDC1,SOX9,WNT5A,NRIP1,BCL2L11,LDOC1,CHD7,IMMP2L,ZNF568
2_Member	GO Biological Processes	GO:0061458	reproductive system development	-2.36214	-0.480248	15/448	658,1718,2624,3091,3280,6299,6382,6662,7474,8204,10018,23641,55636,83943,374900	BMPR1B,DHCR24,GATA2,HIF1A,HES1,SALL1,SDC1,SOX9,WNT5A,NRIP1,BCL2L11,LDOC1,CHD7,IMMP2L,ZNF568
2_Member	GO Biological Processes	GO:0021545	cranial nerve development	-2.10626	-0.345662	4/51	3280,6299,9935,55636	HES1,SALL1,MAFB,CHD7
3_Summary	GO Biological Processes	GO:0030278	regulation of ossification	-6.6675	-2.93655	16/212	658,2201,3091,3397,4086,4192,4488,6662,7474,9770,54857,55589,64093,91461,255743,359845,6660,54,166,3638,4522,4781,6659,7468,54799,55636,81029,158326,2274,27316,57561,3280,200734,4756	BMPR1B,FBN2,HIF1A,ID1,SMAD1,MDK,MSX2,SOX9,WNT5A,RASSF2,GDPD2,BMP2K,SMOC1,PKDCC,NPNT,RFLNB,SOX5,ACP5,TLE5,INSIG1,MTHFD1,NFIB,SOX4,NSD2,MBTD1,CHD7,WNT5B,FREM1,FHL2,RBMX,ARRDC3,HES1,SPRED2,NEO1
3_Member	GO Biological Processes	GO:0030278	regulation of ossification	-6.6675	-2.93655	16/212	658,2201,3091,3397,4086,4192,4488,6662,7474,9770,54857,55589,64093,91461,255743,359845	BMPR1B,FBN2,HIF1A,ID1,SMAD1,MDK,MSX2,SOX9,WNT5A,RASSF2,GDPD2,BMP2K,SMOC1,PKDCC,NPNT,RFLNB
3_Member	GO Biological Processes	GO:0061036	positive regulation of cartilage development	-6.32652	-2.681	7/32	658,4086,4192,6660,6662,7474,91461	BMPR1B,SMAD1,MDK,SOX5,SOX9,WNT5A,PKDCC
3_Member	GO Biological Processes	GO:0001501	skeletal system development	-5.18604	-2.11785	23/517	54,166,658,2201,3091,3638,4086,4192,4488,4522,4781,6659,6660,6662,7468,7474,9770,54799,55636,81029,91461,158326,359845	ACP5,TLE5,BMPR1B,FBN2,HIF1A,INSIG1,SMAD1,MDK,MSX2,MTHFD1,NFIB,SOX4,SOX5,SOX9,NSD2,WNT5A,RASSF2,MBTD1,CHD7,WNT5B,PKDCC,FREM1,RFLNB
3_Member	GO Biological Processes	GO:0061035	regulation of cartilage development	-4.8248	-1.93896	8/72	658,4086,4192,6660,6662,7474,91461,359845	BMPR1B,SMAD1,MDK,SOX5,SOX9,WNT5A,PKDCC,RFLNB
3_Member	GO Biological Processes	GO:0001503	ossification	-4.58251	-1.76605	19/413	54,658,2201,2274,3091,3397,4086,4192,4488,6662,7474,9770,27316,54857,55589,64093,91461,255743,359845	ACP5,BMPR1B,FBN2,FHL2,HIF1A,ID1,SMAD1,MDK,MSX2,SOX9,WNT5A,RASSF2,RBMX,GDPD2,BMP2K,SMOC1,PKDCC,NPNT,RFLNB
3_Member	GO Biological Processes	GO:0045667	regulation of osteoblast differentiation	-4.43043	-1.65373	10/131	658,2201,3397,4086,4488,6662,9770,54857,64093,255743	BMPR1B,FBN2,ID1,SMAD1,MSX2,SOX9,RASSF2,GDPD2,SMOC1,NPNT
3_Member	GO Biological Processes	GO:0002062	chondrocyte differentiation	-4.30946	-1.57852	9/109	658,4192,4488,4781,6660,6662,81029,91461,359845	BMPR1B,MDK,MSX2,NFIB,SOX5,SOX9,WNT5B,PKDCC,RFLNB
3_Member	GO Biological Processes	GO:0051216	cartilage development	-4.22426	-1.51035	12/197	658,3091,4086,4192,4488,4781,6660,6662,7474,81029,91461,359845	BMPR1B,HIF1A,SMAD1,MDK,MSX2,NFIB,SOX5,SOX9,WNT5A,WNT5B,PKDCC,RFLNB
3_Member	GO Biological Processes	GO:0045778	positive regulation of ossification	-3.98405	-1.36032	8/94	658,2201,4086,4488,7474,54857,91461,255743	BMPR1B,FBN2,SMAD1,MSX2,WNT5A,GDPD2,PKDCC,NPNT
3_Member	GO Biological Processes	GO:0032330	regulation of chondrocyte differentiation	-3.84195	-1.26167	6/52	658,4192,6660,6662,91461,359845	BMPR1B,MDK,SOX5,SOX9,PKDCC,RFLNB
3_Member	GO Biological Processes	GO:0030500	regulation of bone mineralization	-3.73093	-1.2448	7/77	658,2201,3091,6662,55589,91461,359845	BMPR1B,FBN2,HIF1A,SOX9,BMP2K,PKDCC,RFLNB
3_Member	GO Biological Processes	GO:0032332	positive regulation of chondrocyte differentiation	-3.65604	-1.20839	4/20	658,6660,6662,91461	BMPR1B,SOX5,SOX9,PKDCC
3_Member	GO Biological Processes	GO:0061448	connective tissue development	-3.59852	-1.17957	13/264	658,3091,4086,4192,4488,4781,6660,6662,7474,57561,81029,91461,359845	BMPR1B,HIF1A,SMAD1,MDK,MSX2,NFIB,SOX5,SOX9,WNT5A,ARRDC3,WNT5B,PKDCC,RFLNB
3_Member	GO Biological Processes	GO:0001649	osteoblast differentiation	-3.55783	-1.16167	12/232	658,2201,2274,3397,4086,4488,6662,9770,27316,54857,64093,255743	BMPR1B,FBN2,FHL2,ID1,SMAD1,MSX2,SOX9,RASSF2,RBMX,GDPD2,SMOC1,NPNT
3_Member	GO Biological Processes	GO:0045669	positive regulation of osteoblast differentiation	-3.27088	-0.982535	6/66	658,2201,4086,4488,54857,255743	BMPR1B,FBN2,SMAD1,MSX2,GDPD2,NPNT
3_Member	GO Biological Processes	GO:0070167	regulation of biomineral tissue development	-3.17129	-0.926069	7/95	658,2201,3091,6662,55589,91461,359845	BMPR1B,FBN2,HIF1A,SOX9,BMP2K,PKDCC,RFLNB
3_Member	GO Biological Processes	GO:0002063	chondrocyte development	-2.84881	-0.763309	4/32	658,4488,6662,359845	BMPR1B,MSX2,SOX9,RFLNB
3_Member	GO Biological Processes	GO:0030857	negative regulation of epithelial cell differentiation	-2.84219	-0.763309	5/54	3280,3397,4488,6662,200734	HES1,ID1,MSX2,SOX9,SPRED2
3_Member	GO Biological Processes	GO:0097094	craniofacial suture morphogenesis	-2.67802	-0.664747	3/17	3638,4488,158326	INSIG1,MSX2,FREM1
3_Member	GO Biological Processes	GO:0030282	bone mineralization	-2.64408	-0.643915	7/117	658,2201,3091,6662,55589,91461,359845	BMPR1B,FBN2,HIF1A,SOX9,BMP2K,PKDCC,RFLNB
3_Member	GO Biological Processes	GO:0048705	skeletal system morphogenesis	-2.52737	-0.571377	10/228	54,658,2201,3638,4488,4522,6660,6662,158326,359845	ACP5,BMPR1B,FBN2,INSIG1,MSX2,MTHFD1,SOX5,SOX9,FREM1,RFLNB
3_Member	GO Biological Processes	GO:0060349	bone morphogenesis	-2.47462	-0.547137	6/94	54,658,3638,4488,6662,158326	ACP5,BMPR1B,INSIG1,MSX2,SOX9,FREM1
3_Member	GO Biological Processes	GO:0031214	biomineral tissue development	-2.41165	-0.50548	8/163	658,2201,3091,4488,6662,55589,91461,359845	BMPR1B,FBN2,HIF1A,MSX2,SOX9,BMP2K,PKDCC,RFLNB
3_Member	GO Biological Processes	GO:0001502	cartilage condensation	-2.40648	-0.50548	3/21	658,6660,6662	BMPR1B,SOX5,SOX9
3_Member	GO Biological Processes	GO:0098743	cell aggregation	-2.34775	-0.47257	3/22	658,6660,6662	BMPR1B,SOX5,SOX9
3_Member	GO Biological Processes	GO:0060348	bone development	-2.34272	-0.470317	9/204	54,658,3638,4086,4488,6662,7468,158326,359845	ACP5,BMPR1B,INSIG1,SMAD1,MSX2,SOX9,NSD2,FREM1,RFLNB
3_Member	GO Biological Processes	GO:0071772	response to BMP	-2.33296	-0.463773	8/168	658,3280,3397,4086,4488,4756,6662,7474	BMPR1B,HES1,ID1,SMAD1,MSX2,NEO1,SOX9,WNT5A
3_Member	GO Biological Processes	GO:0071773	cellular response to BMP stimulus	-2.33296	-0.463773	8/168	658,3280,3397,4086,4488,4756,6662,7474	BMPR1B,HES1,ID1,SMAD1,MSX2,NEO1,SOX9,WNT5A
4_Summary	GO Biological Processes	GO:0030036	actin cytoskeleton organization	-6.15037	-2.6747	30/708	120,2035,2059,3397,3925,3936,4082,4192,4430,7273,7456,9873,9922,10178,10411,10788,10810,11170,22885,22998,23022,23363,54857,55785,57619,57669,58480,65108,221061,359845,7739,22837,25924,26064,1191,3949,4281,7412,51473,55166,1824,58527	ADD3,EPB41,EPS8,ID1,STMN1,LCP1,MARCKS,MDK,MYO1B,TTN,WIPF1,FCHSD2,IQSEC1,TENM1,RAPGEF3,IQGAP2,WASF3,FAM107A,ABLIM3,LIMCH1,PALLD,OBSL1,GDPD2,FGD6,SHROOM3,EPB41L5,RHOU,MARCKSL1,FAM171A1,RFLNB,ZNF185,COBLL1,MYRIP,RAI14,CLU,LDLR,MID1,VCAM1,DCDC2,CENPQ,DSC2,ABRACL
4_Member	GO Biological Processes	GO:0030036	actin cytoskeleton organization	-6.15037	-2.6747	30/708	120,2035,2059,3397,3925,3936,4082,4192,4430,7273,7456,9873,9922,10178,10411,10788,10810,11170,22885,22998,23022,23363,54857,55785,57619,57669,58480,65108,221061,359845	ADD3,EPB41,EPS8,ID1,STMN1,LCP1,MARCKS,MDK,MYO1B,TTN,WIPF1,FCHSD2,IQSEC1,TENM1,RAPGEF3,IQGAP2,WASF3,FAM107A,ABLIM3,LIMCH1,PALLD,OBSL1,GDPD2,FGD6,SHROOM3,EPB41L5,RHOU,MARCKSL1,FAM171A1,RFLNB
4_Member	GO Biological Processes	GO:0007015	actin filament organization	-5.30648	-2.1436	21/436	120,2059,3397,3925,3936,4082,4430,7273,7456,9873,10178,10411,10788,10810,11170,22998,54857,57619,65108,221061,359845	ADD3,EPS8,ID1,STMN1,LCP1,MARCKS,MYO1B,TTN,WIPF1,FCHSD2,TENM1,RAPGEF3,IQGAP2,WASF3,FAM107A,LIMCH1,GDPD2,SHROOM3,MARCKSL1,FAM171A1,RFLNB
4_Member	GO Biological Processes	GO:0061572	actin filament bundle organization	-5.01304	-2.0772	12/164	120,2059,3397,3925,3936,4082,4430,10411,11170,22998,221061,359845	ADD3,EPS8,ID1,STMN1,LCP1,MARCKS,MYO1B,RAPGEF3,FAM107A,LIMCH1,FAM171A1,RFLNB
4_Member	GO Molecular Functions	GO:0003779	actin binding	-4.73222	-1.87051	20/439	120,2035,2059,3936,4082,4430,7273,7456,7739,10788,10810,11170,22837,22885,22998,23022,25924,26064,57619,65108	ADD3,EPB41,EPS8,LCP1,MARCKS,MYO1B,TTN,WIPF1,ZNF185,IQGAP2,WASF3,FAM107A,COBLL1,ABLIM3,LIMCH1,PALLD,MYRIP,RAI14,SHROOM3,MARCKSL1
4_Member	GO Biological Processes	GO:0051017	actin filament bundle assembly	-4.39347	-1.62631	11/160	120,2059,3397,3925,3936,4082,4430,10411,11170,22998,221061	ADD3,EPS8,ID1,STMN1,LCP1,MARCKS,MYO1B,RAPGEF3,FAM107A,LIMCH1,FAM171A1
4_Member	GO Biological Processes	GO:0097435	supramolecular fiber organization	-3.81998	-1.2474	25/719	120,1191,2059,3397,3925,3936,3949,4082,4281,4430,7273,7456,9873,10178,10411,10788,10810,11170,22998,23363,54857,57619,65108,221061,359845	ADD3,CLU,EPS8,ID1,STMN1,LCP1,LDLR,MARCKS,MID1,MYO1B,TTN,WIPF1,FCHSD2,TENM1,RAPGEF3,IQGAP2,WASF3,FAM107A,LIMCH1,OBSL1,GDPD2,SHROOM3,MARCKSL1,FAM171A1,RFLNB
4_Member	GO Cellular Components	GO:0015629	actin cytoskeleton	-3.36485	-1.05551	19/513	3936,4082,4430,7412,7456,7739,10411,10788,11170,22885,22998,23022,25924,51473,54857,55166,57619,58480,359845	LCP1,MARCKS,MYO1B,VCAM1,WIPF1,ZNF185,RAPGEF3,IQGAP2,FAM107A,ABLIM3,LIMCH1,PALLD,MYRIP,DCDC2,GDPD2,CENPQ,SHROOM3,RHOU,RFLNB
4_Member	GO Molecular Functions	GO:0051015	actin filament binding	-2.80233	-0.735395	10/209	120,3936,4082,4430,7273,7739,10788,22885,57619,65108	ADD3,LCP1,MARCKS,MYO1B,TTN,ZNF185,IQGAP2,ABLIM3,SHROOM3,MARCKSL1
4_Member	GO Biological Processes	GO:0032970	regulation of actin filament-based process	-2.34966	-0.47257	14/406	120,1824,2059,3397,3925,4192,9873,10178,10411,10788,10810,11170,22998,58527	ADD3,DSC2,EPS8,ID1,STMN1,MDK,FCHSD2,TENM1,RAPGEF3,IQGAP2,WASF3,FAM107A,LIMCH1,ABRACL
4_Member	GO Biological Processes	GO:1902903	regulation of supramolecular fiber organization	-2.26637	-0.428663	13/372	120,1191,2059,3397,3925,3949,4281,9873,10178,10411,10788,10810,22998	ADD3,CLU,EPS8,ID1,STMN1,LDLR,MID1,FCHSD2,TENM1,RAPGEF3,IQGAP2,WASF3,LIMCH1
5_Summary	GO Molecular Functions	GO:0042578	phosphoric ester hydrolase activity	-5.72603	-2.30235	20/376	54,328,744,5139,5169,5334,5507,5723,5793,5796,9110,10076,23236,25939,51196,54857,57546,80055,84618,151742,5320,5426,8930,28970,348654,641372,3673,5520,5521,255743	ACP5,APEX1,MPPED2,PDE3A,ENPP3,PLCL1,PPP1R3C,PSPH,PTPRG,PTPRK,MTMR4,PTPRU,PLCB1,SAMHD1,PLCE1,GDPD2,PDP2,PGAP1,NT5C1A,PPM1L,PLA2G2A,POLE,MBD4,C11orf54,GEN1,ACOT6,ITGA2,PPP2R2A,PPP2R2B,NPNT
5_Member	GO Molecular Functions	GO:0042578	phosphoric ester hydrolase activity	-5.72603	-2.30235	20/376	54,328,744,5139,5169,5334,5507,5723,5793,5796,9110,10076,23236,25939,51196,54857,57546,80055,84618,151742	ACP5,APEX1,MPPED2,PDE3A,ENPP3,PLCL1,PPP1R3C,PSPH,PTPRG,PTPRK,MTMR4,PTPRU,PLCB1,SAMHD1,PLCE1,GDPD2,PDP2,PGAP1,NT5C1A,PPM1L
5_Member	GO Molecular Functions	GO:0016788	hydrolase activity, acting on ester bonds	-3.74118	-1.2448	26/771	54,328,744,5139,5169,5320,5334,5426,5507,5723,5793,5796,8930,9110,10076,23236,25939,28970,51196,54857,57546,80055,84618,151742,348654,641372	ACP5,APEX1,MPPED2,PDE3A,ENPP3,PLA2G2A,PLCL1,POLE,PPP1R3C,PSPH,PTPRG,PTPRK,MBD4,MTMR4,PTPRU,PLCB1,SAMHD1,C11orf54,PLCE1,GDPD2,PDP2,PGAP1,NT5C1A,PPM1L,GEN1,ACOT6
5_Member	GO Biological Processes	GO:0016311	dephosphorylation	-2.00457	-0.280518	15/492	54,328,3673,5507,5520,5521,5723,5793,5796,9110,10076,57546,84618,151742,255743	ACP5,APEX1,ITGA2,PPP1R3C,PPP2R2A,PPP2R2B,PSPH,PTPRG,PTPRK,MTMR4,PTPRU,PDP2,NT5C1A,PPM1L,NPNT
6_Summary	GO Biological Processes	GO:1901615	organic hydroxy compound metabolic process	-5.66869	-2.30235	25/556	130,216,434,1576,1595,1718,2643,3091,3251,3638,3930,3949,4047,6319,7474,9227,10327,23236,23262,23600,26031,26119,27163,51196,79071,3291,6095,2181,5565,9926	ADH6,ALDH1A1,ASIP,CYP3A4,CYP51A1,DHCR24,GCH1,HIF1A,HPRT1,INSIG1,LBR,LDLR,LSS,SCD,WNT5A,LRAT,AKR1A1,PLCB1,PPIP5K2,AMACR,OSBPL3,LDLRAP1,NAAA,PLCE1,ELOVL6,HSD11B2,RORA,ACSL3,PRKAB2,LPGAT1
6_Member	GO Biological Processes	GO:1901615	organic hydroxy compound metabolic process	-5.66869	-2.30235	25/556	130,216,434,1576,1595,1718,2643,3091,3251,3638,3930,3949,4047,6319,7474,9227,10327,23236,23262,23600,26031,26119,27163,51196,79071	ADH6,ALDH1A1,ASIP,CYP3A4,CYP51A1,DHCR24,GCH1,HIF1A,HPRT1,INSIG1,LBR,LDLR,LSS,SCD,WNT5A,LRAT,AKR1A1,PLCB1,PPIP5K2,AMACR,OSBPL3,LDLRAP1,NAAA,PLCE1,ELOVL6
6_Member	GO Biological Processes	GO:0006066	alcohol metabolic process	-5.10106	-2.0772	19/379	130,216,1576,1595,1718,2643,3638,3930,3949,4047,6319,9227,10327,23236,23262,26119,27163,51196,79071	ADH6,ALDH1A1,CYP3A4,CYP51A1,DHCR24,GCH1,INSIG1,LBR,LDLR,LSS,SCD,LRAT,AKR1A1,PLCB1,PPIP5K2,LDLRAP1,NAAA,PLCE1,ELOVL6
6_Member	GO Biological Processes	GO:1901617	organic hydroxy compound biosynthetic process	-4.1887	-1.50183	14/263	434,1576,1595,1718,2643,3638,3930,4047,6319,7474,23262,23600,26031,79071	ASIP,CYP3A4,CYP51A1,DHCR24,GCH1,INSIG1,LBR,LSS,SCD,WNT5A,PPIP5K2,AMACR,OSBPL3,ELOVL6
6_Member	GO Biological Processes	GO:0008203	cholesterol metabolic process	-3.84032	-1.26167	10/154	1576,1595,1718,3638,3930,3949,4047,6319,26119,79071	CYP3A4,CYP51A1,DHCR24,INSIG1,LBR,LDLR,LSS,SCD,LDLRAP1,ELOVL6
6_Member	GO Biological Processes	GO:1902652	secondary alcohol metabolic process	-3.77168	-1.2448	10/157	1576,1595,1718,3638,3930,3949,4047,6319,26119,79071	CYP3A4,CYP51A1,DHCR24,INSIG1,LBR,LDLR,LSS,SCD,LDLRAP1,ELOVL6
6_Member	GO Biological Processes	GO:0006695	cholesterol biosynthetic process	-3.76661	-1.2448	7/76	1595,1718,3638,3930,4047,6319,79071	CYP51A1,DHCR24,INSIG1,LBR,LSS,SCD,ELOVL6
6_Member	GO Biological Processes	GO:1902653	secondary alcohol biosynthetic process	-3.76661	-1.2448	7/76	1595,1718,3638,3930,4047,6319,79071	CYP51A1,DHCR24,INSIG1,LBR,LSS,SCD,ELOVL6
6_Member	GO Biological Processes	GO:0046165	alcohol biosynthetic process	-3.61792	-1.18364	10/164	1576,1595,1718,2643,3638,3930,4047,6319,23262,79071	CYP3A4,CYP51A1,DHCR24,GCH1,INSIG1,LBR,LSS,SCD,PPIP5K2,ELOVL6
6_Member	GO Biological Processes	GO:0006694	steroid biosynthetic process	-3.57106	-1.16495	11/198	1576,1595,1718,3291,3638,3930,4047,6319,23600,26031,79071	CYP3A4,CYP51A1,DHCR24,HSD11B2,INSIG1,LBR,LSS,SCD,AMACR,OSBPL3,ELOVL6
6_Member	GO Biological Processes	GO:0016126	sterol biosynthetic process	-3.56058	-1.16167	7/82	1595,1718,3638,3930,4047,6319,79071	CYP51A1,DHCR24,INSIG1,LBR,LSS,SCD,ELOVL6
6_Member	GO Biological Processes	GO:0016125	sterol metabolic process	-3.49279	-1.12357	10/170	1576,1595,1718,3638,3930,3949,4047,6319,26119,79071	CYP3A4,CYP51A1,DHCR24,INSIG1,LBR,LDLR,LSS,SCD,LDLRAP1,ELOVL6
6_Member	GO Biological Processes	GO:0090181	regulation of cholesterol metabolic process	-3.27088	-0.982535	6/66	1595,3949,4047,6319,26119,79071	CYP51A1,LDLR,LSS,SCD,LDLRAP1,ELOVL6
6_Member	KEGG Pathway	M00101	Cholesterol biosynthesis, squalene 2,3-epoxide => cholesterol	-3.26323	-0.982535	3/11	1595,1718,4047	CYP51A1,DHCR24,LSS
6_Member	KEGG Pathway	hsa_M00101	Cholesterol biosynthesis, squalene 2,3-epoxide => cholesterol	-3.26323	-0.982535	3/11	1595,1718,4047	CYP51A1,DHCR24,LSS
6_Member	GO Biological Processes	GO:0008202	steroid metabolic process	-3.15391	-0.917794	14/332	1576,1595,1718,3291,3638,3930,3949,4047,6095,6319,23600,26031,26119,79071	CYP3A4,CYP51A1,DHCR24,HSD11B2,INSIG1,LBR,LDLR,LSS,RORA,SCD,AMACR,OSBPL3,LDLRAP1,ELOVL6
6_Member	GO Biological Processes	GO:0019218	regulation of steroid metabolic process	-3.00631	-0.859616	8/131	1595,3638,3949,4047,6095,6319,26119,79071	CYP51A1,INSIG1,LDLR,LSS,RORA,SCD,LDLRAP1,ELOVL6
6_Member	KEGG Pathway	ko00100	Steroid biosynthesis	-2.46848	-0.543717	3/20	1595,1718,4047	CYP51A1,DHCR24,LSS
6_Member	GO Biological Processes	GO:0046890	regulation of lipid biosynthetic process	-2.30182	-0.442537	9/207	1595,2181,3638,3949,4047,5565,6319,9926,79071	CYP51A1,ACSL3,INSIG1,LDLR,LSS,PRKAB2,SCD,LPGAT1,ELOVL6
6_Member	KEGG Pathway	hsa00100	Steroid biosynthesis	-2.18834	-0.388852	3/25	1595,1718,4047	CYP51A1,DHCR24,LSS
6_Member	GO Biological Processes	GO:0045540	regulation of cholesterol biosynthetic process	-2.10626	-0.345662	4/51	1595,4047,6319,79071	CYP51A1,LSS,SCD,ELOVL6
6_Member	GO Biological Processes	GO:0106118	regulation of sterol biosynthetic process	-2.10626	-0.345662	4/51	1595,4047,6319,79071	CYP51A1,LSS,SCD,ELOVL6
7_Summary	GO Biological Processes	GO:0070848	response to growth factor	-5.65308	-2.30235	30/749	658,2201,2530,2729,3066,3091,3280,3397,3730,4086,4488,4756,5139,5796,6091,6660,6662,7072,7356,7474,7804,9110,9315,23767,25805,54541,57669,200734,255743,387914,151742	BMPR1B,FBN2,FUT8,GCLC,HDAC2,HIF1A,HES1,ID1,ANOS1,SMAD1,MSX2,NEO1,PDE3A,PTPRK,ROBO1,SOX5,SOX9,TIA1,SCGB1A1,WNT5A,LRP8,MTMR4,NREP,FLRT3,BAMBI,DDIT4,EPB41L5,SPRED2,NPNT,SHISA2,PPM1L
7_Member	GO Biological Processes	GO:0070848	response to growth factor	-5.65308	-2.30235	30/749	658,2201,2530,2729,3066,3091,3280,3397,3730,4086,4488,4756,5139,5796,6091,6660,6662,7072,7356,7474,7804,9110,9315,23767,25805,54541,57669,200734,255743,387914	BMPR1B,FBN2,FUT8,GCLC,HDAC2,HIF1A,HES1,ID1,ANOS1,SMAD1,MSX2,NEO1,PDE3A,PTPRK,ROBO1,SOX5,SOX9,TIA1,SCGB1A1,WNT5A,LRP8,MTMR4,NREP,FLRT3,BAMBI,DDIT4,EPB41L5,SPRED2,NPNT,SHISA2
7_Member	GO Biological Processes	GO:0071560	cellular response to transforming growth factor beta stimulus	-5.57997	-2.264	16/256	2201,2530,3066,3397,4086,5139,5796,6660,6662,7474,9110,9315,25805,57669,200734,255743	FBN2,FUT8,HDAC2,ID1,SMAD1,PDE3A,PTPRK,SOX5,SOX9,WNT5A,MTMR4,NREP,BAMBI,EPB41L5,SPRED2,NPNT
7_Member	GO Biological Processes	GO:0071363	cellular response to growth factor stimulus	-5.54165	-2.25786	29/719	658,2201,2530,2729,3066,3091,3280,3397,3730,4086,4488,4756,5139,5796,6091,6660,6662,7072,7474,7804,9110,9315,23767,25805,54541,57669,200734,255743,387914	BMPR1B,FBN2,FUT8,GCLC,HDAC2,HIF1A,HES1,ID1,ANOS1,SMAD1,MSX2,NEO1,PDE3A,PTPRK,ROBO1,SOX5,SOX9,TIA1,WNT5A,LRP8,MTMR4,NREP,FLRT3,BAMBI,DDIT4,EPB41L5,SPRED2,NPNT,SHISA2
7_Member	GO Biological Processes	GO:0071559	response to transforming growth factor beta	-5.45053	-2.22474	16/262	2201,2530,3066,3397,4086,5139,5796,6660,6662,7474,9110,9315,25805,57669,200734,255743	FBN2,FUT8,HDAC2,ID1,SMAD1,PDE3A,PTPRK,SOX5,SOX9,WNT5A,MTMR4,NREP,BAMBI,EPB41L5,SPRED2,NPNT
7_Member	GO Biological Processes	GO:0007178	transmembrane receptor protein serine/threonine kinase signaling pathway	-3.72533	-1.2448	16/364	658,2201,2530,3280,3397,4086,4488,4756,5796,7474,9110,9315,25805,151742,200734,255743	BMPR1B,FBN2,FUT8,HES1,ID1,SMAD1,MSX2,NEO1,PTPRK,WNT5A,MTMR4,NREP,BAMBI,PPM1L,SPRED2,NPNT
7_Member	GO Biological Processes	GO:0090287	regulation of cellular response to growth factor stimulus	-2.93387	-0.817828	13/311	2201,3091,3280,4488,4756,6091,7474,9110,9315,25805,200734,255743,387914	FBN2,HIF1A,HES1,MSX2,NEO1,ROBO1,WNT5A,MTMR4,NREP,BAMBI,SPRED2,NPNT,SHISA2
7_Member	GO Biological Processes	GO:0007179	transforming growth factor beta receptor signaling pathway	-2.84897	-0.763309	10/206	2201,2530,3397,4086,5796,9110,9315,25805,200734,255743	FBN2,FUT8,ID1,SMAD1,PTPRK,MTMR4,NREP,BAMBI,SPRED2,NPNT
7_Member	GO Biological Processes	GO:0090092	regulation of transmembrane receptor protein serine/threonine kinase signaling pathway	-2.1776	-0.383173	10/256	2201,3280,4488,4756,7474,9110,9315,25805,200734,255743	FBN2,HES1,MSX2,NEO1,WNT5A,MTMR4,NREP,BAMBI,SPRED2,NPNT
8_Summary	GO Biological Processes	GO:0048858	cell projection morphogenesis	-5.47885	-2.22502	28/685	547,658,1123,2045,3251,3397,3730,3800,3925,4192,4756,4781,6091,6643,7368,7465,7474,7804,10154,10675,10752,23022,23363,23767,51473,53358,220164,223117,3280,57669,340547,643226,3627,3673,6359,51554,55848,9315,146760,22885,81029	KIF1A,BMPR1B,CHN1,EPHA7,HPRT1,ID1,ANOS1,KIF5C,STMN1,MDK,NEO1,NFIB,ROBO1,SNX2,UGT8,WEE1,WNT5A,LRP8,PLXNC1,CSPG5,CHL1,PALLD,OBSL1,FLRT3,DCDC2,SHC3,DOK6,SEMA3D,HES1,EPB41L5,VSIG1,GRXCR2,CXCL10,ITGA2,CCL15,ACKR4,PLGRKT,NREP,RTN4RL1,ABLIM3,WNT5B
8_Member	GO Biological Processes	GO:0048858	cell projection morphogenesis	-5.47885	-2.22502	28/685	547,658,1123,2045,3251,3397,3730,3800,3925,4192,4756,4781,6091,6643,7368,7465,7474,7804,10154,10675,10752,23022,23363,23767,51473,53358,220164,223117	KIF1A,BMPR1B,CHN1,EPHA7,HPRT1,ID1,ANOS1,KIF5C,STMN1,MDK,NEO1,NFIB,ROBO1,SNX2,UGT8,WEE1,WNT5A,LRP8,PLXNC1,CSPG5,CHL1,PALLD,OBSL1,FLRT3,DCDC2,SHC3,DOK6,SEMA3D
8_Member	GO Biological Processes	GO:0032990	cell part morphogenesis	-5.24443	-2.1436	28/705	547,658,1123,2045,3251,3397,3730,3800,3925,4192,4756,4781,6091,6643,7368,7465,7474,7804,10154,10675,10752,23022,23363,23767,51473,53358,220164,223117	KIF1A,BMPR1B,CHN1,EPHA7,HPRT1,ID1,ANOS1,KIF5C,STMN1,MDK,NEO1,NFIB,ROBO1,SNX2,UGT8,WEE1,WNT5A,LRP8,PLXNC1,CSPG5,CHL1,PALLD,OBSL1,FLRT3,DCDC2,SHC3,DOK6,SEMA3D
8_Member	GO Biological Processes	GO:0000904	cell morphogenesis involved in differentiation	-5.15668	-2.10698	29/753	547,658,1123,2045,3251,3280,3397,3730,3800,3925,4192,4756,4781,6091,7474,7804,10154,10675,10752,23022,23363,23767,51473,53358,57669,220164,223117,340547,643226	KIF1A,BMPR1B,CHN1,EPHA7,HPRT1,HES1,ID1,ANOS1,KIF5C,STMN1,MDK,NEO1,NFIB,ROBO1,WNT5A,LRP8,PLXNC1,CSPG5,CHL1,PALLD,OBSL1,FLRT3,DCDC2,SHC3,EPB41L5,DOK6,SEMA3D,VSIG1,GRXCR2
8_Member	GO Biological Processes	GO:0048667	cell morphogenesis involved in neuron differentiation	-5.04429	-2.0772	25/604	547,658,1123,2045,3251,3280,3397,3730,3800,3925,4756,4781,6091,7474,7804,10154,10752,23022,23363,23767,51473,53358,220164,223117,643226	KIF1A,BMPR1B,CHN1,EPHA7,HPRT1,HES1,ID1,ANOS1,KIF5C,STMN1,NEO1,NFIB,ROBO1,WNT5A,LRP8,PLXNC1,CHL1,PALLD,OBSL1,FLRT3,DCDC2,SHC3,DOK6,SEMA3D,GRXCR2
8_Member	GO Biological Processes	GO:0007411	axon guidance	-5.00763	-2.0772	16/284	658,1123,2045,3730,3800,4756,4781,6091,7474,10154,10752,23022,23767,53358,220164,223117	BMPR1B,CHN1,EPHA7,ANOS1,KIF5C,NEO1,NFIB,ROBO1,WNT5A,PLXNC1,CHL1,PALLD,FLRT3,SHC3,DOK6,SEMA3D
8_Member	GO Biological Processes	GO:0097485	neuron projection guidance	-4.9886	-2.0772	16/285	658,1123,2045,3730,3800,4756,4781,6091,7474,10154,10752,23022,23767,53358,220164,223117	BMPR1B,CHN1,EPHA7,ANOS1,KIF5C,NEO1,NFIB,ROBO1,WNT5A,PLXNC1,CHL1,PALLD,FLRT3,SHC3,DOK6,SEMA3D
8_Member	GO Biological Processes	GO:0120039	plasma membrane bounded cell projection morphogenesis	-4.61693	-1.78907	26/681	547,658,1123,2045,3251,3397,3730,3800,3925,4756,4781,6091,6643,7368,7465,7474,7804,10154,10752,23022,23363,23767,51473,53358,220164,223117	KIF1A,BMPR1B,CHN1,EPHA7,HPRT1,ID1,ANOS1,KIF5C,STMN1,NEO1,NFIB,ROBO1,SNX2,UGT8,WEE1,WNT5A,LRP8,PLXNC1,CHL1,PALLD,OBSL1,FLRT3,DCDC2,SHC3,DOK6,SEMA3D
8_Member	GO Biological Processes	GO:0048812	neuron projection morphogenesis	-4.3316	-1.57852	25/667	547,658,1123,2045,3251,3397,3730,3800,3925,4756,4781,6091,7368,7465,7474,7804,10154,10752,23022,23363,23767,51473,53358,220164,223117	KIF1A,BMPR1B,CHN1,EPHA7,HPRT1,ID1,ANOS1,KIF5C,STMN1,NEO1,NFIB,ROBO1,UGT8,WEE1,WNT5A,LRP8,PLXNC1,CHL1,PALLD,OBSL1,FLRT3,DCDC2,SHC3,DOK6,SEMA3D
8_Member	GO Biological Processes	GO:0006935	chemotaxis	-3.21953	-0.953972	22/656	658,1123,2045,3627,3673,3730,3800,4192,4756,4781,6091,6359,7474,10154,10752,23022,23767,51554,53358,55848,220164,223117	BMPR1B,CHN1,EPHA7,CXCL10,ITGA2,ANOS1,KIF5C,MDK,NEO1,NFIB,ROBO1,CCL15,WNT5A,PLXNC1,CHL1,PALLD,FLRT3,ACKR4,SHC3,PLGRKT,DOK6,SEMA3D
8_Member	GO Biological Processes	GO:0042330	taxis	-3.20214	-0.942492	22/658	658,1123,2045,3627,3673,3730,3800,4192,4756,4781,6091,6359,7474,10154,10752,23022,23767,51554,53358,55848,220164,223117	BMPR1B,CHN1,EPHA7,CXCL10,ITGA2,ANOS1,KIF5C,MDK,NEO1,NFIB,ROBO1,CCL15,WNT5A,PLXNC1,CHL1,PALLD,FLRT3,ACKR4,SHC3,PLGRKT,DOK6,SEMA3D
8_Member	GO Biological Processes	GO:0061564	axon development	-3.19413	-0.937407	19/530	658,1123,2045,3730,3800,3925,4756,4781,6091,7474,9315,10154,10752,23022,23767,53358,146760,220164,223117	BMPR1B,CHN1,EPHA7,ANOS1,KIF5C,STMN1,NEO1,NFIB,ROBO1,WNT5A,NREP,PLXNC1,CHL1,PALLD,FLRT3,SHC3,RTN4RL1,DOK6,SEMA3D
8_Member	GO Biological Processes	GO:0050919	negative chemotaxis	-3.11824	-0.917794	5/47	2045,6091,7474,23767,223117	EPHA7,ROBO1,WNT5A,FLRT3,SEMA3D
8_Member	GO Biological Processes	GO:0007409	axonogenesis	-2.84104	-0.763309	17/482	658,1123,2045,3730,3800,3925,4756,4781,6091,7474,10154,10752,23022,23767,53358,220164,223117	BMPR1B,CHN1,EPHA7,ANOS1,KIF5C,STMN1,NEO1,NFIB,ROBO1,WNT5A,PLXNC1,CHL1,PALLD,FLRT3,SHC3,DOK6,SEMA3D
8_Member	KEGG Pathway	hsa04360	Axon guidance	-2.45611	-0.536843	9/196	658,2045,4756,6091,7474,10154,22885,81029,223117	BMPR1B,EPHA7,NEO1,ROBO1,WNT5A,PLXNC1,ABLIM3,WNT5B,SEMA3D
8_Member	KEGG Pathway	ko04360	Axon guidance	-2.22809	-0.410337	8/175	658,2045,6091,7474,10154,22885,81029,223117	BMPR1B,EPHA7,ROBO1,WNT5A,PLXNC1,ABLIM3,WNT5B,SEMA3D
8_Member	GO Molecular Functions	GO:0045499	chemorepellent activity	-2.04948	-0.308101	3/28	2045,23767,223117	EPHA7,FLRT3,SEMA3D
9_Summary	GO Biological Processes	GO:0006323	DNA packaging	-5.27718	-2.1436	14/210	3017,3024,3619,4675,5931,6662,7273,8359,8370,54892,55166,55320,64105,64151,25788,55636,3066,6304,29994,8334,29028,57673	H2BC5,H1-1,INCENP,NAP1L3,RBBP7,SOX9,TTN,H4C1,H4C14,NCAPG2,CENPQ,MIS18BP1,CENPK,NCAPG,RAD54B,CHD7,HDAC2,SATB1,BAZ2B,H2AC6,ATAD2,BEND3
9_Member	GO Biological Processes	GO:0006323	DNA packaging	-5.27718	-2.1436	14/210	3017,3024,3619,4675,5931,6662,7273,8359,8370,54892,55166,55320,64105,64151	H2BC5,H1-1,INCENP,NAP1L3,RBBP7,SOX9,TTN,H4C1,H4C14,NCAPG2,CENPQ,MIS18BP1,CENPK,NCAPG
9_Member	GO Biological Processes	GO:0034080	CENP-A containing nucleosome assembly	-4.31496	-1.57852	6/43	5931,8359,8370,55166,55320,64105	RBBP7,H4C1,H4C14,CENPQ,MIS18BP1,CENPK
9_Member	GO Biological Processes	GO:0061641	CENP-A containing chromatin organization	-4.31496	-1.57852	6/43	5931,8359,8370,55166,55320,64105	RBBP7,H4C1,H4C14,CENPQ,MIS18BP1,CENPK
9_Member	GO Biological Processes	GO:0071103	DNA conformation change	-4.29486	-1.57252	16/325	3017,3024,3619,4675,5931,6662,7273,8359,8370,25788,54892,55166,55320,55636,64105,64151	H2BC5,H1-1,INCENP,NAP1L3,RBBP7,SOX9,TTN,H4C1,H4C14,RAD54B,NCAPG2,CENPQ,MIS18BP1,CHD7,CENPK,NCAPG
9_Member	GO Biological Processes	GO:0031055	chromatin remodeling at centromere	-4.09166	-1.43928	6/47	5931,8359,8370,55166,55320,64105	RBBP7,H4C1,H4C14,CENPQ,MIS18BP1,CENPK
9_Member	GO Biological Processes	GO:0006334	nucleosome assembly	-4.05702	-1.41949	10/145	3017,3024,4675,5931,6662,8359,8370,55166,55320,64105	H2BC5,H1-1,NAP1L3,RBBP7,SOX9,H4C1,H4C14,CENPQ,MIS18BP1,CENPK
9_Member	GO Biological Processes	GO:0006336	DNA replication-independent nucleosome assembly	-3.79539	-1.2448	6/53	5931,8359,8370,55166,55320,64105	RBBP7,H4C1,H4C14,CENPQ,MIS18BP1,CENPK
9_Member	GO Biological Processes	GO:0034724	DNA replication-independent nucleosome organization	-3.74986	-1.2448	6/54	5931,8359,8370,55166,55320,64105	RBBP7,H4C1,H4C14,CENPQ,MIS18BP1,CENPK
9_Member	GO Biological Processes	GO:0006338	chromatin remodeling	-3.74595	-1.2448	11/189	3066,5931,6304,6662,8359,8370,29994,55166,55320,55636,64105	HDAC2,RBBP7,SATB1,SOX9,H4C1,H4C14,BAZ2B,CENPQ,MIS18BP1,CHD7,CENPK
9_Member	GO Biological Processes	GO:0034508	centromere complex assembly	-3.66171	-1.20839	6/56	5931,8359,8370,55166,55320,64105	RBBP7,H4C1,H4C14,CENPQ,MIS18BP1,CENPK
9_Member	GO Biological Processes	GO:0031497	chromatin assembly	-3.59665	-1.17957	10/165	3017,3024,4675,5931,6662,8359,8370,55166,55320,64105	H2BC5,H1-1,NAP1L3,RBBP7,SOX9,H4C1,H4C14,CENPQ,MIS18BP1,CENPK
9_Member	GO Biological Processes	GO:0043486	histone exchange	-3.53624	-1.15165	6/59	5931,8359,8370,55166,55320,64105	RBBP7,H4C1,H4C14,CENPQ,MIS18BP1,CENPK
9_Member	GO Biological Processes	GO:0043044	ATP-dependent chromatin remodeling	-3.31279	-1.0105	7/90	3066,5931,8359,8370,55166,55320,64105	HDAC2,RBBP7,H4C1,H4C14,CENPQ,MIS18BP1,CENPK
9_Member	GO Biological Processes	GO:0034728	nucleosome organization	-3.24067	-0.963048	10/183	3017,3024,4675,5931,6662,8359,8370,55166,55320,64105	H2BC5,H1-1,NAP1L3,RBBP7,SOX9,H4C1,H4C14,CENPQ,MIS18BP1,CENPK
9_Member	GO Biological Processes	GO:0006333	chromatin assembly or disassembly	-3.11464	-0.917727	10/190	3017,3024,4675,5931,6662,8359,8370,55166,55320,64105	H2BC5,H1-1,NAP1L3,RBBP7,SOX9,H4C1,H4C14,CENPQ,MIS18BP1,CENPK
9_Member	GO Cellular Components	GO:0044815	DNA packaging complex	-2.66521	-0.658541	7/116	3017,3024,8334,8359,8370,54892,64151	H2BC5,H1-1,H2AC6,H4C1,H4C14,NCAPG2,NCAPG
9_Member	GO Biological Processes	GO:0065004	protein-DNA complex assembly	-2.33259	-0.463773	10/243	3017,3024,4675,5931,6662,8359,8370,55166,55320,64105	H2BC5,H1-1,NAP1L3,RBBP7,SOX9,H4C1,H4C14,CENPQ,MIS18BP1,CENPK
9_Member	GO Biological Processes	GO:0045814	negative regulation of gene expression, epigenetic	-2.07211	-0.321622	7/149	3024,5931,8334,8359,8370,29028,57673	H1-1,RBBP7,H2AC6,H4C1,H4C14,ATAD2,BEND3
10_Summary	GO Biological Processes	GO:0032787	monocarboxylic acid metabolic process	-5.26177	-2.1436	27/664	130,1572,1576,2181,3091,3638,3667,5565,6319,6566,6662,7363,8942,9926,10327,10588,10675,23600,26031,27163,51084,51248,54541,55753,57546,79071,641372,2643,4522,5723,5832,6470,55256,1595,2274,3949,4047,5933,6095,9110,26119,5507,57673	ADH6,CYP2F1,CYP3A4,ACSL3,HIF1A,INSIG1,IRS1,PRKAB2,SCD,SLC16A1,SOX9,UGT2B4,KYNU,LPGAT1,AKR1A1,MTHFS,CSPG5,AMACR,OSBPL3,NAAA,CRYL1,PDZD11,DDIT4,OGDHL,PDP2,ELOVL6,ACOT6,GCH1,MTHFD1,PSPH,ALDH18A1,SHMT1,ADI1,CYP51A1,FHL2,LDLR,LSS,RBL1,RORA,MTMR4,LDLRAP1,PPP1R3C,BEND3
10_Member	GO Biological Processes	GO:0032787	monocarboxylic acid metabolic process	-5.26177	-2.1436	27/664	130,1572,1576,2181,3091,3638,3667,5565,6319,6566,6662,7363,8942,9926,10327,10588,10675,23600,26031,27163,51084,51248,54541,55753,57546,79071,641372	ADH6,CYP2F1,CYP3A4,ACSL3,HIF1A,INSIG1,IRS1,PRKAB2,SCD,SLC16A1,SOX9,UGT2B4,KYNU,LPGAT1,AKR1A1,MTHFS,CSPG5,AMACR,OSBPL3,NAAA,CRYL1,PDZD11,DDIT4,OGDHL,PDP2,ELOVL6,ACOT6
10_Member	GO Biological Processes	GO:0046394	carboxylic acid biosynthetic process	-5.24549	-2.1436	22/476	1576,2181,2643,3091,3638,4522,5565,5723,5832,6319,6470,8942,9926,10327,10588,10675,23600,26031,54541,55256,55753,79071	CYP3A4,ACSL3,GCH1,HIF1A,INSIG1,MTHFD1,PRKAB2,PSPH,ALDH18A1,SCD,SHMT1,KYNU,LPGAT1,AKR1A1,MTHFS,CSPG5,AMACR,OSBPL3,DDIT4,ADI1,OGDHL,ELOVL6
10_Member	GO Biological Processes	GO:0016053	organic acid biosynthetic process	-5.23109	-2.1436	22/477	1576,2181,2643,3091,3638,4522,5565,5723,5832,6319,6470,8942,9926,10327,10588,10675,23600,26031,54541,55256,55753,79071	CYP3A4,ACSL3,GCH1,HIF1A,INSIG1,MTHFD1,PRKAB2,PSPH,ALDH18A1,SCD,SHMT1,KYNU,LPGAT1,AKR1A1,MTHFS,CSPG5,AMACR,OSBPL3,DDIT4,ADI1,OGDHL,ELOVL6
10_Member	GO Biological Processes	GO:0019216	regulation of lipid metabolic process	-3.37392	-1.05616	17/431	1595,2181,2274,3638,3667,3949,4047,5565,5933,6095,6319,6662,9110,9926,26119,57546,79071	CYP51A1,ACSL3,FHL2,INSIG1,IRS1,LDLR,LSS,PRKAB2,RBL1,RORA,SCD,SOX9,MTMR4,LPGAT1,LDLRAP1,PDP2,ELOVL6
10_Member	GO Biological Processes	GO:0006631	fatty acid metabolic process	-2.8686	-0.771127	15/396	1572,1576,2181,3638,3667,5565,6319,6662,9926,23600,27163,51084,57546,79071,641372	CYP2F1,CYP3A4,ACSL3,INSIG1,IRS1,PRKAB2,SCD,SOX9,LPGAT1,AMACR,NAAA,CRYL1,PDP2,ELOVL6,ACOT6
10_Member	GO Biological Processes	GO:0062012	regulation of small molecule metabolic process	-2.85061	-0.763309	17/481	1595,3091,3638,3667,3949,4047,5507,5565,6095,6319,6662,9926,26119,54541,57546,57673,79071	CYP51A1,HIF1A,INSIG1,IRS1,LDLR,LSS,PPP1R3C,PRKAB2,RORA,SCD,SOX9,LPGAT1,LDLRAP1,DDIT4,PDP2,BEND3,ELOVL6
10_Member	GO Biological Processes	GO:0072330	monocarboxylic acid biosynthetic process	-2.45487	-0.536843	13/353	1576,2181,3091,3638,5565,6319,9926,10675,23600,26031,54541,55753,79071	CYP3A4,ACSL3,HIF1A,INSIG1,PRKAB2,SCD,LPGAT1,CSPG5,AMACR,OSBPL3,DDIT4,OGDHL,ELOVL6
10_Member	GO Biological Processes	GO:0019217	regulation of fatty acid metabolic process	-2.32128	-0.454629	6/101	3638,3667,5565,6662,9926,57546	INSIG1,IRS1,PRKAB2,SOX9,LPGAT1,PDP2
11_Summary	GO Cellular Components	GO:0031012	extracellular matrix	-4.99982	-2.0772	24/569	2,308,1191,1522,1992,2201,3730,4192,4324,4588,5269,7474,11096,23767,51435,56547,64093,81029,146760,158326,170691,255743,340706,341640,1489,3627,6359,6382,10154,10675,10863,89778,223117,2181,3673,3936,5320,6662,7412	A2M,ANXA5,CLU,CTSZ,SERPINB1,FBN2,ANOS1,MDK,MMP15,MUC6,SERPINB6,WNT5A,ADAMTS5,FLRT3,SCARA3,MMP26,SMOC1,WNT5B,RTN4RL1,FREM1,ADAMTS17,NPNT,VWA2,FREM2,CTF1,CXCL10,CCL15,SDC1,PLXNC1,CSPG5,ADAM28,SERPINB11,SEMA3D,ACSL3,ITGA2,LCP1,PLA2G2A,SOX9,VCAM1
11_Member	GO Cellular Components	GO:0031012	extracellular matrix	-4.99982	-2.0772	24/569	2,308,1191,1522,1992,2201,3730,4192,4324,4588,5269,7474,11096,23767,51435,56547,64093,81029,146760,158326,170691,255743,340706,341640	A2M,ANXA5,CLU,CTSZ,SERPINB1,FBN2,ANOS1,MDK,MMP15,MUC6,SERPINB6,WNT5A,ADAMTS5,FLRT3,SCARA3,MMP26,SMOC1,WNT5B,RTN4RL1,FREM1,ADAMTS17,NPNT,VWA2,FREM2
11_Member	GO Cellular Components	GO:0062023	collagen-containing extracellular matrix	-3.40835	-1.07044	17/428	2,308,1191,1522,1992,2201,4192,5269,7474,11096,51435,64093,81029,158326,255743,340706,341640	A2M,ANXA5,CLU,CTSZ,SERPINB1,FBN2,MDK,SERPINB6,WNT5A,ADAMTS5,SCARA3,SMOC1,WNT5B,FREM1,NPNT,VWA2,FREM2
11_Member	Canonical Pathways	M5885	NABA MATRISOME ASSOCIATED	-3.16659	-0.924196	24/751	2,308,1489,1522,1992,3627,4192,4324,4588,5269,6359,6382,7474,10154,10675,10863,11096,56547,81029,89778,158326,170691,223117,341640	A2M,ANXA5,CTF1,CTSZ,SERPINB1,CXCL10,MDK,MMP15,MUC6,SERPINB6,CCL15,SDC1,WNT5A,PLXNC1,CSPG5,ADAM28,ADAMTS5,MMP26,WNT5B,SERPINB11,FREM1,ADAMTS17,SEMA3D,FREM2
11_Member	Canonical Pathways	M3468	NABA ECM REGULATORS	-2.39552	-0.498356	10/238	2,1522,1992,4324,5269,10863,11096,56547,89778,170691	A2M,CTSZ,SERPINB1,MMP15,SERPINB6,ADAM28,ADAMTS5,MMP26,SERPINB11,ADAMTS17
11_Member	GO Biological Processes	GO:0043062	extracellular structure organization	-2.2757	-0.431251	15/458	2,2181,2201,3673,3936,4324,5320,6382,6662,7412,11096,56547,64093,170691,255743	A2M,ACSL3,FBN2,ITGA2,LCP1,MMP15,PLA2G2A,SDC1,SOX9,VCAM1,ADAMTS5,MMP26,SMOC1,ADAMTS17,NPNT
12_Summary	GO Biological Processes	GO:0002064	epithelial cell development	-4.91333	-2.01489	14/226	3091,3397,6382,6662,7474,10411,23022,25803,29842,57619,57669,81029,340547,643226	HIF1A,ID1,SDC1,SOX9,WNT5A,RAPGEF3,PALLD,SPDEF,TFCP2L1,SHROOM3,EPB41L5,WNT5B,VSIG1,GRXCR2
12_Member	GO Biological Processes	GO:0002064	epithelial cell development	-4.91333	-2.01489	14/226	3091,3397,6382,6662,7474,10411,23022,25803,29842,57619,57669,81029,340547,643226	HIF1A,ID1,SDC1,SOX9,WNT5A,RAPGEF3,PALLD,SPDEF,TFCP2L1,SHROOM3,EPB41L5,WNT5B,VSIG1,GRXCR2
12_Member	GO Biological Processes	GO:0003382	epithelial cell morphogenesis	-2.65549	-0.652088	4/36	3397,23022,57669,340547	ID1,PALLD,EPB41L5,VSIG1
13_Summary	GO Biological Processes	GO:0048729	tissue morphogenesis	-4.75913	-1.88551	26/668	1522,2045,2119,3091,3280,3627,3673,3936,4086,4192,4488,4522,6091,6299,6659,6662,7273,7474,23767,55636,57619,57669,65009,84133,255743,341640,3066,25805,55223,200734,359845,223117,2624,3321,4781,9935,10018,29842	CTSZ,EPHA7,ETV5,HIF1A,HES1,CXCL10,ITGA2,LCP1,SMAD1,MDK,MSX2,MTHFD1,ROBO1,SALL1,SOX4,SOX9,TTN,WNT5A,FLRT3,CHD7,SHROOM3,EPB41L5,NDRG4,ZNRF3,NPNT,FREM2,HDAC2,BAMBI,TRIM62,SPRED2,RFLNB,SEMA3D,GATA2,IGSF3,NFIB,MAFB,BCL2L11,TFCP2L1
13_Member	GO Biological Processes	GO:0048729	tissue morphogenesis	-4.75913	-1.88551	26/668	1522,2045,2119,3091,3280,3627,3673,3936,4086,4192,4488,4522,6091,6299,6659,6662,7273,7474,23767,55636,57619,57669,65009,84133,255743,341640	CTSZ,EPHA7,ETV5,HIF1A,HES1,CXCL10,ITGA2,LCP1,SMAD1,MDK,MSX2,MTHFD1,ROBO1,SALL1,SOX4,SOX9,TTN,WNT5A,FLRT3,CHD7,SHROOM3,EPB41L5,NDRG4,ZNRF3,NPNT,FREM2
13_Member	GO Biological Processes	GO:0001837	epithelial to mesenchymal transition	-4.57271	-1.76605	11/153	3066,3091,4192,4488,6662,7474,25805,55223,57669,200734,359845	HDAC2,HIF1A,MDK,MSX2,SOX9,WNT5A,BAMBI,TRIM62,EPB41L5,SPRED2,RFLNB
13_Member	GO Biological Processes	GO:0060562	epithelial tube morphogenesis	-4.20103	-1.50183	16/331	1522,2045,2119,3091,3280,3627,4192,4488,4522,6299,6659,6662,7474,57619,65009,255743	CTSZ,EPHA7,ETV5,HIF1A,HES1,CXCL10,MDK,MSX2,MTHFD1,SALL1,SOX4,SOX9,WNT5A,SHROOM3,NDRG4,NPNT
13_Member	GO Biological Processes	GO:0048762	mesenchymal cell differentiation	-4.19304	-1.50183	13/230	3066,3091,3280,4192,4488,6662,7474,25805,55223,57669,200734,223117,359845	HDAC2,HIF1A,HES1,MDK,MSX2,SOX9,WNT5A,BAMBI,TRIM62,EPB41L5,SPRED2,SEMA3D,RFLNB
13_Member	GO Biological Processes	GO:0002009	morphogenesis of an epithelium	-3.76389	-1.2448	21/557	1522,2045,2119,3091,3280,3627,3936,4192,4488,4522,6299,6659,6662,7474,23767,57619,57669,65009,84133,255743,341640	CTSZ,EPHA7,ETV5,HIF1A,HES1,CXCL10,LCP1,MDK,MSX2,MTHFD1,SALL1,SOX4,SOX9,WNT5A,FLRT3,SHROOM3,EPB41L5,NDRG4,ZNRF3,NPNT,FREM2
13_Member	GO Biological Processes	GO:0060485	mesenchyme development	-3.74228	-1.2448	14/290	3066,3091,3280,4192,4488,6091,6662,7474,25805,55223,57669,200734,223117,359845	HDAC2,HIF1A,HES1,MDK,MSX2,ROBO1,SOX9,WNT5A,BAMBI,TRIM62,EPB41L5,SPRED2,SEMA3D,RFLNB
13_Member	GO Biological Processes	GO:0048732	gland development	-2.80013	-0.735395	16/444	2119,2624,3091,3280,3321,3673,4192,4488,4781,6091,6299,6662,7474,9935,10018,29842	ETV5,GATA2,HIF1A,HES1,IGSF3,ITGA2,MDK,MSX2,NFIB,ROBO1,SALL1,SOX9,WNT5A,MAFB,BCL2L11,TFCP2L1
13_Member	GO Biological Processes	GO:0030879	mammary gland development	-2.78194	-0.723093	8/142	2119,3091,3673,4488,6091,6662,7474,10018	ETV5,HIF1A,ITGA2,MSX2,ROBO1,SOX9,WNT5A,BCL2L11
13_Member	GO Biological Processes	GO:0048754	branching morphogenesis of an epithelial tube	-2.5447	-0.581215	8/155	1522,2119,4192,4488,6299,6662,7474,255743	CTSZ,ETV5,MDK,MSX2,SALL1,SOX9,WNT5A,NPNT
13_Member	GO Biological Processes	GO:0001763	morphogenesis of a branching structure	-2.38449	-0.491481	9/201	1522,2045,2119,4192,4488,6299,6662,7474,255743	CTSZ,EPHA7,ETV5,MDK,MSX2,SALL1,SOX9,WNT5A,NPNT
13_Member	GO Biological Processes	GO:0061180	mammary gland epithelium development	-2.31988	-0.454629	5/71	2119,3091,4488,6091,7474	ETV5,HIF1A,MSX2,ROBO1,WNT5A
13_Member	GO Biological Processes	GO:0060444	branching involved in mammary gland duct morphogenesis	-2.23893	-0.415395	3/24	2119,4488,7474	ETV5,MSX2,WNT5A
13_Member	GO Biological Processes	GO:0003151	outflow tract morphogenesis	-2.07985	-0.325712	5/81	3091,3280,4488,6091,7474	HIF1A,HES1,MSX2,ROBO1,WNT5A
13_Member	GO Biological Processes	GO:0061138	morphogenesis of a branching epithelium	-2.06139	-0.313623	8/187	1522,2119,4192,4488,6299,6662,7474,255743	CTSZ,ETV5,MDK,MSX2,SALL1,SOX9,WNT5A,NPNT
14_Summary	GO Biological Processes	GO:0006732	coenzyme metabolic process	-4.65486	-1.80473	19/408	2181,2643,2729,3091,4522,6319,6470,7086,8942,10327,10588,10840,51166,51248,54541,55753,57546,79071,641372,1608,3251,5286,5320,9110,9926,23262,27315,51084,59339,80055,80157,10857,55748,81693,658,2524,2530,4588,6382,7368,9653,10675,23236,160335,55256,80704,481,523,5169,6095,25939,57673,84618,260425,8930	ACSL3,GCH1,GCLC,HIF1A,MTHFD1,SCD,SHMT1,TKT,KYNU,AKR1A1,MTHFS,ALDH1L1,AADAT,PDZD11,DDIT4,OGDHL,PDP2,ELOVL6,ACOT6,DGKG,HPRT1,PIK3C2A,PLA2G2A,MTMR4,LPGAT1,PPIP5K2,PGAP2,CRYL1,PLEKHA2,PGAP1,CWH43,PGRMC1,CNDP2,AMN,BMPR1B,FUT2,FUT8,MUC6,SDC1,UGT8,HS2ST1,CSPG5,PLCB1,TMTC2,ADI1,SLC19A3,ATP1B1,ATP6V1A,ENPP3,RORA,SAMHD1,BEND3,NT5C1A,MAGI3,MBD4
14_Member	GO Biological Processes	GO:0006732	coenzyme metabolic process	-4.65486	-1.80473	19/408	2181,2643,2729,3091,4522,6319,6470,7086,8942,10327,10588,10840,51166,51248,54541,55753,57546,79071,641372	ACSL3,GCH1,GCLC,HIF1A,MTHFD1,SCD,SHMT1,TKT,KYNU,AKR1A1,MTHFS,ALDH1L1,AADAT,PDZD11,DDIT4,OGDHL,PDP2,ELOVL6,ACOT6
14_Member	GO Biological Processes	GO:0090407	organophosphate biosynthetic process	-4.03851	-1.40794	25/696	1608,2181,2643,3091,3251,4522,5286,5320,6319,6470,7086,8942,9110,9926,10327,23262,27315,51084,54541,55753,57546,59339,79071,80055,80157	DGKG,ACSL3,GCH1,HIF1A,HPRT1,MTHFD1,PIK3C2A,PLA2G2A,SCD,SHMT1,TKT,KYNU,MTMR4,LPGAT1,AKR1A1,PPIP5K2,PGAP2,CRYL1,DDIT4,OGDHL,PDP2,PLEKHA2,ELOVL6,PGAP1,CWH43
14_Member	GO Biological Processes	GO:0051188	cofactor biosynthetic process	-3.81349	-1.2469	15/321	2181,2643,2729,3091,4522,6319,8942,10327,10588,10857,54541,55748,55753,57546,79071	ACSL3,GCH1,GCLC,HIF1A,MTHFD1,SCD,KYNU,AKR1A1,MTHFS,PGRMC1,DDIT4,CNDP2,OGDHL,PDP2,ELOVL6
14_Member	GO Biological Processes	GO:0051186	cofactor metabolic process	-3.71539	-1.23971	22/603	2181,2643,2729,3091,4522,6319,6470,7086,8942,10327,10588,10840,10857,51166,51248,54541,55748,55753,57546,79071,81693,641372	ACSL3,GCH1,GCLC,HIF1A,MTHFD1,SCD,SHMT1,TKT,KYNU,AKR1A1,MTHFS,ALDH1L1,PGRMC1,AADAT,PDZD11,DDIT4,CNDP2,OGDHL,PDP2,ELOVL6,AMN,ACOT6
14_Member	GO Biological Processes	GO:1901137	carbohydrate derivative biosynthetic process	-3.31008	-1.0105	25/778	658,2181,2524,2530,3091,3251,4588,6319,6382,6470,7086,7368,9653,10327,10675,23236,27315,51084,54541,55753,57546,79071,80055,80157,160335	BMPR1B,ACSL3,FUT2,FUT8,HIF1A,HPRT1,MUC6,SCD,SDC1,SHMT1,TKT,UGT8,HS2ST1,AKR1A1,CSPG5,PLCB1,PGAP2,CRYL1,DDIT4,OGDHL,PDP2,ELOVL6,PGAP1,CWH43,TMTC2
14_Member	GO Biological Processes	GO:0006790	sulfur compound metabolic process	-3.15143	-0.917794	15/371	2181,2729,4522,6319,8942,10327,10675,51166,51248,55256,55748,57546,79071,80704,641372	ACSL3,GCLC,MTHFD1,SCD,KYNU,AKR1A1,CSPG5,AADAT,PDZD11,ADI1,CNDP2,PDP2,ELOVL6,SLC19A3,ACOT6
14_Member	GO Biological Processes	GO:0072521	purine-containing compound metabolic process	-3.13513	-0.917794	21/622	481,523,2181,3091,3251,4522,5169,6095,6319,6470,8942,25939,51166,54541,55753,57546,57673,79071,84618,260425,641372	ATP1B1,ATP6V1A,ACSL3,HIF1A,HPRT1,MTHFD1,ENPP3,RORA,SCD,SHMT1,KYNU,SAMHD1,AADAT,DDIT4,OGDHL,PDP2,BEND3,ELOVL6,NT5C1A,MAGI3,ACOT6
14_Member	GO Biological Processes	GO:0009108	coenzyme biosynthetic process	-3.13124	-0.917794	12/259	2181,2643,3091,4522,6319,8942,10327,10588,54541,55753,57546,79071	ACSL3,GCH1,HIF1A,MTHFD1,SCD,KYNU,AKR1A1,MTHFS,DDIT4,OGDHL,PDP2,ELOVL6
14_Member	GO Biological Processes	GO:0044272	sulfur compound biosynthetic process	-3.07979	-0.903869	10/192	2181,2729,4522,6319,10327,10675,55256,55748,57546,79071	ACSL3,GCLC,MTHFD1,SCD,AKR1A1,CSPG5,ADI1,CNDP2,PDP2,ELOVL6
14_Member	GO Biological Processes	GO:0009117	nucleotide metabolic process	-3.07932	-0.903869	23/717	481,523,2181,3091,3251,4522,5169,6095,6319,6470,7086,8930,8942,25939,51166,54541,55753,57546,57673,79071,84618,260425,641372	ATP1B1,ATP6V1A,ACSL3,HIF1A,HPRT1,MTHFD1,ENPP3,RORA,SCD,SHMT1,TKT,MBD4,KYNU,SAMHD1,AADAT,DDIT4,OGDHL,PDP2,BEND3,ELOVL6,NT5C1A,MAGI3,ACOT6
14_Member	GO Biological Processes	GO:0006163	purine nucleotide metabolic process	-3.0512	-0.884316	20/588	481,523,2181,3091,3251,4522,5169,6095,6319,8942,25939,51166,54541,55753,57546,57673,79071,84618,260425,641372	ATP1B1,ATP6V1A,ACSL3,HIF1A,HPRT1,MTHFD1,ENPP3,RORA,SCD,KYNU,SAMHD1,AADAT,DDIT4,OGDHL,PDP2,BEND3,ELOVL6,NT5C1A,MAGI3,ACOT6
14_Member	GO Biological Processes	GO:0006753	nucleoside phosphate metabolic process	-3.02339	-0.867631	23/724	481,523,2181,3091,3251,4522,5169,6095,6319,6470,7086,8930,8942,25939,51166,54541,55753,57546,57673,79071,84618,260425,641372	ATP1B1,ATP6V1A,ACSL3,HIF1A,HPRT1,MTHFD1,ENPP3,RORA,SCD,SHMT1,TKT,MBD4,KYNU,SAMHD1,AADAT,DDIT4,OGDHL,PDP2,BEND3,ELOVL6,NT5C1A,MAGI3,ACOT6
14_Member	GO Biological Processes	GO:0006637	acyl-CoA metabolic process	-2.93859	-0.817828	7/104	2181,6319,8942,51166,57546,79071,641372	ACSL3,SCD,KYNU,AADAT,PDP2,ELOVL6,ACOT6
14_Member	GO Biological Processes	GO:0035383	thioester metabolic process	-2.93859	-0.817828	7/104	2181,6319,8942,51166,57546,79071,641372	ACSL3,SCD,KYNU,AADAT,PDP2,ELOVL6,ACOT6
14_Member	GO Biological Processes	GO:0019693	ribose phosphate metabolic process	-2.36436	-0.480302	18/582	481,523,2181,3091,3251,5169,6095,6319,7086,8942,51166,54541,55753,57546,57673,79071,260425,641372	ATP1B1,ATP6V1A,ACSL3,HIF1A,HPRT1,ENPP3,RORA,SCD,TKT,KYNU,AADAT,DDIT4,OGDHL,PDP2,BEND3,ELOVL6,MAGI3,ACOT6
14_Member	GO Biological Processes	GO:0009150	purine ribonucleotide metabolic process	-2.2829	-0.434381	17/547	481,523,2181,3091,3251,5169,6095,6319,8942,51166,54541,55753,57546,57673,79071,260425,641372	ATP1B1,ATP6V1A,ACSL3,HIF1A,HPRT1,ENPP3,RORA,SCD,KYNU,AADAT,DDIT4,OGDHL,PDP2,BEND3,ELOVL6,MAGI3,ACOT6
14_Member	GO Biological Processes	GO:0033865	nucleoside bisphosphate metabolic process	-2.24847	-0.419528	7/138	2181,6319,8942,51166,57546,79071,641372	ACSL3,SCD,KYNU,AADAT,PDP2,ELOVL6,ACOT6
14_Member	GO Biological Processes	GO:0033875	ribonucleoside bisphosphate metabolic process	-2.24847	-0.419528	7/138	2181,6319,8942,51166,57546,79071,641372	ACSL3,SCD,KYNU,AADAT,PDP2,ELOVL6,ACOT6
14_Member	GO Biological Processes	GO:0034032	purine nucleoside bisphosphate metabolic process	-2.24847	-0.419528	7/138	2181,6319,8942,51166,57546,79071,641372	ACSL3,SCD,KYNU,AADAT,PDP2,ELOVL6,ACOT6
14_Member	GO Biological Processes	GO:0009259	ribonucleotide metabolic process	-2.17014	-0.379091	17/562	481,523,2181,3091,3251,5169,6095,6319,8942,51166,54541,55753,57546,57673,79071,260425,641372	ATP1B1,ATP6V1A,ACSL3,HIF1A,HPRT1,ENPP3,RORA,SCD,KYNU,AADAT,DDIT4,OGDHL,PDP2,BEND3,ELOVL6,MAGI3,ACOT6
14_Member	GO Biological Processes	GO:0035384	thioester biosynthetic process	-2.04782	-0.308101	4/53	2181,6319,57546,79071	ACSL3,SCD,PDP2,ELOVL6
14_Member	GO Biological Processes	GO:0071616	acyl-CoA biosynthetic process	-2.04782	-0.308101	4/53	2181,6319,57546,79071	ACSL3,SCD,PDP2,ELOVL6
15_Summary	GO Biological Processes	GO:0007420	brain development	-4.64041	-1.80156	28/761	547,2045,2181,2624,3091,3251,3280,3397,3925,4086,4192,4781,5793,6091,6095,6299,6752,7474,7804,9935,10018,23236,54541,55636,65009,80055,83943,146760,2274,4488,4522,6659,6662,7029,7273,7468,23363,23767,51196,55803,341640,6382,255743	KIF1A,EPHA7,ACSL3,GATA2,HIF1A,HPRT1,HES1,ID1,STMN1,SMAD1,MDK,NFIB,PTPRG,ROBO1,RORA,SALL1,SSTR2,WNT5A,LRP8,MAFB,BCL2L11,PLCB1,DDIT4,CHD7,NDRG4,PGAP1,IMMP2L,RTN4RL1,FHL2,MSX2,MTHFD1,SOX4,SOX9,TFDP2,TTN,NSD2,OBSL1,FLRT3,PLCE1,ADAP2,FREM2,SDC1,NPNT
15_Member	GO Biological Processes	GO:0007420	brain development	-4.64041	-1.80156	28/761	547,2045,2181,2624,3091,3251,3280,3397,3925,4086,4192,4781,5793,6091,6095,6299,6752,7474,7804,9935,10018,23236,54541,55636,65009,80055,83943,146760	KIF1A,EPHA7,ACSL3,GATA2,HIF1A,HPRT1,HES1,ID1,STMN1,SMAD1,MDK,NFIB,PTPRG,ROBO1,RORA,SALL1,SSTR2,WNT5A,LRP8,MAFB,BCL2L11,PLCB1,DDIT4,CHD7,NDRG4,PGAP1,IMMP2L,RTN4RL1
15_Member	GO Biological Processes	GO:0007507	heart development	-3.84813	-1.26167	22/590	2274,3091,3280,3397,4086,4488,4522,6091,6299,6659,6662,7029,7273,7468,7474,23363,23767,51196,55636,55803,65009,341640	FHL2,HIF1A,HES1,ID1,SMAD1,MSX2,MTHFD1,ROBO1,SALL1,SOX4,SOX9,TFDP2,TTN,NSD2,WNT5A,OBSL1,FLRT3,PLCE1,CHD7,ADAP2,NDRG4,FREM2
15_Member	GO Biological Processes	GO:0060411	cardiac septum morphogenesis	-3.73093	-1.2448	7/77	3280,4488,6091,6659,7468,7474,55636	HES1,MSX2,ROBO1,SOX4,NSD2,WNT5A,CHD7
15_Member	GO Biological Processes	GO:0003206	cardiac chamber morphogenesis	-3.6943	-1.22818	9/131	2274,3091,3280,4488,6091,6659,7468,7474,55636	FHL2,HIF1A,HES1,MSX2,ROBO1,SOX4,NSD2,WNT5A,CHD7
15_Member	GO Biological Processes	GO:0003205	cardiac chamber development	-3.41256	-1.07044	10/174	2274,3091,3280,4488,6091,6299,6659,7468,7474,55636	FHL2,HIF1A,HES1,MSX2,ROBO1,SALL1,SOX4,NSD2,WNT5A,CHD7
15_Member	GO Biological Processes	GO:0003279	cardiac septum development	-3.40568	-1.07044	8/114	3280,4488,6091,6299,6659,7468,7474,55636	HES1,MSX2,ROBO1,SALL1,SOX4,NSD2,WNT5A,CHD7
15_Member	GO Biological Processes	GO:0030900	forebrain development	-3.36875	-1.05611	16/392	547,2624,3091,3251,3280,4192,4781,6091,6299,6752,7474,7804,23236,55636,80055,146760	KIF1A,GATA2,HIF1A,HPRT1,HES1,MDK,NFIB,ROBO1,SALL1,SSTR2,WNT5A,LRP8,PLCB1,CHD7,PGAP1,RTN4RL1
15_Member	GO Biological Processes	GO:0060412	ventricular septum morphogenesis	-3.20613	-0.943538	5/45	3280,6091,6659,7468,7474	HES1,ROBO1,SOX4,NSD2,WNT5A
15_Member	GO Biological Processes	GO:0003007	heart morphogenesis	-3.13124	-0.917794	12/259	2274,3091,3280,4488,6091,6659,6662,7273,7468,7474,55636,65009	FHL2,HIF1A,HES1,MSX2,ROBO1,SOX4,SOX9,TTN,NSD2,WNT5A,CHD7,NDRG4
15_Member	GO Biological Processes	GO:0021537	telencephalon development	-3.07336	-0.901126	12/263	3091,3251,3280,4192,4781,6091,6299,7474,7804,23236,55636,146760	HIF1A,HPRT1,HES1,MDK,NFIB,ROBO1,SALL1,WNT5A,LRP8,PLCB1,CHD7,RTN4RL1
15_Member	GO Biological Processes	GO:0003231	cardiac ventricle development	-3.00631	-0.859616	8/131	3091,3280,6091,6299,6659,7468,7474,55636	HIF1A,HES1,ROBO1,SALL1,SOX4,NSD2,WNT5A,CHD7
15_Member	GO Biological Processes	GO:0003281	ventricular septum development	-2.94547	-0.818447	6/76	3280,6091,6299,6659,7468,7474	HES1,ROBO1,SALL1,SOX4,NSD2,WNT5A
15_Member	GO Biological Processes	GO:0021889	olfactory bulb interneuron differentiation	-2.93454	-0.817828	3/14	6091,6299,7474	ROBO1,SALL1,WNT5A
15_Member	GO Biological Processes	GO:0021772	olfactory bulb development	-2.79795	-0.735395	4/33	6091,6299,7474,55636	ROBO1,SALL1,WNT5A,CHD7
15_Member	GO Biological Processes	GO:0021879	forebrain neuron differentiation	-2.73663	-0.697656	5/57	2624,3280,6091,6299,7474	GATA2,HES1,ROBO1,SALL1,WNT5A
15_Member	GO Biological Processes	GO:0021988	olfactory lobe development	-2.70139	-0.678021	4/35	6091,6299,7474,55636	ROBO1,SALL1,WNT5A,CHD7
15_Member	GO Biological Processes	GO:0031128	developmental induction	-2.65549	-0.652088	4/36	6091,6299,6662,7474	ROBO1,SALL1,SOX9,WNT5A
15_Member	GO Biological Processes	GO:0021953	central nervous system neuron differentiation	-2.48549	-0.550079	9/194	2624,3251,3280,4781,6091,6095,6299,6659,7474	GATA2,HPRT1,HES1,NFIB,ROBO1,RORA,SALL1,SOX4,WNT5A
15_Member	GO Biological Processes	GO:0035270	endocrine system development	-2.48306	-0.550079	7/125	2624,3280,4192,6299,6659,6662,7474	GATA2,HES1,MDK,SALL1,SOX4,SOX9,WNT5A
15_Member	GO Biological Processes	GO:0021983	pituitary gland development	-2.40813	-0.50548	4/42	2624,3280,6299,7474	GATA2,HES1,SALL1,WNT5A
15_Member	GO Biological Processes	GO:0001657	ureteric bud development	-2.38528	-0.491481	6/98	3280,4086,6299,6382,6662,255743	HES1,SMAD1,SALL1,SDC1,SOX9,NPNT
15_Member	GO Biological Processes	GO:2000826	regulation of heart morphogenesis	-2.37095	-0.483864	4/43	3280,6091,6662,7474	HES1,ROBO1,SOX9,WNT5A
15_Member	GO Biological Processes	GO:0072163	mesonephric epithelium development	-2.36367	-0.480302	6/99	3280,4086,6299,6382,6662,255743	HES1,SMAD1,SALL1,SDC1,SOX9,NPNT
15_Member	GO Biological Processes	GO:0072164	mesonephric tubule development	-2.36367	-0.480302	6/99	3280,4086,6299,6382,6662,255743	HES1,SMAD1,SALL1,SDC1,SOX9,NPNT
15_Member	GO Biological Processes	GO:0021872	forebrain generation of neurons	-2.34618	-0.47257	5/70	2624,3280,6091,6299,7474	GATA2,HES1,ROBO1,SALL1,WNT5A
15_Member	GO Biological Processes	GO:0031018	endocrine pancreas development	-2.29958	-0.442537	4/45	3280,6659,6662,7474	HES1,SOX4,SOX9,WNT5A
15_Member	GO Biological Processes	GO:0003283	atrial septum development	-2.29199	-0.439565	3/23	6659,7468,7474	SOX4,NSD2,WNT5A
15_Member	GO Biological Processes	GO:0001823	mesonephros development	-2.27996	-0.434381	6/103	3280,4086,6299,6382,6662,255743	HES1,SMAD1,SALL1,SDC1,SOX9,NPNT
15_Member	GO Biological Processes	GO:0001655	urogenital system development	-2.25372	-0.419528	12/331	2045,2624,3280,4086,6299,6382,6659,6662,7474,10018,51196,255743	EPHA7,GATA2,HES1,SMAD1,SALL1,SDC1,SOX4,SOX9,WNT5A,BCL2L11,PLCE1,NPNT
15_Member	GO Biological Processes	GO:0035019	somatic stem cell population maintenance	-2.21907	-0.410337	5/75	2624,3280,6299,6659,6662	GATA2,HES1,SALL1,SOX4,SOX9
15_Member	GO Biological Processes	GO:0072001	renal system development	-2.21768	-0.40998	11/293	2045,3280,4086,6299,6382,6659,6662,7474,10018,51196,255743	EPHA7,HES1,SMAD1,SALL1,SDC1,SOX4,SOX9,WNT5A,BCL2L11,PLCE1,NPNT
15_Member	GO Biological Processes	GO:0072073	kidney epithelium development	-2.18218	-0.385625	7/142	2045,3280,4086,6299,6382,6662,255743	EPHA7,HES1,SMAD1,SALL1,SDC1,SOX9,NPNT
15_Member	GO Biological Processes	GO:0072273	metanephric nephron morphogenesis	-2.14002	-0.36428	3/26	3280,6299,6662	HES1,SALL1,SOX9
15_Member	GO Biological Processes	GO:0090102	cochlea development	-2.10626	-0.345662	4/51	2624,3280,6662,7474	GATA2,HES1,SOX9,WNT5A
15_Member	GO Biological Processes	GO:0060914	heart formation	-2.04948	-0.308101	3/28	3280,6091,7474	HES1,ROBO1,WNT5A
15_Member	GO Biological Processes	GO:0021954	central nervous system neuron development	-2.01503	-0.286247	5/84	2624,3251,4781,6091,7474	GATA2,HPRT1,NFIB,ROBO1,WNT5A
16_Summary	GO Biological Processes	GO:0045596	negative regulation of cell differentiation	-4.53012	-1.73367	28/772	1522,2045,2624,3066,3280,3397,3627,3638,3949,4192,4488,5793,6095,6662,7474,8359,8370,9935,25803,28959,54892,55223,55796,146760,152559,200734,223117,359845,547,1123,2035,2059,6091,7694,7804,10154,10675,10810,23363,25805,55785,57619,58480,221061,120,1191,1676,2729,3024,3925,4281,10040,10411,11170,29028,55170,56984,348654,2119,9315,65009,3673,10178,51196,51473	CTSZ,EPHA7,GATA2,HDAC2,HES1,ID1,CXCL10,INSIG1,LDLR,MDK,MSX2,PTPRG,RORA,SOX9,WNT5A,H4C1,H4C14,MAFB,SPDEF,TMEM176B,NCAPG2,TRIM62,MBNL3,RTN4RL1,PAQR3,SPRED2,SEMA3D,RFLNB,KIF1A,CHN1,EPB41,EPS8,ROBO1,ZNF135,LRP8,PLXNC1,CSPG5,WASF3,OBSL1,BAMBI,FGD6,SHROOM3,RHOU,FAM171A1,ADD3,CLU,DFFA,GCLC,H1-1,STMN1,MID1,TOM1L1,RAPGEF3,FAM107A,ATAD2,PRMT6,PSMG2,GEN1,ETV5,NREP,NDRG4,ITGA2,TENM1,PLCE1,DCDC2
16_Member	GO Biological Processes	GO:0045596	negative regulation of cell differentiation	-4.53012	-1.73367	28/772	1522,2045,2624,3066,3280,3397,3627,3638,3949,4192,4488,5793,6095,6662,7474,8359,8370,9935,25803,28959,54892,55223,55796,146760,152559,200734,223117,359845	CTSZ,EPHA7,GATA2,HDAC2,HES1,ID1,CXCL10,INSIG1,LDLR,MDK,MSX2,PTPRG,RORA,SOX9,WNT5A,H4C1,H4C14,MAFB,SPDEF,TMEM176B,NCAPG2,TRIM62,MBNL3,RTN4RL1,PAQR3,SPRED2,SEMA3D,RFLNB
16_Member	GO Biological Processes	GO:0022604	regulation of cell morphogenesis	-4.43283	-1.65373	21/499	547,1123,2035,2045,2059,3397,4192,6091,7474,7694,7804,10154,10675,10810,23363,25805,55785,57619,58480,221061,223117	KIF1A,CHN1,EPB41,EPHA7,EPS8,ID1,MDK,ROBO1,WNT5A,ZNF135,LRP8,PLXNC1,CSPG5,WASF3,OBSL1,BAMBI,FGD6,SHROOM3,RHOU,FAM171A1,SEMA3D
16_Member	GO Biological Processes	GO:0051129	negative regulation of cellular component organization	-4.0951	-1.43928	27/775	120,1191,1522,1676,2045,2059,2729,3024,3066,3397,3627,3638,3925,3949,4281,5793,7474,10040,10411,11170,29028,55170,56984,146760,152559,223117,348654	ADD3,CLU,CTSZ,DFFA,EPHA7,EPS8,GCLC,H1-1,HDAC2,ID1,CXCL10,INSIG1,STMN1,LDLR,MID1,PTPRG,WNT5A,TOM1L1,RAPGEF3,FAM107A,ATAD2,PRMT6,PSMG2,RTN4RL1,PAQR3,SEMA3D,GEN1
16_Member	GO Biological Processes	GO:0010977	negative regulation of neuron projection development	-3.17762	-0.929547	9/154	1522,2045,3066,3397,5793,7474,146760,152559,223117	CTSZ,EPHA7,HDAC2,ID1,PTPRG,WNT5A,RTN4RL1,PAQR3,SEMA3D
16_Member	GO Biological Processes	GO:0045665	negative regulation of neuron differentiation	-3.105	-0.91061	11/225	1522,2045,3066,3280,3397,5793,6662,7474,146760,152559,223117	CTSZ,EPHA7,HDAC2,HES1,ID1,PTPRG,SOX9,WNT5A,RTN4RL1,PAQR3,SEMA3D
16_Member	GO Biological Processes	GO:0045664	regulation of neuron differentiation	-3.05793	-0.888093	22/675	547,1123,1522,2045,2119,2624,3066,3280,3397,4192,5793,6091,6662,7474,7804,9315,10154,23363,65009,146760,152559,223117	KIF1A,CHN1,CTSZ,EPHA7,ETV5,GATA2,HDAC2,HES1,ID1,MDK,PTPRG,ROBO1,SOX9,WNT5A,LRP8,NREP,PLXNC1,OBSL1,NDRG4,RTN4RL1,PAQR3,SEMA3D
16_Member	GO Biological Processes	GO:0050768	negative regulation of neurogenesis	-2.6523	-0.650516	12/295	1522,2045,3066,3280,3397,3949,5793,6662,7474,146760,152559,223117	CTSZ,EPHA7,HDAC2,HES1,ID1,LDLR,PTPRG,SOX9,WNT5A,RTN4RL1,PAQR3,SEMA3D
16_Member	GO Biological Processes	GO:0031344	regulation of cell projection organization	-2.61791	-0.627329	22/732	547,1123,1522,2045,2059,3066,3397,3673,4192,5793,6091,7474,7804,10154,10178,23363,51196,51473,65009,146760,152559,223117	KIF1A,CHN1,CTSZ,EPHA7,EPS8,HDAC2,ID1,ITGA2,MDK,PTPRG,ROBO1,WNT5A,LRP8,PLXNC1,TENM1,OBSL1,PLCE1,DCDC2,NDRG4,RTN4RL1,PAQR3,SEMA3D
16_Member	GO Biological Processes	GO:0031345	negative regulation of cell projection organization	-2.57623	-0.599637	9/188	1522,2045,3066,3397,5793,7474,146760,152559,223117	CTSZ,EPHA7,HDAC2,ID1,PTPRG,WNT5A,RTN4RL1,PAQR3,SEMA3D
16_Member	GO Biological Processes	GO:0010721	negative regulation of cell development	-2.56068	-0.590163	13/343	1522,2045,3066,3280,3397,3949,5793,6662,7474,146760,152559,223117,359845	CTSZ,EPHA7,HDAC2,HES1,ID1,LDLR,PTPRG,SOX9,WNT5A,RTN4RL1,PAQR3,SEMA3D,RFLNB
16_Member	GO Biological Processes	GO:0010975	regulation of neuron projection development	-2.52562	-0.571377	17/517	547,1123,1522,2045,3066,3397,4192,5793,6091,7474,7804,10154,23363,65009,146760,152559,223117	KIF1A,CHN1,CTSZ,EPHA7,HDAC2,ID1,MDK,PTPRG,ROBO1,WNT5A,LRP8,PLXNC1,OBSL1,NDRG4,RTN4RL1,PAQR3,SEMA3D
16_Member	GO Biological Processes	GO:0010769	regulation of cell morphogenesis involved in differentiation	-2.47758	-0.547353	12/310	547,1123,2045,3397,4192,6091,7474,7804,10154,10675,23363,223117	KIF1A,CHN1,EPHA7,ID1,MDK,ROBO1,WNT5A,LRP8,PLXNC1,CSPG5,OBSL1,SEMA3D
16_Member	GO Biological Processes	GO:0051961	negative regulation of nervous system development	-2.38959	-0.493703	12/318	1522,2045,3066,3280,3397,3949,5793,6662,7474,146760,152559,223117	CTSZ,EPHA7,HDAC2,HES1,ID1,LDLR,PTPRG,SOX9,WNT5A,RTN4RL1,PAQR3,SEMA3D
16_Member	GO Biological Processes	GO:0120035	regulation of plasma membrane bounded cell projection organization	-2.36116	-0.480248	21/722	547,1123,1522,2045,2059,3066,3397,4192,5793,6091,7474,7804,10154,10178,23363,51196,51473,65009,146760,152559,223117	KIF1A,CHN1,CTSZ,EPHA7,EPS8,HDAC2,ID1,MDK,PTPRG,ROBO1,WNT5A,LRP8,PLXNC1,TENM1,OBSL1,PLCE1,DCDC2,NDRG4,RTN4RL1,PAQR3,SEMA3D
17_Summary	GO Biological Processes	GO:0051098	regulation of binding	-4.18355	-1.50183	17/368	166,1522,2035,3066,3280,3397,3673,3925,4488,5334,7474,9532,23641,25805,26119,57669,58499	TLE5,CTSZ,EPB41,HDAC2,HES1,ID1,ITGA2,STMN1,MSX2,PLCL1,WNT5A,BAG2,LDOC1,BAMBI,LDLRAP1,EPB41L5,ZNF462
17_Member	GO Biological Processes	GO:0051098	regulation of binding	-4.18355	-1.50183	17/368	166,1522,2035,3066,3280,3397,3673,3925,4488,5334,7474,9532,23641,25805,26119,57669,58499	TLE5,CTSZ,EPB41,HDAC2,HES1,ID1,ITGA2,STMN1,MSX2,PLCL1,WNT5A,BAG2,LDOC1,BAMBI,LDLRAP1,EPB41L5,ZNF462
17_Member	GO Biological Processes	GO:0043393	regulation of protein binding	-3.92061	-1.31677	12/212	166,1522,2035,3397,3925,5334,7474,9532,23641,25805,26119,57669	TLE5,CTSZ,EPB41,ID1,STMN1,PLCL1,WNT5A,BAG2,LDOC1,BAMBI,LDLRAP1,EPB41L5
17_Member	GO Biological Processes	GO:0051100	negative regulation of binding	-2.87437	-0.774873	9/170	166,1522,3066,3397,3925,4488,9532,57669,58499	TLE5,CTSZ,HDAC2,ID1,STMN1,MSX2,BAG2,EPB41L5,ZNF462
17_Member	GO Biological Processes	GO:0051099	positive regulation of binding	-2.24271	-0.415936	8/174	2035,3280,3673,3925,5334,7474,25805,57669	EPB41,HES1,ITGA2,STMN1,PLCL1,WNT5A,BAMBI,EPB41L5
17_Member	GO Biological Processes	GO:0032091	negative regulation of protein binding	-2.20036	-0.395968	6/107	166,1522,3397,3925,9532,57669	TLE5,CTSZ,ID1,STMN1,BAG2,EPB41L5
18_Summary	GO Biological Processes	GO:0008610	lipid biosynthetic process	-4.08919	-1.43928	26/733	1576,1595,1608,1718,2181,3291,3638,3930,3949,4047,5286,5320,5565,6319,7368,9110,9926,23600,26031,27315,51196,59339,79071,80055,80157,151742,23236,23262	CYP3A4,CYP51A1,DGKG,DHCR24,ACSL3,HSD11B2,INSIG1,LBR,LDLR,LSS,PIK3C2A,PLA2G2A,PRKAB2,SCD,UGT8,MTMR4,LPGAT1,AMACR,OSBPL3,PGAP2,PLCE1,PLEKHA2,ELOVL6,PGAP1,CWH43,PPM1L,PLCB1,PPIP5K2
18_Member	GO Biological Processes	GO:0008610	lipid biosynthetic process	-4.08919	-1.43928	26/733	1576,1595,1608,1718,2181,3291,3638,3930,3949,4047,5286,5320,5565,6319,7368,9110,9926,23600,26031,27315,51196,59339,79071,80055,80157,151742	CYP3A4,CYP51A1,DGKG,DHCR24,ACSL3,HSD11B2,INSIG1,LBR,LDLR,LSS,PIK3C2A,PLA2G2A,PRKAB2,SCD,UGT8,MTMR4,LPGAT1,AMACR,OSBPL3,PGAP2,PLCE1,PLEKHA2,ELOVL6,PGAP1,CWH43,PPM1L
18_Member	GO Biological Processes	GO:0046488	phosphatidylinositol metabolic process	-2.62313	-0.630969	9/185	5286,5320,9110,9926,23236,27315,59339,80055,80157	PIK3C2A,PLA2G2A,MTMR4,LPGAT1,PLCB1,PGAP2,PLEKHA2,PGAP1,CWH43
18_Member	GO Biological Processes	GO:0045017	glycerolipid biosynthetic process	-2.48061	-0.549006	11/270	1608,2181,3949,5286,5320,9110,27315,51196,59339,80055,80157	DGKG,ACSL3,LDLR,PIK3C2A,PLA2G2A,MTMR4,PGAP2,PLCE1,PLEKHA2,PGAP1,CWH43
18_Member	KEGG Pathway	ko04070	Phosphatidylinositol signaling system	-2.40718	-0.50548	6/97	1608,5286,9110,23236,23262,51196	DGKG,PIK3C2A,MTMR4,PLCB1,PPIP5K2,PLCE1
18_Member	KEGG Pathway	hsa04070	Phosphatidylinositol signaling system	-2.27996	-0.434381	6/103	1608,5286,9110,23236,23262,51196	DGKG,PIK3C2A,MTMR4,PLCB1,PPIP5K2,PLCE1
18_Member	GO Biological Processes	GO:0006650	glycerophospholipid metabolic process	-2.1356	-0.363694	12/343	1608,2181,3949,5286,5320,9110,9926,23236,27315,59339,80055,80157	DGKG,ACSL3,LDLR,PIK3C2A,PLA2G2A,MTMR4,LPGAT1,PLCB1,PGAP2,PLEKHA2,PGAP1,CWH43
18_Member	GO Biological Processes	GO:0046486	glycerolipid metabolic process	-2.10398	-0.345237	14/434	1608,2181,3638,3949,5286,5320,9110,9926,23236,27315,51196,59339,80055,80157	DGKG,ACSL3,INSIG1,LDLR,PIK3C2A,PLA2G2A,MTMR4,LPGAT1,PLCB1,PGAP2,PLCE1,PLEKHA2,PGAP1,CWH43
18_Member	GO Biological Processes	GO:0046474	glycerophospholipid biosynthetic process	-2.01459	-0.286247	9/230	1608,2181,5286,5320,9110,27315,59339,80055,80157	DGKG,ACSL3,PIK3C2A,PLA2G2A,MTMR4,PGAP2,PLEKHA2,PGAP1,CWH43
18_Member	GO Biological Processes	GO:0008654	phospholipid biosynthetic process	-2.01294	-0.285458	10/271	1608,2181,5286,5320,9110,9926,27315,59339,80055,80157	DGKG,ACSL3,PIK3C2A,PLA2G2A,MTMR4,LPGAT1,PGAP2,PLEKHA2,PGAP1,CWH43
18_Member	GO Biological Processes	GO:0006661	phosphatidylinositol biosynthetic process	-2.00019	-0.277847	6/118	5286,9110,27315,59339,80055,80157	PIK3C2A,MTMR4,PGAP2,PLEKHA2,PGAP1,CWH43
19_Summary	GO Molecular Functions	GO:0008081	phosphoric diester hydrolase activity	-4.08386	-1.43928	8/91	328,744,5139,5169,5334,23236,51196,54857	APEX1,MPPED2,PDE3A,ENPP3,PLCL1,PLCB1,PLCE1,GDPD2
19_Member	GO Molecular Functions	GO:0008081	phosphoric diester hydrolase activity	-4.08386	-1.43928	8/91	328,744,5139,5169,5334,23236,51196,54857	APEX1,MPPED2,PDE3A,ENPP3,PLCL1,PLCB1,PLCE1,GDPD2
19_Member	GO Molecular Functions	GO:0004435	phosphatidylinositol phospholipase C activity	-2.14002	-0.36428	3/26	5334,23236,51196	PLCL1,PLCB1,PLCE1
19_Member	GO Molecular Functions	GO:0004629	phospholipase C activity	-2.04948	-0.308101	3/28	5334,23236,51196	PLCL1,PLCB1,PLCE1
20_Summary	GO Biological Processes	GO:0070242	thymocyte apoptotic process	-3.94887	-1.33187	4/17	1676,3091,7474,10018,3280,6299,10551,25803,57669,91461,4522,4781,6659,6662,57619,643226,2624,3673,5286,9922	DFFA,HIF1A,WNT5A,BCL2L11,HES1,SALL1,AGR2,SPDEF,EPB41L5,PKDCC,MTHFD1,NFIB,SOX4,SOX9,SHROOM3,GRXCR2,GATA2,ITGA2,PIK3C2A,IQSEC1
20_Member	GO Biological Processes	GO:0070242	thymocyte apoptotic process	-3.94887	-1.33187	4/17	1676,3091,7474,10018	DFFA,HIF1A,WNT5A,BCL2L11
20_Member	GO Biological Processes	GO:0048565	digestive tract development	-2.92196	-0.810108	8/135	3091,3280,6299,7474,10551,25803,57669,91461	HIF1A,HES1,SALL1,WNT5A,AGR2,SPDEF,EPB41L5,PKDCC
20_Member	GO Biological Processes	GO:0055123	digestive system development	-2.68739	-0.667348	8/147	3091,3280,6299,7474,10551,25803,57669,91461	HIF1A,HES1,SALL1,WNT5A,AGR2,SPDEF,EPB41L5,PKDCC
20_Member	GO Biological Processes	GO:0035148	tube formation	-2.63268	-0.638933	8/150	3091,4522,4781,6659,6662,7474,10018,57619	HIF1A,MTHFD1,NFIB,SOX4,SOX9,WNT5A,BCL2L11,SHROOM3
20_Member	GO Biological Processes	GO:0002065	columnar/cuboidal epithelial cell differentiation	-2.56183	-0.590163	7/121	3091,3280,6659,7474,10551,25803,643226	HIF1A,HES1,SOX4,WNT5A,AGR2,SPDEF,GRXCR2
20_Member	GO Biological Processes	GO:0010634	positive regulation of epithelial cell migration	-2.1992	-0.395968	8/177	2624,3091,3673,5286,6662,7474,9922,57669	GATA2,HIF1A,ITGA2,PIK3C2A,SOX9,WNT5A,IQSEC1,EPB41L5
20_Member	GO Biological Processes	GO:0002067	glandular epithelial cell differentiation	-2.16753	-0.379091	4/49	3280,7474,10551,25803	HES1,WNT5A,AGR2,SPDEF
20_Member	GO Biological Processes	GO:0070231	T cell apoptotic process	-2.16753	-0.379091	4/49	1676,3091,7474,10018	DFFA,HIF1A,WNT5A,BCL2L11
20_Member	GO Biological Processes	GO:0048546	digestive tract morphogenesis	-2.13653	-0.363694	4/50	3091,7474,10551,57669	HIF1A,WNT5A,AGR2,EPB41L5
20_Member	GO Biological Processes	GO:0016331	morphogenesis of embryonic epithelium	-2.04196	-0.304891	7/151	3091,4522,6659,6662,7474,57619,57669	HIF1A,MTHFD1,SOX4,SOX9,WNT5A,SHROOM3,EPB41L5
21_Summary	GO Biological Processes	GO:0000280	nuclear division	-3.94193	-1.33156	18/423	2059,3619,4488,5139,7273,7474,10018,10040,11022,23236,23363,25788,54892,56984,64105,64151,151246,348654,3066,6662,734	EPS8,INCENP,MSX2,PDE3A,TTN,WNT5A,BCL2L11,TOM1L1,TDRKH,PLCB1,OBSL1,RAD54B,NCAPG2,PSMG2,CENPK,NCAPG,SGO2,GEN1,HDAC2,SOX9,OSGIN2
21_Member	GO Biological Processes	GO:0000280	nuclear division	-3.94193	-1.33156	18/423	2059,3619,4488,5139,7273,7474,10018,10040,11022,23236,23363,25788,54892,56984,64105,64151,151246,348654	EPS8,INCENP,MSX2,PDE3A,TTN,WNT5A,BCL2L11,TOM1L1,TDRKH,PLCB1,OBSL1,RAD54B,NCAPG2,PSMG2,CENPK,NCAPG,SGO2,GEN1
21_Member	GO Biological Processes	GO:0048285	organelle fission	-3.37612	-1.05616	18/471	2059,3619,4488,5139,7273,7474,10018,10040,11022,23236,23363,25788,54892,56984,64105,64151,151246,348654	EPS8,INCENP,MSX2,PDE3A,TTN,WNT5A,BCL2L11,TOM1L1,TDRKH,PLCB1,OBSL1,RAD54B,NCAPG2,PSMG2,CENPK,NCAPG,SGO2,GEN1
21_Member	GO Biological Processes	GO:2000243	positive regulation of reproductive process	-3.00623	-0.859616	6/74	3066,4488,5139,6662,7474,23236	HDAC2,MSX2,PDE3A,SOX9,WNT5A,PLCB1
21_Member	GO Biological Processes	GO:0045836	positive regulation of meiotic nuclear division	-2.93454	-0.817828	3/14	4488,7474,23236	MSX2,WNT5A,PLCB1
21_Member	GO Biological Processes	GO:0040020	regulation of meiotic nuclear division	-2.79795	-0.735395	4/33	4488,5139,7474,23236	MSX2,PDE3A,WNT5A,PLCB1
21_Member	GO Biological Processes	GO:0140013	meiotic nuclear division	-2.75351	-0.70561	9/177	3619,4488,5139,7474,10018,11022,23236,25788,151246	INCENP,MSX2,PDE3A,WNT5A,BCL2L11,TDRKH,PLCB1,RAD54B,SGO2
21_Member	GO Biological Processes	GO:1903046	meiotic cell cycle process	-2.50034	-0.553217	9/193	3619,4488,5139,7474,10018,11022,23236,25788,151246	INCENP,MSX2,PDE3A,WNT5A,BCL2L11,TDRKH,PLCB1,RAD54B,SGO2
21_Member	GO Biological Processes	GO:0051446	positive regulation of meiotic cell cycle	-2.23893	-0.415395	3/24	4488,7474,23236	MSX2,WNT5A,PLCB1
21_Member	GO Biological Processes	GO:0051321	meiotic cell cycle	-2.20067	-0.395968	10/254	734,3619,4488,5139,7474,10018,11022,23236,25788,151246	OSGIN2,INCENP,MSX2,PDE3A,WNT5A,BCL2L11,TDRKH,PLCB1,RAD54B,SGO2
21_Member	GO Biological Processes	GO:0051445	regulation of meiotic cell cycle	-2.0767	-0.324392	4/52	4488,5139,7474,23236	MSX2,PDE3A,WNT5A,PLCB1
21_Member	GO Biological Processes	GO:0051783	regulation of nuclear division	-2.02209	-0.289407	8/190	4488,5139,7474,10040,23236,23363,56984,348654	MSX2,PDE3A,WNT5A,TOM1L1,PLCB1,OBSL1,PSMG2,GEN1
22_Summary	GO Biological Processes	GO:0071407	cellular response to organic cyclic compound	-3.7907	-1.2448	20/514	328,1191,2729,3066,3397,3638,3673,4086,4488,5139,6095,6470,6566,6752,7804,8204,10018,10411,11170,54541,3394,3627,3667,3949,5732,6662,7474,23641,81029,4324,8930	APEX1,CLU,GCLC,HDAC2,ID1,INSIG1,ITGA2,SMAD1,MSX2,PDE3A,RORA,SHMT1,SLC16A1,SSTR2,LRP8,NRIP1,BCL2L11,RAPGEF3,FAM107A,DDIT4,IRF8,CXCL10,IRS1,LDLR,PTGER2,SOX9,WNT5A,LDOC1,WNT5B,MMP15,MBD4
22_Member	GO Biological Processes	GO:0071407	cellular response to organic cyclic compound	-3.7907	-1.2448	20/514	328,1191,2729,3066,3397,3638,3673,4086,4488,5139,6095,6470,6566,6752,7804,8204,10018,10411,11170,54541	APEX1,CLU,GCLC,HDAC2,ID1,INSIG1,ITGA2,SMAD1,MSX2,PDE3A,RORA,SHMT1,SLC16A1,SSTR2,LRP8,NRIP1,BCL2L11,RAPGEF3,FAM107A,DDIT4
22_Member	GO Biological Processes	GO:0071392	cellular response to estradiol stimulus	-3.55416	-1.16167	5/38	3673,4488,6752,8204,10018	ITGA2,MSX2,SSTR2,NRIP1,BCL2L11
22_Member	GO Biological Processes	GO:0071396	cellular response to lipid	-3.43041	-1.07968	21/590	1191,3066,3394,3627,3638,3667,3673,3949,4488,5732,6095,6662,6752,7474,7804,8204,10018,11170,23641,54541,81029	CLU,HDAC2,IRF8,CXCL10,INSIG1,IRS1,ITGA2,LDLR,MSX2,PTGER2,RORA,SOX9,SSTR2,WNT5A,LRP8,NRIP1,BCL2L11,FAM107A,LDOC1,DDIT4,WNT5B
22_Member	GO Biological Processes	GO:0032355	response to estradiol	-2.19852	-0.395968	7/141	3673,4324,4488,6752,8204,8930,10018	ITGA2,MMP15,MSX2,SSTR2,NRIP1,MBD4,BCL2L11
23_Summary	GO Biological Processes	GO:0031589	cell-substrate adhesion	-3.7796	-1.2448	16/360	3397,3673,4192,5796,7412,10018,10551,10675,11170,22998,57669,59339,146183,158326,255743,340706	ID1,ITGA2,MDK,PTPRK,VCAM1,BCL2L11,AGR2,CSPG5,FAM107A,LIMCH1,EPB41L5,PLEKHA2,OTOA,FREM1,NPNT,VWA2
23_Member	GO Biological Processes	GO:0031589	cell-substrate adhesion	-3.7796	-1.2448	16/360	3397,3673,4192,5796,7412,10018,10551,10675,11170,22998,57669,59339,146183,158326,255743,340706	ID1,ITGA2,MDK,PTPRK,VCAM1,BCL2L11,AGR2,CSPG5,FAM107A,LIMCH1,EPB41L5,PLEKHA2,OTOA,FREM1,NPNT,VWA2
23_Member	GO Biological Processes	GO:0007160	cell-matrix adhesion	-3.57494	-1.16495	12/231	3673,5796,7412,10018,11170,22998,57669,59339,146183,158326,255743,340706	ITGA2,PTPRK,VCAM1,BCL2L11,FAM107A,LIMCH1,EPB41L5,PLEKHA2,OTOA,FREM1,NPNT,VWA2
23_Member	GO Biological Processes	GO:0007045	cell-substrate adherens junction assembly	-2.03631	-0.300999	5/83	3673,5796,11170,22998,57669	ITGA2,PTPRK,FAM107A,LIMCH1,EPB41L5
23_Member	GO Biological Processes	GO:0048041	focal adhesion assembly	-2.03631	-0.300999	5/83	3673,5796,11170,22998,57669	ITGA2,PTPRK,FAM107A,LIMCH1,EPB41L5
24_Summary	GO Cellular Components	GO:0032432	actin filament bundle	-3.73093	-1.2448	7/77	3936,4082,11170,22885,22998,23022,359845,7412,58480	LCP1,MARCKS,FAM107A,ABLIM3,LIMCH1,PALLD,RFLNB,VCAM1,RHOU
24_Member	GO Cellular Components	GO:0032432	actin filament bundle	-3.73093	-1.2448	7/77	3936,4082,11170,22885,22998,23022,359845	LCP1,MARCKS,FAM107A,ABLIM3,LIMCH1,PALLD,RFLNB
24_Member	GO Cellular Components	GO:0002102	podosome	-3.01316	-0.85971	4/29	3936,7412,23022,58480	LCP1,VCAM1,PALLD,RHOU
24_Member	GO Cellular Components	GO:0001725	stress fiber	-2.37295	-0.48462	5/69	3936,11170,22885,22998,23022	LCP1,FAM107A,ABLIM3,LIMCH1,PALLD
24_Member	GO Cellular Components	GO:0097517	contractile actin filament bundle	-2.37295	-0.48462	5/69	3936,11170,22885,22998,23022	LCP1,FAM107A,ABLIM3,LIMCH1,PALLD
24_Member	GO Cellular Components	GO:0042641	actomyosin	-2.10213	-0.344716	5/80	3936,11170,22885,22998,23022	LCP1,FAM107A,ABLIM3,LIMCH1,PALLD
25_Summary	GO Biological Processes	GO:0032655	regulation of interleukin-12 production	-3.70531	-1.23444	6/55	54,3394,4192,23139,23236,51311	ACP5,IRF8,MDK,MAST2,PLCB1,TLR8
25_Member	GO Biological Processes	GO:0032655	regulation of interleukin-12 production	-3.70531	-1.23444	6/55	54,3394,4192,23139,23236,51311	ACP5,IRF8,MDK,MAST2,PLCB1,TLR8
25_Member	GO Biological Processes	GO:0032615	interleukin-12 production	-3.61902	-1.18364	6/57	54,3394,4192,23139,23236,51311	ACP5,IRF8,MDK,MAST2,PLCB1,TLR8
26_Summary	GO Biological Processes	GO:0070201	regulation of establishment of protein localization	-3.64577	-1.20263	24/695	1595,2181,3091,3382,3638,3667,3936,6566,6659,7029,7159,7273,7468,7474,10178,10411,22885,25924,51311,57669,58480,81793,91461,131177,55636	CYP51A1,ACSL3,HIF1A,ICA1,INSIG1,IRS1,LCP1,SLC16A1,SOX4,TFDP2,TP53BP2,TTN,NSD2,WNT5A,TENM1,RAPGEF3,ABLIM3,MYRIP,TLR8,EPB41L5,RHOU,TLR10,PKDCC,FAM3D,CHD7
26_Member	GO Biological Processes	GO:0070201	regulation of establishment of protein localization	-3.64577	-1.20263	24/695	1595,2181,3091,3382,3638,3667,3936,6566,6659,7029,7159,7273,7468,7474,10178,10411,22885,25924,51311,57669,58480,81793,91461,131177	CYP51A1,ACSL3,HIF1A,ICA1,INSIG1,IRS1,LCP1,SLC16A1,SOX4,TFDP2,TP53BP2,TTN,NSD2,WNT5A,TENM1,RAPGEF3,ABLIM3,MYRIP,TLR8,EPB41L5,RHOU,TLR10,PKDCC,FAM3D
26_Member	GO Biological Processes	GO:0090087	regulation of peptide transport	-2.66887	-0.660562	21/679	1595,2181,3091,3382,3638,3667,3936,6566,6659,7273,7474,10178,10411,22885,25924,51311,55636,58480,81793,91461,131177	CYP51A1,ACSL3,HIF1A,ICA1,INSIG1,IRS1,LCP1,SLC16A1,SOX4,TTN,WNT5A,TENM1,RAPGEF3,ABLIM3,MYRIP,TLR8,CHD7,RHOU,TLR10,PKDCC,FAM3D
26_Member	GO Biological Processes	GO:0051223	regulation of protein transport	-2.55743	-0.588418	20/648	1595,2181,3091,3382,3638,3667,3936,6566,6659,7273,7474,10178,10411,22885,25924,51311,58480,81793,91461,131177	CYP51A1,ACSL3,HIF1A,ICA1,INSIG1,IRS1,LCP1,SLC16A1,SOX4,TTN,WNT5A,TENM1,RAPGEF3,ABLIM3,MYRIP,TLR8,RHOU,TLR10,PKDCC,FAM3D
26_Member	GO Biological Processes	GO:0090276	regulation of peptide hormone secretion	-2.22254	-0.410337	9/213	3091,3382,3667,6566,6659,10411,25924,55636,131177	HIF1A,ICA1,IRS1,SLC16A1,SOX4,RAPGEF3,MYRIP,CHD7,FAM3D
26_Member	GO Biological Processes	GO:0050796	regulation of insulin secretion	-2.14278	-0.36428	8/181	3091,3382,3667,6566,6659,10411,25924,131177	HIF1A,ICA1,IRS1,SLC16A1,SOX4,RAPGEF3,MYRIP,FAM3D
26_Member	GO Biological Processes	GO:0002791	regulation of peptide secretion	-2.10398	-0.345237	14/434	1595,3091,3382,3667,6566,6659,7273,7474,10411,25924,51311,55636,81793,131177	CYP51A1,HIF1A,ICA1,IRS1,SLC16A1,SOX4,TTN,WNT5A,RAPGEF3,MYRIP,TLR8,CHD7,TLR10,FAM3D
27_Summary	KEGG Pathway	ko04960	Aldosterone-regulated sodium reabsorption	-3.60995	-1.18003	5/37	481,483,3291,3667,53828,3066,3091,8930,23236,51196,1576,3949,7363,3772,6752	ATP1B1,ATP1B3,HSD11B2,IRS1,FXYD4,HDAC2,HIF1A,MBD4,PLCB1,PLCE1,CYP3A4,LDLR,UGT2B4,KCNJ15,SSTR2
27_Member	KEGG Pathway	ko04960	Aldosterone-regulated sodium reabsorption	-3.60995	-1.18003	5/37	481,483,3291,3667,53828	ATP1B1,ATP1B3,HSD11B2,IRS1,FXYD4
27_Member	KEGG Pathway	hsa04960	Aldosterone-regulated sodium reabsorption	-3.50005	-1.12704	5/39	481,483,3291,3667,53828	ATP1B1,ATP1B3,HSD11B2,IRS1,FXYD4
27_Member	GO Cellular Components	GO:0005890	sodium:potassium-exchanging ATPase complex	-3.14327	-0.917794	3/12	481,483,53828	ATP1B1,ATP1B3,FXYD4
27_Member	GO Cellular Components	GO:0090533	cation-transporting ATPase complex	-2.6038	-0.619486	3/18	481,483,53828	ATP1B1,ATP1B3,FXYD4
27_Member	KEGG Pathway	hsa04919	thyroid hormone signaling pathway	-2.52203	-0.569236	7/123	481,483,3066,3091,8930,23236,51196	ATP1B1,ATP1B3,HDAC2,HIF1A,MBD4,PLCB1,PLCE1
27_Member	KEGG Pathway	ko04976	Bile secretion	-2.31988	-0.454629	5/71	481,483,1576,3949,7363	ATP1B1,ATP1B3,CYP3A4,LDLR,UGT2B4
27_Member	GO Cellular Components	GO:0098533	ATPase dependent transmembrane transport complex	-2.23893	-0.415395	3/24	481,483,53828	ATP1B1,ATP1B3,FXYD4
27_Member	KEGG Pathway	hsa04976	Bile secretion	-2.21907	-0.410337	5/75	481,483,1576,3949,7363	ATP1B1,ATP1B3,CYP3A4,LDLR,UGT2B4
27_Member	KEGG Pathway	ko04971	Gastric acid secretion	-2.21907	-0.410337	5/75	481,483,3772,6752,23236	ATP1B1,ATP1B3,KCNJ15,SSTR2,PLCB1
27_Member	KEGG Pathway	hsa04971	Gastric acid secretion	-2.17115	-0.379091	5/77	481,483,3772,6752,23236	ATP1B1,ATP1B3,KCNJ15,SSTR2,PLCB1
28_Summary	GO Molecular Functions	GO:1901681	sulfur compound binding	-3.59852	-1.17957	13/264	3024,3627,3673,3730,4192,6359,7086,7705,10178,11096,55753,64093,146760	H1-1,CXCL10,ITGA2,ANOS1,MDK,CCL15,TKT,ZNF146,TENM1,ADAMTS5,OGDHL,SMOC1,RTN4RL1
28_Member	GO Molecular Functions	GO:1901681	sulfur compound binding	-3.59852	-1.17957	13/264	3024,3627,3673,3730,4192,6359,7086,7705,10178,11096,55753,64093,146760	H1-1,CXCL10,ITGA2,ANOS1,MDK,CCL15,TKT,ZNF146,TENM1,ADAMTS5,OGDHL,SMOC1,RTN4RL1
28_Member	GO Molecular Functions	GO:0008201	heparin binding	-3.51324	-1.1364	10/169	3024,3627,3730,4192,6359,7705,10178,11096,64093,146760	H1-1,CXCL10,ANOS1,MDK,CCL15,ZNF146,TENM1,ADAMTS5,SMOC1,RTN4RL1
28_Member	GO Molecular Functions	GO:0005539	glycosaminoglycan binding	-2.44727	-0.530996	10/234	3024,3627,3730,4192,6359,7705,10178,11096,64093,146760	H1-1,CXCL10,ANOS1,MDK,CCL15,ZNF146,TENM1,ADAMTS5,SMOC1,RTN4RL1
29_Summary	CORUM	CORUM:738	SIN3-ING1b complex I	-3.54647	-1.15794	3/9	3066,3621,5931	HDAC2,ING1,RBBP7
29_Member	CORUM	CORUM:738	SIN3-ING1b complex I	-3.54647	-1.15794	3/9	3066,3621,5931	HDAC2,ING1,RBBP7
29_Member	CORUM	CORUM:739	SIN3-ING1b complex II	-2.75738	-0.705866	3/16	3066,3621,5931	HDAC2,ING1,RBBP7
30_Summary	GO Biological Processes	GO:0007169	transmembrane receptor protein tyrosine kinase signaling pathway	-3.5177	-1.13701	25/753	523,1123,2045,3091,3667,3730,3925,5286,5793,6091,6662,7072,7474,9770,10551,23236,23767,51196,53358,54541,55359,65009,200734,340706,387914,2729,7356	ATP6V1A,CHN1,EPHA7,HIF1A,IRS1,ANOS1,STMN1,PIK3C2A,PTPRG,ROBO1,SOX9,TIA1,WNT5A,RASSF2,AGR2,PLCB1,FLRT3,PLCE1,SHC3,DDIT4,STYK1,NDRG4,SPRED2,VWA2,SHISA2,GCLC,SCGB1A1
30_Member	GO Biological Processes	GO:0007169	transmembrane receptor protein tyrosine kinase signaling pathway	-3.5177	-1.13701	25/753	523,1123,2045,3091,3667,3730,3925,5286,5793,6091,6662,7072,7474,9770,10551,23236,23767,51196,53358,54541,55359,65009,200734,340706,387914	ATP6V1A,CHN1,EPHA7,HIF1A,IRS1,ANOS1,STMN1,PIK3C2A,PTPRG,ROBO1,SOX9,TIA1,WNT5A,RASSF2,AGR2,PLCB1,FLRT3,PLCE1,SHC3,DDIT4,STYK1,NDRG4,SPRED2,VWA2,SHISA2
30_Member	GO Biological Processes	GO:0071774	response to fibroblast growth factor	-2.57943	-0.601304	8/153	2729,3730,7072,7356,7474,23767,200734,387914	GCLC,ANOS1,TIA1,SCGB1A1,WNT5A,FLRT3,SPRED2,SHISA2
30_Member	GO Biological Processes	GO:0044344	cellular response to fibroblast growth factor stimulus	-2.1184	-0.350295	7/146	2729,3730,7072,7474,23767,200734,387914	GCLC,ANOS1,TIA1,WNT5A,FLRT3,SPRED2,SHISA2
30_Member	GO Biological Processes	GO:0008543	fibroblast growth factor receptor signaling pathway	-2.00019	-0.277847	6/118	3730,7072,7474,23767,200734,387914	ANOS1,TIA1,WNT5A,FLRT3,SPRED2,SHISA2
31_Summary	GO Biological Processes	GO:0060487	lung epithelial cell differentiation	-3.48769	-1.12224	4/22	4781,6662,10551,25803,1522,3280,3397,7474,55636,91461,3321,29842	NFIB,SOX9,AGR2,SPDEF,CTSZ,HES1,ID1,WNT5A,CHD7,PKDCC,IGSF3,TFCP2L1
31_Member	GO Biological Processes	GO:0060487	lung epithelial cell differentiation	-3.48769	-1.12224	4/22	4781,6662,10551,25803	NFIB,SOX9,AGR2,SPDEF
31_Member	GO Biological Processes	GO:0060479	lung cell differentiation	-3.41	-1.07044	4/23	4781,6662,10551,25803	NFIB,SOX9,AGR2,SPDEF
31_Member	GO Biological Processes	GO:0061140	lung secretory cell differentiation	-3.39655	-1.07044	3/10	4781,10551,25803	NFIB,AGR2,SPDEF
31_Member	GO Biological Processes	GO:0060433	bronchus development	-3.26323	-0.982535	3/11	6662,10551,25803	SOX9,AGR2,SPDEF
31_Member	GO Biological Processes	GO:0060541	respiratory system development	-2.8806	-0.777405	10/204	1522,3280,3397,4781,6662,7474,10551,25803,55636,91461	CTSZ,HES1,ID1,NFIB,SOX9,WNT5A,AGR2,SPDEF,CHD7,PKDCC
31_Member	GO Biological Processes	GO:0030324	lung development	-2.75351	-0.70561	9/177	1522,3280,3397,4781,6662,7474,10551,25803,91461	CTSZ,HES1,ID1,NFIB,SOX9,WNT5A,AGR2,SPDEF,PKDCC
31_Member	GO Biological Processes	GO:0030323	respiratory tube development	-2.68733	-0.667348	9/181	1522,3280,3397,4781,6662,7474,10551,25803,91461	CTSZ,HES1,ID1,NFIB,SOX9,WNT5A,AGR2,SPDEF,PKDCC
31_Member	GO Biological Processes	GO:0060428	lung epithelium development	-2.61105	-0.623615	4/37	4781,6662,10551,25803	NFIB,SOX9,AGR2,SPDEF
31_Member	GO Biological Processes	GO:0035272	exocrine system development	-2.10626	-0.345662	4/51	3321,4781,6662,29842	IGSF3,NFIB,SOX9,TFCP2L1
31_Member	GO Biological Processes	GO:0060425	lung morphogenesis	-2.0767	-0.324392	4/52	1522,3397,4781,6662	CTSZ,ID1,NFIB,SOX9
32_Summary	GO Molecular Functions	GO:0019904	protein domain specific binding	-3.47593	-1.11421	24/714	1676,2181,2530,2624,2990,3091,3280,3382,3667,3930,6091,6752,7029,7159,7456,7474,8359,8370,10040,10411,27316,57669,59339,80319	DFFA,ACSL3,FUT8,GATA2,GUSB,HIF1A,HES1,ICA1,IRS1,LBR,ROBO1,SSTR2,TFDP2,TP53BP2,WIPF1,WNT5A,H4C1,H4C14,TOM1L1,RAPGEF3,RBMX,EPB41L5,PLEKHA2,CXXC4
32_Member	GO Molecular Functions	GO:0019904	protein domain specific binding	-3.47593	-1.11421	24/714	1676,2181,2530,2624,2990,3091,3280,3382,3667,3930,6091,6752,7029,7159,7456,7474,8359,8370,10040,10411,27316,57669,59339,80319	DFFA,ACSL3,FUT8,GATA2,GUSB,HIF1A,HES1,ICA1,IRS1,LBR,ROBO1,SSTR2,TFDP2,TP53BP2,WIPF1,WNT5A,H4C1,H4C14,TOM1L1,RAPGEF3,RBMX,EPB41L5,PLEKHA2,CXXC4
33_Summary	GO Molecular Functions	GO:0038024	cargo receptor activity	-3.37213	-1.05616	7/88	922,3949,7804,26119,51435,51554,85439,10040,92737,1191,3673,10857	CD5L,LDLR,LRP8,LDLRAP1,SCARA3,ACKR4,STON2,TOM1L1,DNER,CLU,ITGA2,PGRMC1
33_Member	GO Molecular Functions	GO:0038024	cargo receptor activity	-3.37213	-1.05616	7/88	922,3949,7804,26119,51435,51554,85439	CD5L,LDLR,LRP8,LDLRAP1,SCARA3,ACKR4,STON2
33_Member	GO Molecular Functions	GO:0030276	clathrin binding	-2.42796	-0.516562	5/67	3949,10040,26119,85439,92737	LDLR,TOM1L1,LDLRAP1,STON2,DNER
33_Member	GO Molecular Functions	GO:0001540	amyloid-beta binding	-2.07985	-0.325712	5/81	1191,3673,3949,10857,26119	CLU,ITGA2,LDLR,PGRMC1,LDLRAP1
34_Summary	GO Biological Processes	GO:0051384	response to glucocorticoid	-3.3237	-1.01764	9/147	3291,4192,6382,6752,7356,10018,10076,11170,54541	HSD11B2,MDK,SDC1,SSTR2,SCGB1A1,BCL2L11,PTPRU,FAM107A,DDIT4
34_Member	GO Biological Processes	GO:0051384	response to glucocorticoid	-3.3237	-1.01764	9/147	3291,4192,6382,6752,7356,10018,10076,11170,54541	HSD11B2,MDK,SDC1,SSTR2,SCGB1A1,BCL2L11,PTPRU,FAM107A,DDIT4
34_Member	GO Biological Processes	GO:0031960	response to corticosteroid	-2.98345	-0.841339	9/164	3291,4192,6382,6752,7356,10018,10076,11170,54541	HSD11B2,MDK,SDC1,SSTR2,SCGB1A1,BCL2L11,PTPRU,FAM107A,DDIT4
35_Summary	GO Molecular Functions	GO:0016903	oxidoreductase activity, acting on the aldehyde or oxo group of donors	-3.29874	-1.00237	5/43	216,223,5832,10840,55753	ALDH1A1,ALDH9A1,ALDH18A1,ALDH1L1,OGDHL
35_Member	GO Molecular Functions	GO:0016903	oxidoreductase activity, acting on the aldehyde or oxo group of donors	-3.29874	-1.00237	5/43	216,223,5832,10840,55753	ALDH1A1,ALDH9A1,ALDH18A1,ALDH1L1,OGDHL
35_Member	GO Molecular Functions	GO:0004029	aldehyde dehydrogenase (NAD) activity	-2.84259	-0.763309	3/15	216,223,10840	ALDH1A1,ALDH9A1,ALDH1L1
35_Member	GO Molecular Functions	GO:0016620	oxidoreductase activity, acting on the aldehyde or oxo group of donors, NAD or NADP as acceptor	-2.70139	-0.678021	4/35	216,223,5832,10840	ALDH1A1,ALDH9A1,ALDH18A1,ALDH1L1
36_Summary	GO Biological Processes	GO:0008285	negative regulation of cell proliferation	-3.23029	-0.958734	25/788	444,658,1718,1871,2624,3280,3621,4086,4163,4488,4781,5169,5796,6091,6659,6662,6752,7356,7428,7474,8334,10076,10178,23641,65009	ASPH,BMPR1B,DHCR24,E2F3,GATA2,HES1,ING1,SMAD1,MCC,MSX2,NFIB,ENPP3,PTPRK,ROBO1,SOX4,SOX9,SSTR2,SCGB1A1,VHL,WNT5A,H2AC6,PTPRU,TENM1,LDOC1,NDRG4
36_Member	GO Biological Processes	GO:0008285	negative regulation of cell proliferation	-3.23029	-0.958734	25/788	444,658,1718,1871,2624,3280,3621,4086,4163,4488,4781,5169,5796,6091,6659,6662,6752,7356,7428,7474,8334,10076,10178,23641,65009	ASPH,BMPR1B,DHCR24,E2F3,GATA2,HES1,ING1,SMAD1,MCC,MSX2,NFIB,ENPP3,PTPRK,ROBO1,SOX4,SOX9,SSTR2,SCGB1A1,VHL,WNT5A,H2AC6,PTPRU,TENM1,LDOC1,NDRG4
37_Summary	GO Molecular Functions	GO:0008289	lipid binding	-3.23029	-0.958734	25/788	308,1576,1608,2035,3291,3382,3638,4430,5286,5320,6095,6643,7363,7474,9227,9873,9922,10788,10857,23236,26031,26119,54847,55803,59339	ANXA5,CYP3A4,DGKG,EPB41,HSD11B2,ICA1,INSIG1,MYO1B,PIK3C2A,PLA2G2A,RORA,SNX2,UGT2B4,WNT5A,LRAT,FCHSD2,IQSEC1,IQGAP2,PGRMC1,PLCB1,OSBPL3,LDLRAP1,SIDT1,ADAP2,PLEKHA2
37_Member	GO Molecular Functions	GO:0008289	lipid binding	-3.23029	-0.958734	25/788	308,1576,1608,2035,3291,3382,3638,4430,5286,5320,6095,6643,7363,7474,9227,9873,9922,10788,10857,23236,26031,26119,54847,55803,59339	ANXA5,CYP3A4,DGKG,EPB41,HSD11B2,ICA1,INSIG1,MYO1B,PIK3C2A,PLA2G2A,RORA,SNX2,UGT2B4,WNT5A,LRAT,FCHSD2,IQSEC1,IQGAP2,PGRMC1,PLCB1,OSBPL3,LDLRAP1,SIDT1,ADAP2,PLEKHA2
37_Member	GO Molecular Functions	GO:0005496	steroid binding	-2.96318	-0.832115	7/103	1576,3291,3638,6095,10857,26031,54847	CYP3A4,HSD11B2,INSIG1,RORA,PGRMC1,OSBPL3,SIDT1
38_Summary	GO Cellular Components	GO:0005902	microvillus	-3.22676	-0.958212	7/93	523,4430,6533,7412,10411,10788,643226,2059,3936,9873,26031,55803,2035,5286,6643,23236,26119,59339	ATP6V1A,MYO1B,SLC6A6,VCAM1,RAPGEF3,IQGAP2,GRXCR2,EPS8,LCP1,FCHSD2,OSBPL3,ADAP2,EPB41,PIK3C2A,SNX2,PLCB1,LDLRAP1,PLEKHA2
38_Member	GO Cellular Components	GO:0005902	microvillus	-3.22676	-0.958212	7/93	523,4430,6533,7412,10411,10788,643226	ATP6V1A,MYO1B,SLC6A6,VCAM1,RAPGEF3,IQGAP2,GRXCR2
38_Member	GO Cellular Components	GO:0098858	actin-based cell projection	-3.18533	-0.934391	11/220	523,2059,3936,4430,6533,7412,9873,10411,10788,26031,643226	ATP6V1A,EPS8,LCP1,MYO1B,SLC6A6,VCAM1,FCHSD2,RAPGEF3,IQGAP2,OSBPL3,GRXCR2
38_Member	GO Molecular Functions	GO:0005547	phosphatidylinositol-3,4,5-trisphosphate binding	-2.52623	-0.571377	4/39	4430,9873,10788,55803	MYO1B,FCHSD2,IQGAP2,ADAP2
38_Member	GO Cellular Components	GO:0030175	filopodium	-2.21989	-0.410337	6/106	3936,4430,7412,10411,10788,26031	LCP1,MYO1B,VCAM1,RAPGEF3,IQGAP2,OSBPL3
38_Member	GO Molecular Functions	GO:0035091	phosphatidylinositol binding	-2.11001	-0.345662	10/262	2035,4430,5286,6643,9873,10788,23236,26119,55803,59339	EPB41,MYO1B,PIK3C2A,SNX2,FCHSD2,IQGAP2,PLCB1,LDLRAP1,ADAP2,PLEKHA2
39_Summary	GO Biological Processes	GO:2001053	regulation of mesenchymal cell apoptotic process	-3.14327	-0.917794	3/12	3091,4488,6662,2624,4086,4781,359845,3397,4192	HIF1A,MSX2,SOX9,GATA2,SMAD1,NFIB,RFLNB,ID1,MDK
39_Member	GO Biological Processes	GO:2001053	regulation of mesenchymal cell apoptotic process	-3.14327	-0.917794	3/12	3091,4488,6662	HIF1A,MSX2,SOX9
39_Member	GO Biological Processes	GO:0097152	mesenchymal cell apoptotic process	-3.0343	-0.87156	3/13	3091,4488,6662	HIF1A,MSX2,SOX9
39_Member	GO Biological Processes	GO:1902893	regulation of pri-miRNA transcription by RNA polymerase II	-2.91652	-0.806757	5/52	2624,3091,4086,4781,6662	GATA2,HIF1A,SMAD1,NFIB,SOX9
39_Member	GO Biological Processes	GO:0061614	pri-miRNA transcription by RNA polymerase II	-2.87894	-0.777405	5/53	2624,3091,4086,4781,6662	GATA2,HIF1A,SMAD1,NFIB,SOX9
39_Member	GO Biological Processes	GO:0030502	negative regulation of bone mineralization	-2.40648	-0.50548	3/21	3091,6662,359845	HIF1A,SOX9,RFLNB
39_Member	GO Biological Processes	GO:0030279	negative regulation of ossification	-2.01503	-0.286247	5/84	3091,3397,4192,6662,359845	HIF1A,ID1,MDK,SOX9,RFLNB
40_Summary	GO Biological Processes	GO:0008360	regulation of cell shape	-3.13747	-0.917794	9/156	2035,2059,10154,10810,25805,55785,57619,58480,221061	EPB41,EPS8,PLXNC1,WASF3,BAMBI,FGD6,SHROOM3,RHOU,FAM171A1
40_Member	GO Biological Processes	GO:0008360	regulation of cell shape	-3.13747	-0.917794	9/156	2035,2059,10154,10810,25805,55785,57619,58480,221061	EPB41,EPS8,PLXNC1,WASF3,BAMBI,FGD6,SHROOM3,RHOU,FAM171A1

## Sheet: GE functional term enrichmen
GroupID	Category	Term	Description	LogP	Log(q-value)	InTerm_InList	Genes	Symbols
1_Summary	GO Biological Processes	GO:0048871	multicellular organismal homeostasis	-7.26281	-2.82453	18/491	216,406,1080,1364,2887,5021,5166,5290,5950,7067,7107,8013,8842,8864,9545,10000,23371,282809	ALDH1A1,ARNTL,CFTR,CLDN4,GRB10,OXTR,PDK4,PIK3CA,RBP4,THRA,GPR137B,NR4A3,PROM1,PER2,RAB3D,AKT3,TNS2,POC1B
1_Member	GO Biological Processes	GO:0048871	multicellular organismal homeostasis	-7.26281	-2.82453	18/491	216,406,1080,1364,2887,5021,5166,5290,5950,7067,7107,8013,8842,8864,9545,10000,23371,282809	ALDH1A1,ARNTL,CFTR,CLDN4,GRB10,OXTR,PDK4,PIK3CA,RBP4,THRA,GPR137B,NR4A3,PROM1,PER2,RAB3D,AKT3,TNS2,POC1B
1_Member	GO Biological Processes	GO:0001894	tissue homeostasis	-2.67138	-0.603685	7/231	5166,5950,7107,8842,9545,10000,282809	PDK4,RBP4,GPR137B,PROM1,RAB3D,AKT3,POC1B
2_Summary	GO Biological Processes	GO:0043687	post-translational protein modification	-6.81347	-2.67623	15/362	20,2200,3484,3486,4240,5265,5685,5691,5704,7704,10197,11167,26118,51666,114907,1277,1278,1281,10695,64167	ABCA2,FBN1,IGFBP1,IGFBP3,MFGE8,SERPINA1,PSMA4,PSMB3,PSMC4,ZBTB16,PSME3,FSTL1,WSB1,ASB4,FBXO32,COL1A1,COL1A2,COL3A1,CNPY3,ERAP2
2_Member	GO Biological Processes	GO:0043687	post-translational protein modification	-6.81347	-2.67623	15/362	20,2200,3484,3486,4240,5265,5685,5691,5704,7704,10197,11167,26118,51666,114907	ABCA2,FBN1,IGFBP1,IGFBP3,MFGE8,SERPINA1,PSMA4,PSMB3,PSMC4,ZBTB16,PSME3,FSTL1,WSB1,ASB4,FBXO32
2_Member	GO Cellular Components	GO:0005788	endoplasmic reticulum lumen	-4.56767	-1.54858	11/306	1277,1278,1281,2200,3484,3486,4240,5265,10695,11167,64167	COL1A1,COL1A2,COL3A1,FBN1,IGFBP1,IGFBP3,MFGE8,SERPINA1,CNPY3,FSTL1,ERAP2
3_Summary	Canonical Pathways	M5884	NABA CORE MATRISOME	-6.62358	-2.66242	13/275	1277,1278,1281,2200,3484,3486,3914,4240,5212,6678,10875,59277,203522,1514,5265,5654,8573,285613,121227,826,2620,3696,56155,1364,8736,23336,64963,79026	COL1A1,COL1A2,COL3A1,FBN1,IGFBP1,IGFBP3,LAMB3,MFGE8,VIT,SPARC,FGL2,NTN4,INTS6L,CTSL,SERPINA1,HTRA1,CASK,RELL2,LRIG3,CAPNS1,GAS2,ITGB8,TEX14,CLDN4,MYOM1,SYNM,MRPS11,AHNAK
3_Member	Canonical Pathways	M5884	NABA CORE MATRISOME	-6.62358	-2.66242	13/275	1277,1278,1281,2200,3484,3486,3914,4240,5212,6678,10875,59277,203522	COL1A1,COL1A2,COL3A1,FBN1,IGFBP1,IGFBP3,LAMB3,MFGE8,VIT,SPARC,FGL2,NTN4,INTS6L
3_Member	GO Cellular Components	GO:0062023	collagen-containing extracellular matrix	-5.94594	-2.41076	15/424	1277,1278,1281,1514,2200,3914,4240,5212,5265,5654,6678,8573,10875,59277,285613	COL1A1,COL1A2,COL3A1,CTSL,FBN1,LAMB3,MFGE8,VIT,SERPINA1,HTRA1,SPARC,CASK,FGL2,NTN4,RELL2
3_Member	Canonical Pathways	M3008	NABA ECM GLYCOPROTEINS	-5.51567	-2.11011	10/196	2200,3484,3486,3914,4240,5212,6678,10875,59277,203522	FBN1,IGFBP1,IGFBP3,LAMB3,MFGE8,VIT,SPARC,FGL2,NTN4,INTS6L
3_Member	GO Cellular Components	GO:0031012	extracellular matrix	-5.07647	-1.81429	16/564	1277,1278,1281,1514,2200,3914,4240,5212,5265,5654,6678,8573,10875,59277,121227,285613	COL1A1,COL1A2,COL3A1,CTSL,FBN1,LAMB3,MFGE8,VIT,SERPINA1,HTRA1,SPARC,CASK,FGL2,NTN4,LRIG3,RELL2
3_Member	GO Biological Processes	GO:0030198	extracellular matrix organization	-4.89044	-1.69207	13/395	826,1277,1278,1281,1514,2200,2620,3696,3914,5212,5654,6678,59277	CAPNS1,COL1A1,COL1A2,COL3A1,CTSL,FBN1,GAS2,ITGB8,LAMB3,VIT,HTRA1,SPARC,NTN4
3_Member	GO Biological Processes	GO:0043062	extracellular structure organization	-4.87508	-1.69207	14/457	826,1277,1278,1281,1514,2200,2620,3696,3914,5212,5654,6678,56155,59277	CAPNS1,COL1A1,COL1A2,COL3A1,CTSL,FBN1,GAS2,ITGB8,LAMB3,VIT,HTRA1,SPARC,TEX14,NTN4
3_Member	GO Molecular Functions	GO:0005201	extracellular matrix structural constituent	-4.28918	-1.45297	8/169	1277,1278,1281,2200,3914,4240,6678,10875	COL1A1,COL1A2,COL3A1,FBN1,LAMB3,MFGE8,SPARC,FGL2
3_Member	GO Cellular Components	GO:0005604	basement membrane	-4.05222	-1.35431	6/94	2200,3914,6678,8573,59277,285613	FBN1,LAMB3,SPARC,CASK,NTN4,RELL2
3_Member	GO Molecular Functions	GO:0005198	structural molecule activity	-2.29651	-0.371239	13/742	1277,1278,1281,1364,2200,3914,4240,6678,8736,10875,23336,64963,79026	COL1A1,COL1A2,COL3A1,CLDN4,FBN1,LAMB3,MFGE8,SPARC,MYOM1,FGL2,SYNM,MRPS11,AHNAK
4_Summary	GO Biological Processes	GO:0048545	response to steroid hormone	-6.48646	-2.65024	14/332	20,133,406,678,1277,1364,5021,6678,7356,8013,51176,54206,79820,114907,1080,5166,5734,8322,8564,23097,688,839	ABCA2,ADM,ARNTL,ZFP36L2,COL1A1,CLDN4,OXTR,SPARC,SCGB1A1,NR4A3,LEF1,ERRFI1,CATSPERB,FBXO32,CFTR,PDK4,PTGER4,FZD4,KMO,CDK19,KLF5,CASP6
4_Member	GO Biological Processes	GO:0048545	response to steroid hormone	-6.48646	-2.65024	14/332	20,133,406,678,1277,1364,5021,6678,7356,8013,51176,54206,79820,114907	ABCA2,ADM,ARNTL,ZFP36L2,COL1A1,CLDN4,OXTR,SPARC,SCGB1A1,NR4A3,LEF1,ERRFI1,CATSPERB,FBXO32
4_Member	GO Biological Processes	GO:0031960	response to corticosteroid	-3.74451	-1.19003	7/152	133,678,1277,6678,7356,54206,114907	ADM,ZFP36L2,COL1A1,SPARC,SCGB1A1,ERRFI1,FBXO32
4_Member	GO Biological Processes	GO:0071396	cellular response to lipid	-3.33746	-0.948403	13/565	406,678,1080,1277,5166,5734,8013,8322,8564,23097,51176,54206,114907	ARNTL,ZFP36L2,CFTR,COL1A1,PDK4,PTGER4,NR4A3,FZD4,KMO,CDK19,LEF1,ERRFI1,FBXO32
4_Member	GO Biological Processes	GO:0051384	response to glucocorticoid	-3.20013	-0.887392	6/135	133,678,6678,7356,54206,114907	ADM,ZFP36L2,SPARC,SCGB1A1,ERRFI1,FBXO32
4_Member	GO Biological Processes	GO:1901654	response to ketone	-3.11997	-0.851958	7/193	1080,1364,5021,5734,54206,79820,114907	CFTR,CLDN4,OXTR,PTGER4,ERRFI1,CATSPERB,FBXO32
4_Member	GO Biological Processes	GO:0071364	cellular response to epidermal growth factor stimulus	-2.38616	-0.41475	3/42	678,1277,54206	ZFP36L2,COL1A1,ERRFI1
4_Member	GO Biological Processes	GO:0071383	cellular response to steroid hormone stimulus	-2.30654	-0.371239	6/203	406,678,8013,51176,54206,114907	ARNTL,ZFP36L2,NR4A3,LEF1,ERRFI1,FBXO32
4_Member	GO Biological Processes	GO:0071407	cellular response to organic cyclic compound	-2.30581	-0.371239	10/492	406,678,688,839,1080,1277,8013,51176,54206,114907	ARNTL,ZFP36L2,KLF5,CASP6,CFTR,COL1A1,NR4A3,LEF1,ERRFI1,FBXO32
4_Member	GO Biological Processes	GO:0070849	response to epidermal growth factor	-2.27457	-0.353497	3/46	678,1277,54206	ZFP36L2,COL1A1,ERRFI1
4_Member	GO Biological Processes	GO:1901655	cellular response to ketone	-2.2536	-0.340376	4/92	1080,5734,54206,114907	CFTR,PTGER4,ERRFI1,FBXO32
4_Member	GO Biological Processes	GO:0071385	cellular response to glucocorticoid stimulus	-2.05884	-0.214962	3/55	678,54206,114907	ZFP36L2,ERRFI1,FBXO32
5_Summary	GO Biological Processes	GO:0019318	hexose metabolic process	-6.22638	-2.53055	12/250	216,2023,2806,3486,5166,5223,5290,5373,5950,6652,8864,10327,192134,875,26227,2760,5096,284716	ALDH1A1,ENO1,GOT2,IGFBP3,PDK4,PGAM1,PIK3CA,PMM2,RBP4,SORD,PER2,AKR1A1,B3GNT6,CBS,PHGDH,GM2A,PCCB,RIMKLA
5_Member	GO Biological Processes	GO:0019318	hexose metabolic process	-6.22638	-2.53055	12/250	216,2023,2806,3486,5166,5223,5290,5373,5950,6652,8864,10327	ALDH1A1,ENO1,GOT2,IGFBP3,PDK4,PGAM1,PIK3CA,PMM2,RBP4,SORD,PER2,AKR1A1
5_Member	GO Biological Processes	GO:0005996	monosaccharide metabolic process	-5.50699	-2.11011	12/293	216,2023,2806,3486,5166,5223,5290,5373,5950,6652,8864,10327	ALDH1A1,ENO1,GOT2,IGFBP3,PDK4,PGAM1,PIK3CA,PMM2,RBP4,SORD,PER2,AKR1A1
5_Member	GO Biological Processes	GO:0006006	glucose metabolic process	-5.24957	-1.95743	10/210	2023,2806,3486,5166,5223,5290,5950,6652,8864,10327	ENO1,GOT2,IGFBP3,PDK4,PGAM1,PIK3CA,RBP4,SORD,PER2,AKR1A1
5_Member	GO Biological Processes	GO:0046364	monosaccharide biosynthetic process	-4.99099	-1.75684	7/97	2023,2806,5223,5950,6652,8864,10327	ENO1,GOT2,PGAM1,RBP4,SORD,PER2,AKR1A1
5_Member	GO Biological Processes	GO:0019319	hexose biosynthetic process	-4.13084	-1.38364	6/91	2023,2806,5223,5950,6652,8864	ENO1,GOT2,PGAM1,RBP4,SORD,PER2
5_Member	GO Biological Processes	GO:0046365	monosaccharide catabolic process	-3.80807	-1.22713	5/66	216,2023,5223,6652,10327	ALDH1A1,ENO1,PGAM1,SORD,AKR1A1
5_Member	GO Biological Processes	GO:0016051	carbohydrate biosynthetic process	-3.63624	-1.12224	8/210	2023,2806,5223,5950,6652,8864,10327,192134	ENO1,GOT2,PGAM1,RBP4,SORD,PER2,AKR1A1,B3GNT6
5_Member	KEGG Pathway	hsa01230	Biosynthesis of amino acids	-3.54649	-1.07086	5/75	875,2023,2806,5223,26227	CBS,ENO1,GOT2,PGAM1,PHGDH
5_Member	KEGG Pathway	ko01230	Biosynthesis of amino acids	-3.54649	-1.07086	5/75	875,2023,2806,5223,26227	CBS,ENO1,GOT2,PGAM1,PHGDH
5_Member	GO Biological Processes	GO:0005975	carbohydrate metabolic process	-3.34203	-0.949083	14/639	216,2023,2760,2806,3486,5166,5223,5290,5373,5950,6652,8864,10327,192134	ALDH1A1,ENO1,GM2A,GOT2,IGFBP3,PDK4,PGAM1,PIK3CA,PMM2,RBP4,SORD,PER2,AKR1A1,B3GNT6
5_Member	GO Biological Processes	GO:0006094	gluconeogenesis	-3.22547	-0.891005	5/88	2023,2806,5223,5950,8864	ENO1,GOT2,PGAM1,RBP4,PER2
5_Member	KEGG Pathway	hsa01200	Carbon metabolism	-2.72147	-0.623637	5/114	2023,2806,5096,5223,26227	ENO1,GOT2,PCCB,PGAM1,PHGDH
5_Member	KEGG Pathway	ko01200	Carbon metabolism	-2.72147	-0.623637	5/114	2023,2806,5096,5223,26227	ENO1,GOT2,PCCB,PGAM1,PHGDH
5_Member	GO Biological Processes	GO:0006081	cellular aldehyde metabolic process	-2.52982	-0.503171	4/77	216,2806,5223,10327	ALDH1A1,GOT2,PGAM1,AKR1A1
5_Member	KEGG Pathway	ko00260	Glycine, serine and threonine metabolism	-2.44646	-0.443754	3/40	875,5223,26227	CBS,PGAM1,PHGDH
5_Member	WikiPathways	WP4290	Metabolic reprogramming in colon cancer	-2.38616	-0.41475	3/42	2023,2806,5223	ENO1,GOT2,PGAM1
5_Member	GO Biological Processes	GO:0016052	carbohydrate catabolic process	-2.33766	-0.385109	6/200	216,2023,2760,5223,6652,10327	ALDH1A1,ENO1,GM2A,PGAM1,SORD,AKR1A1
5_Member	GO Biological Processes	GO:0008652	cellular amino acid biosynthetic process	-2.32186	-0.377738	4/88	875,2806,26227,284716	CBS,GOT2,PHGDH,RIMKLA
5_Member	WikiPathways	WP534	Glycolysis and Gluconeogenesis	-2.30143	-0.371239	3/45	2023,2806,5223	ENO1,GOT2,PGAM1
5_Member	KEGG Pathway	hsa00260	Glycine, serine and threonine metabolism	-2.30143	-0.371239	3/45	875,5223,26227	CBS,PGAM1,PHGDH
5_Member	GO Biological Processes	GO:0019320	hexose catabolic process	-2.03736	-0.203309	3/56	216,2023,5223	ALDH1A1,ENO1,PGAM1
6_Summary	GO Biological Processes	GO:0042180	cellular ketone metabolic process	-6.17154	-2.53055	12/253	133,2806,3620,5166,5685,5691,5704,8013,8564,9056,10197,10327,678,5436,7356,54855,79899,246175,4649,5216,8322,51339,1787,51176,36,875,26227,284716,406,1277,2887,3484,245973,316,956,2023,5223,6783,9559,3202,9723,58495,59277,7317,20,3486,56155,3720,64167,5290,1514,10875,63916,11119,5890,9532,51528,56957,84937	ADM,GOT2,IDO1,PDK4,PSMA4,PSMB3,PSMC4,NR4A3,KMO,SLC7A7,PSME3,AKR1A1,ZFP36L2,POLR2G,SCGB1A1,TENT5C,PRR5L,CNOT6L,MYO9A,PFN1,FZD4,DACT1,TRDMT1,LEF1,ACADSB,CBS,PHGDH,RIMKLA,ARNTL,COL1A1,GRB10,IGFBP1,ATP6V1C2,AOX1,ENTPD3,ENO1,PGAM1,SULT1E1,VPS26A,HOXA5,SEMA3E,OVOL2,NTN4,UBA1,ABCA2,IGFBP3,TEX14,JARID2,ERAP2,PIK3CA,CTSL,FGL2,ELMO2,BTN3A1,RAD51B,BAG2,JKAMP,OTUD7B,ZNRF1
6_Member	GO Biological Processes	GO:0042180	cellular ketone metabolic process	-6.17154	-2.53055	12/253	133,2806,3620,5166,5685,5691,5704,8013,8564,9056,10197,10327	ADM,GOT2,IDO1,PDK4,PSMA4,PSMB3,PSMC4,NR4A3,KMO,SLC7A7,PSME3,AKR1A1
6_Member	GO Biological Processes	GO:0061013	regulation of mRNA catabolic process	-5.24957	-1.95743	10/210	678,5436,5685,5691,5704,7356,10197,54855,79899,246175	ZFP36L2,POLR2G,PSMA4,PSMB3,PSMC4,SCGB1A1,PSME3,TENT5C,PRR5L,CNOT6L
6_Member	GO Biological Processes	GO:0001738	morphogenesis of a polarized epithelium	-4.74386	-1.60662	8/146	4649,5216,5685,5691,5704,8322,10197,51339	MYO9A,PFN1,PSMA4,PSMB3,PSMC4,FZD4,PSME3,DACT1
6_Member	GO Biological Processes	GO:0060071	Wnt signaling pathway, planar cell polarity pathway	-4.68535	-1.5693	7/108	5216,5685,5691,5704,8322,10197,51339	PFN1,PSMA4,PSMB3,PSMC4,FZD4,PSME3,DACT1
6_Member	GO Biological Processes	GO:0043487	regulation of RNA stability	-4.61902	-1.54858	9/198	678,1787,5685,5691,5704,7356,10197,54855,246175	ZFP36L2,TRDMT1,PSMA4,PSMB3,PSMC4,SCGB1A1,PSME3,TENT5C,CNOT6L
6_Member	GO Biological Processes	GO:0035567	non-canonical Wnt signaling pathway	-4.59709	-1.54858	8/153	5216,5685,5691,5704,8322,10197,51176,51339	PFN1,PSMA4,PSMB3,PSMC4,FZD4,PSME3,LEF1,DACT1
6_Member	GO Biological Processes	GO:0090175	regulation of establishment of planar polarity	-4.58289	-1.54858	7/112	5216,5685,5691,5704,8322,10197,51339	PFN1,PSMA4,PSMB3,PSMC4,FZD4,PSME3,DACT1
6_Member	GO Biological Processes	GO:0006520	cellular amino acid metabolic process	-4.55127	-1.54858	12/365	36,875,2806,3620,5685,5691,5704,8564,9056,10197,26227,284716	ACADSB,CBS,GOT2,IDO1,PSMA4,PSMB3,PSMC4,KMO,SLC7A7,PSME3,PHGDH,RIMKLA
6_Member	GO Biological Processes	GO:0030111	regulation of Wnt signaling pathway	-4.5397	-1.54858	12/366	406,1277,2887,3484,5685,5691,5704,8322,10197,51176,51339,245973	ARNTL,COL1A1,GRB10,IGFBP1,PSMA4,PSMB3,PSMC4,FZD4,PSME3,LEF1,DACT1,ATP6V1C2
6_Member	GO Biological Processes	GO:1901361	organic cyclic compound catabolic process	-4.47506	-1.49919	18/775	316,678,956,1787,2023,3620,5223,5436,5685,5691,5704,6783,7356,8564,10197,54855,79899,246175	AOX1,ZFP36L2,ENTPD3,TRDMT1,ENO1,IDO1,PGAM1,POLR2G,PSMA4,PSMB3,PSMC4,SULT1E1,SCGB1A1,KMO,PSME3,TENT5C,PRR5L,CNOT6L
6_Member	GO Biological Processes	GO:0016055	Wnt signaling pathway	-4.32594	-1.45297	14/513	406,1277,2887,3484,5216,5685,5691,5704,8322,9559,10197,51176,51339,245973	ARNTL,COL1A1,GRB10,IGFBP1,PFN1,PSMA4,PSMB3,PSMC4,FZD4,VPS26A,PSME3,LEF1,DACT1,ATP6V1C2
6_Member	GO Biological Processes	GO:0001736	establishment of planar polarity	-4.32141	-1.45297	7/123	5216,5685,5691,5704,8322,10197,51339	PFN1,PSMA4,PSMB3,PSMC4,FZD4,PSME3,DACT1
6_Member	GO Biological Processes	GO:0007164	establishment of tissue polarity	-4.32141	-1.45297	7/123	5216,5685,5691,5704,8322,10197,51339	PFN1,PSMA4,PSMB3,PSMC4,FZD4,PSME3,DACT1
6_Member	GO Biological Processes	GO:0198738	cell-cell signaling by wnt	-4.3078	-1.45297	14/515	406,1277,2887,3484,5216,5685,5691,5704,8322,9559,10197,51176,51339,245973	ARNTL,COL1A1,GRB10,IGFBP1,PFN1,PSMA4,PSMB3,PSMC4,FZD4,VPS26A,PSME3,LEF1,DACT1,ATP6V1C2
6_Member	GO Biological Processes	GO:0046700	heterocycle catabolic process	-4.30548	-1.45297	17/725	316,678,956,1787,2023,3620,5223,5436,5685,5691,5704,7356,8564,10197,54855,79899,246175	AOX1,ZFP36L2,ENTPD3,TRDMT1,ENO1,IDO1,PGAM1,POLR2G,PSMA4,PSMB3,PSMC4,SCGB1A1,KMO,PSME3,TENT5C,PRR5L,CNOT6L
6_Member	GO Biological Processes	GO:0044270	cellular nitrogen compound catabolic process	-4.29812	-1.45297	17/726	316,678,956,1787,2023,3620,5223,5436,5685,5691,5704,7356,8564,10197,54855,79899,246175	AOX1,ZFP36L2,ENTPD3,TRDMT1,ENO1,IDO1,PGAM1,POLR2G,PSMA4,PSMB3,PSMC4,SCGB1A1,KMO,PSME3,TENT5C,PRR5L,CNOT6L
6_Member	GO Biological Processes	GO:0019439	aromatic compound catabolic process	-4.21084	-1.40603	17/738	316,678,956,1787,2023,3620,5223,5436,5685,5691,5704,7356,8564,10197,54855,79899,246175	AOX1,ZFP36L2,ENTPD3,TRDMT1,ENO1,IDO1,PGAM1,POLR2G,PSMA4,PSMB3,PSMC4,SCGB1A1,KMO,PSME3,TENT5C,PRR5L,CNOT6L
6_Member	GO Biological Processes	GO:0044106	cellular amine metabolic process	-4.18988	-1.39554	7/129	3620,5685,5691,5704,8564,9056,10197	IDO1,PSMA4,PSMB3,PSMC4,KMO,SLC7A7,PSME3
6_Member	GO Biological Processes	GO:0002009	morphogenesis of an epithelium	-4.12294	-1.38364	14/536	133,3202,4649,5216,5685,5691,5704,8322,9723,10197,51176,51339,58495,59277	ADM,HOXA5,MYO9A,PFN1,PSMA4,PSMB3,PSMC4,FZD4,SEMA3E,PSME3,LEF1,DACT1,OVOL2,NTN4
6_Member	GO Biological Processes	GO:0030177	positive regulation of Wnt signaling pathway	-4.11367	-1.38356	8/179	406,1277,5685,5691,5704,10197,51339,245973	ARNTL,COL1A1,PSMA4,PSMB3,PSMC4,PSME3,DACT1,ATP6V1C2
6_Member	GO Biological Processes	GO:1905330	regulation of morphogenesis of an epithelium	-4.06328	-1.3574	8/182	5216,5685,5691,5704,8322,10197,51339,59277	PFN1,PSMA4,PSMB3,PSMC4,FZD4,PSME3,DACT1,NTN4
6_Member	GO Biological Processes	GO:0009308	amine metabolic process	-4.02513	-1.35028	7/137	3620,5685,5691,5704,8564,9056,10197	IDO1,PSMA4,PSMB3,PSMC4,KMO,SLC7A7,PSME3
6_Member	GO Biological Processes	GO:0010565	regulation of cellular ketone metabolic process	-3.9976	-1.34466	8/186	133,5166,5685,5691,5704,8013,9056,10197	ADM,PDK4,PSMA4,PSMB3,PSMC4,NR4A3,SLC7A7,PSME3
6_Member	GO Biological Processes	GO:0043488	regulation of mRNA stability	-3.9654	-1.3333	8/188	678,5685,5691,5704,7356,10197,54855,246175	ZFP36L2,PSMA4,PSMB3,PSMC4,SCGB1A1,PSME3,TENT5C,CNOT6L
6_Member	GO Biological Processes	GO:0006521	regulation of cellular amino acid metabolic process	-3.93749	-1.31876	5/62	5685,5691,5704,9056,10197	PSMA4,PSMB3,PSMC4,SLC7A7,PSME3
6_Member	WikiPathways	WP183	Proteasome Degradation	-3.93749	-1.31876	5/62	5685,5691,5704,7317,10197	PSMA4,PSMB3,PSMC4,UBA1,PSME3
6_Member	GO Biological Processes	GO:0090263	positive regulation of canonical Wnt signaling pathway	-3.8343	-1.24112	7/147	406,1277,5685,5691,5704,10197,51339	ARNTL,COL1A1,PSMA4,PSMB3,PSMC4,PSME3,DACT1
6_Member	CORUM	CORUM:194	PA28gamma-20S proteasome	-3.72191	-1.17966	3/15	5685,5691,10197	PSMA4,PSMB3,PSME3
6_Member	GO Biological Processes	GO:0030178	negative regulation of Wnt signaling pathway	-3.5946	-1.09083	8/213	2887,3484,5685,5691,5704,8322,10197,51339	GRB10,IGFBP1,PSMA4,PSMB3,PSMC4,FZD4,PSME3,DACT1
6_Member	GO Biological Processes	GO:0060070	canonical Wnt signaling pathway	-3.56597	-1.07709	10/333	406,1277,3484,5685,5691,5704,8322,10197,51176,51339	ARNTL,COL1A1,IGFBP1,PSMA4,PSMB3,PSMC4,FZD4,PSME3,LEF1,DACT1
6_Member	GO Biological Processes	GO:1903311	regulation of mRNA metabolic process	-3.54535	-1.07086	10/335	678,5436,5685,5691,5704,7356,10197,54855,79899,246175	ZFP36L2,POLR2G,PSMA4,PSMB3,PSMC4,SCGB1A1,PSME3,TENT5C,PRR5L,CNOT6L
6_Member	GO Biological Processes	GO:1905114	cell surface receptor signaling pathway involved in cell-cell signaling	-3.51451	-1.05122	14/614	406,1277,2887,3484,5216,5685,5691,5704,8322,9559,10197,51176,51339,245973	ARNTL,COL1A1,GRB10,IGFBP1,PFN1,PSMA4,PSMB3,PSMC4,FZD4,VPS26A,PSME3,LEF1,DACT1,ATP6V1C2
6_Member	GO Biological Processes	GO:0062012	regulation of small molecule metabolic process	-3.51177	-1.05122	12/471	20,133,2023,3486,5166,5223,5685,5691,5704,8013,9056,10197	ABCA2,ADM,ENO1,IGFBP3,PDK4,PGAM1,PSMA4,PSMB3,PSMC4,NR4A3,SLC7A7,PSME3
6_Member	GO Biological Processes	GO:0033238	regulation of cellular amine metabolic process	-3.49316	-1.04612	5/77	5685,5691,5704,9056,10197	PSMA4,PSMB3,PSMC4,SLC7A7,PSME3
6_Member	KEGG Pathway	ko03050	Proteasome	-3.40511	-0.983544	4/45	5685,5691,5704,10197	PSMA4,PSMB3,PSMC4,PSME3
6_Member	GO Biological Processes	GO:0060828	regulation of canonical Wnt signaling pathway	-3.39717	-0.983544	9/287	406,1277,3484,5685,5691,5704,8322,10197,51339	ARNTL,COL1A1,IGFBP1,PSMA4,PSMB3,PSMC4,FZD4,PSME3,DACT1
6_Member	GO Biological Processes	GO:0006401	RNA catabolic process	-3.38839	-0.983544	11/417	678,1787,5436,5685,5691,5704,7356,10197,54855,79899,246175	ZFP36L2,TRDMT1,POLR2G,PSMA4,PSMB3,PSMC4,SCGB1A1,PSME3,TENT5C,PRR5L,CNOT6L
6_Member	GO Biological Processes	GO:0048729	tissue morphogenesis	-3.34875	-0.951865	14/638	133,3202,4649,5216,5685,5691,5704,8322,9723,10197,51176,51339,58495,59277	ADM,HOXA5,MYO9A,PFN1,PSMA4,PSMB3,PSMC4,FZD4,SEMA3E,PSME3,LEF1,DACT1,OVOL2,NTN4
6_Member	KEGG Pathway	hsa03050	Proteasome	-3.33217	-0.946976	4/47	5685,5691,5704,10197	PSMA4,PSMB3,PSMC4,PSME3
6_Member	GO Biological Processes	GO:0090090	negative regulation of canonical Wnt signaling pathway	-3.31363	-0.938717	7/179	3484,5685,5691,5704,8322,10197,51339	IGFBP1,PSMA4,PSMB3,PSMC4,FZD4,PSME3,DACT1
6_Member	GO Biological Processes	GO:2000027	regulation of animal organ morphogenesis	-3.22604	-0.891005	8/242	5216,5685,5691,5704,8322,10197,51339,59277	PFN1,PSMA4,PSMB3,PSMC4,FZD4,PSME3,DACT1,NTN4
6_Member	CORUM	CORUM:181	26S proteasome	-3.20962	-0.888617	3/22	5685,5691,5704	PSMA4,PSMB3,PSMC4
6_Member	GO Biological Processes	GO:0006402	mRNA catabolic process	-3.13736	-0.863016	10/378	678,5436,5685,5691,5704,7356,10197,54855,79899,246175	ZFP36L2,POLR2G,PSMA4,PSMB3,PSMC4,SCGB1A1,PSME3,TENT5C,PRR5L,CNOT6L
6_Member	GO Biological Processes	GO:0034655	nucleobase-containing compound catabolic process	-3.13498	-0.863016	14/671	678,956,1787,2023,5223,5436,5685,5691,5704,7356,10197,54855,79899,246175	ZFP36L2,ENTPD3,TRDMT1,ENO1,PGAM1,POLR2G,PSMA4,PSMB3,PSMC4,SCGB1A1,PSME3,TENT5C,PRR5L,CNOT6L
6_Member	GO Biological Processes	GO:1901991	negative regulation of mitotic cell cycle phase transition	-3.13397	-0.863016	8/250	678,5685,5691,5704,10197,51339,56155,246175	ZFP36L2,PSMA4,PSMB3,PSMC4,PSME3,DACT1,TEX14,CNOT6L
6_Member	GO Biological Processes	GO:0048863	stem cell differentiation	-3.04555	-0.821062	8/258	678,3720,5685,5691,5704,9723,10197,58495	ZFP36L2,JARID2,PSMA4,PSMB3,PSMC4,SEMA3E,PSME3,OVOL2
6_Member	GO Biological Processes	GO:0002474	antigen processing and presentation of peptide antigen via MHC class I	-2.99358	-0.784058	5/99	5685,5691,5704,10197,64167	PSMA4,PSMB3,PSMC4,PSME3,ERAP2
6_Member	GO Biological Processes	GO:1901988	negative regulation of cell cycle phase transition	-2.9398	-0.749504	8/268	678,5685,5691,5704,10197,51339,56155,246175	ZFP36L2,PSMA4,PSMB3,PSMC4,PSME3,DACT1,TEX14,CNOT6L
6_Member	GO Cellular Components	GO:0000502	proteasome complex	-2.8759	-0.707144	4/62	5685,5691,5704,10197	PSMA4,PSMB3,PSMC4,PSME3
6_Member	GO Cellular Components	GO:1905369	endopeptidase complex	-2.85001	-0.690487	4/63	5685,5691,5704,10197	PSMA4,PSMB3,PSMC4,PSME3
6_Member	GO Biological Processes	GO:0038095	Fc-epsilon receptor signaling pathway	-2.69804	-0.608072	6/169	5290,5685,5691,5704,8013,10197	PIK3CA,PSMA4,PSMB3,PSMC4,NR4A3,PSME3
6_Member	GO Biological Processes	GO:2000736	regulation of stem cell differentiation	-2.67208	-0.603685	5/117	678,5685,5691,5704,10197	ZFP36L2,PSMA4,PSMB3,PSMC4,PSME3
6_Member	GO Biological Processes	GO:0019882	antigen processing and presentation	-2.63997	-0.578269	7/234	1514,5685,5691,5704,10197,10875,64167	CTSL,PSMA4,PSMB3,PSMC4,PSME3,FGL2,ERAP2
6_Member	GO Biological Processes	GO:1902036	regulation of hematopoietic stem cell differentiation	-2.59253	-0.543423	4/74	5685,5691,5704,10197	PSMA4,PSMB3,PSMC4,PSME3
6_Member	GO Biological Processes	GO:0038093	Fc receptor signaling pathway	-2.58874	-0.541398	7/239	5290,5685,5691,5704,8013,10197,63916	PIK3CA,PSMA4,PSMB3,PSMC4,NR4A3,PSME3,ELMO2
6_Member	CORUM	CORUM:193	PA700-20S-PA28 complex	-2.57775	-0.537326	3/36	5685,5691,5704	PSMA4,PSMB3,PSMC4
6_Member	GO Biological Processes	GO:0002479	antigen processing and presentation of exogenous peptide antigen via MHC class I, TAP-dependent	-2.57131	-0.53271	4/75	5685,5691,5704,10197	PSMA4,PSMB3,PSMC4,PSME3
6_Member	GO Biological Processes	GO:0061418	regulation of transcription from RNA polymerase II promoter in response to hypoxia	-2.52982	-0.503171	4/77	5685,5691,5704,10197	PSMA4,PSMB3,PSMC4,PSME3
6_Member	GO Biological Processes	GO:0042590	antigen processing and presentation of exogenous peptide antigen via MHC class I	-2.46986	-0.461339	4/80	5685,5691,5704,10197	PSMA4,PSMB3,PSMC4,PSME3
6_Member	GO Biological Processes	GO:0031145	anaphase-promoting complex-dependent catabolic process	-2.41243	-0.419762	4/83	5685,5691,5704,10197	PSMA4,PSMB3,PSMC4,PSME3
6_Member	GO Biological Processes	GO:0048002	antigen processing and presentation of peptide antigen	-2.40172	-0.41475	6/194	1514,5685,5691,5704,10197,64167	CTSL,PSMA4,PSMB3,PSMC4,PSME3,ERAP2
6_Member	GO Biological Processes	GO:0045930	negative regulation of mitotic cell cycle	-2.38221	-0.412288	8/330	678,5685,5691,5704,10197,51339,56155,246175	ZFP36L2,PSMA4,PSMB3,PSMC4,PSME3,DACT1,TEX14,CNOT6L
6_Member	GO Cellular Components	GO:1905368	peptidase complex	-2.33949	-0.385512	4/87	5685,5691,5704,10197	PSMA4,PSMB3,PSMC4,PSME3
6_Member	GO Biological Processes	GO:0060218	hematopoietic stem cell differentiation	-2.32186	-0.377738	4/88	5685,5691,5704,10197	PSMA4,PSMB3,PSMC4,PSME3
6_Member	GO Biological Processes	GO:1901532	regulation of hematopoietic progenitor cell differentiation	-2.30446	-0.371239	4/89	5685,5691,5704,10197	PSMA4,PSMB3,PSMC4,PSME3
6_Member	GO Biological Processes	GO:0050852	T cell receptor signaling pathway	-2.2963	-0.371239	6/204	5290,5685,5691,5704,10197,11119	PIK3CA,PSMA4,PSMB3,PSMC4,PSME3,BTN3A1
6_Member	GO Biological Processes	GO:0031146	SCF-dependent proteasomal ubiquitin-dependent protein catabolic process	-2.23708	-0.328308	4/93	5685,5691,5704,10197	PSMA4,PSMB3,PSMC4,PSME3
6_Member	GO Biological Processes	GO:0010948	negative regulation of cell cycle process	-2.16765	-0.286888	8/359	678,5685,5691,5704,10197,51339,56155,246175	ZFP36L2,PSMA4,PSMB3,PSMC4,PSME3,DACT1,TEX14,CNOT6L
6_Member	GO Biological Processes	GO:1901990	regulation of mitotic cell cycle phase transition	-2.14753	-0.27628	9/439	678,5685,5691,5704,5890,10197,51339,56155,246175	ZFP36L2,PSMA4,PSMB3,PSMC4,RAD51B,PSME3,DACT1,TEX14,CNOT6L
6_Member	GO Biological Processes	GO:0010972	negative regulation of G2/M transition of mitotic cell cycle	-2.12698	-0.264115	4/100	5685,5691,5704,10197	PSMA4,PSMB3,PSMC4,PSME3
6_Member	GO Biological Processes	GO:0070498	interleukin-1-mediated signaling pathway	-2.08255	-0.231333	4/103	5685,5691,5704,10197	PSMA4,PSMB3,PSMC4,PSME3
6_Member	GO Biological Processes	GO:0044257	cellular protein catabolic process	-2.04812	-0.207541	13/797	20,406,1514,5685,5691,5704,7317,9532,10197,51339,51528,56957,84937	ABCA2,ARNTL,CTSL,PSMA4,PSMB3,PSMC4,UBA1,BAG2,PSME3,DACT1,JKAMP,OTUD7B,ZNRF1
7_Summary	GO Biological Processes	GO:1901652	response to peptide	-6.12372	-2.53055	17/526	133,688,1277,2200,2806,2887,3484,5021,5166,5290,6678,8013,8462,8743,23371,54206,245973,839,1080,1278,406,678,1514,5734,7067,51176,114907,3486,5436,8322,63916	ADM,KLF5,COL1A1,FBN1,GOT2,GRB10,IGFBP1,OXTR,PDK4,PIK3CA,SPARC,NR4A3,KLF11,TNFSF10,TNS2,ERRFI1,ATP6V1C2,CASP6,CFTR,COL1A2,ARNTL,ZFP36L2,CTSL,PTGER4,THRA,LEF1,FBXO32,IGFBP3,POLR2G,FZD4,ELMO2
7_Member	GO Biological Processes	GO:1901652	response to peptide	-6.12372	-2.53055	17/526	133,688,1277,2200,2806,2887,3484,5021,5166,5290,6678,8013,8462,8743,23371,54206,245973	ADM,KLF5,COL1A1,FBN1,GOT2,GRB10,IGFBP1,OXTR,PDK4,PIK3CA,SPARC,NR4A3,KLF11,TNFSF10,TNS2,ERRFI1,ATP6V1C2
7_Member	GO Biological Processes	GO:0043434	response to peptide hormone	-5.78393	-2.2999	15/437	133,1277,2200,2806,2887,3484,5021,5166,5290,6678,8013,8743,23371,54206,245973	ADM,COL1A1,FBN1,GOT2,GRB10,IGFBP1,OXTR,PDK4,PIK3CA,SPARC,NR4A3,TNFSF10,TNS2,ERRFI1,ATP6V1C2
7_Member	GO Biological Processes	GO:0071417	cellular response to organonitrogen compound	-4.2892	-1.45297	15/585	688,839,1080,1277,1278,2200,2887,3484,5166,5290,8013,8462,23371,54206,245973	KLF5,CASP6,CFTR,COL1A1,COL1A2,FBN1,GRB10,IGFBP1,PDK4,PIK3CA,NR4A3,KLF11,TNS2,ERRFI1,ATP6V1C2
7_Member	GO Biological Processes	GO:0032870	cellular response to hormone stimulus	-4.21276	-1.40603	16/665	406,678,1514,2200,2887,3484,5166,5290,5734,7067,8013,23371,51176,54206,114907,245973	ARNTL,ZFP36L2,CTSL,FBN1,GRB10,IGFBP1,PDK4,PIK3CA,PTGER4,THRA,NR4A3,TNS2,LEF1,ERRFI1,FBXO32,ATP6V1C2
7_Member	GO Biological Processes	GO:0032868	response to insulin	-4.17792	-1.39554	10/280	133,2806,2887,3484,5166,5290,8743,23371,54206,245973	ADM,GOT2,GRB10,IGFBP1,PDK4,PIK3CA,TNFSF10,TNS2,ERRFI1,ATP6V1C2
7_Member	GO Biological Processes	GO:1901699	cellular response to nitrogen compound	-3.78461	-1.21556	15/650	688,839,1080,1277,1278,2200,2887,3484,5166,5290,8013,8462,23371,54206,245973	KLF5,CASP6,CFTR,COL1A1,COL1A2,FBN1,GRB10,IGFBP1,PDK4,PIK3CA,NR4A3,KLF11,TNS2,ERRFI1,ATP6V1C2
7_Member	GO Biological Processes	GO:1901653	cellular response to peptide	-3.5778	-1.07997	11/396	688,2200,2887,3484,5166,5290,8013,8462,23371,54206,245973	KLF5,FBN1,GRB10,IGFBP1,PDK4,PIK3CA,NR4A3,KLF11,TNS2,ERRFI1,ATP6V1C2
7_Member	GO Biological Processes	GO:0008286	insulin receptor signaling pathway	-3.03796	-0.819792	6/145	2887,3484,5166,5290,23371,245973	GRB10,IGFBP1,PDK4,PIK3CA,TNS2,ATP6V1C2
7_Member	GO Biological Processes	GO:0071375	cellular response to peptide hormone stimulus	-2.99419	-0.784058	9/327	2200,2887,3484,5166,5290,8013,23371,54206,245973	FBN1,GRB10,IGFBP1,PDK4,PIK3CA,NR4A3,TNS2,ERRFI1,ATP6V1C2
7_Member	GO Biological Processes	GO:0032869	cellular response to insulin stimulus	-2.70332	-0.611397	7/228	2887,3484,5166,5290,23371,54206,245973	GRB10,IGFBP1,PDK4,PIK3CA,TNS2,ERRFI1,ATP6V1C2
7_Member	GO Biological Processes	GO:0007169	transmembrane receptor protein tyrosine kinase signaling pathway	-2.3013	-0.371239	13/741	1277,2887,3484,3486,5166,5290,5436,8013,8322,23371,54206,63916,245973	COL1A1,GRB10,IGFBP1,IGFBP3,PDK4,PIK3CA,POLR2G,NR4A3,FZD4,TNS2,ERRFI1,ELMO2,ATP6V1C2
8_Summary	GO Cellular Components	GO:0044420	extracellular matrix component	-5.39279	-2.0337	6/55	1277,1278,1281,2200,3914,59277,678,2887,3696,5290,5436,5654,7356,8322,8573,9404,11167,51176,54206,58495,10220,51339,3486,3570,6678,23710,1514,23371,26276,5166,5734,5950,9227,4240,10000,113791,6564,9056,826,1364,1718,3855,245973,133,1080,2806,5021,5265,5890,688,3484	COL1A1,COL1A2,COL3A1,FBN1,LAMB3,NTN4,ZFP36L2,GRB10,ITGB8,PIK3CA,POLR2G,HTRA1,SCGB1A1,FZD4,CASK,LPXN,FSTL1,LEF1,ERRFI1,OVOL2,GDF11,DACT1,IGFBP3,IL6R,SPARC,GABARAPL1,CTSL,TNS2,VPS33B,PDK4,PTGER4,RBP4,LRAT,MFGE8,AKT3,PIK3IP1,SLC15A1,SLC7A7,CAPNS1,CLDN4,DHCR24,KRT7,ATP6V1C2,ADM,CFTR,GOT2,OXTR,SERPINA1,RAD51B,KLF5,IGFBP1
8_Member	GO Cellular Components	GO:0044420	extracellular matrix component	-5.39279	-2.0337	6/55	1277,1278,1281,2200,3914,59277	COL1A1,COL1A2,COL3A1,FBN1,LAMB3,NTN4
8_Member	GO Biological Processes	GO:0070848	response to growth factor	-4.76918	-1.60966	18/736	678,1277,1278,1281,2200,2887,3696,5290,5436,5654,7356,8322,8573,9404,11167,51176,54206,58495	ZFP36L2,COL1A1,COL1A2,COL3A1,FBN1,GRB10,ITGB8,PIK3CA,POLR2G,HTRA1,SCGB1A1,FZD4,CASK,LPXN,FSTL1,LEF1,ERRFI1,OVOL2
8_Member	GO Biological Processes	GO:0071363	cellular response to growth factor stimulus	-4.44055	-1.4794	17/707	678,1277,1278,1281,2200,2887,3696,5290,5436,5654,8322,8573,9404,11167,51176,54206,58495	ZFP36L2,COL1A1,COL1A2,COL3A1,FBN1,GRB10,ITGB8,PIK3CA,POLR2G,HTRA1,FZD4,CASK,LPXN,FSTL1,LEF1,ERRFI1,OVOL2
8_Member	GO Biological Processes	GO:0043589	skin morphogenesis	-4.15257	-1.39554	3/11	1277,1278,54206	COL1A1,COL1A2,ERRFI1
8_Member	GO Molecular Functions	GO:0048407	platelet-derived growth factor binding	-4.15257	-1.39554	3/11	1277,1278,1281	COL1A1,COL1A2,COL3A1
8_Member	GO Cellular Components	GO:0005583	fibrillar collagen trimer	-4.0301	-1.35028	3/12	1277,1278,1281	COL1A1,COL1A2,COL3A1
8_Member	GO Cellular Components	GO:0098643	banded collagen fibril	-4.0301	-1.35028	3/12	1277,1278,1281	COL1A1,COL1A2,COL3A1
8_Member	GO Biological Processes	GO:0007178	transmembrane receptor protein serine/threonine kinase signaling pathway	-3.90384	-1.29808	11/363	1278,1281,2200,3696,5654,9404,10220,11167,51176,51339,58495	COL1A2,COL3A1,FBN1,ITGB8,HTRA1,LPXN,GDF11,FSTL1,LEF1,DACT1,OVOL2
8_Member	Canonical Pathways	M18	PID INTEGRIN1 PATHWAY	-3.80807	-1.22713	5/66	1277,1278,1281,2200,3914	COL1A1,COL1A2,COL3A1,FBN1,LAMB3
8_Member	WikiPathways	WP615	Senescence and Autophagy in Cancer	-3.78666	-1.21556	6/105	1277,1281,3486,3570,6678,23710	COL1A1,COL3A1,IGFBP3,IL6R,SPARC,GABARAPL1
8_Member	GO Biological Processes	GO:0071560	cellular response to transforming growth factor beta stimulus	-3.77498	-1.21177	9/255	678,1277,1278,1281,2200,3696,5654,9404,58495	ZFP36L2,COL1A1,COL1A2,COL3A1,FBN1,ITGB8,HTRA1,LPXN,OVOL2
8_Member	GO Biological Processes	GO:0071559	response to transforming growth factor beta	-3.69976	-1.16812	9/261	678,1277,1278,1281,2200,3696,5654,9404,58495	ZFP36L2,COL1A1,COL1A2,COL3A1,FBN1,ITGB8,HTRA1,LPXN,OVOL2
8_Member	GO Biological Processes	GO:0032963	collagen metabolic process	-3.69791	-1.16812	6/109	1277,1278,1514,23371,26276,54206	COL1A1,COL1A2,CTSL,TNS2,VPS33B,ERRFI1
8_Member	GO Biological Processes	GO:0001101	response to acid chemical	-3.67154	-1.15235	10/323	1277,1278,5166,5290,5734,5950,6678,7356,8322,9227	COL1A1,COL1A2,PDK4,PIK3CA,PTGER4,RBP4,SPARC,SCGB1A1,FZD4,LRAT
8_Member	Canonical Pathways	M160	PID AVB3 INTEGRIN PATHWAY	-3.57376	-1.07997	5/74	1277,1278,1281,4240,5290	COL1A1,COL1A2,COL3A1,MFGE8,PIK3CA
8_Member	WikiPathways	WP3967	miR-509-3p alteration of YAP1/ECM axis	-3.47561	-1.03734	3/18	1277,1281,6678	COL1A1,COL3A1,SPARC
8_Member	Canonical Pathways	M198	PID SYNDECAN 1 PATHWAY	-3.3682	-0.967352	4/46	1277,1278,1281,8573	COL1A1,COL1A2,COL3A1,CASK
8_Member	GO Cellular Components	GO:0098644	complex of collagen trimers	-3.27083	-0.922462	3/21	1277,1278,1281	COL1A1,COL1A2,COL3A1
8_Member	WikiPathways	WP3932	Focal Adhesion-PI3K-Akt-mTOR-signaling pathway	-3.22774	-0.891005	9/303	1277,1278,1281,3570,3696,3914,5290,10000,113791	COL1A1,COL1A2,COL3A1,IL6R,ITGB8,LAMB3,PIK3CA,AKT3,PIK3IP1
8_Member	KEGG Pathway	ko04974	Protein digestion and absorption	-3.18091	-0.887392	5/90	1277,1278,1281,6564,9056	COL1A1,COL1A2,COL3A1,SLC15A1,SLC7A7
8_Member	KEGG Pathway	hsa04974	Protein digestion and absorption	-3.09511	-0.843168	5/94	1277,1278,1281,6564,9056	COL1A1,COL1A2,COL3A1,SLC15A1,SLC7A7
8_Member	KEGG Pathway	ko05146	Amoebiasis	-3.05376	-0.821062	5/96	1277,1278,1281,3914,5290	COL1A1,COL1A2,COL3A1,LAMB3,PIK3CA
8_Member	Canonical Pathways	M274	PID LYMPH ANGIOGENESIS PATHWAY	-3.04278	-0.821062	3/25	1277,1278,5290	COL1A1,COL1A2,PIK3CA
8_Member	KEGG Pathway	ko04933	AGE-RAGE signaling pathway in diabetic complications	-2.99358	-0.784058	5/99	1277,1278,1281,5290,10000	COL1A1,COL1A2,COL3A1,PIK3CA,AKT3
8_Member	KEGG Pathway	hsa04933	AGE-RAGE signaling pathway in diabetic complications	-2.8429	-0.690205	5/107	1277,1278,1281,5290,10000	COL1A1,COL1A2,COL3A1,PIK3CA,AKT3
8_Member	KEGG Pathway	hsa05146	Amoebiasis	-2.8429	-0.690205	5/107	1277,1278,1281,3914,5290	COL1A1,COL1A2,COL3A1,LAMB3,PIK3CA
8_Member	GO Biological Processes	GO:0043588	skin development	-2.83294	-0.684703	10/415	826,1277,1278,1281,1364,1514,1718,3855,54206,58495	CAPNS1,COL1A1,COL1A2,COL3A1,CLDN4,CTSL,DHCR24,KRT7,ERRFI1,OVOL2
8_Member	WikiPathways	WP453	Inflammatory Response Pathway	-2.80824	-0.666632	3/30	1277,1278,1281	COL1A1,COL1A2,COL3A1
8_Member	KEGG Pathway	hsa05165	human papillomavirus infection	-2.77375	-0.648001	9/352	1277,1278,3696,3914,5290,5734,8322,10000,245973	COL1A1,COL1A2,ITGB8,LAMB3,PIK3CA,PTGER4,FZD4,AKT3,ATP6V1C2
8_Member	GO Biological Processes	GO:0050878	regulation of body fluid levels	-2.70996	-0.616079	11/506	133,1080,1277,1278,1281,1364,2806,5021,5265,5290,5890	ADM,CFTR,COL1A1,COL1A2,COL3A1,CLDN4,GOT2,OXTR,SERPINA1,PIK3CA,RAD51B
8_Member	GO Biological Processes	GO:0009611	response to wounding	-2.50176	-0.485089	13/701	133,678,688,1277,1278,1281,1364,3484,5265,5290,5890,6678,8573	ADM,ZFP36L2,KLF5,COL1A1,COL1A2,COL3A1,CLDN4,IGFBP1,SERPINA1,PIK3CA,RAD51B,SPARC,CASK
8_Member	KEGG Pathway	hsa04611	Platelet activation	-2.4742	-0.464064	5/130	1277,1278,1281,5290,10000	COL1A1,COL1A2,COL3A1,PIK3CA,AKT3
8_Member	KEGG Pathway	ko04512	ECM-receptor interaction	-2.4313	-0.430782	4/82	1277,1278,3696,3914	COL1A1,COL1A2,ITGB8,LAMB3
8_Member	GO Molecular Functions	GO:0030020	extracellular matrix structural constituent conferring tensile strength	-2.4159	-0.419762	3/41	1277,1278,1281	COL1A1,COL1A2,COL3A1
8_Member	KEGG Pathway	hsa04926	relaxin signaling pathway	-2.39071	-0.41475	5/136	1277,1278,1281,5290,10000	COL1A1,COL1A2,COL3A1,PIK3CA,AKT3
8_Member	GO Biological Processes	GO:0071229	cellular response to acid chemical	-2.38009	-0.411638	6/196	1277,1278,5166,5290,5734,8322	COL1A1,COL1A2,PDK4,PIK3CA,PTGER4,FZD4
8_Member	KEGG Pathway	hsa04512	ECM-receptor interaction	-2.35735	-0.39892	4/86	1277,1278,3696,3914	COL1A1,COL1A2,ITGB8,LAMB3
8_Member	Canonical Pathways	M53	PID INTEGRIN3 PATHWAY	-2.35719	-0.39892	3/43	1277,1278,2200	COL1A1,COL1A2,FBN1
8_Member	WikiPathways	WP306	Focal Adhesion	-2.34817	-0.392767	6/199	1277,1278,3696,3914,5290,10000	COL1A1,COL1A2,ITGB8,LAMB3,PIK3CA,AKT3
8_Member	KEGG Pathway	ko04510	Focal adhesion	-2.34817	-0.392767	6/199	1277,1278,3696,3914,5290,10000	COL1A1,COL1A2,ITGB8,LAMB3,PIK3CA,AKT3
8_Member	Canonical Pathways	M3005	NABA COLLAGENS	-2.32895	-0.38064	3/44	1277,1278,1281	COL1A1,COL1A2,COL3A1
8_Member	GO Biological Processes	GO:0007179	transforming growth factor beta receptor signaling pathway	-2.276	-0.353497	6/206	1278,1281,2200,3696,5654,9404	COL1A2,COL3A1,FBN1,ITGB8,HTRA1,LPXN
8_Member	GO Biological Processes	GO:0042060	wound healing	-2.22601	-0.321053	11/587	688,1277,1278,1281,1364,3484,5265,5290,5890,6678,8573	KLF5,COL1A1,COL1A2,COL3A1,CLDN4,IGFBP1,SERPINA1,PIK3CA,RAD51B,SPARC,CASK
8_Member	KEGG Pathway	hsa04510	Focal adhesion	-2.18768	-0.295954	6/215	1277,1278,3696,3914,5290,10000	COL1A1,COL1A2,ITGB8,LAMB3,PIK3CA,AKT3
8_Member	WikiPathways	WP4747	Netrin-UNC5B signaling Pathway	-2.12605	-0.264115	3/52	1277,5290,59277	COL1A1,PIK3CA,NTN4
8_Member	GO Biological Processes	GO:0030199	collagen fibril organization	-2.08077	-0.231333	3/54	1277,1278,1281	COL1A1,COL1A2,COL3A1
9_Summary	GO Biological Processes	GO:0031589	cell-substrate adhesion	-4.60976	-1.54858	12/360	1277,1281,3696,3914,5212,8322,8573,9404,9723,59277,146183,285613,3620,5290,7356,7704,8013,10875,51176	COL1A1,COL3A1,ITGB8,LAMB3,VIT,FZD4,CASK,LPXN,SEMA3E,NTN4,OTOA,RELL2,IDO1,PIK3CA,SCGB1A1,ZBTB16,NR4A3,FGL2,LEF1
9_Member	GO Biological Processes	GO:0031589	cell-substrate adhesion	-4.60976	-1.54858	12/360	1277,1281,3696,3914,5212,8322,8573,9404,9723,59277,146183,285613	COL1A1,COL3A1,ITGB8,LAMB3,VIT,FZD4,CASK,LPXN,SEMA3E,NTN4,OTOA,RELL2
9_Member	GO Biological Processes	GO:0030155	regulation of cell adhesion	-2.76721	-0.646999	14/734	1277,3620,5212,5290,7356,7704,8013,8322,8573,9404,9723,10875,51176,285613	COL1A1,IDO1,VIT,PIK3CA,SCGB1A1,ZBTB16,NR4A3,FZD4,CASK,LPXN,SEMA3E,FGL2,LEF1,RELL2
9_Member	GO Biological Processes	GO:0010812	negative regulation of cell-substrate adhesion	-2.75086	-0.636874	4/67	1277,8322,8573,9723	COL1A1,FZD4,CASK,SEMA3E
9_Member	GO Biological Processes	GO:0007162	negative regulation of cell adhesion	-2.67802	-0.603685	8/295	1277,3620,7356,8322,8573,9404,9723,10875	COL1A1,IDO1,SCGB1A1,FZD4,CASK,LPXN,SEMA3E,FGL2
9_Member	GO Biological Processes	GO:0010810	regulation of cell-substrate adhesion	-2.1593	-0.282127	6/218	1277,5212,8322,8573,9723,285613	COL1A1,VIT,FZD4,CASK,SEMA3E,RELL2
10_Summary	GO Biological Processes	GO:0001944	vasculature development	-4.39586	-1.46274	18/786	133,688,1277,1278,3200,3202,3570,3696,4240,5290,6678,8322,9723,10000,51176,51666,54206,58495,2620,5654,5950,8743,79084,1080,7704	ADM,KLF5,COL1A1,COL1A2,HOXA3,HOXA5,IL6R,ITGB8,MFGE8,PIK3CA,SPARC,FZD4,SEMA3E,AKT3,LEF1,ASB4,ERRFI1,OVOL2,GAS2,HTRA1,RBP4,TNFSF10,WDR77,CFTR,ZBTB16
10_Member	GO Biological Processes	GO:0001944	vasculature development	-4.39586	-1.46274	18/786	133,688,1277,1278,3200,3202,3570,3696,4240,5290,6678,8322,9723,10000,51176,51666,54206,58495	ADM,KLF5,COL1A1,COL1A2,HOXA3,HOXA5,IL6R,ITGB8,MFGE8,PIK3CA,SPARC,FZD4,SEMA3E,AKT3,LEF1,ASB4,ERRFI1,OVOL2
10_Member	GO Biological Processes	GO:0072358	cardiovascular system development	-4.39586	-1.46274	18/786	133,688,1277,1278,3200,3202,3570,3696,4240,5290,6678,8322,9723,10000,51176,51666,54206,58495	ADM,KLF5,COL1A1,COL1A2,HOXA3,HOXA5,IL6R,ITGB8,MFGE8,PIK3CA,SPARC,FZD4,SEMA3E,AKT3,LEF1,ASB4,ERRFI1,OVOL2
10_Member	GO Biological Processes	GO:0001568	blood vessel development	-4.09756	-1.38356	17/754	133,688,1277,1278,3200,3202,3570,3696,4240,5290,6678,8322,9723,10000,51176,51666,58495	ADM,KLF5,COL1A1,COL1A2,HOXA3,HOXA5,IL6R,ITGB8,MFGE8,PIK3CA,SPARC,FZD4,SEMA3E,AKT3,LEF1,ASB4,OVOL2
10_Member	GO Biological Processes	GO:0048514	blood vessel morphogenesis	-3.09776	-0.843168	14/677	133,688,3200,3202,3696,4240,5290,6678,8322,9723,10000,51176,51666,58495	ADM,KLF5,HOXA3,HOXA5,ITGB8,MFGE8,PIK3CA,SPARC,FZD4,SEMA3E,AKT3,LEF1,ASB4,OVOL2
10_Member	GO Biological Processes	GO:0048608	reproductive structure development	-2.9035	-0.727678	10/406	133,2620,3696,5654,5950,8322,8743,51176,58495,79084	ADM,GAS2,ITGB8,HTRA1,RBP4,FZD4,TNFSF10,LEF1,OVOL2,WDR77
10_Member	GO Biological Processes	GO:0061458	reproductive system development	-2.87974	-0.708207	10/409	133,2620,3696,5654,5950,8322,8743,51176,58495,79084	ADM,GAS2,ITGB8,HTRA1,RBP4,FZD4,TNFSF10,LEF1,OVOL2,WDR77
10_Member	GO Biological Processes	GO:0001525	angiogenesis	-2.68115	-0.603685	12/588	133,688,3200,3202,3696,4240,5290,6678,9723,10000,51176,58495	ADM,KLF5,HOXA3,HOXA5,ITGB8,MFGE8,PIK3CA,SPARC,SEMA3E,AKT3,LEF1,OVOL2
10_Member	GO Biological Processes	GO:0042476	odontogenesis	-2.57766	-0.537326	5/123	133,1277,1278,5654,51176	ADM,COL1A1,COL1A2,HTRA1,LEF1
10_Member	GO Biological Processes	GO:0001570	vasculogenesis	-2.50954	-0.486243	4/78	133,3696,8322,51666	ADM,ITGB8,FZD4,ASB4
10_Member	GO Biological Processes	GO:0001890	placenta development	-2.39071	-0.41475	5/136	133,3696,5654,51176,58495	ADM,ITGB8,HTRA1,LEF1,OVOL2
10_Member	GO Biological Processes	GO:0060711	labyrinthine layer development	-2.32895	-0.38064	3/44	133,51176,58495	ADM,LEF1,OVOL2
10_Member	GO Biological Processes	GO:0003006	developmental process involved in reproduction	-2.29629	-0.371239	12/657	133,1080,2620,3696,5654,5950,7704,8322,8743,51176,58495,79084	ADM,CFTR,GAS2,ITGB8,HTRA1,RBP4,ZBTB16,FZD4,TNFSF10,LEF1,OVOL2,WDR77
11_Summary	GO Biological Processes	GO:0044282	small molecule catabolic process	-4.22625	-1.40603	13/458	36,216,875,956,2023,2806,3620,5096,5223,6652,6783,8564,10327,5166,6296,8013,8864,22949,26227,284716,316,1718,9056	ACADSB,ALDH1A1,CBS,ENTPD3,ENO1,GOT2,IDO1,PCCB,PGAM1,SORD,SULT1E1,KMO,AKR1A1,PDK4,ACSM3,NR4A3,PER2,PTGR1,PHGDH,RIMKLA,AOX1,DHCR24,SLC7A7
11_Member	GO Biological Processes	GO:0044282	small molecule catabolic process	-4.22625	-1.40603	13/458	36,216,875,956,2023,2806,3620,5096,5223,6652,6783,8564,10327	ACADSB,ALDH1A1,CBS,ENTPD3,ENO1,GOT2,IDO1,PCCB,PGAM1,SORD,SULT1E1,KMO,AKR1A1
11_Member	GO Biological Processes	GO:0070189	kynurenine metabolic process	-4.15257	-1.39554	3/11	2806,3620,8564	GOT2,IDO1,KMO
11_Member	GO Biological Processes	GO:0032787	monocarboxylic acid metabolic process	-3.7203	-1.17966	15/659	36,2023,2806,3620,5096,5166,5223,6296,6652,8013,8564,8864,10327,22949,26227	ACADSB,ENO1,GOT2,IDO1,PCCB,PDK4,PGAM1,ACSM3,SORD,NR4A3,KMO,PER2,AKR1A1,PTGR1,PHGDH
11_Member	GO Biological Processes	GO:0046394	carboxylic acid biosynthetic process	-3.50348	-1.04748	12/472	875,2023,2806,3620,5166,5223,6296,8564,8864,10327,26227,284716	CBS,ENO1,GOT2,IDO1,PDK4,PGAM1,ACSM3,KMO,PER2,AKR1A1,PHGDH,RIMKLA
11_Member	GO Biological Processes	GO:0016053	organic acid biosynthetic process	-3.49521	-1.04612	12/473	875,2023,2806,3620,5166,5223,6296,8564,8864,10327,26227,284716	CBS,ENO1,GOT2,IDO1,PDK4,PGAM1,ACSM3,KMO,PER2,AKR1A1,PHGDH,RIMKLA
11_Member	GO Molecular Functions	GO:0050662	coenzyme binding	-3.31098	-0.938717	9/295	36,216,316,875,1718,2806,6652,8564,26227	ACADSB,ALDH1A1,AOX1,CBS,DHCR24,GOT2,SORD,KMO,PHGDH
11_Member	GO Biological Processes	GO:0042537	benzene-containing compound metabolic process	-3.09584	-0.843168	3/24	2806,3620,8564	GOT2,IDO1,KMO
11_Member	GO Biological Processes	GO:0009435	NAD biosynthetic process	-3.04185	-0.821062	4/56	2023,3620,5223,8564	ENO1,IDO1,PGAM1,KMO
11_Member	GO Biological Processes	GO:1901606	alpha-amino acid catabolic process	-2.87931	-0.708207	5/105	36,875,2806,3620,8564	ACADSB,CBS,GOT2,IDO1,KMO
11_Member	GO Biological Processes	GO:0016054	organic acid catabolic process	-2.78076	-0.648001	8/284	36,875,2806,3620,5096,6652,8564,10327	ACADSB,CBS,GOT2,IDO1,PCCB,SORD,KMO,AKR1A1
11_Member	GO Biological Processes	GO:0046395	carboxylic acid catabolic process	-2.78076	-0.648001	8/284	36,875,2806,3620,5096,6652,8564,10327	ACADSB,CBS,GOT2,IDO1,PCCB,SORD,KMO,AKR1A1
11_Member	GO Biological Processes	GO:1901605	alpha-amino acid metabolic process	-2.69261	-0.606526	7/229	36,875,2806,3620,8564,9056,26227	ACADSB,CBS,GOT2,IDO1,KMO,SLC7A7,PHGDH
11_Member	GO Biological Processes	GO:0009063	cellular amino acid catabolic process	-2.56246	-0.525582	5/124	36,875,2806,3620,8564	ACADSB,CBS,GOT2,IDO1,KMO
11_Member	GO Biological Processes	GO:0019674	NAD metabolic process	-2.48956	-0.47453	4/79	2023,3620,5223,8564	ENO1,IDO1,PGAM1,KMO
11_Member	GO Molecular Functions	GO:0048037	cofactor binding	-2.21104	-0.31209	10/508	36,216,316,875,1718,2806,3620,6652,8564,26227	ACADSB,ALDH1A1,AOX1,CBS,DHCR24,GOT2,IDO1,SORD,KMO,PHGDH
12_Summary	GO Biological Processes	GO:0008285	negative regulation of cell proliferation	-4.10453	-1.38356	17/753	133,3486,3620,3720,4345,5950,6678,7356,7704,8462,8573,8864,9500,10220,23371,58495,79084,3202,5654,8013,10000,54206	ADM,IGFBP3,IDO1,JARID2,CD200,RBP4,SPARC,SCGB1A1,ZBTB16,KLF11,CASK,PER2,MAGED1,GDF11,TNS2,OVOL2,WDR77,HOXA5,HTRA1,NR4A3,AKT3,ERRFI1
12_Member	GO Biological Processes	GO:0008285	negative regulation of cell proliferation	-4.10453	-1.38356	17/753	133,3486,3620,3720,4345,5950,6678,7356,7704,8462,8573,8864,9500,10220,23371,58495,79084	ADM,IGFBP3,IDO1,JARID2,CD200,RBP4,SPARC,SCGB1A1,ZBTB16,KLF11,CASK,PER2,MAGED1,GDF11,TNS2,OVOL2,WDR77
12_Member	GO Biological Processes	GO:0050673	epithelial cell proliferation	-3.20322	-0.887392	11/439	3202,3486,5654,6678,8013,8573,9500,10000,54206,58495,79084	HOXA5,IGFBP3,HTRA1,SPARC,NR4A3,CASK,MAGED1,AKT3,ERRFI1,OVOL2,WDR77
12_Member	GO Biological Processes	GO:0050678	regulation of epithelial cell proliferation	-3.09392	-0.843168	10/383	3202,5654,6678,8013,8573,9500,10000,54206,58495,79084	HOXA5,HTRA1,SPARC,NR4A3,CASK,MAGED1,AKT3,ERRFI1,OVOL2,WDR77
13_Summary	GO Cellular Components	GO:0016324	apical plasma membrane	-4.01032	-1.3452	11/353	1080,1364,1514,2760,3570,4810,5021,6564,8842,10327,146183	CFTR,CLDN4,CTSL,GM2A,IL6R,NHS,OXTR,SLC15A1,PROM1,AKR1A1,OTOA
13_Member	GO Cellular Components	GO:0016324	apical plasma membrane	-4.01032	-1.3452	11/353	1080,1364,1514,2760,3570,4810,5021,6564,8842,10327,146183	CFTR,CLDN4,CTSL,GM2A,IL6R,NHS,OXTR,SLC15A1,PROM1,AKR1A1,OTOA
13_Member	GO Cellular Components	GO:0045177	apical part of cell	-3.39712	-0.983544	11/416	1080,1364,1514,2760,3570,4810,5021,6564,8842,10327,146183	CFTR,CLDN4,CTSL,GM2A,IL6R,NHS,OXTR,SLC15A1,PROM1,AKR1A1,OTOA
14_Summary	GO Molecular Functions	GO:0019838	growth factor binding	-4.00532	-1.3452	7/138	1277,1278,1281,3484,3486,3570,5654,133,5021,8786	COL1A1,COL1A2,COL3A1,IGFBP1,IGFBP3,IL6R,HTRA1,ADM,OXTR,RGS11
14_Member	GO Molecular Functions	GO:0019838	growth factor binding	-4.00532	-1.3452	7/138	1277,1278,1281,3484,3486,3570,5654	COL1A1,COL1A2,COL3A1,IGFBP1,IGFBP3,IL6R,HTRA1
14_Member	GO Molecular Functions	GO:0005520	insulin-like growth factor binding	-2.85155	-0.690487	3/29	3484,3486,5654	IGFBP1,IGFBP3,HTRA1
14_Member	WikiPathways	WP289	Myometrial Relaxation and Contraction Pathways	-2.13038	-0.264115	5/157	133,3484,3486,5021,8786	ADM,IGFBP1,IGFBP3,OXTR,RGS11
15_Summary	GO Biological Processes	GO:0002683	negative regulation of immune system process	-3.98606	-1.34018	13/484	1281,2200,3202,3620,4345,5654,5734,7107,7356,7704,9404,10875,10906,678,5685,5691,5704,8013,10197,51176,406,2288,9723,10011,10220,25803,26022,58495	COL3A1,FBN1,HOXA5,IDO1,CD200,HTRA1,PTGER4,GPR137B,SCGB1A1,ZBTB16,LPXN,FGL2,TRAFD1,ZFP36L2,PSMA4,PSMB3,PSMC4,NR4A3,PSME3,LEF1,ARNTL,FKBP4,SEMA3E,SRA1,GDF11,SPDEF,TMEM98,OVOL2
15_Member	GO Biological Processes	GO:0002683	negative regulation of immune system process	-3.98606	-1.34018	13/484	1281,2200,3202,3620,4345,5654,5734,7107,7356,7704,9404,10875,10906	COL3A1,FBN1,HOXA5,IDO1,CD200,HTRA1,PTGER4,GPR137B,SCGB1A1,ZBTB16,LPXN,FGL2,TRAFD1
15_Member	GO Biological Processes	GO:1903706	regulation of hemopoiesis	-3.32696	-0.94559	12/494	678,2200,3202,5685,5691,5704,7107,7704,8013,10197,10875,51176	ZFP36L2,FBN1,HOXA5,PSMA4,PSMB3,PSMC4,GPR137B,ZBTB16,NR4A3,PSME3,FGL2,LEF1
15_Member	GO Biological Processes	GO:0045596	negative regulation of cell differentiation	-3.18162	-0.887392	15/742	406,678,1281,2200,2288,3202,7107,7704,9723,10011,10220,10875,25803,26022,58495	ARNTL,ZFP36L2,COL3A1,FBN1,FKBP4,HOXA5,GPR137B,ZBTB16,SEMA3E,SRA1,GDF11,FGL2,SPDEF,TMEM98,OVOL2
15_Member	GO Biological Processes	GO:0045638	negative regulation of myeloid cell differentiation	-2.2536	-0.340376	4/92	2200,3202,7107,7704	FBN1,HOXA5,GPR137B,ZBTB16
15_Member	GO Biological Processes	GO:1903707	negative regulation of hemopoiesis	-2.13038	-0.264115	5/157	2200,3202,7107,7704,10875	FBN1,HOXA5,GPR137B,ZBTB16,FGL2
16_Summary	GO Biological Processes	GO:0001501	skeletal system development	-3.9683	-1.3333	13/486	1277,1278,1281,2200,3200,3201,3202,3696,5734,5950,7067,7704,10220,133,3914,8013,51176,51339,58495,121227,3570,5290,79084,26227,54855,56957,406	COL1A1,COL1A2,COL3A1,FBN1,HOXA3,HOXA4,HOXA5,ITGB8,PTGER4,RBP4,THRA,ZBTB16,GDF11,ADM,LAMB3,NR4A3,LEF1,DACT1,OVOL2,LRIG3,IL6R,PIK3CA,WDR77,PHGDH,TENT5C,OTUD7B,ARNTL
16_Member	GO Biological Processes	GO:0001501	skeletal system development	-3.9683	-1.3333	13/486	1277,1278,1281,2200,3200,3201,3202,3696,5734,5950,7067,7704,10220	COL1A1,COL1A2,COL3A1,FBN1,HOXA3,HOXA4,HOXA5,ITGB8,PTGER4,RBP4,THRA,ZBTB16,GDF11
16_Member	GO Biological Processes	GO:0048598	embryonic morphogenesis	-3.3088	-0.938717	13/569	133,2200,3200,3201,3202,3914,5950,7704,8013,51176,51339,58495,121227	ADM,FBN1,HOXA3,HOXA4,HOXA5,LAMB3,RBP4,ZBTB16,NR4A3,LEF1,DACT1,OVOL2,LRIG3
16_Member	GO Biological Processes	GO:0030878	thyroid gland development	-3.20962	-0.888617	3/22	3200,3202,7067	HOXA3,HOXA5,THRA
16_Member	GO Biological Processes	GO:0061448	connective tissue development	-3.19107	-0.887392	8/245	1277,3200,3202,3570,3696,5290,7067,7704	COL1A1,HOXA3,HOXA5,IL6R,ITGB8,PIK3CA,THRA,ZBTB16
16_Member	GO Biological Processes	GO:0009952	anterior/posterior pattern specification	-2.99188	-0.784058	7/203	3200,3201,3202,7704,10220,51176,79084	HOXA3,HOXA4,HOXA5,ZBTB16,GDF11,LEF1,WDR77
16_Member	GO Biological Processes	GO:0043009	chordate embryonic development	-2.7865	-0.648001	12/571	133,1277,3200,3201,3202,5950,26227,51176,51339,54855,56957,58495	ADM,COL1A1,HOXA3,HOXA4,HOXA5,RBP4,PHGDH,LEF1,DACT1,TENT5C,OTUD7B,OVOL2
16_Member	GO Biological Processes	GO:0048706	embryonic skeletal system development	-2.67208	-0.603685	5/117	1277,3200,3201,3202,5950	COL1A1,HOXA3,HOXA4,HOXA5,RBP4
16_Member	GO Biological Processes	GO:0009792	embryo development ending in birth or egg hatching	-2.66905	-0.603685	12/590	133,1277,3200,3201,3202,5950,26227,51176,51339,54855,56957,58495	ADM,COL1A1,HOXA3,HOXA4,HOXA5,RBP4,PHGDH,LEF1,DACT1,TENT5C,OTUD7B,OVOL2
16_Member	GO Biological Processes	GO:0035270	endocrine system development	-2.59301	-0.543423	5/122	406,3200,3202,3570,7067	ARNTL,HOXA3,HOXA5,IL6R,THRA
16_Member	GO Biological Processes	GO:0051216	cartilage development	-2.50263	-0.485089	6/185	1277,3200,3202,3696,7067,7704	COL1A1,HOXA3,HOXA5,ITGB8,THRA,ZBTB16
16_Member	GO Biological Processes	GO:0003002	regionalization	-2.41384	-0.419762	8/326	3200,3201,3202,7704,10220,51176,58495,79084	HOXA3,HOXA4,HOXA5,ZBTB16,GDF11,LEF1,OVOL2,WDR77
16_Member	GO Biological Processes	GO:0048568	embryonic organ development	-2.30836	-0.371239	9/414	133,2200,3200,3201,3202,5950,51176,58495,121227	ADM,FBN1,HOXA3,HOXA4,HOXA5,RBP4,LEF1,OVOL2,LRIG3
16_Member	GO Biological Processes	GO:0048562	embryonic organ morphogenesis	-2.24004	-0.329393	7/277	2200,3200,3201,3202,5950,58495,121227	FBN1,HOXA3,HOXA4,HOXA5,RBP4,OVOL2,LRIG3
17_Summary	GO Biological Processes	GO:0060576	intestinal epithelial cell development	-3.91862	-1.30643	3/13	688,3202,25803,7067,54206,5021,51339,58495,406,79084,5950,6678,51176	KLF5,HOXA5,SPDEF,THRA,ERRFI1,OXTR,DACT1,OVOL2,ARNTL,WDR77,RBP4,SPARC,LEF1
17_Member	GO Biological Processes	GO:0060576	intestinal epithelial cell development	-3.91862	-1.30643	3/13	688,3202,25803	KLF5,HOXA5,SPDEF
17_Member	GO Biological Processes	GO:0060428	lung epithelium development	-3.88333	-1.2839	4/34	3202,7067,25803,54206	HOXA5,THRA,SPDEF,ERRFI1
17_Member	GO Biological Processes	GO:0048565	digestive tract development	-3.39577	-0.983544	6/124	688,3202,5021,25803,51339,58495	KLF5,HOXA5,OXTR,SPDEF,DACT1,OVOL2
17_Member	GO Biological Processes	GO:0002067	glandular epithelial cell differentiation	-3.29698	-0.930591	4/48	406,3202,25803,79084	ARNTL,HOXA5,SPDEF,WDR77
17_Member	GO Biological Processes	GO:0060479	lung cell differentiation	-3.27083	-0.922462	3/21	3202,7067,25803	HOXA5,THRA,SPDEF
17_Member	GO Biological Processes	GO:0060487	lung epithelial cell differentiation	-3.27083	-0.922462	3/21	3202,7067,25803	HOXA5,THRA,SPDEF
17_Member	GO Biological Processes	GO:0055123	digestive system development	-3.23427	-0.891005	6/133	688,3202,5021,25803,51339,58495	KLF5,HOXA5,OXTR,SPDEF,DACT1,OVOL2
17_Member	GO Biological Processes	GO:0060575	intestinal epithelial cell differentiation	-3.20962	-0.888617	3/22	688,3202,25803	KLF5,HOXA5,SPDEF
17_Member	GO Biological Processes	GO:0060541	respiratory system development	-3.18711	-0.887392	7/188	3202,5950,6678,7067,25803,51176,54206	HOXA5,RBP4,SPARC,THRA,SPDEF,LEF1,ERRFI1
17_Member	GO Biological Processes	GO:0002066	columnar/cuboidal epithelial cell development	-2.98441	-0.779129	4/58	406,688,3202,25803	ARNTL,KLF5,HOXA5,SPDEF
17_Member	GO Biological Processes	GO:0030324	lung development	-2.77727	-0.648001	6/163	3202,5950,6678,7067,25803,54206	HOXA5,RBP4,SPARC,THRA,SPDEF,ERRFI1
17_Member	GO Biological Processes	GO:0002065	columnar/cuboidal epithelial cell differentiation	-2.73827	-0.628376	5/113	406,688,3202,25803,79084	ARNTL,KLF5,HOXA5,SPDEF,WDR77
17_Member	GO Biological Processes	GO:0030323	respiratory tube development	-2.72406	-0.623637	6/167	3202,5950,6678,7067,25803,54206	HOXA5,RBP4,SPARC,THRA,SPDEF,ERRFI1
18_Summary	GO Biological Processes	GO:0046632	alpha-beta T cell differentiation	-3.74181	-1.19003	6/107	1514,3570,5734,7704,26022,51176,10875,678,3620,5290,7356,11119,2200,3696,7107,1277,1278,3486,6678,7067	CTSL,IL6R,PTGER4,ZBTB16,TMEM98,LEF1,FGL2,ZFP36L2,IDO1,PIK3CA,SCGB1A1,BTN3A1,FBN1,ITGB8,GPR137B,COL1A1,COL1A2,IGFBP3,SPARC,THRA
18_Member	GO Biological Processes	GO:0046632	alpha-beta T cell differentiation	-3.74181	-1.19003	6/107	1514,3570,5734,7704,26022,51176	CTSL,IL6R,PTGER4,ZBTB16,TMEM98,LEF1
18_Member	GO Biological Processes	GO:0002292	T cell differentiation involved in immune response	-3.60145	-1.0926	5/73	3570,5734,10875,26022,51176	IL6R,PTGER4,FGL2,TMEM98,LEF1
18_Member	GO Biological Processes	GO:0042110	T cell activation	-3.47875	-1.03734	12/475	678,1514,3570,3620,5290,5734,7356,7704,10875,11119,26022,51176	ZFP36L2,CTSL,IL6R,IDO1,PIK3CA,PTGER4,SCGB1A1,ZBTB16,FGL2,BTN3A1,TMEM98,LEF1
18_Member	GO Biological Processes	GO:0043367	CD4-positive, alpha-beta T cell differentiation	-3.39106	-0.983544	5/81	1514,3570,5734,26022,51176	CTSL,IL6R,PTGER4,TMEM98,LEF1
18_Member	GO Biological Processes	GO:0030217	T cell differentiation	-3.17954	-0.887392	8/246	678,1514,3570,5734,7704,10875,26022,51176	ZFP36L2,CTSL,IL6R,PTGER4,ZBTB16,FGL2,TMEM98,LEF1
18_Member	GO Biological Processes	GO:0046631	alpha-beta T cell activation	-2.97678	-0.774035	6/149	1514,3570,5734,7704,26022,51176	CTSL,IL6R,PTGER4,ZBTB16,TMEM98,LEF1
18_Member	GO Biological Processes	GO:0035710	CD4-positive, alpha-beta T cell activation	-2.97398	-0.773756	5/100	1514,3570,5734,26022,51176	CTSL,IL6R,PTGER4,TMEM98,LEF1
18_Member	GO Biological Processes	GO:0042093	T-helper cell differentiation	-2.82457	-0.678551	4/64	3570,5734,26022,51176	IL6R,PTGER4,TMEM98,LEF1
18_Member	GO Biological Processes	GO:0002294	CD4-positive, alpha-beta T cell differentiation involved in immune response	-2.77501	-0.648001	4/66	3570,5734,26022,51176	IL6R,PTGER4,TMEM98,LEF1
18_Member	GO Biological Processes	GO:0002286	T cell activation involved in immune response	-2.77241	-0.648001	5/111	3570,5734,10875,26022,51176	IL6R,PTGER4,FGL2,TMEM98,LEF1
18_Member	GO Biological Processes	GO:0002287	alpha-beta T cell activation involved in immune response	-2.75086	-0.636874	4/67	3570,5734,26022,51176	IL6R,PTGER4,TMEM98,LEF1
18_Member	GO Biological Processes	GO:0002293	alpha-beta T cell differentiation involved in immune response	-2.75086	-0.636874	4/67	3570,5734,26022,51176	IL6R,PTGER4,TMEM98,LEF1
18_Member	GO Biological Processes	GO:0002521	leukocyte differentiation	-2.58033	-0.537326	11/526	678,1514,2200,3570,3696,5734,7107,7704,10875,26022,51176	ZFP36L2,CTSL,FBN1,IL6R,ITGB8,PTGER4,GPR137B,ZBTB16,FGL2,TMEM98,LEF1
18_Member	GO Biological Processes	GO:0001503	ossification	-2.39057	-0.41475	9/402	1277,1278,3486,3570,5734,6678,7067,7704,51176	COL1A1,COL1A2,IGFBP3,IL6R,PTGER4,SPARC,THRA,ZBTB16,LEF1
18_Member	GO Biological Processes	GO:0030098	lymphocyte differentiation	-2.17465	-0.289841	8/358	678,1514,3570,5734,7704,10875,26022,51176	ZFP36L2,CTSL,IL6R,PTGER4,ZBTB16,FGL2,TMEM98,LEF1
19_Summary	KEGG Pathway	hsa05221	Acute myeloid leukemia	-3.68715	-1.16269	5/70	5290,7704,8864,10000,51176,839,1439,1514,8743,5734,406,7107,79899,3484,23710,55102,2887,55715,1072,5216,114907,65108,8322,245973,63916,316,3570,1364,6678	PIK3CA,ZBTB16,PER2,AKT3,LEF1,CASP6,CSF2RB,CTSL,TNFSF10,PTGER4,ARNTL,GPR137B,PRR5L,IGFBP1,GABARAPL1,ATG2B,GRB10,DOK4,CFL1,PFN1,FBXO32,MARCKSL1,FZD4,ATP6V1C2,ELMO2,AOX1,IL6R,CLDN4,SPARC
19_Member	KEGG Pathway	hsa05221	Acute myeloid leukemia	-3.68715	-1.16269	5/70	5290,7704,8864,10000,51176	PIK3CA,ZBTB16,PER2,AKT3,LEF1
19_Member	KEGG Pathway	ko04210	Apoptosis	-3.15002	-0.867082	6/138	839,1439,1514,5290,8743,10000	CASP6,CSF2RB,CTSL,PIK3CA,TNFSF10,AKT3
19_Member	KEGG Pathway	ko05221	Acute myeloid leukemia	-3.07144	-0.823499	4/55	5290,7704,10000,51176	PIK3CA,ZBTB16,AKT3,LEF1
19_Member	WikiPathways	WP4483	Relationship between inflammation, COX-2 and EGFR	-3.04278	-0.821062	3/25	5290,5734,10000	PIK3CA,PTGER4,AKT3
19_Member	KEGG Pathway	hsa04210	Apoptosis	-2.94692	-0.754164	6/151	839,1439,1514,5290,8743,10000	CASP6,CSF2RB,CTSL,PIK3CA,TNFSF10,AKT3
19_Member	GO Biological Processes	GO:0031929	TOR signaling	-2.59301	-0.543423	5/122	406,5290,7107,10000,79899	ARNTL,PIK3CA,GPR137B,AKT3,PRR5L
19_Member	Canonical Pathways	M14532	ST PHOSPHOINOSITIDE 3 KINASE PATHWAY	-2.5102	-0.486243	3/38	3484,5290,10000	IGFBP1,PIK3CA,AKT3
19_Member	KEGG Pathway	ko04140	Autophagy - animal	-2.50307	-0.485089	5/128	1514,5290,10000,23710,55102	CTSL,PIK3CA,AKT3,GABARAPL1,ATG2B
19_Member	Canonical Pathways	M82	PID RET PATHWAY	-2.47788	-0.466117	3/39	2887,5290,55715	GRB10,PIK3CA,DOK4
19_Member	WikiPathways	WP524	G13 Signaling Pathway	-2.47788	-0.466117	3/39	1072,5216,5290	CFL1,PFN1,PIK3CA
19_Member	KEGG Pathway	hsa04140	Autophagy - animal	-2.44586	-0.443754	5/132	1514,5290,10000,23710,55102	CTSL,PIK3CA,AKT3,GABARAPL1,ATG2B
19_Member	GO Biological Processes	GO:0032008	positive regulation of TOR signaling	-2.38616	-0.41475	3/42	5290,7107,10000	PIK3CA,GPR137B,AKT3
19_Member	KEGG Pathway	hsa04068	foxo signaling pathway	-2.37723	-0.410245	5/137	5290,8743,10000,23710,114907	PIK3CA,TNFSF10,AKT3,GABARAPL1,FBXO32
19_Member	Canonical Pathways	M5193	SIG CHEMOTAXIS	-2.30143	-0.371239	3/45	1072,5290,10000	CFL1,PIK3CA,AKT3
19_Member	KEGG Pathway	ko04666	Fc gamma R-mediated phagocytosis	-2.27034	-0.350579	4/91	1072,5290,10000,65108	CFL1,PIK3CA,AKT3,MARCKSL1
19_Member	KEGG Pathway	ko04150	mTOR signaling pathway	-2.20018	-0.305977	5/151	2887,5290,8322,10000,245973	GRB10,PIK3CA,FZD4,AKT3,ATP6V1C2
19_Member	GO Biological Processes	GO:0048010	vascular endothelial growth factor receptor signaling pathway	-2.18874	-0.295954	4/96	2887,5290,8322,63916	GRB10,PIK3CA,FZD4,ELMO2
19_Member	KEGG Pathway	ko05213	Endometrial cancer	-2.17332	-0.289841	3/50	5290,10000,51176	PIK3CA,AKT3,LEF1
19_Member	Canonical Pathways	M7955	SIG INSULIN RECEPTOR PATHWAY IN CARDIAC MYOCYTES	-2.14942	-0.276999	3/51	3484,5290,10000	IGFBP1,PIK3CA,AKT3
19_Member	KEGG Pathway	ko04630	Jak-STAT signaling pathway	-2.14178	-0.271707	5/156	316,1439,3570,5290,10000	AOX1,CSF2RB,IL6R,PIK3CA,AKT3
19_Member	GO Biological Processes	GO:0032006	regulation of TOR signaling	-2.12698	-0.264115	4/100	406,5290,7107,10000	ARNTL,PIK3CA,GPR137B,AKT3
19_Member	KEGG Pathway	hsa04150	mTOR signaling pathway	-2.11906	-0.260574	5/158	2887,5290,8322,10000,245973	GRB10,PIK3CA,FZD4,AKT3,ATP6V1C2
19_Member	WikiPathways	WP4239	Epithelial to mesenchymal transition in colorectal cancer	-2.06381	-0.217713	5/163	1364,5290,6678,8322,10000	CLDN4,PIK3CA,SPARC,FZD4,AKT3
19_Member	KEGG Pathway	hsa04666	Fc gamma R-mediated phagocytosis	-2.03963	-0.203419	4/106	1072,5290,10000,65108	CFL1,PIK3CA,AKT3,MARCKSL1
20_Summary	WikiPathways	WP465	Tryptophan metabolism	-3.52152	-1.05173	4/42	216,316,1718,3620,8564,36,5096,9227,10327	ALDH1A1,AOX1,DHCR24,IDO1,KMO,ACADSB,PCCB,LRAT,AKR1A1
20_Member	WikiPathways	WP465	Tryptophan metabolism	-3.52152	-1.05173	4/42	216,316,1718,3620	ALDH1A1,AOX1,DHCR24,IDO1
20_Member	GO Molecular Functions	GO:0071949	FAD binding	-2.68724	-0.60499	3/33	316,1718,8564	AOX1,DHCR24,KMO
20_Member	GO Molecular Functions	GO:0050660	flavin adenine dinucleotide binding	-2.45045	-0.443754	4/81	36,316,1718,8564	ACADSB,AOX1,DHCR24,KMO
20_Member	KEGG Pathway	ko00380	Tryptophan metabolism	-2.44646	-0.443754	3/40	316,3620,8564	AOX1,IDO1,KMO
20_Member	GO Biological Processes	GO:0006766	vitamin metabolic process	-2.39071	-0.41475	5/136	316,5096,8564,9227,10327	AOX1,PCCB,KMO,LRAT,AKR1A1
20_Member	GO Biological Processes	GO:0006767	water-soluble vitamin metabolic process	-2.32186	-0.377738	4/88	316,5096,8564,10327	AOX1,PCCB,KMO,AKR1A1
20_Member	KEGG Pathway	ko00280	Valine, leucine and isoleucine degradation	-2.22277	-0.321053	3/48	36,316,5096	ACADSB,AOX1,PCCB
20_Member	KEGG Pathway	hsa00380	Tryptophan metabolism	-2.17332	-0.289841	3/50	316,3620,8564	AOX1,IDO1,KMO
20_Member	KEGG Pathway	hsa00280	Valine, leucine and isoleucine degradation	-2.12605	-0.264115	3/52	36,316,5096	ACADSB,AOX1,PCCB
21_Summary	GO Biological Processes	GO:1990830	cellular response to leukemia inhibitory factor	-3.44138	-1.00743	5/79	688,3720,8322,9227,56155	KLF5,JARID2,FZD4,LRAT,TEX14
21_Member	GO Biological Processes	GO:1990830	cellular response to leukemia inhibitory factor	-3.44138	-1.00743	5/79	688,3720,8322,9227,56155	KLF5,JARID2,FZD4,LRAT,TEX14
21_Member	GO Biological Processes	GO:1990823	response to leukemia inhibitory factor	-3.41604	-0.98637	5/80	688,3720,8322,9227,56155	KLF5,JARID2,FZD4,LRAT,TEX14
22_Summary	GO Biological Processes	GO:0002263	cell activation involved in immune response	-3.29071	-0.927981	15/724	2760,3570,3608,5223,5265,5734,6793,8013,8729,9545,10577,10875,26022,51176,84443,3696,4345,7107	GM2A,IL6R,ILF2,PGAM1,SERPINA1,PTGER4,STK10,NR4A3,GBF1,RAB3D,NPC2,FGL2,TMEM98,LEF1,FRMPD3,ITGB8,CD200,GPR137B
22_Member	GO Biological Processes	GO:0002263	cell activation involved in immune response	-3.29071	-0.927981	15/724	2760,3570,3608,5223,5265,5734,6793,8013,8729,9545,10577,10875,26022,51176,84443	GM2A,IL6R,ILF2,PGAM1,SERPINA1,PTGER4,STK10,NR4A3,GBF1,RAB3D,NPC2,FGL2,TMEM98,LEF1,FRMPD3
22_Member	GO Biological Processes	GO:0002366	leukocyte activation involved in immune response	-2.84472	-0.690205	14/720	2760,3570,3608,5223,5265,5734,6793,8013,9545,10577,10875,26022,51176,84443	GM2A,IL6R,ILF2,PGAM1,SERPINA1,PTGER4,STK10,NR4A3,RAB3D,NPC2,FGL2,TMEM98,LEF1,FRMPD3
22_Member	GO Biological Processes	GO:0002274	myeloid leukocyte activation	-2.72652	-0.623637	13/660	2760,3608,3696,4345,5223,5265,6793,7107,8013,9545,10577,10875,84443	GM2A,ILF2,ITGB8,CD200,PGAM1,SERPINA1,STK10,GPR137B,NR4A3,RAB3D,NPC2,FGL2,FRMPD3
22_Member	GO Biological Processes	GO:0043299	leukocyte degranulation	-2.05014	-0.208465	10/537	2760,3608,5223,5265,6793,8013,9545,10577,10875,84443	GM2A,ILF2,PGAM1,SERPINA1,STK10,NR4A3,RAB3D,NPC2,FGL2,FRMPD3
23_Summary	GO Biological Processes	GO:0044342	type B pancreatic cell proliferation	-3.27083	-0.922462	3/21	3486,8013,54206,3720,114907,2023,5021,5290,6769,8736,23336	IGFBP3,NR4A3,ERRFI1,JARID2,FBXO32,ENO1,OXTR,PIK3CA,STAC,MYOM1,SYNM
23_Member	GO Biological Processes	GO:0044342	type B pancreatic cell proliferation	-3.27083	-0.922462	3/21	3486,8013,54206	IGFBP3,NR4A3,ERRFI1
23_Member	GO Biological Processes	GO:0043502	regulation of muscle adaptation	-2.17302	-0.289841	4/97	3720,8013,54206,114907	JARID2,NR4A3,ERRFI1,FBXO32
23_Member	GO Biological Processes	GO:0003012	muscle system process	-2.10485	-0.247501	9/446	2023,3720,5021,5290,6769,8013,8736,23336,54206	ENO1,JARID2,OXTR,PIK3CA,STAC,NR4A3,MYOM1,SYNM,ERRFI1
24_Summary	GO Biological Processes	GO:0060343	trabecula formation	-3.20962	-0.888617	3/22	1277,5950,58495,8322,9227,3720,51176	COL1A1,RBP4,OVOL2,FZD4,LRAT,JARID2,LEF1
24_Member	GO Biological Processes	GO:0060343	trabecula formation	-3.20962	-0.888617	3/22	1277,5950,58495	COL1A1,RBP4,OVOL2
24_Member	GO Biological Processes	GO:0061383	trabecula morphogenesis	-2.35719	-0.39892	3/43	1277,5950,58495	COL1A1,RBP4,OVOL2
24_Member	GO Biological Processes	GO:0032526	response to retinoic acid	-2.08255	-0.231333	4/103	1277,5950,8322,9227	COL1A1,RBP4,FZD4,LRAT
24_Member	GO Biological Processes	GO:0045843	negative regulation of striated muscle tissue development	-2.05884	-0.214962	3/55	3720,5950,51176	JARID2,RBP4,LEF1
24_Member	GO Biological Processes	GO:0048635	negative regulation of muscle organ development	-2.03736	-0.203309	3/56	3720,5950,51176	JARID2,RBP4,LEF1
24_Member	GO Biological Processes	GO:1901862	negative regulation of muscle tissue development	-2.0163	-0.188439	3/57	3720,5950,51176	JARID2,RBP4,LEF1
25_Summary	GO Biological Processes	GO:0006066	alcohol metabolic process	-3.19052	-0.887392	10/372	20,216,1080,1718,5950,6652,6783,9227,10327,10577,2760,2806,8322,55102,391013,8864,22949,133,8842,4240,5216,5662,8729,57519,406,1514,5734,6678	ABCA2,ALDH1A1,CFTR,DHCR24,RBP4,SORD,SULT1E1,LRAT,AKR1A1,NPC2,GM2A,GOT2,FZD4,ATG2B,PLA2G2C,PER2,PTGR1,ADM,PROM1,MFGE8,PFN1,PSD,GBF1,STARD9,ARNTL,CTSL,PTGER4,SPARC
25_Member	GO Biological Processes	GO:0006066	alcohol metabolic process	-3.19052	-0.887392	10/372	20,216,1080,1718,5950,6652,6783,9227,10327,10577	ABCA2,ALDH1A1,CFTR,DHCR24,RBP4,SORD,SULT1E1,LRAT,AKR1A1,NPC2
25_Member	GO Biological Processes	GO:0006869	lipid transport	-3.13736	-0.863016	10/378	20,1080,2760,2806,5950,8322,9227,10577,55102,391013	ABCA2,CFTR,GM2A,GOT2,RBP4,FZD4,LRAT,NPC2,ATG2B,PLA2G2C
25_Member	GO Biological Processes	GO:0034308	primary alcohol metabolic process	-3.09511	-0.843168	5/94	216,5950,6783,9227,10327	ALDH1A1,RBP4,SULT1E1,LRAT,AKR1A1
25_Member	GO Biological Processes	GO:1901615	organic hydroxy compound metabolic process	-2.92313	-0.742536	12/550	20,216,1080,1718,5950,6652,6783,8864,9227,10327,10577,22949	ABCA2,ALDH1A1,CFTR,DHCR24,RBP4,SORD,SULT1E1,PER2,LRAT,AKR1A1,NPC2,PTGR1
25_Member	GO Biological Processes	GO:0010876	lipid localization	-2.74208	-0.630138	10/427	20,1080,2760,2806,5950,8322,9227,10577,55102,391013	ABCA2,CFTR,GM2A,GOT2,RBP4,FZD4,LRAT,NPC2,ATG2B,PLA2G2C
25_Member	GO Molecular Functions	GO:0005319	lipid transporter activity	-2.40431	-0.41475	5/135	20,2760,5950,10577,55102	ABCA2,GM2A,RBP4,NPC2,ATG2B
25_Member	GO Biological Processes	GO:0034754	cellular hormone metabolic process	-2.39071	-0.41475	5/136	133,216,5950,6783,9227	ADM,ALDH1A1,RBP4,SULT1E1,LRAT
25_Member	GO Molecular Functions	GO:0043178	alcohol binding	-2.35735	-0.39892	4/86	5950,8842,9227,10577	RBP4,PROM1,LRAT,NPC2
25_Member	WikiPathways	WP716	Vitamin A and Carotenoid Metabolism	-2.35719	-0.39892	3/43	216,5950,9227	ALDH1A1,RBP4,LRAT
25_Member	GO Biological Processes	GO:0042572	retinol metabolic process	-2.24836	-0.336429	3/47	216,5950,9227	ALDH1A1,RBP4,LRAT
25_Member	GO Molecular Functions	GO:0008289	lipid binding	-2.09551	-0.241572	13/786	2806,4240,5216,5662,5950,6783,8729,8842,9227,10577,55102,57519,391013	GOT2,MFGE8,PFN1,PSD,RBP4,SULT1E1,GBF1,PROM1,LRAT,NPC2,ATG2B,STARD9,PLA2G2C
25_Member	GO Biological Processes	GO:0010817	regulation of hormone levels	-2.04483	-0.205345	10/538	133,216,406,1080,1514,5950,6783,8322,8864,9227	ADM,ALDH1A1,ARNTL,CFTR,CTSL,RBP4,SULT1E1,FZD4,PER2,LRAT
25_Member	GO Biological Processes	GO:0097305	response to alcohol	-2.01605	-0.188439	6/234	20,1080,2806,5734,5950,6678	ABCA2,CFTR,GOT2,PTGER4,RBP4,SPARC
26_Summary	GO Biological Processes	GO:0055114	oxidation-reduction process	-3.19041	-0.887392	12/512	216,316,2023,2877,3620,5166,5223,5290,8013,8864,10327,26227,6652	ALDH1A1,AOX1,ENO1,GPX2,IDO1,PDK4,PGAM1,PIK3CA,NR4A3,PER2,AKR1A1,PHGDH,SORD
26_Member	GO Biological Processes	GO:0055114	oxidation-reduction process	-3.19041	-0.887392	12/512	216,316,2023,2877,3620,5166,5223,5290,8013,8864,10327,26227	ALDH1A1,AOX1,ENO1,GPX2,IDO1,PDK4,PGAM1,PIK3CA,NR4A3,PER2,AKR1A1,PHGDH
26_Member	GO Molecular Functions	GO:0051287	NAD binding	-3.04185	-0.821062	4/56	216,316,6652,26227	ALDH1A1,AOX1,SORD,PHGDH
26_Member	GO Molecular Functions	GO:0009055	electron transfer activity	-2.93547	-0.747613	5/102	316,2877,3620,10327,26227	AOX1,GPX2,IDO1,AKR1A1,PHGDH
26_Member	GO Biological Processes	GO:0006091	generation of precursor metabolites and energy	-2.6703	-0.603685	11/512	216,316,2023,2877,3620,5223,5290,8013,8864,10327,26227	ALDH1A1,AOX1,ENO1,GPX2,IDO1,PGAM1,PIK3CA,NR4A3,PER2,AKR1A1,PHGDH
27_Summary	GO Cellular Components	GO:0044437	vacuolar part	-3.16972	-0.880663	13/589	20,1080,1514,2760,7107,7317,9545,10577,23710,26276,79026,119032,245973,9559,84937	ABCA2,CFTR,CTSL,GM2A,GPR137B,UBA1,RAB3D,NPC2,GABARAPL1,VPS33B,AHNAK,BORCS7,ATP6V1C2,VPS26A,ZNRF1
27_Member	GO Cellular Components	GO:0044437	vacuolar part	-3.16972	-0.880663	13/589	20,1080,1514,2760,7107,7317,9545,10577,23710,26276,79026,119032,245973	ABCA2,CFTR,CTSL,GM2A,GPR137B,UBA1,RAB3D,NPC2,GABARAPL1,VPS33B,AHNAK,BORCS7,ATP6V1C2
27_Member	GO Cellular Components	GO:0000323	lytic vacuole	-2.93036	-0.747355	14/705	20,1080,1514,2760,7107,7317,9545,9559,10577,26276,79026,84937,119032,245973	ABCA2,CFTR,CTSL,GM2A,GPR137B,UBA1,RAB3D,VPS26A,NPC2,VPS33B,AHNAK,ZNRF1,BORCS7,ATP6V1C2
27_Member	GO Cellular Components	GO:0005764	lysosome	-2.93036	-0.747355	14/705	20,1080,1514,2760,7107,7317,9545,9559,10577,26276,79026,84937,119032,245973	ABCA2,CFTR,CTSL,GM2A,GPR137B,UBA1,RAB3D,VPS26A,NPC2,VPS33B,AHNAK,ZNRF1,BORCS7,ATP6V1C2
27_Member	GO Cellular Components	GO:0005773	vacuole	-2.861	-0.694565	15/799	20,1080,1514,2760,7107,7317,9545,9559,10577,23710,26276,79026,84937,119032,245973	ABCA2,CFTR,CTSL,GM2A,GPR137B,UBA1,RAB3D,VPS26A,NPC2,GABARAPL1,VPS33B,AHNAK,ZNRF1,BORCS7,ATP6V1C2
27_Member	GO Cellular Components	GO:0005774	vacuolar membrane	-2.69069	-0.606526	10/434	20,1080,7107,7317,9545,23710,26276,79026,119032,245973	ABCA2,CFTR,GPR137B,UBA1,RAB3D,GABARAPL1,VPS33B,AHNAK,BORCS7,ATP6V1C2
27_Member	GO Cellular Components	GO:0005765	lysosomal membrane	-2.54306	-0.511323	9/381	20,1080,7107,7317,9545,26276,79026,119032,245973	ABCA2,CFTR,GPR137B,UBA1,RAB3D,VPS33B,AHNAK,BORCS7,ATP6V1C2
27_Member	GO Cellular Components	GO:0098852	lytic vacuole membrane	-2.54306	-0.511323	9/381	20,1080,7107,7317,9545,26276,79026,119032,245973	ABCA2,CFTR,GPR137B,UBA1,RAB3D,VPS33B,AHNAK,BORCS7,ATP6V1C2
27_Member	GO Biological Processes	GO:0006904	vesicle docking involved in exocytosis	-2.32895	-0.38064	3/44	1080,9545,26276	CFTR,RAB3D,VPS33B
28_Summary	GO Biological Processes	GO:0061014	positive regulation of mRNA catabolic process	-3.16395	-0.877962	4/52	678,5436,79899,246175,20,5704,9532,26353,51339,60592	ZFP36L2,POLR2G,PRR5L,CNOT6L,ABCA2,PSMC4,BAG2,HSPB8,DACT1,SCOC
28_Member	GO Biological Processes	GO:0061014	positive regulation of mRNA catabolic process	-3.16395	-0.877962	4/52	678,5436,79899,246175	ZFP36L2,POLR2G,PRR5L,CNOT6L
28_Member	GO Biological Processes	GO:0031331	positive regulation of cellular catabolic process	-2.96804	-0.770315	10/398	20,678,5436,5704,9532,26353,51339,60592,79899,246175	ABCA2,ZFP36L2,POLR2G,PSMC4,BAG2,HSPB8,DACT1,SCOC,PRR5L,CNOT6L
28_Member	GO Biological Processes	GO:0009896	positive regulation of catabolic process	-2.50291	-0.485089	10/461	20,678,5436,5704,9532,26353,51339,60592,79899,246175	ABCA2,ZFP36L2,POLR2G,PSMC4,BAG2,HSPB8,DACT1,SCOC,PRR5L,CNOT6L
28_Member	GO Biological Processes	GO:1903313	positive regulation of mRNA metabolic process	-2.39382	-0.41475	4/84	678,5436,79899,246175	ZFP36L2,POLR2G,PRR5L,CNOT6L
29_Summary	GO Biological Processes	GO:0016236	macroautophagy	-3.09836	-0.843168	9/316	826,5290,9559,23710,26276,26353,55102,60592,245973,7107	CAPNS1,PIK3CA,VPS26A,GABARAPL1,VPS33B,HSPB8,ATG2B,SCOC,ATP6V1C2,GPR137B
29_Member	GO Biological Processes	GO:0016236	macroautophagy	-3.09836	-0.843168	9/316	826,5290,9559,23710,26276,26353,55102,60592,245973	CAPNS1,PIK3CA,VPS26A,GABARAPL1,VPS33B,HSPB8,ATG2B,SCOC,ATP6V1C2
29_Member	GO Biological Processes	GO:0016241	regulation of macroautophagy	-2.58544	-0.539866	6/178	826,5290,9559,26353,60592,245973	CAPNS1,PIK3CA,VPS26A,HSPB8,SCOC,ATP6V1C2
29_Member	GO Biological Processes	GO:0006914	autophagy	-2.01849	-0.188741	10/543	826,5290,7107,9559,23710,26276,26353,55102,60592,245973	CAPNS1,PIK3CA,GPR137B,VPS26A,GABARAPL1,VPS33B,HSPB8,ATG2B,SCOC,ATP6V1C2
29_Member	GO Biological Processes	GO:0061919	process utilizing autophagic mechanism	-2.01849	-0.188741	10/543	826,5290,7107,9559,23710,26276,26353,55102,60592,245973	CAPNS1,PIK3CA,GPR137B,VPS26A,GABARAPL1,VPS33B,HSPB8,ATG2B,SCOC,ATP6V1C2
30_Summary	GO Biological Processes	GO:0106106	cold-induced thermogenesis	-3.05357	-0.821062	6/144	216,406,2887,5021,7067,8864,1364,2620,7008,8322,9500,5685	ALDH1A1,ARNTL,GRB10,OXTR,THRA,PER2,CLDN4,GAS2,TEF,FZD4,MAGED1,PSMA4
30_Member	GO Biological Processes	GO:0106106	cold-induced thermogenesis	-3.05357	-0.821062	6/144	216,406,2887,5021,7067,8864	ALDH1A1,ARNTL,GRB10,OXTR,THRA,PER2
30_Member	GO Biological Processes	GO:0120161	regulation of cold-induced thermogenesis	-3.05357	-0.821062	6/144	216,406,2887,5021,7067,8864	ALDH1A1,ARNTL,GRB10,OXTR,THRA,PER2
30_Member	GO Biological Processes	GO:1990845	adaptive thermogenesis	-2.91754	-0.739339	6/153	216,406,2887,5021,7067,8864	ALDH1A1,ARNTL,GRB10,OXTR,THRA,PER2
30_Member	GO Biological Processes	GO:0048511	rhythmic process	-2.67802	-0.603685	8/295	406,1364,2620,5021,7008,8322,8864,9500	ARNTL,CLDN4,GAS2,OXTR,TEF,FZD4,PER2,MAGED1
30_Member	GO Biological Processes	GO:0001659	temperature homeostasis	-2.67239	-0.603685	6/171	216,406,2887,5021,7067,8864	ALDH1A1,ARNTL,GRB10,OXTR,THRA,PER2
30_Member	WikiPathways	WP410	Exercise-induced Circadian Regulation	-2.22277	-0.321053	3/48	406,5685,8864	ARNTL,PSMA4,PER2
30_Member	GO Biological Processes	GO:0120162	positive regulation of cold-induced thermogenesis	-2.17302	-0.289841	4/97	2887,5021,7067,8864	GRB10,OXTR,THRA,PER2
31_Summary	GO Biological Processes	GO:0001655	urogenital system development	-3.05043	-0.821062	9/321	2200,3570,5950,7704,8842,10220,23371,54798,79084,1641,4810,8322,8736,6678,51176,121227	FBN1,IL6R,RBP4,ZBTB16,PROM1,GDF11,TNS2,DCHS2,WDR77,DCX,NHS,FZD4,MYOM1,SPARC,LEF1,LRIG3
31_Member	GO Biological Processes	GO:0001655	urogenital system development	-3.05043	-0.821062	9/321	2200,3570,5950,7704,8842,10220,23371,54798,79084	FBN1,IL6R,RBP4,ZBTB16,PROM1,GDF11,TNS2,DCHS2,WDR77
31_Member	GO Biological Processes	GO:0072001	renal system development	-2.73342	-0.625563	8/289	2200,3570,5950,7704,8842,10220,23371,54798	FBN1,IL6R,RBP4,ZBTB16,PROM1,GDF11,TNS2,DCHS2
31_Member	GO Biological Processes	GO:0043010	camera-type eye development	-2.59764	-0.543423	8/304	1641,2200,4810,5950,8322,8736,8842,10220	DCX,FBN1,NHS,RBP4,FZD4,MYOM1,PROM1,GDF11
31_Member	GO Biological Processes	GO:0007423	sensory organ development	-2.53046	-0.503171	11/534	1641,2200,4810,5950,6678,8322,8736,8842,10220,51176,121227	DCX,FBN1,NHS,RBP4,SPARC,FZD4,MYOM1,PROM1,GDF11,LEF1,LRIG3
31_Member	GO Biological Processes	GO:0001822	kidney development	-2.20702	-0.310327	7/281	2200,3570,7704,8842,10220,23371,54798	FBN1,IL6R,ZBTB16,PROM1,GDF11,TNS2,DCHS2
31_Member	GO Biological Processes	GO:0001654	eye development	-2.16765	-0.286888	8/359	1641,2200,4810,5950,8322,8736,8842,10220	DCX,FBN1,NHS,RBP4,FZD4,MYOM1,PROM1,GDF11
31_Member	GO Biological Processes	GO:0150063	visual system development	-2.13995	-0.271048	8/363	1641,2200,4810,5950,8322,8736,8842,10220	DCX,FBN1,NHS,RBP4,FZD4,MYOM1,PROM1,GDF11
31_Member	GO Biological Processes	GO:0048880	sensory system development	-2.09918	-0.242972	8/369	1641,2200,4810,5950,8322,8736,8842,10220	DCX,FBN1,NHS,RBP4,FZD4,MYOM1,PROM1,GDF11
32_Summary	GO Biological Processes	GO:0001573	ganglioside metabolic process	-3.04278	-0.821062	3/25	20,2760,3696,1514,10577,10648	ABCA2,GM2A,ITGB8,CTSL,NPC2,SCGB1D1
32_Member	GO Biological Processes	GO:0001573	ganglioside metabolic process	-3.04278	-0.821062	3/25	20,2760,3696	ABCA2,GM2A,ITGB8
32_Member	KEGG Pathway	hsa04142	Lysosome	-2.40431	-0.41475	5/135	20,1514,2760,10577,10648	ABCA2,CTSL,GM2A,NPC2,SCGB1D1
33_Summary	GO Biological Processes	GO:0030855	epithelial cell differentiation	-2.95838	-0.763141	15/781	406,688,826,839,1514,3202,3855,4649,7067,8842,11167,25803,54206,58495,79084	ARNTL,KLF5,CAPNS1,CASP6,CTSL,HOXA5,KRT7,MYO9A,THRA,PROM1,FSTL1,SPDEF,ERRFI1,OVOL2,WDR77
33_Member	GO Biological Processes	GO:0030855	epithelial cell differentiation	-2.95838	-0.763141	15/781	406,688,826,839,1514,3202,3855,4649,7067,8842,11167,25803,54206,58495,79084	ARNTL,KLF5,CAPNS1,CASP6,CTSL,HOXA5,KRT7,MYO9A,THRA,PROM1,FSTL1,SPDEF,ERRFI1,OVOL2,WDR77
33_Member	GO Biological Processes	GO:0045616	regulation of keratinocyte differentiation	-2.35719	-0.39892	3/43	1514,54206,58495	CTSL,ERRFI1,OVOL2
33_Member	GO Biological Processes	GO:0030856	regulation of epithelial cell differentiation	-2.05301	-0.210235	5/164	406,1514,8842,54206,58495	ARNTL,CTSL,PROM1,ERRFI1,OVOL2
34_Summary	BioCarta Gene Sets	M14971	BIOCARTA DEATH PATHWAY	-2.85155	-0.690487	3/29	839,2620,8743	CASP6,GAS2,TNFSF10
34_Member	BioCarta Gene Sets	M14971	BIOCARTA DEATH PATHWAY	-2.85155	-0.690487	3/29	839,2620,8743	CASP6,GAS2,TNFSF10
35_Summary	GO Biological Processes	GO:0048732	gland development	-2.84068	-0.690205	10/414	2806,3200,3202,3720,5021,5290,7067,51176,59277,79084,1080,10220	GOT2,HOXA3,HOXA5,JARID2,OXTR,PIK3CA,THRA,LEF1,NTN4,WDR77,CFTR,GDF11
35_Member	GO Biological Processes	GO:0048732	gland development	-2.84068	-0.690205	10/414	2806,3200,3202,3720,5021,5290,7067,51176,59277,79084	GOT2,HOXA3,HOXA5,JARID2,OXTR,PIK3CA,THRA,LEF1,NTN4,WDR77
35_Member	GO Biological Processes	GO:0048469	cell maturation	-2.03166	-0.198696	5/166	1080,3202,10220,59277,79084	CFTR,HOXA5,GDF11,NTN4,WDR77
36_Summary	GO Biological Processes	GO:0071711	basement membrane organization	-2.80824	-0.666632	3/30	2620,3914,59277,8322,9404	GAS2,LAMB3,NTN4,FZD4,LPXN
36_Member	GO Biological Processes	GO:0071711	basement membrane organization	-2.80824	-0.666632	3/30	2620,3914,59277	GAS2,LAMB3,NTN4
36_Member	GO Biological Processes	GO:0034446	substrate adhesion-dependent cell spreading	-2.01182	-0.185267	4/108	3914,8322,9404,59277	LAMB3,FZD4,LPXN,NTN4
37_Summary	GO Cellular Components	GO:0070161	anchoring junction	-2.78017	-0.648001	12/572	1072,3696,4810,5021,5216,7317,8462,8573,9404,23336,23371,79026	CFL1,ITGB8,NHS,OXTR,PFN1,UBA1,KLF11,CASK,LPXN,SYNM,TNS2,AHNAK
37_Member	GO Cellular Components	GO:0070161	anchoring junction	-2.78017	-0.648001	12/572	1072,3696,4810,5021,5216,7317,8462,8573,9404,23336,23371,79026	CFL1,ITGB8,NHS,OXTR,PFN1,UBA1,KLF11,CASK,LPXN,SYNM,TNS2,AHNAK
37_Member	GO Cellular Components	GO:0005912	adherens junction	-2.39882	-0.41475	11/556	1072,3696,4810,5021,5216,8462,8573,9404,23336,23371,79026	CFL1,ITGB8,NHS,OXTR,PFN1,KLF11,CASK,LPXN,SYNM,TNS2,AHNAK
37_Member	GO Cellular Components	GO:0005925	focal adhesion	-2.2751	-0.353497	9/419	1072,3696,4810,5216,8462,8573,9404,23371,79026	CFL1,ITGB8,NHS,PFN1,KLF11,CASK,LPXN,TNS2,AHNAK
37_Member	GO Cellular Components	GO:0005924	cell-substrate adherens junction	-2.26195	-0.343627	9/421	1072,3696,4810,5216,8462,8573,9404,23371,79026	CFL1,ITGB8,NHS,PFN1,KLF11,CASK,LPXN,TNS2,AHNAK
37_Member	GO Cellular Components	GO:0030055	cell-substrate junction	-2.22947	-0.322673	9/426	1072,3696,4810,5216,8462,8573,9404,23371,79026	CFL1,ITGB8,NHS,PFN1,KLF11,CASK,LPXN,TNS2,AHNAK
38_Summary	GO Biological Processes	GO:0045444	fat cell differentiation	-2.76882	-0.646999	7/222	406,678,688,6783,7704,8013,8864,51176	ARNTL,ZFP36L2,KLF5,SULT1E1,ZBTB16,NR4A3,PER2,LEF1
38_Member	GO Biological Processes	GO:0045444	fat cell differentiation	-2.76882	-0.646999	7/222	406,678,688,6783,7704,8013,8864	ARNTL,ZFP36L2,KLF5,SULT1E1,ZBTB16,NR4A3,PER2
38_Member	GO Biological Processes	GO:0017145	stem cell division	-2.54347	-0.511323	3/37	678,7704,51176	ZFP36L2,ZBTB16,LEF1
38_Member	GO Biological Processes	GO:0045598	regulation of fat cell differentiation	-2.39071	-0.41475	5/136	406,678,688,6783,7704	ARNTL,ZFP36L2,KLF5,SULT1E1,ZBTB16
39_Summary	Canonical Pathways	M153	PID P75 NTR PATHWAY	-2.72712	-0.623637	4/68	839,5290,9500,55859	CASP6,PIK3CA,MAGED1,BEX1
39_Member	Canonical Pathways	M153	PID P75 NTR PATHWAY	-2.72712	-0.623637	4/68	839,5290,9500,55859	CASP6,PIK3CA,MAGED1,BEX1
40_Summary	GO Biological Processes	GO:0015711	organic anion transport	-2.70996	-0.616079	11/506	1080,2806,6509,8564,8864,9056,9194,10577,81796,153201,391013,1364,20,6564,245973	CFTR,GOT2,SLC1A4,KMO,PER2,SLC7A7,SLC16A7,NPC2,SLCO5A1,SLC36A2,PLA2G2C,CLDN4,ABCA2,SLC15A1,ATP6V1C2
40_Member	GO Biological Processes	GO:0015711	organic anion transport	-2.70996	-0.616079	11/506	1080,2806,6509,8564,8864,9056,9194,10577,81796,153201,391013	CFTR,GOT2,SLC1A4,KMO,PER2,SLC7A7,SLC16A7,NPC2,SLCO5A1,SLC36A2,PLA2G2C
40_Member	GO Biological Processes	GO:0015807	L-amino acid transport	-2.59253	-0.543423	4/74	6509,8864,9056,153201	SLC1A4,PER2,SLC7A7,SLC36A2
40_Member	GO Biological Processes	GO:0006820	anion transport	-2.30143	-0.371239	12/656	1080,1364,2806,6509,8564,8864,9056,9194,10577,81796,153201,391013	CFTR,CLDN4,GOT2,SLC1A4,KMO,PER2,SLC7A7,SLC16A7,NPC2,SLCO5A1,SLC36A2,PLA2G2C
40_Member	GO Biological Processes	GO:0046942	carboxylic acid transport	-2.21719	-0.316741	8/352	2806,6509,8564,8864,9056,9194,153201,391013	GOT2,SLC1A4,KMO,PER2,SLC7A7,SLC16A7,SLC36A2,PLA2G2C
40_Member	GO Biological Processes	GO:0015849	organic acid transport	-2.21003	-0.31209	8/353	2806,6509,8564,8864,9056,9194,153201,391013	GOT2,SLC1A4,KMO,PER2,SLC7A7,SLC16A7,SLC36A2,PLA2G2C
40_Member	GO Molecular Functions	GO:0022804	active transmembrane transporter activity	-2.18167	-0.291171	8/357	20,1080,6509,6564,9194,81796,153201,245973	ABCA2,CFTR,SLC1A4,SLC15A1,SLC16A7,SLCO5A1,SLC36A2,ATP6V1C2
40_Member	GO Biological Processes	GO:0003333	amino acid transmembrane transport	-2.17302	-0.289841	4/97	6509,8864,9056,153201	SLC1A4,PER2,SLC7A7,SLC36A2
40_Member	GO Biological Processes	GO:1905039	carboxylic acid transmembrane transport	-2.16486	-0.285294	5/154	6509,8864,9056,9194,153201	SLC1A4,PER2,SLC7A7,SLC16A7,SLC36A2
40_Member	GO Biological Processes	GO:0006865	amino acid transport	-2.15327	-0.27848	5/155	6509,8564,8864,9056,153201	SLC1A4,KMO,PER2,SLC7A7,SLC36A2
40_Member	GO Biological Processes	GO:1903825	organic acid transmembrane transport	-2.15327	-0.27848	5/155	6509,8864,9056,9194,153201	SLC1A4,PER2,SLC7A7,SLC16A7,SLC36A2
40_Member	GO Molecular Functions	GO:0008514	organic anion transmembrane transporter activity	-2.0771	-0.228773	6/227	1080,6509,9056,9194,81796,153201	CFTR,SLC1A4,SLC7A7,SLC16A7,SLCO5A1,SLC36A2

## Sheet: ST functional term enrichment
GroupID	Category	Term	Description	LogP	Log(q-value)	InTerm_InList	Genes	Symbols
1_Summary	Reactome Gene Sets	R-HSA-140342	Apoptosis induced DNA fragmentation	-7.20389	-2.80327	4/13	3005,3006,3007,3008,3002,8743,122953,2114,89797,245973,5810,3949	H1-0,H1-2,H1-3,H1-4,GZMB,TNFSF10,JDP2,ETS2,NAV2,ATP6V1C2,RAD1,LDLR
1_Member	Reactome Gene Sets	R-HSA-140342	Apoptosis induced DNA fragmentation	-7.20389	-2.80327	4/13	3005,3006,3007,3008	H1-0,H1-2,H1-3,H1-4
1_Member	GO Biological Processes	GO:0016584	nucleosome positioning	-6.80124	-2.80327	4/16	3005,3006,3007,3008	H1-0,H1-2,H1-3,H1-4
1_Member	Reactome Gene Sets	R-HSA-2559584	Formation of Senescence-Associated Heterochromatin Foci (SAHF)	-6.80124	-2.80327	4/16	3005,3006,3007,3008	H1-0,H1-2,H1-3,H1-4
1_Member	GO Biological Processes	GO:0031936	negative regulation of chromatin silencing	-6.47604	-2.60301	4/19	3005,3006,3007,3008	H1-0,H1-2,H1-3,H1-4
1_Member	GO Biological Processes	GO:0031935	regulation of chromatin silencing	-5.36202	-1.5859	4/35	3005,3006,3007,3008	H1-0,H1-2,H1-3,H1-4
1_Member	GO Molecular Functions	GO:0031492	nucleosomal DNA binding	-5.1253	-1.42836	4/40	3005,3006,3007,3008	H1-0,H1-2,H1-3,H1-4
1_Member	GO Biological Processes	GO:0060969	negative regulation of gene silencing	-5.03933	-1.40934	4/42	3005,3006,3007,3008	H1-0,H1-2,H1-3,H1-4
1_Member	GO Biological Processes	GO:0045910	negative regulation of DNA recombination	-4.9576	-1.40845	4/44	3005,3006,3007,3008	H1-0,H1-2,H1-3,H1-4
1_Member	GO Biological Processes	GO:0030261	chromosome condensation	-4.87974	-1.40845	4/46	3005,3006,3007,3008	H1-0,H1-2,H1-3,H1-4
1_Member	Reactome Gene Sets	R-HSA-109581	Apoptosis	-4.68211	-1.30495	6/178	3002,3005,3006,3007,3008,8743	GZMB,H1-0,H1-2,H1-3,H1-4,TNFSF10
1_Member	Reactome Gene Sets	R-HSA-75153	Apoptotic execution phase	-4.6661	-1.30495	4/52	3005,3006,3007,3008	H1-0,H1-2,H1-3,H1-4
1_Member	Reactome Gene Sets	R-HSA-5357801	Programmed Cell Death	-4.52273	-1.25176	6/190	3002,3005,3006,3007,3008,8743	GZMB,H1-0,H1-2,H1-3,H1-4,TNFSF10
1_Member	GO Biological Processes	GO:0045815	positive regulation of gene expression, epigenetic	-4.33501	-1.09037	4/63	3005,3006,3007,3008	H1-0,H1-2,H1-3,H1-4
1_Member	GO Biological Processes	GO:1905268	negative regulation of chromatin organization	-4.30802	-1.0882	4/64	3005,3006,3007,3008	H1-0,H1-2,H1-3,H1-4
1_Member	GO Molecular Functions	GO:0031491	nucleosome binding	-4.15493	-0.980872	4/70	3005,3006,3007,3008	H1-0,H1-2,H1-3,H1-4
1_Member	Reactome Gene Sets	R-HSA-2559586	DNA Damage/Telomere Stress Induced Senescence	-3.92849	-0.833616	4/80	3005,3006,3007,3008	H1-0,H1-2,H1-3,H1-4
1_Member	GO Cellular Components	GO:0000791	euchromatin	-3.70785	-0.664129	3/36	3005,3006,3007	H1-0,H1-2,H1-3
1_Member	GO Molecular Functions	GO:0031490	chromatin DNA binding	-3.50578	-0.550711	4/103	3005,3006,3007,3008	H1-0,H1-2,H1-3,H1-4
1_Member	GO Biological Processes	GO:1902275	regulation of chromatin organization	-3.47921	-0.550711	5/190	3005,3006,3007,3008,122953	H1-0,H1-2,H1-3,H1-4,JDP2
1_Member	GO Biological Processes	GO:0000018	regulation of DNA recombination	-3.47394	-0.550711	4/105	3005,3006,3007,3008	H1-0,H1-2,H1-3,H1-4
1_Member	GO Cellular Components	GO:0000786	nucleosome	-3.42739	-0.550711	4/108	3005,3006,3007,3008	H1-0,H1-2,H1-3,H1-4
1_Member	Reactome Gene Sets	R-HSA-2559583	Cellular Senescence	-3.40725	-0.550711	5/197	2114,3005,3006,3007,3008	ETS2,H1-0,H1-2,H1-3,H1-4
1_Member	GO Cellular Components	GO:0044815	DNA packaging complex	-3.3098	-0.550711	4/116	3005,3006,3007,3008	H1-0,H1-2,H1-3,H1-4
1_Member	GO Biological Processes	GO:0006342	chromatin silencing	-3.0868	-0.395244	4/133	3005,3006,3007,3008	H1-0,H1-2,H1-3,H1-4
1_Member	GO Biological Processes	GO:0006334	nucleosome assembly	-2.94742	-0.375424	4/145	3005,3006,3007,3008	H1-0,H1-2,H1-3,H1-4
1_Member	GO Biological Processes	GO:0045814	negative regulation of gene expression, epigenetic	-2.93639	-0.369782	4/146	3005,3006,3007,3008	H1-0,H1-2,H1-3,H1-4
1_Member	GO Biological Processes	GO:2001251	negative regulation of chromosome organization	-2.88243	-0.336757	4/151	3005,3006,3007,3008	H1-0,H1-2,H1-3,H1-4
1_Member	GO Biological Processes	GO:0051053	negative regulation of DNA metabolic process	-2.8614	-0.330842	4/153	3005,3006,3007,3008	H1-0,H1-2,H1-3,H1-4
1_Member	GO Biological Processes	GO:0060968	regulation of gene silencing	-2.78021	-0.291895	4/161	3005,3006,3007,3008	H1-0,H1-2,H1-3,H1-4
1_Member	GO Biological Processes	GO:0031497	chromatin assembly	-2.72222	-0.264162	4/167	3005,3006,3007,3008	H1-0,H1-2,H1-3,H1-4
1_Member	GO Biological Processes	GO:0034728	nucleosome organization	-2.5783	-0.16391	4/183	3005,3006,3007,3008	H1-0,H1-2,H1-3,H1-4
1_Member	GO Biological Processes	GO:0006333	chromatin assembly or disassembly	-2.50344	-0.121776	4/192	3005,3006,3007,3008	H1-0,H1-2,H1-3,H1-4
1_Member	GO Biological Processes	GO:0071103	DNA conformation change	-2.458	-0.0832857	5/323	3005,3006,3007,3008,89797	H1-0,H1-2,H1-3,H1-4,NAV2
1_Member	GO Cellular Components	GO:0032993	protein-DNA complex	-2.38712	-0.0455702	4/207	3005,3006,3007,3008	H1-0,H1-2,H1-3,H1-4
1_Member	GO Biological Processes	GO:0006323	DNA packaging	-2.35772	-0.0379671	4/211	3005,3006,3007,3008	H1-0,H1-2,H1-3,H1-4
1_Member	GO Biological Processes	GO:0033044	regulation of chromosome organization	-2.28532	0	5/355	3005,3006,3007,3008,122953	H1-0,H1-2,H1-3,H1-4,JDP2
1_Member	GO Biological Processes	GO:0065004	protein-DNA complex assembly	-2.14964	0	4/242	3005,3006,3007,3008	H1-0,H1-2,H1-3,H1-4
1_Member	Reactome Gene Sets	R-HSA-2262752	Cellular responses to stress	-1.99689	0	6/584	2114,3005,3006,3007,3008,245973	ETS2,H1-0,H1-2,H1-3,H1-4,ATP6V1C2
1_Member	GO Biological Processes	GO:0010639	negative regulation of organelle organization	-1.99066	0	5/419	3005,3006,3007,3008,5810	H1-0,H1-2,H1-3,H1-4,RAD1
1_Member	Reactome Gene Sets	R-HSA-8953897	Cellular responses to external stimuli	-1.94983	0	6/598	2114,3005,3006,3007,3008,245973	ETS2,H1-0,H1-2,H1-3,H1-4,ATP6V1C2
1_Member	GO Biological Processes	GO:0071824	protein-DNA complex subunit organization	-1.92307	0	4/282	3005,3006,3007,3008	H1-0,H1-2,H1-3,H1-4
1_Member	GO Biological Processes	GO:0006310	DNA recombination	-1.83329	0	4/300	3005,3006,3007,3008	H1-0,H1-2,H1-3,H1-4
1_Member	GO Molecular Functions	GO:0003682	chromatin binding	-1.51087	0	5/558	3005,3006,3007,3008,122953	H1-0,H1-2,H1-3,H1-4,JDP2
1_Member	GO Biological Processes	GO:0051129	negative regulation of cellular component organization	-1.44359	0	6/782	3005,3006,3007,3008,3949,5810	H1-0,H1-2,H1-3,H1-4,LDLR,RAD1
1_Member	GO Biological Processes	GO:0051052	regulation of DNA metabolic process	-1.30621	0	4/440	3005,3006,3007,3008	H1-0,H1-2,H1-3,H1-4
2_Summary	KEGG Pathway	hsa05332	Graft-versus-host disease	-4.87974	-1.40845	4/46	2775,3002,3117,3821,1363,2206,3815,5284,8809,23480,245973,8743	GNAO1,GZMB,HLA-DQA1,KLRC1,CPE,MS4A2,KIT,PIGR,IL18R1,SEC61G,ATP6V1C2,TNFSF10
2_Member	KEGG Pathway	hsa05332	Graft-versus-host disease	-4.87974	-1.40845	4/46	2775,3002,3117,3821	GNAO1,GZMB,HLA-DQA1,KLRC1
2_Member	KEGG Pathway	hsa04940	Type I diabetes mellitus	-4.84214	-1.40845	4/47	1363,2775,3002,3117	CPE,GNAO1,GZMB,HLA-DQA1
2_Member	KEGG Pathway	hsa05310	Asthma	-3.5387	-0.550711	3/41	2206,2775,3117	MS4A2,GNAO1,HLA-DQA1
2_Member	KEGG Pathway	ko05332	Graft-versus-host disease	-3.5387	-0.550711	3/41	3002,3117,3821	GZMB,HLA-DQA1,KLRC1
2_Member	KEGG Pathway	ko04940	Type I diabetes mellitus	-3.47707	-0.550711	3/43	1363,3002,3117	CPE,GZMB,HLA-DQA1
2_Member	KEGG Pathway	hsa05330	Allograft rejection	-3.36242	-0.550711	3/47	2775,3002,3117	GNAO1,GZMB,HLA-DQA1
2_Member	KEGG Pathway	hsa04640	Hematopoietic cell lineage	-3.33835	-0.550711	4/114	2206,2775,3117,3815	MS4A2,GNAO1,HLA-DQA1,KIT
2_Member	KEGG Pathway	hsa04672	Intestinal immune network for IgA production	-3.07209	-0.395244	3/59	2775,3117,5284	GNAO1,HLA-DQA1,PIGR
2_Member	KEGG Pathway	hsa05320	Autoimmune thyroid disease	-2.96922	-0.37591	3/64	2775,3002,3117	GNAO1,GZMB,HLA-DQA1
2_Member	KEGG Pathway	hsa05321	Inflammatory bowel disease	-2.91153	-0.360723	3/67	2775,3117,8809	GNAO1,HLA-DQA1,IL18R1
2_Member	KEGG Pathway	hsa04145	Phagosome	-2.71278	-0.258878	4/168	2775,3117,23480,245973	GNAO1,HLA-DQA1,SEC61G,ATP6V1C2
2_Member	KEGG Pathway	hsa04612	Antigen processing and presentation	-2.65932	-0.219767	3/82	2775,3117,3821	GNAO1,HLA-DQA1,KLRC1
2_Member	KEGG Pathway	hsa05323	Rheumatoid arthritis	-2.42765	-0.0764075	3/99	2775,3117,245973	GNAO1,HLA-DQA1,ATP6V1C2
2_Member	KEGG Pathway	ko04145	Phagosome	-1.90056	0	3/154	3117,23480,245973	HLA-DQA1,SEC61G,ATP6V1C2
2_Member	KEGG Pathway	hsa05164	Influenza A	-1.70858	0	3/182	2775,3117,8743	GNAO1,HLA-DQA1,TNFSF10
3_Summary	GO Cellular Components	GO:0005765	lysosomal membrane	-4.57993	-1.28093	8/381	2028,3117,3949,5284,7782,154664,245973,401258,2760,240,3815,5320,8566,4179,8809,29106,1363	ENPEP,HLA-DQA1,LDLR,PIGR,SLC30A4,ABCA13,ATP6V1C2,RAB44,GM2A,ALOX5,KIT,PLA2G2A,PDXK,CD46,IL18R1,SCG3,CPE
3_Member	GO Cellular Components	GO:0005765	lysosomal membrane	-4.57993	-1.28093	8/381	2028,3117,3949,5284,7782,154664,245973,401258	ENPEP,HLA-DQA1,LDLR,PIGR,SLC30A4,ABCA13,ATP6V1C2,RAB44
3_Member	GO Cellular Components	GO:0098852	lytic vacuole membrane	-4.57993	-1.28093	8/381	2028,3117,3949,5284,7782,154664,245973,401258	ENPEP,HLA-DQA1,LDLR,PIGR,SLC30A4,ABCA13,ATP6V1C2,RAB44
3_Member	GO Cellular Components	GO:0005774	vacuolar membrane	-4.18166	-0.985323	8/434	2028,3117,3949,5284,7782,154664,245973,401258	ENPEP,HLA-DQA1,LDLR,PIGR,SLC30A4,ABCA13,ATP6V1C2,RAB44
3_Member	GO Cellular Components	GO:0044437	vacuolar part	-4.0195	-0.886831	9/589	2028,2760,3117,3949,5284,7782,154664,245973,401258	ENPEP,GM2A,HLA-DQA1,LDLR,PIGR,SLC30A4,ABCA13,ATP6V1C2,RAB44
3_Member	GO Biological Processes	GO:0002274	myeloid leukocyte activation	-3.64993	-0.621997	9/660	240,2760,3815,3949,5284,5320,8566,154664,401258	ALOX5,GM2A,KIT,LDLR,PIGR,PLA2G2A,PDXK,ABCA13,RAB44
3_Member	GO Cellular Components	GO:0000323	lytic vacuole	-3.44013	-0.550711	9/705	2028,2760,3117,3949,5284,7782,154664,245973,401258	ENPEP,GM2A,HLA-DQA1,LDLR,PIGR,SLC30A4,ABCA13,ATP6V1C2,RAB44
3_Member	GO Cellular Components	GO:0005764	lysosome	-3.44013	-0.550711	9/705	2028,2760,3117,3949,5284,7782,154664,245973,401258	ENPEP,GM2A,HLA-DQA1,LDLR,PIGR,SLC30A4,ABCA13,ATP6V1C2,RAB44
3_Member	GO Biological Processes	GO:0002366	leukocyte activation involved in immune response	-3.37389	-0.550711	9/720	240,2760,3815,4179,5284,8566,8809,154664,401258	ALOX5,GM2A,KIT,CD46,PIGR,PDXK,IL18R1,ABCA13,RAB44
3_Member	GO Biological Processes	GO:0002263	cell activation involved in immune response	-3.35652	-0.550711	9/724	240,2760,3815,4179,5284,8566,8809,154664,401258	ALOX5,GM2A,KIT,CD46,PIGR,PDXK,IL18R1,ABCA13,RAB44
3_Member	GO Cellular Components	GO:0035577	azurophil granule membrane	-3.07209	-0.395244	3/59	5284,154664,401258	PIGR,ABCA13,RAB44
3_Member	GO Cellular Components	GO:0005773	vacuole	-3.05173	-0.395244	9/799	2028,2760,3117,3949,5284,7782,154664,245973,401258	ENPEP,GM2A,HLA-DQA1,LDLR,PIGR,SLC30A4,ABCA13,ATP6V1C2,RAB44
3_Member	GO Biological Processes	GO:0042119	neutrophil activation	-3.00059	-0.37676	7/501	240,2760,5284,5320,8566,154664,401258	ALOX5,GM2A,PIGR,PLA2G2A,PDXK,ABCA13,RAB44
3_Member	GO Biological Processes	GO:0036230	granulocyte activation	-2.97566	-0.37591	7/506	240,2760,5284,5320,8566,154664,401258	ALOX5,GM2A,PIGR,PLA2G2A,PDXK,ABCA13,RAB44
3_Member	GO Biological Processes	GO:0043299	leukocyte degranulation	-2.82755	-0.313623	7/537	240,2760,3815,5284,8566,154664,401258	ALOX5,GM2A,KIT,PIGR,PDXK,ABCA13,RAB44
3_Member	GO Cellular Components	GO:0005766	primary lysosome	-2.82023	-0.313623	4/157	2760,5284,154664,401258	GM2A,PIGR,ABCA13,RAB44
3_Member	GO Cellular Components	GO:0042582	azurophil granule	-2.82023	-0.313623	4/157	2760,5284,154664,401258	GM2A,PIGR,ABCA13,RAB44
3_Member	GO Biological Processes	GO:0002275	myeloid cell activation involved in immune response	-2.76856	-0.289104	7/550	240,2760,3815,5284,8566,154664,401258	ALOX5,GM2A,KIT,PIGR,PDXK,ABCA13,RAB44
3_Member	GO Biological Processes	GO:0002444	myeloid leukocyte mediated immunity	-2.75964	-0.288868	7/552	240,2760,3815,5284,8566,154664,401258	ALOX5,GM2A,KIT,PIGR,PDXK,ABCA13,RAB44
3_Member	GO Cellular Components	GO:0030667	secretory granule membrane	-2.56435	-0.15745	5/305	4179,5284,29106,154664,401258	CD46,PIGR,SCG3,ABCA13,RAB44
3_Member	GO Cellular Components	GO:0030659	cytoplasmic vesicle membrane	-2.51823	-0.125923	8/778	1363,3117,3949,4179,5284,29106,154664,401258	CPE,HLA-DQA1,LDLR,CD46,PIGR,SCG3,ABCA13,RAB44
3_Member	GO Biological Processes	GO:0045055	regulated exocytosis	-2.51145	-0.122724	8/780	240,2760,3815,5284,8566,29106,154664,401258	ALOX5,GM2A,KIT,PIGR,PDXK,SCG3,ABCA13,RAB44
3_Member	Reactome Gene Sets	R-HSA-6798695	Neutrophil degranulation	-2.39914	-0.0543802	6/480	240,2760,5284,8566,154664,401258	ALOX5,GM2A,PIGR,PDXK,ABCA13,RAB44
3_Member	GO Biological Processes	GO:0043312	neutrophil degranulation	-2.37303	-0.0418022	6/486	240,2760,5284,8566,154664,401258	ALOX5,GM2A,PIGR,PDXK,ABCA13,RAB44
3_Member	GO Biological Processes	GO:0002283	neutrophil activation involved in immune response	-2.36012	-0.0379671	6/489	240,2760,5284,8566,154664,401258	ALOX5,GM2A,PIGR,PDXK,ABCA13,RAB44
3_Member	GO Biological Processes	GO:0002446	neutrophil mediated immunity	-2.31364	-0.0117366	6/500	240,2760,5284,8566,154664,401258	ALOX5,GM2A,PIGR,PDXK,ABCA13,RAB44
3_Member	GO Cellular Components	GO:0034774	secretory granule lumen	-1.73204	0	4/322	240,2760,8566,29106	ALOX5,GM2A,PDXK,SCG3
3_Member	GO Cellular Components	GO:0060205	cytoplasmic vesicle lumen	-1.65945	0	4/339	240,2760,8566,29106	ALOX5,GM2A,PDXK,SCG3
3_Member	GO Cellular Components	GO:0031983	vesicle lumen	-1.65532	0	4/340	240,2760,8566,29106	ALOX5,GM2A,PDXK,SCG3
4_Summary	GO Molecular Functions	GO:0005509	calcium ion binding	-4.10683	-0.953955	10/713	3008,3949,5320,5979,7178,27306,55741,56121,64093,401258	H1-4,LDLR,PLA2G2A,RET,TPT1,HPGDS,EDEM2,PCDHB15,SMOC1,RAB44
4_Member	GO Molecular Functions	GO:0005509	calcium ion binding	-4.10683	-0.953955	10/713	3008,3949,5320,5979,7178,27306,55741,56121,64093,401258	H1-4,LDLR,PLA2G2A,RET,TPT1,HPGDS,EDEM2,PCDHB15,SMOC1,RAB44
5_Summary	GO Biological Processes	GO:0007169	transmembrane receptor protein tyrosine kinase signaling pathway	-3.96936	-0.856001	10/741	2152,2252,3815,4915,5166,5284,5979,25976,81565,245973,91461,2114,5320,3821,3949,8809,3164,8566,202374,10913,50937,9227,440712	F3,FGF7,KIT,NTRK2,PDK4,PIGR,RET,TIPARP,NDEL1,ATP6V1C2,PKDCC,ETS2,PLA2G2A,KLRC1,LDLR,IL18R1,NR4A1,PDXK,STK32A,EDAR,CDON,LRAT,RHEX
5_Member	GO Biological Processes	GO:0007169	transmembrane receptor protein tyrosine kinase signaling pathway	-3.96936	-0.856001	10/741	2152,2252,3815,4915,5166,5284,5979,25976,81565,245973	F3,FGF7,KIT,NTRK2,PDK4,PIGR,RET,TIPARP,NDEL1,ATP6V1C2
5_Member	GO Molecular Functions	GO:0004713	protein tyrosine kinase activity	-3.01546	-0.379313	4/139	3815,4915,5979,91461	KIT,NTRK2,RET,PKDCC
5_Member	GO Molecular Functions	GO:0004714	transmembrane receptor protein tyrosine kinase activity	-2.96922	-0.37591	3/64	3815,4915,5979	KIT,NTRK2,RET
5_Member	GO Biological Processes	GO:0051896	regulation of protein kinase B signaling	-2.96451	-0.37591	5/247	2152,2252,3815,4915,5979	F3,FGF7,KIT,NTRK2,RET
5_Member	KEGG Pathway	hsa04014	Ras signaling pathway	-2.87336	-0.332765	5/259	2114,2252,3815,4915,5320	ETS2,FGF7,KIT,NTRK2,PLA2G2A
5_Member	GO Cellular Components	GO:0043235	receptor complex	-2.81378	-0.311821	7/540	3815,3821,3949,4915,5284,5979,8809	KIT,KLRC1,LDLR,NTRK2,PIGR,RET,IL18R1
5_Member	GO Biological Processes	GO:0043491	protein kinase B signaling	-2.77296	-0.289104	5/273	2152,2252,3815,4915,5979	F3,FGF7,KIT,NTRK2,RET
5_Member	GO Biological Processes	GO:0051897	positive regulation of protein kinase B signaling	-2.64841	-0.214717	4/175	2152,2252,3815,5979	F3,FGF7,KIT,RET
5_Member	GO Molecular Functions	GO:0019199	transmembrane receptor protein kinase activity	-2.64431	-0.214545	3/83	3815,4915,5979	KIT,NTRK2,RET
5_Member	WikiPathways	WP4223	Ras Signaling	-2.56978	-0.15915	4/184	2114,3815,4915,5320	ETS2,KIT,NTRK2,PLA2G2A
5_Member	Reactome Gene Sets	R-HSA-2219528	PI3K/AKT Signaling in Cancer	-2.36767	-0.0418022	3/104	2252,3164,3815	FGF7,NR4A1,KIT
5_Member	GO Molecular Functions	GO:0016773	phosphotransferase activity, alcohol group as acceptor	-2.33443	-0.0266565	7/659	3815,4915,5166,5979,8566,91461,202374	KIT,NTRK2,PDK4,RET,PDXK,PKDCC,STK32A
5_Member	GO Biological Processes	GO:0018108	peptidyl-tyrosine phosphorylation	-2.18666	0	5/375	2252,3815,4915,5979,91461	FGF7,KIT,NTRK2,RET,PKDCC
5_Member	GO Biological Processes	GO:0018212	peptidyl-tyrosine modification	-2.17242	0	5/378	2252,3815,4915,5979,91461	FGF7,KIT,NTRK2,RET,PKDCC
5_Member	GO Biological Processes	GO:0048565	digestive tract development	-2.15588	0	3/124	3815,5979,91461	KIT,RET,PKDCC
5_Member	GO Biological Processes	GO:0043410	positive regulation of MAPK cascade	-2.13988	0	6/544	3815,4915,5320,5979,10913,50937	KIT,NTRK2,PLA2G2A,RET,EDAR,CDON
5_Member	GO Molecular Functions	GO:0016301	kinase activity	-2.12073	0	7/723	3815,4915,5166,5979,8566,91461,202374	KIT,NTRK2,PDK4,RET,PDXK,PKDCC,STK32A
5_Member	GO Molecular Functions	GO:0004672	protein kinase activity	-2.11021	0	6/552	3815,4915,5166,5979,91461,202374	KIT,NTRK2,PDK4,RET,PKDCC,STK32A
5_Member	GO Biological Processes	GO:0055123	digestive system development	-2.0726	0	3/133	3815,5979,91461	KIT,RET,PKDCC
5_Member	KEGG Pathway	hsa04010	MAPK signaling pathway	-1.74089	0	4/320	2252,3164,3815,4915	FGF7,NR4A1,KIT,NTRK2
5_Member	GO Biological Processes	GO:0001101	response to acid chemical	-1.72764	0	4/323	4915,5166,5979,9227	NTRK2,PDK4,RET,LRAT
5_Member	Reactome Gene Sets	R-HSA-9006934	Signaling by Receptor Tyrosine Kinases	-1.67331	0	5/505	2152,2252,3815,4915,245973	F3,FGF7,KIT,NTRK2,ATP6V1C2
5_Member	GO Biological Processes	GO:0050731	positive regulation of peptidyl-tyrosine phosphorylation	-1.64229	0	3/193	2252,3815,4915	FGF7,KIT,NTRK2
5_Member	GO Biological Processes	GO:0071229	cellular response to acid chemical	-1.62497	0	3/196	4915,5166,5979	NTRK2,PDK4,RET
5_Member	GO Biological Processes	GO:0043408	regulation of MAPK cascade	-1.54348	0	6/740	3815,4915,5320,5979,10913,50937	KIT,NTRK2,PLA2G2A,RET,EDAR,CDON
5_Member	KEGG Pathway	hsa04151	PI3K-Akt signaling pathway	-1.50162	0	4/380	2252,3164,3815,4915	FGF7,NR4A1,KIT,NTRK2
5_Member	WikiPathways	WP382	MAPK Signaling Pathway	-1.37541	0	3/246	2252,3164,4915	FGF7,NR4A1,NTRK2
5_Member	GO Biological Processes	GO:0048872	homeostasis of number of cells	-1.35812	0	3/250	3815,5320,440712	KIT,PLA2G2A,RHEX
5_Member	KEGG Pathway	ko04010	MAPK signaling pathway	-1.33697	0	3/255	2252,3164,4915	FGF7,NR4A1,NTRK2
5_Member	KEGG Pathway	ko04144	Endocytosis	-1.31633	0	3/260	3815,3949,5979	KIT,LDLR,RET
5_Member	GO Biological Processes	GO:0050730	regulation of peptidyl-tyrosine phosphorylation	-1.30821	0	3/262	2252,3815,4915	FGF7,KIT,NTRK2
6_Summary	GO Biological Processes	GO:0019835	cytolysis	-3.90392	-0.826765	3/31	2999,3002,5320,2152,4179,29106	GZMH,GZMB,PLA2G2A,F3,CD46,SCG3
6_Member	GO Biological Processes	GO:0019835	cytolysis	-3.90392	-0.826765	3/31	2999,3002,5320	GZMH,GZMB,PLA2G2A
6_Member	Hallmark Gene Sets	M5921	HALLMARK COMPLEMENT	-2.44017	-0.0822177	4/200	2152,3002,4179,29106	F3,GZMB,CD46,SCG3
6_Member	GO Molecular Functions	GO:0004252	serine-type endopeptidase activity	-1.78641	0	3/170	2152,2999,3002	F3,GZMH,GZMB
6_Member	GO Molecular Functions	GO:0008236	serine-type peptidase activity	-1.67186	0	3/188	2152,2999,3002	F3,GZMH,GZMB
6_Member	GO Molecular Functions	GO:0017171	serine hydrolase activity	-1.65993	0	3/190	2152,2999,3002	F3,GZMH,GZMB
7_Summary	GO Biological Processes	GO:0006869	lipid transport	-3.72902	-0.668906	7/378	2760,3949,5320,8714,9227,56923,154664,23480,245973,153201,220963	GM2A,LDLR,PLA2G2A,ABCC3,LRAT,NMUR2,ABCA13,SEC61G,ATP6V1C2,SLC36A2,SLC16A9
7_Member	GO Biological Processes	GO:0006869	lipid transport	-3.72902	-0.668906	7/378	2760,3949,5320,8714,9227,56923,154664	GM2A,LDLR,PLA2G2A,ABCC3,LRAT,NMUR2,ABCA13
7_Member	GO Biological Processes	GO:0010876	lipid localization	-3.40908	-0.550711	7/427	2760,3949,5320,8714,9227,56923,154664	GM2A,LDLR,PLA2G2A,ABCC3,LRAT,NMUR2,ABCA13
7_Member	GO Molecular Functions	GO:0015405	P-P-bond-hydrolysis-driven transmembrane transporter activity	-3.32401	-0.550711	4/115	8714,23480,154664,245973	ABCC3,SEC61G,ABCA13,ATP6V1C2
7_Member	GO Molecular Functions	GO:0015399	primary active transmembrane transporter activity	-3.3098	-0.550711	4/116	8714,23480,154664,245973	ABCC3,SEC61G,ABCA13,ATP6V1C2
7_Member	GO Molecular Functions	GO:0022804	active transmembrane transporter activity	-3.04319	-0.394173	6/357	8714,23480,153201,154664,220963,245973	ABCC3,SEC61G,SLC36A2,ABCA13,SLC16A9,ATP6V1C2
7_Member	GO Molecular Functions	GO:0042626	ATPase activity, coupled to transmembrane movement of substances	-2.26727	0	3/113	8714,154664,245973	ABCC3,ABCA13,ATP6V1C2
7_Member	GO Molecular Functions	GO:0043492	ATPase activity, coupled to movement of substances	-2.23575	0	3/116	8714,154664,245973	ABCC3,ABCA13,ATP6V1C2
7_Member	GO Molecular Functions	GO:0005319	lipid transporter activity	-2.05494	0	3/135	2760,8714,154664	GM2A,ABCC3,ABCA13
8_Summary	GO Biological Processes	GO:1901615	organic hydroxy compound metabolic process	-3.47999	-0.550711	8/550	222,1735,3067,3815,3949,8566,9227,9249,2028,25976,316,2775,6003,56923,240	ALDH3B2,DIO3,HDC,KIT,LDLR,PDXK,LRAT,DHRS3,ENPEP,TIPARP,AOX1,GNAO1,RGS13,NMUR2,ALOX5
8_Member	GO Biological Processes	GO:1901615	organic hydroxy compound metabolic process	-3.47999	-0.550711	8/550	222,1735,3067,3815,3949,8566,9227,9249	ALDH3B2,DIO3,HDC,KIT,LDLR,PDXK,LRAT,DHRS3
8_Member	GO Biological Processes	GO:0042445	hormone metabolic process	-3.02005	-0.379313	5/240	1735,2028,9227,9249,25976	DIO3,ENPEP,LRAT,DHRS3,TIPARP
8_Member	KEGG Pathway	ko00830	Retinol metabolism	-2.94968	-0.375424	3/65	316,9227,9249	AOX1,LRAT,DHRS3
8_Member	KEGG Pathway	hsa00830	Retinol metabolism	-2.91153	-0.360723	3/67	316,9227,9249	AOX1,LRAT,DHRS3
8_Member	Reactome Gene Sets	R-HSA-418594	G alpha (i) signalling events	-2.76391	-0.288868	6/405	2775,3949,6003,9227,9249,56923	GNAO1,LDLR,RGS13,LRAT,DHRS3,NMUR2
8_Member	GO Biological Processes	GO:0034308	primary alcohol metabolic process	-2.49101	-0.112832	3/94	222,9227,9249	ALDH3B2,LRAT,DHRS3
8_Member	Reactome Gene Sets	R-HSA-2187338	Visual phototransduction	-2.36767	-0.0418022	3/104	3949,9227,9249	LDLR,LRAT,DHRS3
8_Member	GO Biological Processes	GO:0010817	regulation of hormone levels	-2.1625	0	6/538	240,1735,2028,9227,9249,25976	ALOX5,DIO3,ENPEP,LRAT,DHRS3,TIPARP
8_Member	GO Biological Processes	GO:0034754	cellular hormone metabolic process	-2.04622	0	3/136	9227,9249,25976	LRAT,DHRS3,TIPARP
8_Member	GO Biological Processes	GO:0006066	alcohol metabolic process	-1.53068	0	4/372	222,3949,9227,9249	ALDH3B2,LDLR,LRAT,DHRS3
9_Summary	GO Molecular Functions	GO:0016903	oxidoreductase activity, acting on the aldehyde or oxo group of donors	-3.44738	-0.550711	3/44	222,316,55753,27306,240,1735,3992,9249,254295,5166	ALDH3B2,AOX1,OGDHL,HPGDS,ALOX5,DIO3,FADS1,DHRS3,PHYHD1,PDK4
9_Member	GO Molecular Functions	GO:0016903	oxidoreductase activity, acting on the aldehyde or oxo group of donors	-3.44738	-0.550711	3/44	222,316,55753	ALDH3B2,AOX1,OGDHL
9_Member	KEGG Pathway	hsa00982	Drug metabolism - cytochrome P450	-2.85654	-0.330842	3/70	222,316,27306	ALDH3B2,AOX1,HPGDS
9_Member	KEGG Pathway	ko00982	Drug metabolism - cytochrome P450	-2.85654	-0.330842	3/70	222,316,27306	ALDH3B2,AOX1,HPGDS
9_Member	GO Molecular Functions	GO:0016491	oxidoreductase activity	-2.58375	-0.16556	8/759	222,240,316,1735,3992,9249,55753,254295	ALDH3B2,ALOX5,AOX1,DIO3,FADS1,DHRS3,OGDHL,PHYHD1
9_Member	KEGG Pathway	hsanan01	drug metabolism	-2.22544	0	3/117	222,316,27306	ALDH3B2,AOX1,HPGDS
9_Member	GO Biological Processes	GO:0055114	oxidation-reduction process	-1.65059	0	5/512	240,316,5166,9249,55753	ALOX5,AOX1,PDK4,DHRS3,OGDHL
10_Summary	Hallmark Gene Sets	M5934	HALLMARK XENOBIOTIC METABOLISM	-3.37727	-0.550711	5/200	316,2028,2114,5166,8714	AOX1,ENPEP,ETS2,PDK4,ABCC3
10_Member	Hallmark Gene Sets	M5934	HALLMARK XENOBIOTIC METABOLISM	-3.37727	-0.550711	5/200	316,2028,2114,5166,8714	AOX1,ENPEP,ETS2,PDK4,ABCC3
11_Summary	Hallmark Gene Sets	M5890	HALLMARK TNFA SIGNALING VIA NFKB	-3.37727	-0.550711	5/200	2114,2152,3164,3949,25976,55741	ETS2,F3,NR4A1,LDLR,TIPARP,EDEM2
11_Member	Hallmark Gene Sets	M5890	HALLMARK TNFA SIGNALING VIA NFKB	-3.37727	-0.550711	5/200	2114,2152,3164,3949,25976	ETS2,F3,NR4A1,LDLR,TIPARP
11_Member	GO Biological Processes	GO:0045732	positive regulation of protein catabolic process	-1.45288	0	3/229	3949,25976,55741	LDLR,TIPARP,EDEM2
12_Summary	KEGG Pathway	ko05145	Toxoplasmosis	-3.35283	-0.550711	4/113	240,2775,3117,3949,1735,2028,56923,11096,9892,3821	ALOX5,GNAO1,HLA-DQA1,LDLR,DIO3,ENPEP,NMUR2,ADAMTS5,SNAP91,KLRC1
12_Member	KEGG Pathway	ko05145	Toxoplasmosis	-3.35283	-0.550711	4/113	240,2775,3117,3949	ALOX5,GNAO1,HLA-DQA1,LDLR
12_Member	KEGG Pathway	hsa05145	Toxoplasmosis	-3.3098	-0.550711	4/116	240,2775,3117,3949	ALOX5,GNAO1,HLA-DQA1,LDLR
12_Member	WikiPathways	WP15	Selenium Micronutrient Network	-2.5444	-0.144855	3/90	240,1735,3949	ALOX5,DIO3,LDLR
12_Member	GO Molecular Functions	GO:0042277	peptide binding	-1.71889	0	4/325	2028,3117,3949,56923	ENPEP,HLA-DQA1,LDLR,NMUR2
12_Member	WikiPathways	WP2877	Vitamin D Receptor Pathway	-1.69619	0	3/184	240,3117,11096	ALOX5,HLA-DQA1,ADAMTS5
12_Member	GO Cellular Components	GO:0030136	clathrin-coated vesicle	-1.63648	0	3/194	3117,3949,9892	HLA-DQA1,LDLR,SNAP91
12_Member	GO Molecular Functions	GO:0033218	amide binding	-1.45947	0	4/392	2028,3117,3949,56923	ENPEP,HLA-DQA1,LDLR,NMUR2
12_Member	GO Biological Processes	GO:0031348	negative regulation of defense response	-1.30821	0	3/262	240,3821,3949	ALOX5,KLRC1,LDLR
13_Summary	GO Biological Processes	GO:0071715	icosanoid transport	-3.25767	-0.519533	3/51	5320,8714,56923,4915,153201,220963,3949	PLA2G2A,ABCC3,NMUR2,NTRK2,SLC36A2,SLC16A9,LDLR
13_Member	GO Biological Processes	GO:0071715	icosanoid transport	-3.25767	-0.519533	3/51	5320,8714,56923	PLA2G2A,ABCC3,NMUR2
13_Member	GO Biological Processes	GO:1901571	fatty acid derivative transport	-3.25767	-0.519533	3/51	5320,8714,56923	PLA2G2A,ABCC3,NMUR2
13_Member	GO Biological Processes	GO:0046717	acid secretion	-3.25426	-0.519533	4/120	4915,5320,8714,56923	NTRK2,PLA2G2A,ABCC3,NMUR2
13_Member	GO Biological Processes	GO:0046942	carboxylic acid transport	-3.07482	-0.395244	6/352	4915,5320,8714,56923,153201,220963	NTRK2,PLA2G2A,ABCC3,NMUR2,SLC36A2,SLC16A9
13_Member	GO Biological Processes	GO:0015849	organic acid transport	-3.06845	-0.395244	6/353	4915,5320,8714,56923,153201,220963	NTRK2,PLA2G2A,ABCC3,NMUR2,SLC36A2,SLC16A9
13_Member	GO Biological Processes	GO:0015711	organic anion transport	-2.97566	-0.37591	7/506	3949,4915,5320,8714,56923,153201,220963	LDLR,NTRK2,PLA2G2A,ABCC3,NMUR2,SLC36A2,SLC16A9
13_Member	GO Biological Processes	GO:0015718	monocarboxylic acid transport	-2.65743	-0.219767	4/174	5320,8714,56923,220963	PLA2G2A,ABCC3,NMUR2,SLC16A9
13_Member	GO Biological Processes	GO:0006820	anion transport	-2.34511	-0.0338233	7/656	3949,4915,5320,8714,56923,153201,220963	LDLR,NTRK2,PLA2G2A,ABCC3,NMUR2,SLC36A2,SLC16A9
13_Member	GO Molecular Functions	GO:0046943	carboxylic acid transmembrane transporter activity	-1.82071	0	3/165	8714,153201,220963	ABCC3,SLC36A2,SLC16A9
13_Member	GO Molecular Functions	GO:0005342	organic acid transmembrane transporter activity	-1.81376	0	3/166	8714,153201,220963	ABCC3,SLC36A2,SLC16A9
13_Member	GO Molecular Functions	GO:0008509	anion transmembrane transporter activity	-1.65532	0	4/340	8714,56923,153201,220963	ABCC3,NMUR2,SLC36A2,SLC16A9
13_Member	GO Molecular Functions	GO:0008514	organic anion transmembrane transporter activity	-1.46244	0	3/227	8714,153201,220963	ABCC3,SLC36A2,SLC16A9
14_Summary	GO Molecular Functions	GO:0002020	protease binding	-3.11137	-0.395244	4/131	2152,3815,3949,4915,2760,2775,8743,56923,64215,81565,50937,27306,123016,2028,3117,222,2252	F3,KIT,LDLR,NTRK2,GM2A,GNAO1,TNFSF10,NMUR2,DNAJC1,NDEL1,CDON,HPGDS,TTC8,ENPEP,HLA-DQA1,ALDH3B2,FGF7
14_Member	GO Molecular Functions	GO:0002020	protease binding	-3.11137	-0.395244	4/131	2152,3815,3949,4915	F3,KIT,LDLR,NTRK2
14_Member	GO Biological Processes	GO:0051345	positive regulation of hydrolase activity	-3.10968	-0.395244	9/784	2152,2760,2775,3815,4915,8743,56923,64215,81565	F3,GM2A,GNAO1,KIT,NTRK2,TNFSF10,NMUR2,DNAJC1,NDEL1
14_Member	GO Biological Processes	GO:0010518	positive regulation of phospholipase activity	-3.05079	-0.395244	3/60	3815,4915,56923	KIT,NTRK2,NMUR2
14_Member	Hallmark Gene Sets	M5942	HALLMARK UV RESPONSE DN	-2.95854	-0.375549	4/144	2152,3815,3949,50937	F3,KIT,LDLR,CDON
14_Member	GO Biological Processes	GO:0010517	regulation of phospholipase activity	-2.83877	-0.317922	3/71	3815,4915,56923	KIT,NTRK2,NMUR2
14_Member	GO Biological Processes	GO:0060193	positive regulation of lipase activity	-2.80401	-0.306649	3/73	3815,4915,56923	KIT,NTRK2,NMUR2
14_Member	GO Biological Processes	GO:0007610	behavior	-2.79557	-0.30275	7/544	2760,2775,3815,3949,4915,27306,56923	GM2A,GNAO1,KIT,LDLR,NTRK2,HPGDS,NMUR2
14_Member	GO Biological Processes	GO:0050890	cognition	-2.75222	-0.285734	5/276	2760,3815,3949,4915,123016	GM2A,KIT,LDLR,NTRK2,TTC8
14_Member	GO Cellular Components	GO:0098552	side of membrane	-2.50557	-0.121776	7/613	2028,2152,2760,2775,3117,3815,3949	ENPEP,F3,GM2A,GNAO1,HLA-DQA1,KIT,LDLR
14_Member	GO Biological Processes	GO:0060191	regulation of lipase activity	-2.44004	-0.0822177	3/98	3815,4915,56923	KIT,NTRK2,NMUR2
14_Member	GO Biological Processes	GO:0007611	learning or memory	-2.19381	0	4/235	2760,3815,3949,4915	GM2A,KIT,LDLR,NTRK2
14_Member	GO Cellular Components	GO:0009898	cytoplasmic side of plasma membrane	-1.80685	0	3/167	2760,2775,3815	GM2A,GNAO1,KIT
14_Member	GO Biological Processes	GO:0006665	sphingolipid metabolic process	-1.79999	0	3/168	222,2760,3815	ALDH3B2,GM2A,KIT
14_Member	GO Cellular Components	GO:0098562	cytoplasmic side of membrane	-1.65401	0	3/191	2760,2775,3815	GM2A,GNAO1,KIT
14_Member	KEGG Pathway	ko04015	Rap1 signaling pathway	-1.54806	0	3/210	2252,2775,3815	FGF7,GNAO1,KIT
14_Member	GO Biological Processes	GO:0006643	membrane lipid metabolic process	-1.51693	0	3/216	222,2760,3815	ALDH3B2,GM2A,KIT
14_Member	KEGG Pathway	hsa04015	Rap1 signaling pathway	-1.45765	0	3/228	2252,2775,3815	FGF7,GNAO1,KIT
14_Member	GO Cellular Components	GO:0009897	external side of plasma membrane	-1.42559	0	4/402	2028,2152,3815,3949	ENPEP,F3,KIT,LDLR
15_Summary	GO Biological Processes	GO:0006636	unsaturated fatty acid biosynthetic process	-3.05079	-0.395244	3/60	240,3992,27306,5320,5166,55753,222,3949,3815,2760,8714,1735	ALOX5,FADS1,HPGDS,PLA2G2A,PDK4,OGDHL,ALDH3B2,LDLR,KIT,GM2A,ABCC3,DIO3
15_Member	GO Biological Processes	GO:0006636	unsaturated fatty acid biosynthetic process	-3.05079	-0.395244	3/60	240,3992,27306	ALOX5,FADS1,HPGDS
15_Member	GO Biological Processes	GO:0046456	icosanoid biosynthetic process	-3.05079	-0.395244	3/60	240,3992,27306	ALOX5,FADS1,HPGDS
15_Member	KEGG Pathway	ko00590	Arachidonic acid metabolism	-3.0093	-0.379313	3/62	240,5320,27306	ALOX5,PLA2G2A,HPGDS
15_Member	KEGG Pathway	hsa00590	Arachidonic acid metabolism	-2.98909	-0.37591	3/63	240,5320,27306	ALOX5,PLA2G2A,HPGDS
15_Member	GO Biological Processes	GO:0006633	fatty acid biosynthetic process	-2.68483	-0.235049	4/171	240,3992,5166,27306	ALOX5,FADS1,PDK4,HPGDS
15_Member	GO Biological Processes	GO:1901570	fatty acid derivative biosynthetic process	-2.36767	-0.0418022	3/104	240,3992,27306	ALOX5,FADS1,HPGDS
15_Member	GO Biological Processes	GO:0072330	monocarboxylic acid biosynthetic process	-2.31624	-0.0117366	5/349	240,3992,5166,27306,55753	ALOX5,FADS1,PDK4,HPGDS,OGDHL
15_Member	GO Biological Processes	GO:0033559	unsaturated fatty acid metabolic process	-2.19508	0	3/120	240,3992,27306	ALOX5,FADS1,HPGDS
15_Member	GO Biological Processes	GO:0001676	long-chain fatty acid metabolic process	-2.18515	0	3/121	240,3992,27306	ALOX5,FADS1,HPGDS
15_Member	GO Biological Processes	GO:0006690	icosanoid metabolic process	-2.1463	0	3/125	240,3992,27306	ALOX5,FADS1,HPGDS
15_Member	GO Biological Processes	GO:0008610	lipid biosynthetic process	-2.08653	0	7/734	222,240,3949,3992,5166,5320,27306	ALDH3B2,ALOX5,LDLR,FADS1,PDK4,PLA2G2A,HPGDS
15_Member	GO Biological Processes	GO:0046394	carboxylic acid biosynthetic process	-1.78626	0	5/472	240,3992,5166,27306,55753	ALOX5,FADS1,PDK4,HPGDS,OGDHL
15_Member	GO Biological Processes	GO:0016053	organic acid biosynthetic process	-1.78269	0	5/473	240,3992,5166,27306,55753	ALOX5,FADS1,PDK4,HPGDS,OGDHL
15_Member	GO Biological Processes	GO:0032787	monocarboxylic acid metabolic process	-1.76067	0	6/659	240,3815,3992,5166,27306,55753	ALOX5,KIT,FADS1,PDK4,HPGDS,OGDHL
15_Member	Reactome Gene Sets	R-HSA-8978868	Fatty acid metabolism	-1.74027	0	3/177	240,3992,27306	ALOX5,FADS1,HPGDS
15_Member	GO Biological Processes	GO:1901568	fatty acid derivative metabolic process	-1.72114	0	3/180	240,3992,27306	ALOX5,FADS1,HPGDS
15_Member	Reactome Gene Sets	R-HSA-556833	Metabolism of lipids	-1.54348	0	6/740	240,2760,3992,5320,8714,27306	ALOX5,GM2A,FADS1,PLA2G2A,ABCC3,HPGDS
15_Member	GO Biological Processes	GO:0006575	cellular modified amino acid metabolic process	-1.50678	0	3/218	1735,5320,27306	DIO3,PLA2G2A,HPGDS
15_Member	GO Biological Processes	GO:0006631	fatty acid metabolic process	-1.45603	0	4/393	240,3992,5166,27306	ALOX5,FADS1,PDK4,HPGDS
16_Summary	GO Molecular Functions	GO:0019842	vitamin binding	-2.92543	-0.364157	4/147	3067,8566,9227,55753,316,3949	HDC,PDXK,LRAT,OGDHL,AOX1,LDLR
16_Member	GO Molecular Functions	GO:0019842	vitamin binding	-2.92543	-0.364157	4/147	3067,8566,9227,55753	HDC,PDXK,LRAT,OGDHL
16_Member	Reactome Gene Sets	R-HSA-196854	Metabolism of vitamins and cofactors	-2.51973	-0.125923	4/190	316,3949,8566,9227	AOX1,LDLR,PDXK,LRAT
16_Member	GO Biological Processes	GO:0006766	vitamin metabolic process	-2.04622	0	3/136	316,8566,9227	AOX1,PDXK,LRAT
16_Member	GO Molecular Functions	GO:0050662	coenzyme binding	-1.85756	0	4/295	316,3067,8566,55753	AOX1,HDC,PDXK,OGDHL
16_Member	GO Biological Processes	GO:0072524	pyridine-containing compound metabolic process	-1.60235	0	3/200	316,8566,55753	AOX1,PDXK,OGDHL
17_Summary	GO Biological Processes	GO:0032868	response to insulin	-2.72497	-0.264162	5/280	5166,6430,8743,81565,245973,3164,4915,3815	PDK4,SRSF5,TNFSF10,NDEL1,ATP6V1C2,NR4A1,NTRK2,KIT
17_Member	GO Biological Processes	GO:0032868	response to insulin	-2.72497	-0.264162	5/280	5166,6430,8743,81565,245973	PDK4,SRSF5,TNFSF10,NDEL1,ATP6V1C2
17_Member	GO Biological Processes	GO:0043434	response to peptide hormone	-2.59893	-0.176914	6/437	3164,5166,6430,8743,81565,245973	NR4A1,PDK4,SRSF5,TNFSF10,NDEL1,ATP6V1C2
17_Member	GO Biological Processes	GO:0071375	cellular response to peptide hormone stimulus	-2.43532	-0.080809	5/327	3164,5166,6430,81565,245973	NR4A1,PDK4,SRSF5,NDEL1,ATP6V1C2
17_Member	GO Biological Processes	GO:0032869	cellular response to insulin stimulus	-2.23955	0	4/228	5166,6430,81565,245973	PDK4,SRSF5,NDEL1,ATP6V1C2
17_Member	GO Biological Processes	GO:1901652	response to peptide	-2.20872	0	6/526	3164,5166,6430,8743,81565,245973	NR4A1,PDK4,SRSF5,TNFSF10,NDEL1,ATP6V1C2
17_Member	GO Biological Processes	GO:1901653	cellular response to peptide	-2.08976	0	5/396	3164,5166,6430,81565,245973	NR4A1,PDK4,SRSF5,NDEL1,ATP6V1C2
17_Member	GO Biological Processes	GO:0071417	cellular response to organonitrogen compound	-1.99348	0	6/585	3164,4915,5166,6430,81565,245973	NR4A1,NTRK2,PDK4,SRSF5,NDEL1,ATP6V1C2
17_Member	GO Biological Processes	GO:0008286	insulin receptor signaling pathway	-1.97085	0	3/145	5166,81565,245973	PDK4,NDEL1,ATP6V1C2
17_Member	GO Biological Processes	GO:1901699	cellular response to nitrogen compound	-1.78707	0	6/650	3164,4915,5166,6430,81565,245973	NR4A1,NTRK2,PDK4,SRSF5,NDEL1,ATP6V1C2
17_Member	GO Biological Processes	GO:0032870	cellular response to hormone stimulus	-1.74334	0	6/665	3164,3815,5166,6430,81565,245973	NR4A1,KIT,PDK4,SRSF5,NDEL1,ATP6V1C2
18_Summary	GO Cellular Components	GO:0062023	collagen-containing extracellular matrix	-2.66412	-0.219767	6/424	2152,11096,25878,50937,64093,91522,2252,55753	F3,ADAMTS5,MXRA5,CDON,SMOC1,COL23A1,FGF7,OGDHL
18_Member	GO Cellular Components	GO:0062023	collagen-containing extracellular matrix	-2.66412	-0.219767	6/424	2152,11096,25878,50937,64093,91522	F3,ADAMTS5,MXRA5,CDON,SMOC1,COL23A1
18_Member	GO Cellular Components	GO:0031012	extracellular matrix	-2.06674	0	6/564	2152,11096,25878,50937,64093,91522	F3,ADAMTS5,MXRA5,CDON,SMOC1,COL23A1
18_Member	GO Molecular Functions	GO:1901681	sulfur compound binding	-2.0369	0	4/261	2252,11096,55753,64093	FGF7,ADAMTS5,OGDHL,SMOC1
18_Member	GO Molecular Functions	GO:0008201	heparin binding	-1.82772	0	3/164	2252,11096,64093	FGF7,ADAMTS5,SMOC1
18_Member	GO Molecular Functions	GO:0005539	glycosaminoglycan binding	-1.44813	0	3/230	2252,11096,64093	FGF7,ADAMTS5,SMOC1
19_Summary	GO Biological Processes	GO:0060021	roof of mouth development	-2.60042	-0.176914	3/86	9249,25976,91461,5979,89797,240,64093,2114,3815	DHRS3,TIPARP,PKDCC,RET,NAV2,ALOX5,SMOC1,ETS2,KIT
19_Member	GO Biological Processes	GO:0060021	roof of mouth development	-2.60042	-0.176914	3/86	9249,25976,91461	DHRS3,TIPARP,PKDCC
19_Member	Hallmark Gene Sets	M5906	HALLMARK ESTROGEN RESPONSE EARLY	-2.44017	-0.0822177	4/200	5979,9249,25976,89797	RET,DHRS3,TIPARP,NAV2
19_Member	GO Biological Processes	GO:0030278	regulation of ossification	-2.37234	-0.0418022	4/209	240,9249,64093,91461	ALOX5,DHRS3,SMOC1,PKDCC
19_Member	GO Biological Processes	GO:0001501	skeletal system development	-1.73713	0	5/486	2114,3815,9249,25976,91461	ETS2,KIT,DHRS3,TIPARP,PKDCC
19_Member	GO Biological Processes	GO:0001503	ossification	-1.42559	0	4/402	240,9249,64093,91461	ALOX5,DHRS3,SMOC1,PKDCC
20_Summary	Reactome Gene Sets	R-HSA-2980736	Peptide hormone metabolism	-2.55815	-0.154939	3/89	1363,2028,2999,2152,3002,11096,81565,4179	CPE,ENPEP,GZMH,F3,GZMB,ADAMTS5,NDEL1,CD46
20_Member	Reactome Gene Sets	R-HSA-2980736	Peptide hormone metabolism	-2.55815	-0.154939	3/89	1363,2028,2999	CPE,ENPEP,GZMH
20_Member	GO Molecular Functions	GO:0008233	peptidase activity	-2.418	-0.0700121	7/636	1363,2028,2152,2999,3002,11096,81565	CPE,ENPEP,F3,GZMH,GZMB,ADAMTS5,NDEL1
20_Member	GO Molecular Functions	GO:0070011	peptidase activity, acting on L-amino acid peptides	-1.89142	0	6/616	1363,2028,2152,2999,3002,11096	CPE,ENPEP,F3,GZMH,GZMB,ADAMTS5
20_Member	GO Molecular Functions	GO:0008237	metallopeptidase activity	-1.67186	0	3/188	1363,2028,11096	CPE,ENPEP,ADAMTS5
20_Member	GO Biological Processes	GO:0016485	protein processing	-1.66359	0	4/338	1363,2028,2152,4179	CPE,ENPEP,F3,CD46
20_Member	GO Biological Processes	GO:0051604	protein maturation	-1.40578	0	4/408	1363,2028,2152,4179	CPE,ENPEP,F3,CD46
21_Summary	Hallmark Gene Sets	M5953	HALLMARK KRAS SIGNALING UP	-2.44017	-0.0822177	4/200	1363,5284,9892,29106,3117,81565	CPE,PIGR,SNAP91,SCG3,HLA-DQA1,NDEL1
21_Member	Hallmark Gene Sets	M5953	HALLMARK KRAS SIGNALING UP	-2.44017	-0.0822177	4/200	1363,5284,9892,29106	CPE,PIGR,SNAP91,SCG3
21_Member	GO Cellular Components	GO:0030133	transport vesicle	-2.05886	0	5/403	1363,3117,9892,29106,81565	CPE,HLA-DQA1,SNAP91,SCG3,NDEL1
21_Member	GO Cellular Components	GO:0030658	transport vesicle membrane	-1.56941	0	3/206	1363,3117,29106	CPE,HLA-DQA1,SCG3
22_Summary	Hallmark Gene Sets	M5932	HALLMARK INFLAMMATORY RESPONSE	-2.44017	-0.0822177	4/200	2152,3949,8743,8809,3815,10913,9249,25976	F3,LDLR,TNFSF10,IL18R1,KIT,EDAR,DHRS3,TIPARP
22_Member	Hallmark Gene Sets	M5932	HALLMARK INFLAMMATORY RESPONSE	-2.44017	-0.0822177	4/200	2152,3949,8743,8809	F3,LDLR,TNFSF10,IL18R1
22_Member	KEGG Pathway	ko04060	Cytokine-cytokine receptor interaction	-1.98683	0	4/270	3815,8743,8809,10913	KIT,TNFSF10,IL18R1,EDAR
22_Member	KEGG Pathway	hsa04060	Cytokine-cytokine receptor interaction	-1.70589	0	4/328	3815,8743,8809,10913	KIT,TNFSF10,IL18R1,EDAR
22_Member	Hallmark Gene Sets	M5947	HALLMARK IL2 STAT5 SIGNALING	-1.60796	0	3/199	8743,8809,9249	TNFSF10,IL18R1,DHRS3
22_Member	GO Biological Processes	GO:0008406	gonad development	-1.53757	0	3/212	3815,8743,25976	KIT,TNFSF10,TIPARP
22_Member	GO Biological Processes	GO:0045137	development of primary sexual characteristics	-1.51184	0	3/217	3815,8743,25976	KIT,TNFSF10,TIPARP
22_Member	GO Biological Processes	GO:0007548	sex differentiation	-1.30821	0	3/262	3815,8743,25976	KIT,TNFSF10,TIPARP
23_Summary	GO Biological Processes	GO:0002456	T cell mediated immunity	-2.34456	-0.0338233	3/106	3821,4179,8809,3815,3002	KLRC1,CD46,IL18R1,KIT,GZMB
23_Member	GO Biological Processes	GO:0002456	T cell mediated immunity	-2.34456	-0.0338233	3/106	3821,4179,8809	KLRC1,CD46,IL18R1
23_Member	GO Biological Processes	GO:0030217	T cell differentiation	-2.12506	0	4/246	3815,3821,4179,8809	KIT,KLRC1,CD46,IL18R1
23_Member	GO Biological Processes	GO:0030098	lymphocyte differentiation	-1.58349	0	4/358	3815,3821,4179,8809	KIT,KLRC1,CD46,IL18R1
23_Member	GO Biological Processes	GO:0002449	lymphocyte mediated immunity	-1.57195	0	4/361	3002,3821,4179,8809	GZMB,KLRC1,CD46,IL18R1
24_Summary	GO Biological Processes	GO:0120034	positive regulation of plasma membrane bounded cell projection assembly	-2.34456	-0.0338233	3/106	3815,22873,81565	KIT,DZIP1,NDEL1
24_Member	GO Biological Processes	GO:0120034	positive regulation of plasma membrane bounded cell projection assembly	-2.34456	-0.0338233	3/106	3815,22873,81565	KIT,DZIP1,NDEL1
24_Member	GO Biological Processes	GO:0120032	regulation of plasma membrane bounded cell projection assembly	-1.53757	0	3/212	3815,22873,81565	KIT,DZIP1,NDEL1
24_Member	GO Biological Processes	GO:0060491	regulation of cell projection assembly	-1.52719	0	3/214	3815,22873,81565	KIT,DZIP1,NDEL1
25_Summary	GO Biological Processes	GO:0021987	cerebral cortex development	-2.29973	-0.000735813	3/110	4915,50937,81565,1735,5979,64093,3815,22873,2775,5810,25976	NTRK2,CDON,NDEL1,DIO3,RET,SMOC1,KIT,DZIP1,GNAO1,RAD1,TIPARP
25_Member	GO Biological Processes	GO:0021987	cerebral cortex development	-2.29973	-0.000735813	3/110	4915,50937,81565	NTRK2,CDON,NDEL1
25_Member	GO Biological Processes	GO:0001654	eye development	-2.26506	0	5/359	1735,4915,5979,50937,64093	DIO3,NTRK2,RET,CDON,SMOC1
25_Member	GO Biological Processes	GO:0150063	visual system development	-2.24507	0	5/363	1735,4915,5979,50937,64093	DIO3,NTRK2,RET,CDON,SMOC1
25_Member	GO Biological Processes	GO:0048880	sensory system development	-2.21558	0	5/369	1735,4915,5979,50937,64093	DIO3,NTRK2,RET,CDON,SMOC1
25_Member	GO Biological Processes	GO:0007423	sensory organ development	-2.17776	0	6/534	1735,3815,4915,5979,50937,64093	DIO3,KIT,NTRK2,RET,CDON,SMOC1
25_Member	GO Biological Processes	GO:0031346	positive regulation of cell projection organization	-2.15364	0	5/382	3815,4915,5979,22873,81565	KIT,NTRK2,RET,DZIP1,NDEL1
25_Member	GO Biological Processes	GO:0060041	retina development in camera-type eye	-2.02049	0	3/139	1735,5979,50937	DIO3,RET,CDON
25_Member	GO Biological Processes	GO:0048592	eye morphogenesis	-1.98713	0	3/143	1735,4915,50937	DIO3,NTRK2,CDON
25_Member	GO Biological Processes	GO:0021543	pallium development	-1.86349	0	3/159	4915,50937,81565	NTRK2,CDON,NDEL1
25_Member	GO Biological Processes	GO:0050769	positive regulation of neurogenesis	-1.81519	0	5/464	3815,4915,5979,50937,81565	KIT,NTRK2,RET,CDON,NDEL1
25_Member	GO Biological Processes	GO:0050770	regulation of axonogenesis	-1.76637	0	3/173	4915,5979,81565	NTRK2,RET,NDEL1
25_Member	GO Biological Processes	GO:0051962	positive regulation of nervous system development	-1.60635	0	5/526	3815,4915,5979,50937,81565	KIT,NTRK2,RET,CDON,NDEL1
25_Member	GO Biological Processes	GO:0030900	forebrain development	-1.58349	0	4/358	2775,4915,50937,81565	GNAO1,NTRK2,CDON,NDEL1
25_Member	GO Biological Processes	GO:0045666	positive regulation of neuron differentiation	-1.55676	0	4/365	4915,5979,50937,81565	NTRK2,RET,CDON,NDEL1
25_Member	GO Biological Processes	GO:0010720	positive regulation of cell development	-1.54285	0	5/547	3815,4915,5979,50937,81565	KIT,NTRK2,RET,CDON,NDEL1
25_Member	GO Biological Processes	GO:0060322	head development	-1.51655	0	6/751	2775,4915,5810,25976,50937,81565	GNAO1,NTRK2,RAD1,TIPARP,CDON,NDEL1
25_Member	GO Biological Processes	GO:0021537	telencephalon development	-1.42476	0	3/235	4915,50937,81565	NTRK2,CDON,NDEL1
25_Member	GO Biological Processes	GO:0090596	sensory organ morphogenesis	-1.38418	0	3/244	1735,4915,50937	DIO3,NTRK2,CDON
26_Summary	GO Cellular Components	GO:0010008	endosome membrane	-2.28473	0	6/507	1735,3117,3949,4915,5979,7782,7178,9227	DIO3,HLA-DQA1,LDLR,NTRK2,RET,SLC30A4,TPT1,LRAT
26_Member	GO Cellular Components	GO:0010008	endosome membrane	-2.28473	0	6/507	1735,3117,3949,4915,5979,7782	DIO3,HLA-DQA1,LDLR,NTRK2,RET,SLC30A4
26_Member	GO Cellular Components	GO:0044440	endosomal part	-2.08832	0	6/558	1735,3117,3949,4915,5979,7782	DIO3,HLA-DQA1,LDLR,NTRK2,RET,SLC30A4
26_Member	GO Cellular Components	GO:0005770	late endosome	-1.95986	0	4/275	3949,7178,7782,9227	LDLR,TPT1,SLC30A4,LRAT
27_Summary	GO Biological Processes	GO:0042476	odontogenesis	-2.16555	0	3/123	2775,10913,11096	GNAO1,EDAR,ADAMTS5
27_Member	GO Biological Processes	GO:0042476	odontogenesis	-2.16555	0	3/123	2775,10913,11096	GNAO1,EDAR,ADAMTS5
28_Summary	KEGG Pathway	ko04650	Natural killer cell mediated cytotoxicity	-2.0726	0	3/133	3002,3821,8743,5979,7178	GZMB,KLRC1,TNFSF10,RET,TPT1
28_Member	KEGG Pathway	ko04650	Natural killer cell mediated cytotoxicity	-2.0726	0	3/133	3002,3821,8743	GZMB,KLRC1,TNFSF10
28_Member	KEGG Pathway	hsa04650	Natural killer cell mediated cytotoxicity	-1.94688	0	3/148	3002,3821,8743	GZMB,KLRC1,TNFSF10
28_Member	GO Biological Processes	GO:2001235	positive regulation of apoptotic signaling pathway	-1.76637	0	3/173	3002,5979,8743	GZMB,RET,TNFSF10
28_Member	GO Biological Processes	GO:2001233	regulation of apoptotic signaling pathway	-1.45947	0	4/392	3002,5979,7178,8743	GZMB,RET,TPT1,TNFSF10
29_Summary	GO Biological Processes	GO:0009108	coenzyme biosynthetic process	-2.05981	0	4/257	4143,5166,8566,55753,27306	MAT1A,PDK4,PDXK,OGDHL,HPGDS
29_Member	GO Biological Processes	GO:0009108	coenzyme biosynthetic process	-2.05981	0	4/257	4143,5166,8566,55753	MAT1A,PDK4,PDXK,OGDHL
29_Member	GO Biological Processes	GO:0051188	cofactor biosynthetic process	-1.73646	0	4/321	4143,5166,8566,55753	MAT1A,PDK4,PDXK,OGDHL
29_Member	GO Biological Processes	GO:0044272	sulfur compound biosynthetic process	-1.64229	0	3/193	4143,5166,27306	MAT1A,PDK4,HPGDS
29_Member	GO Biological Processes	GO:0006732	coenzyme metabolic process	-1.41234	0	4/406	4143,5166,8566,55753	MAT1A,PDK4,PDXK,OGDHL
29_Member	GO Biological Processes	GO:0051186	cofactor metabolic process	-1.363	0	5/613	4143,5166,8566,27306,55753	MAT1A,PDK4,PDXK,HPGDS,OGDHL
30_Summary	GO Molecular Functions	GO:0016798	hydrolase activity, acting on glycosyl bonds	-2.03758	0	3/137	2760,8809,55741	GM2A,IL18R1,EDEM2
30_Member	GO Molecular Functions	GO:0016798	hydrolase activity, acting on glycosyl bonds	-2.03758	0	3/137	2760,8809,55741	GM2A,IL18R1,EDEM2
31_Summary	GO Biological Processes	GO:0070201	regulation of establishment of protein localization	-2.03491	0	6/573	240,3002,55741,64215,81565,91461,23480	ALOX5,GZMB,EDEM2,DNAJC1,NDEL1,PKDCC,SEC61G
31_Member	GO Biological Processes	GO:0070201	regulation of establishment of protein localization	-2.03491	0	6/573	240,3002,55741,64215,81565,91461	ALOX5,GZMB,EDEM2,DNAJC1,NDEL1,PKDCC
31_Member	KEGG Pathway	ko04141	Protein processing in endoplasmic reticulum	-1.81376	0	3/166	23480,55741,64215	SEC61G,EDEM2,DNAJC1
31_Member	KEGG Pathway	hsa04141	Protein processing in endoplasmic reticulum	-1.79317	0	3/169	23480,55741,64215	SEC61G,EDEM2,DNAJC1
31_Member	GO Biological Processes	GO:0051223	regulation of protein transport	-1.60635	0	5/526	240,55741,64215,81565,91461	ALOX5,EDEM2,DNAJC1,NDEL1,PKDCC
31_Member	GO Biological Processes	GO:0090087	regulation of peptide transport	-1.51374	0	5/557	240,55741,64215,81565,91461	ALOX5,EDEM2,DNAJC1,NDEL1,PKDCC
32_Summary	GO Molecular Functions	GO:0052689	carboxylic ester hydrolase activity	-1.97896	0	3/144	5051,5320,116236,2760,3949,3067	PAFAH2,PLA2G2A,ABHD15,GM2A,LDLR,HDC
32_Member	GO Molecular Functions	GO:0052689	carboxylic ester hydrolase activity	-1.97896	0	3/144	5051,5320,116236	PAFAH2,PLA2G2A,ABHD15
32_Member	GO Biological Processes	GO:0016042	lipid catabolic process	-1.64711	0	4/342	2760,3949,5051,5320	GM2A,LDLR,PAFAH2,PLA2G2A
32_Member	GO Biological Processes	GO:0097164	ammonium ion metabolic process	-1.48681	0	3/222	3067,3949,5320	HDC,LDLR,PLA2G2A
33_Summary	GO Biological Processes	GO:0001944	vasculature development	-1.93381	0	7/786	240,2028,2152,3164,3815,4915,25976,2252,5979,81565,122953	ALOX5,ENPEP,F3,NR4A1,KIT,NTRK2,TIPARP,FGF7,RET,NDEL1,JDP2
33_Member	GO Biological Processes	GO:0001944	vasculature development	-1.93381	0	7/786	240,2028,2152,3164,3815,4915,25976	ALOX5,ENPEP,F3,NR4A1,KIT,NTRK2,TIPARP
33_Member	GO Biological Processes	GO:0072358	cardiovascular system development	-1.93381	0	7/786	240,2028,2152,3164,3815,4915,25976	ALOX5,ENPEP,F3,NR4A1,KIT,NTRK2,TIPARP
33_Member	GO Biological Processes	GO:0050673	epithelial cell proliferation	-1.90986	0	5/439	240,2152,2252,3164,3815	ALOX5,F3,FGF7,NR4A1,KIT
33_Member	GO Biological Processes	GO:0006935	chemotaxis	-1.80494	0	6/644	240,2152,2252,3164,3815,5979	ALOX5,F3,FGF7,NR4A1,KIT,RET
33_Member	GO Biological Processes	GO:0042330	taxis	-1.79896	0	6/646	240,2152,2252,3164,3815,5979	ALOX5,F3,FGF7,NR4A1,KIT,RET
33_Member	GO Biological Processes	GO:0048514	blood vessel morphogenesis	-1.70932	0	6/677	240,2028,2152,3164,4915,25976	ALOX5,ENPEP,F3,NR4A1,NTRK2,TIPARP
33_Member	GO Biological Processes	GO:0001936	regulation of endothelial cell proliferation	-1.70237	0	3/183	240,2152,3164	ALOX5,F3,NR4A1
33_Member	GO Biological Processes	GO:1903034	regulation of response to wounding	-1.62497	0	3/196	240,2152,81565	ALOX5,F3,NDEL1
33_Member	GO Biological Processes	GO:0001935	endothelial cell proliferation	-1.6136	0	3/198	240,2152,3164	ALOX5,F3,NR4A1
33_Member	GO Biological Processes	GO:0050679	positive regulation of epithelial cell proliferation	-1.58574	0	3/203	2152,2252,3164	F3,FGF7,NR4A1
33_Member	GO Biological Processes	GO:0001568	blood vessel development	-1.5093	0	6/754	240,2028,2152,3164,4915,25976	ALOX5,ENPEP,F3,NR4A1,NTRK2,TIPARP
33_Member	GO Biological Processes	GO:0050678	regulation of epithelial cell proliferation	-1.49093	0	4/383	240,2152,2252,3164	ALOX5,F3,FGF7,NR4A1
33_Member	GO Biological Processes	GO:0045444	fat cell differentiation	-1.48681	0	3/222	240,3164,122953	ALOX5,NR4A1,JDP2
34_Summary	GO Cellular Components	GO:0097730	non-motile cilium	-1.84903	0	3/161	9249,56121,123016	DHRS3,PCDHB15,TTC8
34_Member	GO Cellular Components	GO:0097730	non-motile cilium	-1.84903	0	3/161	9249,56121,123016	DHRS3,PCDHB15,TTC8
35_Summary	GO Cellular Components	GO:0005788	endoplasmic reticulum lumen	-1.8048	0	4/306	11096,29106,55741,91522	ADAMTS5,SCG3,EDEM2,COL23A1
35_Member	GO Cellular Components	GO:0005788	endoplasmic reticulum lumen	-1.8048	0	4/306	11096,29106,55741,91522	ADAMTS5,SCG3,EDEM2,COL23A1
36_Summary	GO Biological Processes	GO:0031667	response to nutrient levels	-1.72342	0	5/490	3949,3992,5166,9227,56923,3815	LDLR,FADS1,PDK4,LRAT,NMUR2,KIT
36_Member	GO Biological Processes	GO:0031667	response to nutrient levels	-1.72342	0	5/490	3949,3992,5166,9227,56923	LDLR,FADS1,PDK4,LRAT,NMUR2
36_Member	GO Biological Processes	GO:0009991	response to extracellular stimulus	-1.64098	0	5/515	3949,3992,5166,9227,56923	LDLR,FADS1,PDK4,LRAT,NMUR2
36_Member	GO Biological Processes	GO:0019216	regulation of lipid metabolic process	-1.3424	0	4/428	3815,3949,3992,5166	KIT,LDLR,FADS1,PDK4
37_Summary	GO Biological Processes	GO:0002768	immune response-regulating cell surface receptor signaling pathway	-1.64098	0	5/515	2206,3117,3815,3821,5284	MS4A2,HLA-DQA1,KIT,KLRC1,PIGR
37_Member	GO Biological Processes	GO:0002768	immune response-regulating cell surface receptor signaling pathway	-1.64098	0	5/515	2206,3117,3815,3821,5284	MS4A2,HLA-DQA1,KIT,KLRC1,PIGR
37_Member	GO Biological Processes	GO:0038093	Fc receptor signaling pathway	-1.4065	0	3/239	2206,3815,5284	MS4A2,KIT,PIGR
38_Summary	Hallmark Gene Sets	M5907	HALLMARK ESTROGEN RESPONSE LATE	-1.60235	0	3/200	1363,5979,64215	CPE,RET,DNAJC1
38_Member	Hallmark Gene Sets	M5907	HALLMARK ESTROGEN RESPONSE LATE	-1.60235	0	3/200	1363,5979,64215	CPE,RET,DNAJC1
39_Summary	GO Molecular Functions	GO:0005525	GTP binding	-1.51243	0	4/377	2775,3008,56923,401258	GNAO1,H1-4,NMUR2,RAB44
39_Member	GO Molecular Functions	GO:0005525	GTP binding	-1.51243	0	4/377	2775,3008,56923,401258	GNAO1,H1-4,NMUR2,RAB44
39_Member	GO Molecular Functions	GO:0032550	purine ribonucleoside binding	-1.49805	0	4/381	2775,3008,56923,401258	GNAO1,H1-4,NMUR2,RAB44
39_Member	GO Molecular Functions	GO:0001883	purine nucleoside binding	-1.48739	0	4/384	2775,3008,56923,401258	GNAO1,H1-4,NMUR2,RAB44
39_Member	GO Molecular Functions	GO:0032549	ribonucleoside binding	-1.48386	0	4/385	2775,3008,56923,401258	GNAO1,H1-4,NMUR2,RAB44
39_Member	GO Molecular Functions	GO:0001882	nucleoside binding	-1.46292	0	4/391	2775,3008,56923,401258	GNAO1,H1-4,NMUR2,RAB44
39_Member	GO Molecular Functions	GO:0019001	guanyl nucleotide binding	-1.43564	0	4/399	2775,3008,56923,401258	GNAO1,H1-4,NMUR2,RAB44
39_Member	GO Molecular Functions	GO:0032561	guanyl ribonucleotide binding	-1.43564	0	4/399	2775,3008,56923,401258	GNAO1,H1-4,NMUR2,RAB44
40_Summary	GO Biological Processes	GO:0006959	humoral immune response	-1.49448	0	4/382	240,4179,5320,10406	ALOX5,CD46,PLA2G2A,WFDC2
40_Member	GO Biological Processes	GO:0006959	humoral immune response	-1.49448	0	4/382	240,4179,5320,10406	ALOX5,CD46,PLA2G2A,WFDC2
