# Supplementary material for: Spatiotemporal endometrial transcriptome analysis revealed the luminal epithelium as key player during initial maternal recognition of pregnancy in the mare
Source: Sci Rep. 2021 Nov 16;11:22293. doi: 10.1038/s41598-021-01785-3 (PMC8595723; doi:10.1038/s41598-021-01785-3)
Supplement: Supplementary file 10 — Supplementary Table S8. [file 41598_2021_1785_MOESM10_ESM.xlsx]

## Sheet: ST8 jVenn_LE comp1-2-cycle
LE comp1	LE comp2	LE cycle	LE comp1|LE comp2	LE comp1|LE cycle	LE comp2|LE cycle	LE comp1|LE comp2|LE cycle
A1CF	ABHD15	ABHD14B	ADAMTSL1	ACKR4	ADAM15	ABLIM3
A2M	ACACB	ABO	AHNAK2	ADGRG2	ARL4C	HDAC11
AADAT	ADAMTS9	ADAM23	AOPEP	ALDH1L1	CD200	HES1
AAMP	ADCY9	ADARB1	AQP1	AMN	CYBRD1	LOC106782575
ABCA10	APOE	AFF2	ARPC2	ATP12A	DACT1	LOC111774065
ABCA3	ARL4D	AGPAT5	ATF3	ATP1B1	EMP2	MACIR
ABCA5	ASAH1	ANGPTL2	ATP6V1C2	BCL2L11	GMNN	MCTP2
ABCC1	ATP13A4	ANKRD22	BCAP29	C13H16orf89	GSTA3	PLEKHS1
ABCC8	ATP13A5	AOX1	BEND3	C1H15orf39	HUNK	TRPM3
ABCD3	BHLHE40	APOA1	BTG2	CDR2	IRAK3
ABHD1	CDK8	APOO	CAT	CHGA	KCNK5
ABHD16A	CEP152	ARHGAP27	CCN1	CHN1	LOC111769093
ABHD17C	CNPPD1	ARHGEF15	CDH23	CLIC6	LOC111772574
ABHD18	CNTNAP2	ARL6IP5	CENPU	COL22A1	LOC111774145
ABL1	COL12A1	ARSK	CLCN6	CSPG5	NOXRED1
ABR	CREB3L1	ATL2	CLDN4	CTH	PTPRD
ABRACL	ECI2	ATP1A1	CLUH	CTSZ	RNF144A
ACADM	EFNA1	ATP7B	CNTRL	CYP3A93	SLC16A12
ACE	EHBP1	B4GALNT2	CRYAB	DCAF16	TMEM229A
ACO1	ELMO1	BCAR3	CSRNP1	EFNA5	TMPRSS6
ACOT6	EMB	BRCA1	DHCR24	ELOVL6	TMSB10
ACOT9	FOS	C1H10orf90	DHRS7	ENDOD1	TUBB
ACP5	FOSB	C1R	DUSP1	FADS1	UBASH3B
ACSF2	GAN	C2CD4B	DUSP5	FGF12	VIPAS39
ACSL1	GNL3	C6H12orf56	EGR1	FREM1
ACSL3	GPR176	C8H18orf25	EGR2	FXYD4
ACSS3	GRB7	CASK	EGR3	GATA2
ACVR1	H19	CCDC15	ENGASE	GRXCR2
ADAM28	HECTD4	CCL28	EPB41L4B	GULP1
ADAMTS17	HEG1	CD1A4	ERRFI1	HERC6
ADAMTS5	HOPX	CDC25B	FMO1	HSD11B2
ADAP2	HOXA5	CEBPD	FRMD8	IER3
ADCY5	HPGD	CERS6	GADD45B	KCNJ15
ADD3	IER5L	CITED4	GDPD2	LOC100053865
ADGRA3	IPMK	CLCN5	GM2A	LOC100058017
ADGRL4	JUNB	CNTN3	GOLIM4	LOC100062650
ADM	KIF18A	COL8A1	GSTK1	LOC100073089
ADSS1	KLHL13	COLGALT2	GUCY1B1	LOC100630171
ADTRP	LDLRAD3	CPEB2	HSD3B7	LOC102148808
AFDN	LOC100051724	CYP26A1	HSPB8	LOC102149219
AFTPH	LOC100057500	DAB2	IFRD1	LOC102149910
AGO4	LOC100059205	DACH2	IGSF5	LOC102150599
AGR2	LOC100067247	DEFB1	IL6R	LOC106780979
AGRN	LOC100146156	DHRS3	INSIG2	LOC106780989
AKAP1	LOC100629802	DNAJC6	JUN	LOC106782762
AKR1A1	LOC102147405	DOCK9	KCNN2	LOC106782873
ALDH18A1	LOC102148009	DPP4	KLC3	LOC106783139
ALDH1A1	LOC102149588	DPYSL5	KLF6	LOC111768565
ALDH2	LOC106781494	ECHDC3	KLF9	LOC111768566
ALDH9A1	LOC111768726	ECM2	KLHL38	LOC111770851
ALDOB	LOC111768873	EDA	LDLR	LOC111773581
ALS2CL	LOC111769245	EFNB2	LIMCH1	LOC111774993
AMACR	LOC111770931	ELAPOR2	LIPA	LRP8
AMD1	LOC111770943	ELOVL7	LMCD1	LRRC8B
AMPD3	LOC111771147	ENPP1	LOC100065039	LRRC8D
ANKRD27	LOC111771259	EPHA2	LOC100067589	MCC
ANKS6	LOC111772772	EPHX1	LOC102147400	MDK
ANO7	LOC111773872	EPOP	LOC102149605	NAAA
ANOS1	LOC111774673	ESR1	LOC102150154	OGDHL
ANXA2	LOC111774765	ETFDH	LOC102150795	OR51L1
ANXA5	LOC111775591	ETV4	LOC106781657	OTOA
AP2A1	LOC111775967	EVPL	LOC106782650	RBBP7
APCDD1	LOC111776175	EXT1	LOC106783454	RHOU
APEX1	LPAR1	F3	LOC111769757	RTN4RL1
AREG	MAGEH1	F5	LOC111770694	SERPINB11
ARF3	MCCC2	FADS2	LOC111770999	SHISA2
ARF6	MFSD14A	FAM13A	LOC111771592	SIDT1
ARHGAP12	MTMR10	FAM167A	LOC111772355	SOX4
ARHGAP29	MXRA5	FAM189A2	MAN1A1	SOX9
ARHGAP42	NEDD1	FAM76A	MAN2A1	TES
ARHGEF18	NIT2	FARP1	MANBA	TFCP2L1
ARHGEF26	OLFML2A	FBLIM1	MAPK13	TMEM106C
ARHGEF5	ORMDL1	FBXL16	ME3	TMEM154
ARHGEF9	P4HA1	FDPS	MEX3A	TMEM213
ARMT1	PID1	FES	MFSD2A	TMTC2
ARNTL	PLCXD2	FGF7	NCAPG	TNFRSF12A
ARPC1B	PNMA3	FILIP1	NFIL3	UGT8
ARRDC3	PPIB	FLNA	NFKBID	UPK3B
ASCC2	PPP1R9B	FUT4	NHS	WNT5A
ASIP	PRKAG2	GADD45A	NR2F2	WNT7B
ASPH	PTPRZ1	GMPR	NR4A1	ZNF750
ASXL1	PTRH2	GPNMB	NR4A2	ZNRF3
ATAD2	RALGPS2	GPR82	NR4A3
ATG9B	RAMP1	GPRIN3	PALLD
ATP1B3	RAP1GAP2	GPX7	PDK4
ATP2B4	RASD1	GRIN2A	PHGDH
ATP6V0A4	RFK	HEY1	PLAGL2
ATP6V0D1	SLC17A5	HK1	PM20D2
ATP6V1A	SLC35A3	HK2	PPP1R15A
ATXN10	SLC46A3	HMGB3	PTGR1
AVPI1	SPATA13	HPCAL1	RAB14
B3GNT2	SREBF2	HRH1	RAB3B
B3GNT7	STARD3NL	ICMT	RASSF8
BAG2	SUOX	IL15RA	RGS2
BAMBI	SYNM	IL18R1	RND1
BAZ2B	TPM4	IL1RL2	SCD5
BCL2	TSPAN7	ITGA2B	SGSM1
BCR	TTC39B	JARID2	SLC25A25
BEX4	USP51	KCNC4	SLC26A4
BICDL1	WNT9A	KCNS3	SLC29A4
BMP2K	ZNF483	KHDRBS2	SLC36A2
BMPR1B	ZNF518B	KLF4	SLC3A1
BTBD3		KLHL15	SLC4A11
BTC		KNG1	STARD5
BZW2		KRT7	SVOPL
C10H19orf12		LAIR1	SYNJ2
C12H11orf95		LDHD	TAPT1
C13H7orf61		LGI3	TSPAN15
C26H21orf62		LIF	TTC8
C2CD2		LOC100050797	UBE2J1
C3H4orf19		LOC100051371	UNC93A
C7H11orf54		LOC100054500	USP7
CACNG4		LOC100059239	VSIR
CASTOR2		LOC100059263
CAVIN1		LOC100059576
CAVIN3		LOC100063291
CBLL1		LOC100065068
CBWD1		LOC100065387
CCDC190		LOC100067649
CCDC25		LOC100068696
CCL15		LOC100068864
CCNG2		LOC100069954
CCNL1		LOC100071601
CD109		LOC100146487
CD320		LOC102147348
CD36		LOC102147675
CD55		LOC102148336
CD5L		LOC102148342
CD9		LOC102148520
CDC16		LOC102149122
CDC42EP2		LOC102149128
CDC7		LOC102149359
CDCA4		LOC102149797
CDCA7		LOC102150260
CDH1		LOC102150305
CDK19		LOC106781669
CEBPB		LOC106782077
CENPK		LOC106782175
CENPQ		LOC106782351
CEP104		LOC106782872
CEP20		LOC106783012
CERK		LOC111767613
CERS4		LOC111767731
CGNL1		LOC111768376
CHD5		LOC111768568
CHD7		LOC111768569
CHIT1		LOC111769596
CHL1		LOC111769779
CIB1		LOC111770637
CITED1		LOC111771393
CLCF1		LOC111773469
CLDN10		LOC111773844
CLDN3		LOC111774705
CLIC1		LOC111774953
CLU		LOC111775472
CMPK2		LONRF1
CNDP2		LTBP3
COBLL1		LY6E
COG5		MAP2K6
COQ8A		MBOAT1
CPNE3		MCCC1
CPTP		MCM6
CRACDL		MCM7
CRACR2B		MELTF
CREG2		METTL8
CRYL1		MGP
CSPG4		MGST1
CSRP1		MLNR
CTF1		MMD
CTNNAL1		MPEG1
CTNS		NAV2
CTSB		NDP
CTTNBP2NL		NEDD9
CWH43		NFKBIA
CXCL10		NIPSNAP1
CXXC4		NKAIN2
CYB5R1		NOS3
CYB5R3		NRP2
CYP26B1		NXN
CYP2F1		OPN3
CYP3A89		OSMR
DAPK1		PACSIN3
DBNDD2		PADI1
DCDC2		PAG1
DCLK3		PAPSS2
DCUN1D3		PAX2
DCUN1D4		PDE5A
DDAH2		PDP1
DDIT4		PDZD2
DDX59		PELI2
DENND11		PI16
DEPTOR		PKHD1L1
DFFA		PLA2G4A
DGKG		PLAT
DKK2		PLIN2
DLST		PLXNA2
DMAC1		PLXNB3
DNAJB1		PM20D1
DNAJB2		PMVK
DNER		PPIC
DOCK6		PPP1R14C
DOK6		PSCA
DOP1A		PTPN3
DOP1B		RAD51
DPAGT1		RANBP17
DPM1		RASAL1
DPP7		RASGEF1B
DPY19L4		RASSF3
DSC2		RBP4
DTNBP1		REXO2
DUS4L		RGS11
DUSP4		ROGDI
DVL1		RPIA
DYRK3		RUSC1
DZIP3		S100G
E2F3		SASH1
E2F5		SCNN1A
ECE1		SEMA6A
EFCAB14		SERPINA6
EFNA3		SERPINB9
EGF		SH3BP4
EGFL8		SH3RF2
EGLN3		SIPA1L1
EHD2		SLC11A1
EHD3		SLC35F5
EIF4E3		SLC41A1
ELK3		SLC9A2
EMC8		SLC9A4
EML4		SLCO1A2
EMP1		SMARCA1
ENOX1		SMC6
ENPP3		SORL1
EPB41		SOSTDC1
EPB41L5		SOWAHA
EPHA1		SOX17
EPHA7		SPI2
EPS8		SPTLC3
ERBB2		STIM1
ERBB3		SYTL1
ESCO2		TEC
ESYT3		THY1
ETS2		TIMP3
ETV5		TLCD4
ETV6		TLR1
EZR		TMEM37
FADS3		TMEM47
FAM102A		TOP3A
FAM107A		TRAF3
FAM131A		TSC22D3
FAM13C		TSPAN11
FAM171A1		TSPAN12
FAM200B		TTC37
FAM234B		UBE2F
FAM241A		UPK1B
FAM3D		USP46
FAM53B		VAV3
FAM53C		VNN2
FANCC		WIPF3
FBN2		WNK2
FBXL22		ZNF385A
FBXL5		ZNF793
FBXO11
FBXO32
FCAMR
FCGRT
FCHSD2
FEM1C
FGD6
FGF9
FHL1
FHL2
FIBP
FLNC
FLRT3
FOSL2
FOXO1
FOXP1
FREM2
FRRS1
FUNDC1
FUT8
FUZ
FXYD5
G0S2
GABARAPL1
GABPB2
GABRP
GALC
GALNT1
GALNT4
GARNL3
GCA
GCH1
GCLC
GCNT1
GEM
GEN1
GINS3
GJB3
GJB4
GJB5
GK5
GLCCI1
GLIPR1L2
GMNC
GNAZ
GNG4
GNL2
GNS
GOLGA5
GPBAR1
GPR153
GPR180
GPR68
GRIK4
GRK5
GRPR
GRTP1
GUSB
H1-1
H2AC6
H2BC5
H4C1
H4C2
H4C8
HBEGF
HDAC2
HDAC5
HHAT
HIF1A
HIP1
HIP1R
HIVEP1
HOMER3
HPRT1
HS2ST1
HSD11B1
HSPA8
HYAL2
ICA1
ICE2
ID1
IDS
IFI27
IFI35
IFI6
IGFBP1
IGFBP3
IGSF3
IKBKB
IL18RAP
IL1RAP
IMMP2L
IMPG2
INCENP
INF2
ING1
INPP5K
INSIG1
INTS14
INTS7
IQGAP2
IQSEC1
IRF2
IRF6
IRF8
IRS1
ISM1
ISOC1
ITFG1
ITGA2
ITGB4
ITGB5
ITGB6
ITGB8
ITIH5
ITPKC
ITPR1
IVNS1ABP
JPT2
KBTBD12
KBTBD7
KCNK1
KCTD11
KDR
KIAA1210
KIAA1217
KIF13B
KIF1A
KIF21A
KIF5C
KLF10
KLF2
KLF5
KLF7
KLHL29
KLHL42
KRT17
KRT35
KRT36
KRT80
KYNU
L1CAM
LAMB3
LARGE1
LBR
LCP1
LDLRAP1
LDOC1
LGALS3
LIMD1
LIMK2
LOC100050004
LOC100050921
LOC100052030
LOC100052045
LOC100054260
LOC100054308
LOC100056283
LOC100056698
LOC100057212
LOC100057862
LOC100057920
LOC100058028
LOC100059533
LOC100059976
LOC100060985
LOC100061341
LOC100062286
LOC100064097
LOC100066528
LOC100067994
LOC100068406
LOC100070523
LOC100070567
LOC100071697
LOC100146250
LOC100146589
LOC100147051
LOC100147436
LOC100630090
LOC100630139
LOC100630667
LOC102147420
LOC102147489
LOC102148199
LOC102148546
LOC102148620
LOC102148939
LOC102149337
LOC102149410
LOC102149496
LOC102149803
LOC102149826
LOC102150180
LOC102150325
LOC102150469
LOC102150637
LOC102150658
LOC102150725
LOC102150802
LOC102150971
LOC106780953
LOC106780968
LOC106781521
LOC106781774
LOC106781781
LOC106782168
LOC106782191
LOC106782349
LOC106782427
LOC106782651
LOC106782662
LOC106782679
LOC106782711
LOC106782846
LOC106782877
LOC106783036
LOC106783112
LOC106783165
LOC106783220
LOC106783422
LOC111767412
LOC111767478
LOC111767486
LOC111767504
LOC111767866
LOC111767873
LOC111767880
LOC111767895
LOC111768316
LOC111768383
LOC111768612
LOC111768791
LOC111768875
LOC111768900
LOC111769186
LOC111769279
LOC111769323
LOC111769928
LOC111770153
LOC111770471
LOC111770564
LOC111770618
LOC111770802
LOC111770960
LOC111770964
LOC111770969
LOC111771395
LOC111771454
LOC111771502
LOC111771512
LOC111771768
LOC111771846
LOC111772155
LOC111772457
LOC111772577
LOC111772589
LOC111772748
LOC111772843
LOC111772844
LOC111772912
LOC111772934
LOC111773020
LOC111773176
LOC111773208
LOC111773255
LOC111773262
LOC111773292
LOC111773358
LOC111773499
LOC111773593
LOC111773909
LOC111773956
LOC111773967
LOC111774001
LOC111774207
LOC111774215
LOC111774221
LOC111774237
LOC111774743
LOC111775308
LOC111775371
LOC111775380
LOC111775555
LOC111775590
LOC111775603
LOC111775906
LOC111775907
LOC111775912
LOC111775953
LOX
LPGAT1
LRAT
LRATD1
LRP10
LRRC31
LRRC56
LRRC66
LSM14B
LSS
LTBP1
LY6G6C
LYPD6
MAB21L3
MACO1
MADD
MAFB
MAFF
MAGI3
MALL
MAP2K1
MAP3K21
MARCKS
MARCKSL1
MARS1
MARVELD1
MAST2
MAST3
MAST4
MAT2B
MB21D2
MBD4
MBNL3
MBOAT7
MBTD1
MCL1
MED21
MED25
MEST
MET
METTL9
MFAP5
MFGE8
MFSD12
MGLL
MID1
MINDY4
MIR23B
MIR24-2
MIR27B
MIR9023
MIS18BP1
MLKL
MME
MMP15
MMP26
MOXD1
MPIG6B
MPP3
MPPED2
MREG
MRGBP
MRPL14
MS4A7
MSN
MST1R
MSTO1
MSX2
MTARC2
MTCH1
MTCP1
MTG1
MTHFD1
MTMR1
MTMR11
MTMR4
MTSS1
MTURN
MUC16
MUC6
MX1
MXRA8
MYL6
MYLIP
MYO1B
MYO1C
MYO1D
MYO1E
MYO5A
MYO5C
MYRIP
N4BP3
NAALADL2
NAIP
NAP1L3
NARF
NCAPG2
NDE1
NDEL1
NDRG4
NEIL2
NEMP2
NEO1
NFATC2
NFE2L2
NFIB
NID1
NIPAL1
NKX3-1
NPAS2
NPNT
NPR3
NPTXR
NREP
NRIP1
NSD2
NT5C1A
NT5DC3
NT5E
NTPCR
NUDT5
OAT
OBSL1
OCA2
ODR4
OGFR
OSBPL3
OSGIN2
OTUD7B
OXTR
P3H2
PAQR3
PAQR4
PAQR5
PARD6B
PARG
PARP12
PARP3
PATL1
PBXIP1
PC
PCDH1
PDE3A
PDGFD
PDP2
PDZD11
PDZRN3
PECR
PER2
PEX11A
PGAP1
PGAP2
PGRMC1
PHLDB1
PIBF1
PIK3C2A
PJA2
PKD1
PKDCC
PKP4
PLA2G12A
PLA2G2A
PLAGL1
PLAUR
PLBD2
PLCB1
PLCD1
PLCE1
PLCL1
PLEKHA1
PLEKHA2
PLEKHM3
PLGRKT
PLIN3
PLP2
PLPP1
PLXNC1
PNPLA2
POC1B
POLE
POLR3E
PPA1
PPIP5K2
PPL
PPM1L
PPM1M
PPP1R26
PPP1R3C
PPP2R2A
PPP2R2B
PPTC7
PRDX3
PRKAB2
PRKCZ
PRMT6
PRNP
PROK2
PROSER2
PRSS23
PRUNE2
PSD3
PSEN2
PSMD2
PSPH
PTGER2
PTGER4
PTHLH
PTP4A2
PTPN21
PTPRG
PTPRJ
PTPRK
PTPRU
PUM3
PXDC1
PYGB
RAB11FIP1
RAB11FIP5
RAB27A
RAD54B
RAI14
RAPGEF3
RAPGEF5
RARG
RASGRF2
RASSF2
RBL1
RBM12B
RBM18
RBM4B
RBMX
RBP5
RET
RFFL
RFLNA
RFLNB
RGCC
RGS16
RHBDF1
RHBDL2
RHOB
RIC3
RIN2
RNF103
RNF44
RNH1
ROBO1
RORA
RP9
RPF1
RRAD
RRAGD
RSAD1
RSPO1
RSRP1
RTF1
RTL5
RWDD3
RXFP1
S100A16
S100A6
SALL1
SAMD11
SAMHD1
SATB1
SCAI
SCARA3
SCCPDH
SCD
SCGB1A1
SCN3B
SCUBE1
SDC1
SDCBP2
SDF4
SELENOW
SEMA3D
SEPTIN6
SERPINA14
SERPINB1
SERPINE1
SERTAD4
SESTD1
SETD3
SETD4
SETD7
SFT2D2
SFXN1
SFXN3
SGMS1
SGMS2
SGO2
SHC3
SHF
SHMT1
SHROOM3
SIPA1L2
SLC12A4
SLC15A1
SLC16A1
SLC22A16
SLC22A5
SLC24A2
SLC25A15
SLC25A30
SLC2A1
SLC30A4
SLC34A2
SLC36A1
SLC43A1
SLC46A2
SLC6A12
SLC6A6
SLCO2A1
SLCO5A1
SMAD1
SMAD3
SMIM3
SMOC1
SMPD1
SMURF1
SNN
SNX2
SNX25
SNX4
SNX9
SOAT1
SOD3
SORBS2
SOX21
SOX5
SPAG1
SPATA33
SPATS2L
SPC24
SPDEF
SPINT1
SPRED2
SPTAN1
SRD5A1
SRRM4
SRSF5
SSTR2
SSUH2
STAC
STARD7
STARD8
STC1
STEAP3
STMN1
STON2
STRADA
STX10
STX19
STX3
STYK1
SUMF1
SVIP
SYNE3
SYPL1
SYTL2
TACC2
TACSTD2
TAF4
TBC1D19
TBC1D2
TBC1D5
TBC1D9
TBCD
TDRD7
TDRKH
TENM1
TENT5A
TENT5B
TFDP2
TFPI2
TGIF1
THOC6
THUMPD1
TIA1
TIMP1
TINAGL1
TKT
TLE5
TLL1
TLR10
TLR8
TM4SF1
TM7SF3
TMBIM1
TMBIM4
TMCC2
TMEM139
TMEM144
TMEM176B
TMEM229B
TMEM265
TMEM43
TMEM63B
TMEM72
TMEM86A
TMEM92
TNFAIP1
TNFRSF21
TNFSF10
TNS3
TOB1
TOM1L1
TOMM22
TP53BP2
TP53INP2
TPI1
TRIB1
TRIM29
TRIM62
TRIQK
TRPM4
TRPV3
TRPV6
TSC22D1
TSC22D2
TSPAN13
TST
TTC23
TTC38
TTLL12
TTN
TTYH3
TXNDC16
TYRO3
U2AF1
UBC
UBE2H
UBQLN1
UBTD2
ULK4
USP18
USP3
USP53
UTP14A
VAC14
VCAM1
VGLL4
VHL
VLDLR
VPS26C
VPS37B
VSIG1
VTCN1
VWA2
WASF3
WDR12
WDR27
WDR35
WDR44
WEE1
WFDC2
WFS1
WHRN
WIPF1
WNT5B
WTIP
WWTR1
XKRX
XPOT
YAF2
YBX3
YKT6
YPEL4
YWHAG
ZBED8
ZBTB10
ZBTB21
ZBTB42
ZBTB47
ZC3H12D
ZC3HAV1L
ZDBF2
ZDHHC13
ZDHHC9
ZFHX3
ZFP36
ZHX1
ZNF135
ZNF146
ZNF185
ZNF248
ZNF326
ZNF330
ZNF462
ZNF555
ZNF618
ZNF644
ZNF704
ZSCAN29
