# Supplementary material for: Spatiotemporal endometrial transcriptome analysis revealed the luminal epithelium as key player during initial maternal recognition of pregnancy in the mare
Source: Sci Rep. 2021 Nov 16;11:22293. doi: 10.1038/s41598-021-01785-3 (PMC8595723; doi:10.1038/s41598-021-01785-3)
Supplement: Supplementary file 11 — Supplementary Table S9. [file 41598_2021_1785_MOESM11_ESM.xlsx]

## Sheet: Membership analysis DEGs LE
Membership	Comp1_HP	Comp1_LP	Comp2_HP	Comp2_LP	Gene	Gene Symbol	Synonyms	Description	Type of Gene	Gene Summary	PG	Membership Terms: prostaglandin	AA	Membership Terms: arachidonic acid	mechanical	Membership Terms: mechanical	Biological Process (GO)	GOSlim (Ontology)	Cellular Component (GO)	Molecular Function (GO)	Kinase Class (UniProt)	Protein Function (Protein Atlas)	Subcellular Location (Protein Atlas)	Secreted (UniProt)	Secreted (Protein Altas)	Canonical Pathways_x000D_	KEGG Pathway	KEGG Functional Set	KEGG Structural Complex	Hallmark Gene Sets_x000D_	BioCarta Gene Sets_x000D_	GO:0030029 actin filament-based process	GO:0030855 epithelial cell differentiatio	GO:0016324 apical plasma membrane	GO:0007169 transmembrane receptor protein	GO:0044283 small molecule biosynthetic pr	GO:1901615 organic hydroxy compound metab	GO:0070848 response to growth factor	GO:0043549 regulation of kinase activity	GO:1902532 negative regulation of intrace	GO:0001568 blood vessel development	GO:0000904 cell morphogenesis involved in	GO:0001501 skeletal system development	GO:0000323 lytic vacuole	GO:0031589 cell-substrate adhesion	GO:0030155 regulation of cell adhesion	GO:0097190 apoptotic signaling pathway	GO:0001503 ossification	GO:0000302 response to reactive oxygen sp
AA	1	0	0	0	4363	ABCC1	ABC29|ABCC|DFNA77|GS-X|MRP|MRP1	ATP binding cassette subfamily C member 1	protein-coding	The protein encoded by this gene is a member of the superfamily of ATP-binding cassette (ABC) transporters. ABC proteins transport various molecules across extra-and intra-cellular membranes. ABC genes are divided into seven distinct subfamilies (ABC1, MDR/TAP, MRP, ALD, OABP, GCN20, White). This full transporter is a member of the MRP subfamily which is involved in multi-drug resistance. This pr…	0		1	GO:0071716,GO:0006691,R-HSA-2142753	0		GO:0099039 sphingolipid translocation;GO:1990962 xenobiotic transport across blood-brain barrier;GO:0034775 glutathione transmembrane transport	[GO:0005575] cellular_component; [GO:0003674] molecular_function; [GO:0043167] ion binding; [GO:0006810] transport; [GO:0008150] biological_process; [GO:0055085] transmembrane transport; [GO:0022857] transmembrane transporter activity; [GO:0016887] ATPase activity; [GO:0005886] plasma membrane; [GO:0005615] extracellular space; [GO:0005576] extracellular region; [GO:0043226] organelle; [GO:000695…	GO:0016328 lateral plasma membrane;GO:0016323 basolateral plasma membrane;GO:0009925 basal plasma membrane	GO:0015420 ABC-type vitamin B12 transporter activity;GO:0034634 glutathione transmembrane transporter activity;GO:0042937 tripeptide transmembrane transporter activity		Cancer-related genes:Candidate cancer biomarkers; FDA approved drug targets:Small molecule drugs; Transporters:Primary Active Transporters	Plasma membrane (Supported); Additional: Cell Junctions			(M103)PID S1P S1P1 PATHWAY; (M155)PID S1P META PATHWAY	(ko04977)Vitamin digestion and absorption; (hsa04977)Vitamin digestion and absorption; (ko01523)Antifolate resistance			(M5938)HALLMARK REACTIVE OXYGEN SPECIES PATHWAY; (M5942)HALLMARK UV RESPONSE DN	(M22078)BIOCARTA MRP PATHWAY	0	0	1	0	0	0	0	0	0	0	1	0	0	0	0	0	0	1
AA	1	0	0	0	1636	ACE	ACE1|CD143|DCP|DCP1	angiotensin I converting enzyme	protein-coding	This gene encodes an enzyme involved in blood pressure regulation and electrolyte balance. It catalyzes the conversion of angiotensin I into a physiologically active peptide angiotensin II. Angiotensin II is a potent vasopressor and aldosterone-stimulating peptide that controls blood pressure and fluid-electrolyte balance. This angiotensin converting enzyme (ACE) also inactivates the vasodilator …	0		1	GO:0050482	0		GO:0060177 regulation of angiotensin metabolic process;GO:1903597 negative regulation of gap junction assembly;GO:0002019 regulation of renal output by angiotensin	[GO:0005575] cellular_component; [GO:0008150] biological_process; [GO:0003674] molecular_function; [GO:0008233] peptidase activity; [GO:0005615] extracellular space; [GO:0005576] extracellular region; [GO:0003013] circulatory system process; [GO:0005622] intracellular anatomical structure; [GO:0005737] cytoplasm; [GO:0043167] ion binding; [GO:0005886] plasma membrane; [GO:0008092] cytoskeletal pr…	GO:0009897 external side of plasma membrane;GO:0098552 side of membrane;GO:0000323 lytic vacuole	GO:0031711 bradykinin receptor binding;GO:0008241 peptidyl-dipeptidase activity;GO:0008240 tripeptidyl-peptidase activity		CD markers; Candidate cardiovascular disease genes; Predicted intracellular proteins; Predicted secreted proteins; FDA approved drug targets:Small molecule drugs; ENZYME proteins:Hydrolases; Enzymes; Disease related genes; Peptidases:Metallopeptidases	Vesicles (Approved)	yes	yes	(M11736)SA MMP CYTOKINE CONNECTION	(hsa04614)Renin-angiotensin system; (ko04614)Renin-angiotensin system; (ko04924)Renin secretion			(M5951)HALLMARK SPERMATOGENESIS; (M5953)HALLMARK KRAS SIGNALING UP	(M12950)BIOCARTA ACE2 PATHWAY	0	0	0	0	0	0	0	1	0	0	0	0	1	1	0	0	0	0
AA	0	1	0	0	1572	CYP2F1	C2F1|CYP2F|CYPIIF1	cytochrome P450 family 2 subfamily F member 1	protein-coding	This gene encodes a member of the cytochrome P450 superfamily of enzymes. The cytochrome P450 proteins are monooxygenases which catalyze many reactions involved in drug metabolism and synthesis of cholesterol, steroids and other lipids. This protein localizes to the endoplasmic reticulum and is known to dehydrogenate 3-methylindole, an endogenous toxin derived from the fermentation of tryptophan,…	0		1	GO:0008392,GO:0019373,GO:0008391,GO:0019369	0		GO:0018979 trichloroethylene metabolic process;GO:0042196 chlorinated hydrocarbon metabolic process;GO:1901170 naphthalene catabolic process	[GO:0008150] biological_process; [GO:0003674] molecular_function; [GO:0016491] oxidoreductase activity; [GO:0043167] ion binding; [GO:0005575] cellular_component; [GO:0005622] intracellular anatomical structure; [GO:0043226] organelle; [GO:0005737] cytoplasm; [GO:0005783] endoplasmic reticulum; [GO:0044281] small molecule metabolic process; [GO:0006629] lipid metabolic process; [GO:0009056] catab…	GO:0005789 endoplasmic reticulum membrane;GO:0098827 endoplasmic reticulum subcompartment;GO:0042175 nuclear outer membrane-endoplasmic reticulum membrane network	GO:0008392 arachidonic acid epoxygenase activity;GO:0008391 arachidonic acid monooxygenase activity;GO:0070330 aromatase activity		Predicted intracellular proteins; Enzymes; ENZYME proteins:Oxidoreductases					(ko00980)Metabolism of xenobiotics by cytochrome P450; (hsa00980)Metabolism of xenobiotics by cytochrome P450					0	0	0	0	1	0	0	0	0	0	0	0	0	0	0	0	0	0
AA	0	0	1	0	1573	CYP2J2	CPJ2|CYPIIJ2	cytochrome P450 family 2 subfamily J member 2	protein-coding	This gene encodes a member of the cytochrome P450 superfamily of enzymes. The cytochrome P450 proteins are monooxygenases which catalyze many reactions involved in drug metabolism and synthesis of cholesterol, steroids and other lipids. This protein localizes to the endoplasmic reticulum and is thought to be the predominant enzyme responsible for epoxidation of endogenous arachidonic acid in card…	0		1	GO:0106301,GO:0008405,GO:0008404,GO:0008392,GO:0019373,GO:0008391,GO:0019369,R-HSA-2142753,hsa00590,ko00590	0		GO:0019373 epoxygenase P450 pathway;GO:0043651 linoleic acid metabolic process;GO:0042738 exogenous drug catabolic process	[GO:0008150] biological_process; [GO:0003674] molecular_function; [GO:0043167] ion binding; [GO:0016491] oxidoreductase activity; [GO:0005575] cellular_component; [GO:0016853] isomerase activity; [GO:0005622] intracellular anatomical structure; [GO:0043226] organelle; [GO:0005737] cytoplasm; [GO:0005783] endoplasmic reticulum; [GO:0006629] lipid metabolic process; [GO:0044281] small molecule meta…	GO:0005789 endoplasmic reticulum membrane;GO:0098827 endoplasmic reticulum subcompartment;GO:0042175 nuclear outer membrane-endoplasmic reticulum membrane network	GO:0071614 linoleic acid epoxygenase activity;GO:0106301 arachidonic acid 5,6-epoxygenase activity;GO:0008405 arachidonic acid 11,12-epoxygenase activity		Predicted intracellular proteins; Enzymes; ENZYME proteins:Oxidoreductases					(hsa00591)Linoleic acid metabolism; (ko00591)Linoleic acid metabolism; (hsa04913)Ovarian steroidogenesis			(M5934)HALLMARK XENOBIOTIC METABOLISM	(M22003)BIOCARTA EICOSANOID PATHWAY	0	0	0	0	1	0	0	0	0	0	0	0	0	0	0	0	0	0
AA	1	0	1	0	2681	GGTA1	GGTA|GGTA1P|GLYT2|a1/3GTP	glycoprotein alpha-galactosyltransferase 1 (inactive)	protein-coding	Alpha-1,3-galactosyltransferase (GGTA1) is an enzyme present in most mammals except man, apes, and Old World monkeys. This gene is thought to encode a truncated, non-enzymatic form of the GGTA1 protein that lacks the C-terminal catalytic domain. Aberrant expression of the GGTA1 protein in man can lead to autoimmune diseases and sometimes germ cell tumors. [provided by RefSeq, May 2020]	0		1	GO:0019370,GO:0006691	0		GO:0033575 protein glycosylation at cell surface;GO:0033580 protein galactosylation at cell surface;GO:0042125 protein galactosylation	[GO:0005575] cellular_component; [GO:0005622] intracellular anatomical structure; [GO:0043226] organelle; [GO:0005737] cytoplasm; [GO:0005794] Golgi apparatus; [GO:0008150] biological_process; [GO:0005975] carbohydrate metabolic process; [GO:0003674] molecular_function; [GO:0016757] transferase activity, transferring glycosyl groups; [GO:0009058] biosynthetic process; [GO:0044281] small molecule …	GO:0032580 Golgi cisterna membrane;GO:0031985 Golgi cisterna;GO:0005795 Golgi stack	GO:0016758 hexosyltransferase activity;GO:0016757 glycosyltransferase activity;GO:0016740 transferase activity												0	0	0	0	1	0	0	0	0	0	0	0	0	0	0	0	0	0
AA	1	0	0	0	11343	MGLL	HU-K5|HUK5|MAGL|MGL	monoglyceride lipase	protein-coding	This gene encodes a serine hydrolase of the AB hydrolase superfamily that catalyzes the conversion of monoacylglycerides to free fatty acids and glycerol. The encoded protein plays a critical role in several physiological processes including pain and nociperception through hydrolysis of the endocannabinoid 2-arachidonoylglycerol. Expression of this gene may play a role in cancer tumorigenesis and…	0		1	GO:0019369	0		GO:2000124 regulation of endocannabinoid signaling pathway;GO:0071926 endocannabinoid signaling pathway;GO:0052651 monoacylglycerol catabolic process	[GO:0005575] cellular_component; [GO:0005622] intracellular anatomical structure; [GO:0005737] cytoplasm; [GO:0005634] nucleus; [GO:0043226] organelle; [GO:0005654] nucleoplasm; [GO:0003674] molecular_function; [GO:0008150] biological_process; [GO:0006629] lipid metabolic process; [GO:0044281] small molecule metabolic process; [GO:0009056] catabolic process; [GO:0005829] cytosol; [GO:0009058] bio…	GO:0019898 extrinsic component of membrane;GO:0005789 endoplasmic reticulum membrane;GO:0098827 endoplasmic reticulum subcompartment	GO:0047372 acylglycerol lipase activity;GO:0004622 lysophospholipase activity;GO:0004620 phospholipase activity		Predicted intracellular proteins; ENZYME proteins:Hydrolases; Enzymes	Nucleoplasm (Enhanced)				(M00098)Acylglycerol degradation; (hsa)Acylglycerol degradation; (hsa04923)Regulation of lipolysis in adipocytes			(M5942)HALLMARK UV RESPONSE DN; (M5935)HALLMARK FATTY ACID METABOLISM; (M5905)HALLMARK ADIPOGENESIS		0	0	0	0	1	0	0	0	0	0	0	0	0	0	0	0	0	0
AA	1	0	0	0	81579	PLA2G12A	GXII|PLA2G12|ROSSY	phospholipase A2 group XIIA	protein-coding	Secreted phospholipase A2 (sPLA2) enzymes liberate arachidonic acid from phospholipids for production of eicosanoids and exert a variety of physiologic and pathologic effects. Group XII sPLA2s, such as PLA2G12A, have relatively low specific activity and are structurally and functionally distinct from other sPLA2s (Gelb et al., 2000 [PubMed 11031251]).[supplied by OMIM, Mar 2008]	0		1	GO:0050482,hsa00590,ko00590	0		GO:0050482 arachidonic acid secretion;GO:1903963 arachidonate transport;GO:0032309 icosanoid secretion	[GO:0005575] cellular_component; [GO:0005576] extracellular region; [GO:0003674] molecular_function; [GO:0043167] ion binding; [GO:0008150] biological_process; [GO:0006629] lipid metabolic process; [GO:0009056] catabolic process; [GO:0006810] transport; [GO:0005622] intracellular anatomical structure; [GO:0005737] cytoplasm; [GO:0009058] biosynthetic process	GO:0005576 extracellular region;GO:0005737 cytoplasm;GO:0005622 intracellular anatomical structure	GO:0047498 calcium-dependent phospholipase A2 activity;GO:0102567 phospholipase A2 activity (consuming 1,2-dipalmitoylphosphatidylcholine);GO:0102568 phospholipase A2 activity consuming 1,2-dioleoylphosphatidylethanolamine)		Predicted secreted proteins; ENZYME proteins:Hydrolases; Enzymes; RAS pathway related proteins		yes	yes		(ko00592)alpha-Linolenic acid metabolism; (hsa00592)alpha-Linolenic acid metabolism; (hsa00591)Linoleic acid metabolism			(M5923)HALLMARK PI3K AKT MTOR SIGNALING		0	0	0	0	0	0	0	0	0	0	0	0	0	0	0	0	0	0
AA	0	1	0	0	5320	PLA2G2A	MOM1|PLA2|PLA2B|PLA2L|PLA2S|PLAS1|sPLA2	phospholipase A2 group IIA	protein-coding	The protein encoded by this gene is a member of the phospholipase A2 family (PLA2). PLA2s constitute a diverse family of enzymes with respect to sequence, function, localization, and divalent cation requirements. This gene product belongs to group II, which contains secreted form of PLA2, an extracellular enzyme that has a low molecular mass and requires calcium ions for catalysis. It catalyzes t…	0		1	GO:0050482,hsa00590,ko00590	0		GO:0036335 intestinal stem cell homeostasis;GO:1902563 regulation of neutrophil activation;GO:0034374 low-density lipoprotein particle remodeling	[GO:0003674] molecular_function; [GO:0043167] ion binding; [GO:0008150] biological_process; [GO:0006629] lipid metabolic process; [GO:0009056] catabolic process; [GO:0006810] transport; [GO:0005575] cellular_component; [GO:0005615] extracellular space; [GO:0005576] extracellular region; [GO:0006950] response to stress; [GO:0030154] cell differentiation; [GO:0005886] plasma membrane; [GO:0005622] …	GO:0005741 mitochondrial outer membrane;GO:0031968 organelle outer membrane;GO:0019867 outer membrane	GO:0047498 calcium-dependent phospholipase A2 activity;GO:0102567 phospholipase A2 activity (consuming 1,2-dipalmitoylphosphatidylcholine);GO:0102568 phospholipase A2 activity consuming 1,2-dioleoylphosphatidylethanolamine)		RAS pathway related proteins; Predicted secreted proteins; FDA approved drug targets:Small molecule drugs; ENZYME proteins:Hydrolases; Enzymes		yes	yes	(M4170)ST INTERFERON GAMMA PATHWAY; (M33)PID GLYPICAN 1PATHWAY	(ko00592)alpha-Linolenic acid metabolism; (hsa00592)alpha-Linolenic acid metabolism; (hsa00591)Linoleic acid metabolism			(M5897)HALLMARK IL6 JAK STAT3 SIGNALING		0	0	0	0	0	0	0	0	0	0	0	0	0	0	0	0	0	0
AA	1	0	0	0	5054	SERPINE1	PAI|PAI-1|PAI1|PLANH1	serpin family E member 1	protein-coding	This gene encodes a member of the serine proteinase inhibitor (serpin) superfamily. This member is the principal inhibitor of tissue plasminogen activator (tPA) and urokinase (uPA), and hence is an inhibitor of fibrinolysis. The protein also functions as a component of innate antiviral immunity. Defects in this gene are the cause of plasminogen activator inhibitor-1 deficiency (PAI-1 deficiency),…	0		1	GO:0002538	0		GO:0035490 regulation of leukotriene production involved in inflammatory response;GO:0035491 positive regulation of leukotriene production involved in inflammatory response;GO:1901331 positive regulation of odontoblast differentiation	[GO:0005575] cellular_component; [GO:0005615] extracellular space; [GO:0005576] extracellular region; [GO:0008150] biological_process; [GO:0048856] anatomical structure development; [GO:0048646] anatomical structure formation involved in morphogenesis; [GO:0008219] cell death; [GO:0006950] response to stress; [GO:0040011] locomotion; [GO:0048870] cell motility; [GO:0003674] molecular_function; [G…	GO:0031093 platelet alpha granule lumen;GO:0031091 platelet alpha granule;GO:0034774 secretory granule lumen	GO:0004867 serine-type endopeptidase inhibitor activity;GO:0002020 protease binding;GO:0004866 endopeptidase inhibitor activity		Cancer-related genes:Candidate cancer biomarkers; Candidate cardiovascular disease genes; FDA approved drug targets:Biotech drugs; Predicted secreted proteins; Disease related genes	Cytosol (Approved)	yes	yes	(M44)PID HIF2PATHWAY; (M174)PID UPA UPAR PATHWAY; (M255)PID HIF1 TFPATHWAY	(hsa04115)p53 signaling pathway; (ko04115)p53 signaling pathway; (hsa04610)Complement and coagulation cascades			(M5896)HALLMARK TGF BETA SIGNALING; (M5946)HALLMARK COAGULATION; (M5942)HALLMARK UV RESPONSE DN	(M2842)BIOCARTA FIBRINOLYSIS PATHWAY; (M6487)BIOCARTA PLATELETAPP PATHWAY	0	1	0	0	0	0	0	0	0	1	1	0	0	1	1	1	0	0
AA	1	0	0	0	6809	STX3	STX3A	syntaxin 3	protein-coding	The gene is a member of the syntaxin family. The encoded protein is targeted to the apical membrane of epithelial cells where it forms clusters and is important in establishing and maintaining polarity necessary for protein trafficking involving vesicle fusion and exocytosis. Alternative splicing results in multiple transcript variants. [provided by RefSeq, May 2010]	0		1	GO:0050544	0		GO:0098967 exocytic insertion of neurotransmitter receptor to postsynaptic membrane;GO:0098969 neurotransmitter receptor transport to postsynaptic membrane;GO:1903540 establishment of protein localization to postsynaptic membrane	[GO:0005575] cellular_component; [GO:0006810] transport; [GO:0008150] biological_process; [GO:0015031] protein transport; [GO:0016192] vesicle-mediated transport; [GO:0003674] molecular_function; [GO:0061024] membrane organization; [GO:0030674] protein-macromolecule adaptor activity; [GO:0007267] cell-cell signaling; [GO:0005886] plasma membrane; [GO:0005615] extracellular space; [GO:0005576] ext…	GO:0042589 zymogen granule membrane;GO:0042588 zymogen granule;GO:0048787 presynaptic active zone membrane	GO:0050544 arachidonic acid binding;GO:0050542 icosanoid binding;GO:0050543 icosatetraenoic acid binding		Predicted intracellular proteins	Vesicles (Approved); Additional: Nuclear membrane				(ko04130)SNARE interactions in vesicular transport; (hsa04130)SNARE interactions in vesicular transport; (ko04721)Synaptic vesicle cycle			(M5898)HALLMARK DNA REPAIR		0	0	1	0	0	0	0	0	0	1	1	0	1	0	1	0	0	0
PG	1	0	0	0	7920	ABHD16A	BAT5|D6S82E|NG26|PP199|hBAT5	abhydrolase domain containing 16A, phospholipase	protein-coding	A cluster of genes, BAT1-BAT5, has been localized in the vicinity of the genes for tumor necrosis factor alpha and tumor necrosis factor beta. These genes are all within the human major histocompatibility complex class III region. The protein encoded by this gene is thought to be involved in some aspects of immunity. Alternatively spliced transcript variants have been described. [provided by RefS…	1	GO:1905344	0		0		GO:0062232 prostanoid catabolic process;GO:1905344 prostaglandin catabolic process;GO:0006660 phosphatidylserine catabolic process	[GO:0005575] cellular_component; [GO:0003674] molecular_function; [GO:0008150] biological_process; [GO:0006629] lipid metabolic process; [GO:0006464] cellular protein modification process; [GO:0009056] catabolic process; [GO:0044281] small molecule metabolic process	GO:0016021 integral component of membrane;GO:0031224 intrinsic component of membrane;GO:0016020 membrane	GO:0008474 palmitoyl-(protein) hydrolase activity;GO:0098599 palmitoyl hydrolase activity;GO:0047372 acylglycerol lipase activity												0	0	0	0	0	0	0	0	0	0	0	0	0	0	0	0	0	0
PG	1	0	0	0	111	ADCY5	AC5|FDFM	adenylate cyclase 5	protein-coding	This gene encodes a member of the membrane-bound adenylyl cyclase enzymes. Adenylyl cyclases mediate G protein-coupled receptor signaling through the synthesis of the second messenger cAMP. Activity of the encoded protein is stimulated by the Gs alpha subunit of G protein-coupled receptors and is inhibited by protein kinase A, calcium and Gi alpha subunits. Single nucleotide polymorphisms in this…	1	ko04921,hsa04921	0		0		GO:0007195 adenylate cyclase-inhibiting dopamine receptor signaling pathway;GO:0006171 cAMP biosynthetic process;GO:0007191 adenylate cyclase-activating dopamine receptor signaling pathway	[GO:0005575] cellular_component; [GO:0005886] plasma membrane; [GO:0008150] biological_process; [GO:0007165] signal transduction; [GO:0009058] biosynthetic process; [GO:0044281] small molecule metabolic process; [GO:0034641] cellular nitrogen compound metabolic process; [GO:0003674] molecular_function; [GO:0016829] lyase activity; [GO:0043167] ion binding; [GO:0043226] organelle; [GO:0005929] cil…	GO:0045111 intermediate filament cytoskeleton;GO:0005929 cilium;GO:0005887 integral component of plasma membrane	GO:0004016 adenylate cyclase activity;GO:0008179 adenylate cyclase binding;GO:0009975 cyclase activity		ENZYME proteins:Lyases; Predicted intracellular proteins; Enzymes; Disease related genes; Potential drug targets	Intermediate filaments (Enhanced)			(M56)PID LPA4 PATHWAY; (M8)PID ENDOTHELIN PATHWAY; (M15)PID LYSOPHOSPHOLIPID PATHWAY	(ko05030)Cocaine addiction; (hsa05030)Cocaine addiction; (hsa04913)Ovarian steroidogenesis	(M00695)cAMP signaling; (hsa)cAMP signaling				0	0	0	0	0	0	0	0	0	0	0	0	0	0	0	0	0	0
PG	0	0	1	0	115	ADCY9	AC9|ACIX	adenylate cyclase 9	protein-coding	Adenylate cyclase is a membrane bound enzyme that catalyses the formation of cyclic AMP from ATP. It is regulated by a family of G protein-coupled receptors, protein kinases, and calcium. The type 9 adenylyl cyclase is a widely distributed adenylyl cyclase, and it is stimulated by beta-adrenergic receptor activation but is insensitive to forskolin, calcium, and somatostatin. [provided by RefSeq, …	1	ko04921,hsa04921	0		0		GO:0006171 cAMP biosynthetic process;GO:0009190 cyclic nucleotide biosynthetic process;GO:0046058 cAMP metabolic process	[GO:0005575] cellular_component; [GO:0008150] biological_process; [GO:0007165] signal transduction; [GO:0009058] biosynthetic process; [GO:0044281] small molecule metabolic process; [GO:0034641] cellular nitrogen compound metabolic process; [GO:0003674] molecular_function; [GO:0016829] lyase activity; [GO:0043167] ion binding; [GO:0005886] plasma membrane; [GO:0002376] immune system process; [GO:…	GO:0030425 dendrite;GO:0097447 dendritic tree;GO:0030424 axon	GO:0004016 adenylate cyclase activity;GO:0009975 cyclase activity;GO:0016849 phosphorus-oxygen lyase activity		Predicted intracellular proteins; Enzymes; ENZYME proteins:Lyases	Cytosol (Approved)			(M56)PID LPA4 PATHWAY; (M8)PID ENDOTHELIN PATHWAY; (M15)PID LYSOPHOSPHOLIPID PATHWAY	(ko04962)Vasopressin-regulated water reabsorption; (hsa04962)Vasopressin-regulated water reabsorption; (ko04961)Endocrine and other factor-regulated calcium reabsorption	(M00695)cAMP signaling; (hsa)cAMP signaling		(M5906)HALLMARK ESTROGEN RESPONSE EARLY; (M5909)HALLMARK MYOGENESIS		0	0	0	0	0	0	0	0	0	0	0	0	0	0	0	0	0	0
PG	0	1	0	0	1109	AKR1C4	3-alpha-HSD|C11|CDR|CHDR|DD-4|DD4|HAKRA	aldo-keto reductase family 1 member C4	protein-coding	This gene encodes a member of the aldo/keto reductase superfamily, which consists of more than 40 known enzymes and proteins. These enzymes catalyze the conversion of aldehydes and ketones to their corresponding alcohols by utilizing NADH and/or NADPH as cofactors. The enzymes display overlapping but distinct substrate specificity. This enzyme catalyzes the bioreduction of chlordecone, a toxic or…	1	GO:0006693	0		0		GO:0009753 response to jasmonic acid;GO:0071395 cellular response to jasmonic acid stimulus;GO:0044597 daunorubicin metabolic process	[GO:0008150] biological_process; [GO:0003674] molecular_function; [GO:0016491] oxidoreductase activity; [GO:0005575] cellular_component; [GO:0005622] intracellular anatomical structure; [GO:0005737] cytoplasm; [GO:0005829] cytosol; [GO:0006091] generation of precursor metabolites and energy; [GO:0005615] extracellular space; [GO:0005576] extracellular region; [GO:0043226] organelle; [GO:0006629] …	GO:0070062 extracellular exosome;GO:1903561 extracellular vesicle;GO:0043230 extracellular organelle	GO:0047743 chlordecone reductase activity;GO:0035410 dihydrotestosterone 17-beta-dehydrogenase activity;GO:0047086 ketosteroid monooxygenase activity		Predicted intracellular proteins; Enzymes; ENZYME proteins:Oxidoreductases; Disease related genes; Potential drug targets	Cytosol;Nucleoplasm (Approved); Additional: Endoplasmic reticulum;Nucleoli fibrillar center				(hsa)Bile acid biosynthesis, cholesterol => cholate/chenodeoxycholate; (M00104)Bile acid biosynthesis, cholesterol => cholate/chenodeoxycholate; (ko00120)Primary bile acid biosynthesis					0	0	0	0	1	1	0	0	0	0	0	0	0	0	0	0	0	0
PG	1	0	0	0	302	ANXA2	ANX2|ANX2L4|CAL1H|HEL-S-270|LIP2|LPC2|LPC2D|P36|PAP-IV	annexin A2	protein-coding	This gene encodes a member of the annexin family. Members of this calcium-dependent phospholipid-binding protein family play a role in the regulation of cellular growth and in signal transduction pathways. This protein functions as an autocrine factor which heightens osteoclast formation and bone resorption. This gene has three pseudogenes located on chromosomes 4, 9 and 10, respectively. Multipl…	1	WP98	0		0		GO:1905597 positive regulation of low-density lipoprotein particle receptor binding;GO:0032804 negative regulation of low-density lipoprotein particle receptor catabolic process;GO:1905602 positive regulation of receptor-mediated endocytosis involved in cholesterol transport	[GO:0003674] molecular_function; [GO:0043167] ion binding; [GO:0008092] cytoskeletal protein binding; [GO:0008289] lipid binding; [GO:0030234] enzyme regulator activity; [GO:0003723] RNA binding; [GO:0005575] cellular_component; [GO:0005622] intracellular anatomical structure; [GO:0005634] nucleus; [GO:0043226] organelle; [GO:0005737] cytoplasm; [GO:0005768] endosome; [GO:0031410] cytoplasmic ves…	GO:1990665 AnxA2-p11 complex;GO:1990667 PCSK9-AnxA2 complex;GO:0035749 myelin sheath adaxonal region	GO:0044730 bone sialoprotein binding;GO:0019834 phospholipase A2 inhibitor activity;GO:0046790 virion binding		Cancer-related genes:Candidate cancer biomarkers; Predicted intracellular proteins; Predicted secreted proteins; Transporters:Transporter channels and pores	Plasma membrane (Approved); Additional: Cytosol	yes	yes	(M5880)NABA ECM AFFILIATED; (M5885)NABA MATRISOME ASSOCIATED; (M5889)NABA MATRISOME				(M5942)HALLMARK UV RESPONSE DN; (M5891)HALLMARK HYPOXIA		1	0	1	0	0	0	0	1	0	1	0	1	1	0	0	0	0	0
PG	0	1	0	0	308	ANXA5	ANX5|ENX2|HEL-S-7|PP4|RPRGL3	annexin A5	protein-coding	The Annexin 5 gene spans 29 kb containing 13 exons, and encodes a single transcript of approximately 1.6 kb and a protein product with a molecular weight of about 35 kDa.The protein encoded by this gene belongs to the annexin family of calcium-dependent phospholipid binding proteins some of which have been implicated in membrane-related events along exocytotic and endocytotic pathways. Annexin 5 …	1	WP98	0		0		GO:0050819 negative regulation of coagulation;GO:0050818 regulation of coagulation;GO:0007596 blood coagulation	[GO:0003674] molecular_function; [GO:0043167] ion binding; [GO:0008289] lipid binding; [GO:0008150] biological_process; [GO:0005575] cellular_component; [GO:0005622] intracellular anatomical structure; [GO:0005737] cytoplasm; [GO:0008219] cell death; [GO:0007165] signal transduction; [GO:0006950] response to stress; [GO:0005576] extracellular region; [GO:0005829] cytosol; [GO:0005615] extracellul…	GO:0005925 focal adhesion;GO:0062023 collagen-containing extracellular matrix;GO:0030055 cell-substrate junction	GO:0004859 phospholipase inhibitor activity;GO:0055102 lipase inhibitor activity;GO:0005544 calcium-dependent phospholipid binding		Transporters:Transporter channels and pores; Predicted intracellular proteins; Potential drug targets; Disease related genes	Nuclear membrane (Approved)			(M5880)NABA ECM AFFILIATED; (M5885)NABA MATRISOME ASSOCIATED; (M5889)NABA MATRISOME				(M5892)HALLMARK CHOLESTEROL HOMEOSTASIS; (M5921)HALLMARK COMPLEMENT		0	0	0	0	0	0	0	0	0	0	0	0	0	0	0	0	0	0
PG	1	0	0	0	27092	CACNG4		calcium voltage-gated channel auxiliary subunit gamma 4	protein-coding	The protein encoded by this gene is a type I transmembrane AMPA receptor regulatory protein (TARP). TARPs regulate both trafficking and channel gating of the AMPA receptors. This gene is part of a functionally diverse eight-member protein subfamily of the PMP-22/EMP/MP20 family and is located in a cluster with two family members, a type II TARP and a calcium channel gamma subunit. [provided by Re…	1	ko04921,hsa04921	0		0		GO:0098943 neurotransmitter receptor transport, postsynaptic endosome to lysosome;GO:2000969 positive regulation of AMPA receptor activity;GO:0098953 receptor diffusion trapping	[GO:0005575] cellular_component; [GO:0006810] transport; [GO:0008150] biological_process; [GO:0022857] transmembrane transporter activity; [GO:0003674] molecular_function; [GO:0055085] transmembrane transport; [GO:0032991] protein-containing complex; [GO:0005886] plasma membrane; [GO:0050877] nervous system process; [GO:0007267] cell-cell signaling; [GO:0007165] signal transduction; [GO:0043226] …	GO:1990454 L-type voltage-gated calcium channel complex;GO:0032281 AMPA glutamate receptor complex;GO:0008328 ionotropic glutamate receptor complex	GO:0035255 ionotropic glutamate receptor binding;GO:0005246 calcium channel regulator activity;GO:0005245 voltage-gated calcium channel activity		Transporters:Accessory Factors Involved in Transport	Cytosol;Plasma membrane (Approved)				(ko05412)Arrhythmogenic right ventricular cardiomyopathy (ARVC); (hsa05412)Arrhythmogenic right ventricular cardiomyopathy (ARVC); (hsa04260)Cardiac muscle contraction					0	0	0	0	0	0	0	0	0	0	0	0	0	0	0	0	0	0
PG	0	1	0	0	1191	CLU	AAG4|APO-J|APOJ|CLI|CLU1|CLU2|KUB1|NA1/NA2|SGP-2|SGP2|SP-40|TRPM-2|TRPM2	clusterin	protein-coding	The protein encoded by this gene is a secreted chaperone that can under some stress conditions also be found in the cell cytosol. It has been suggested to be involved in several basic biological events such as cell death, tumor progression, and neurodegenerative disorders. Alternate splicing results in both coding and non-coding variants.[provided by RefSeq, May 2011]	1	hsa04921	0		0		GO:1902847 regulation of neuronal signal transduction;GO:1902998 positive regulation of neurofibrillary tangle assembly;GO:1905891 regulation of cellular response to thapsigargin	[GO:0005575] cellular_component; [GO:0005615] extracellular space; [GO:0005576] extracellular region; [GO:0008150] biological_process; [GO:0005622] intracellular anatomical structure; [GO:0005737] cytoplasm; [GO:0003674] molecular_function; [GO:0005634] nucleus; [GO:0043226] organelle; [GO:0005783] endoplasmic reticulum; [GO:0005739] mitochondrion; [GO:0008219] cell death; [GO:0005829] cytosol; […	GO:0099020 perinuclear endoplasmic reticulum lumen;GO:0097418 neurofibrillary tangle;GO:0034366 spherical high-density lipoprotein particle	GO:0050750 low-density lipoprotein particle receptor binding;GO:0070325 lipoprotein particle receptor binding;GO:0051787 misfolded protein binding		Cancer-related genes:Candidate cancer biomarkers; Candidate cardiovascular disease genes; Predicted secreted proteins; Predicted intracellular proteins		yes	yes	(M254)PID MYC REPRESS PATHWAY	(hsa04610)Complement and coagulation cascades; (ko04610)Complement and coagulation cascades; (hsa04921)Oxytocin signaling pathway			(M5892)HALLMARK CHOLESTEROL HOMEOSTASIS; (M5946)HALLMARK COAGULATION; (M5902)HALLMARK APOPTOSIS		1	0	0	0	0	0	0	1	1	0	0	0	0	0	0	0	0	0
PG	0	0	1	0	2353	FOS	AP-1|C-FOS|p55	Fos proto-oncogene, AP-1 transcription factor subunit	protein-coding	The Fos gene family consists of 4 members: FOS, FOSB, FOSL1, and FOSL2. These genes encode leucine zipper proteins that can dimerize with proteins of the JUN family, thereby forming the transcription factor complex AP-1. As such, the FOS proteins have been implicated as regulators of cell proliferation, differentiation, and transformation. In some cases, expression of the FOS gene has also been a…	1	ko04921,hsa04921	0		1	GO:0009612	GO:0001661 conditioned taste aversion;GO:0009629 response to gravity;GO:0051412 response to corticosterone	[GO:0003674] molecular_function; [GO:0003677] DNA binding; [GO:0008150] biological_process; [GO:0009058] biosynthetic process; [GO:0034641] cellular nitrogen compound metabolic process; [GO:0003700] DNA-binding transcription factor activity; [GO:0005575] cellular_component; [GO:0032991] protein-containing complex; [GO:0007165] signal transduction; [GO:0005622] intracellular anatomical structure; …	GO:0035976 transcription factor AP-1 complex;GO:0090575 RNA polymerase II transcription regulator complex;GO:0032993 protein-DNA complex	GO:0000979 RNA polymerase II core promoter sequence-specific DNA binding;GO:0070412 R-SMAD binding;GO:0001046 core promoter sequence-specific DNA binding		Cancer-related genes:Candidate cancer biomarkers; Predicted intracellular proteins; Transcription factors:Basic domains	Nucleoplasm (Supported)			(M134)PID TCR RAS PATHWAY; (M206)PID PDGFRA PATHWAY; (M268)PID S1P S1P2 PATHWAY	(hsa05210)Colorectal cancer; (ko05210)Colorectal cancer; (ko05031)Amphetamine addiction			(M5941)HALLMARK UV RESPONSE UP; (M5890)HALLMARK TNFA SIGNALING VIA NFKB; (M5891)HALLMARK HYPOXIA	(M22039)BIOCARTA TSP1 PATHWAY; (M18899)BIOCARTA DREAM PATHWAY; (M2602)BIOCARTA RANKL PATHWAY	0	0	0	0	0	0	1	0	0	0	0	0	0	0	0	0	0	1
PG	1	0	0	0	2950	GSTP1	DFN7|FAEES3|GST3|GSTP|HEL-S-22|PI	glutathione S-transferase pi 1	protein-coding	Glutathione S-transferases (GSTs) are a family of enzymes that play an important role in detoxification by catalyzing the conjugation of many hydrophobic and electrophilic compounds with reduced glutathione. Based on their biochemical, immunologic, and structural properties, the soluble GSTs are categorized into 4 main classes: alpha, mu, pi, and theta. This GST family member is a polymorphic gen…	1	GO:0006693	0		0		GO:0035732 nitric oxide storage;GO:0071460 cellular response to cell-matrix adhesion;GO:0033484 nitric oxide homeostasis	[GO:0003674] molecular_function; [GO:0016765] transferase activity, transferring alkyl or aryl (other than methyl) groups; [GO:0008150] biological_process; [GO:0034641] cellular nitrogen compound metabolic process; [GO:0006790] sulfur compound metabolic process; [GO:0007165] signal transduction; [GO:0006464] cellular protein modification process; [GO:0008283] cell population proliferation; [GO:00…	GO:0097057 TRAF2-GSTP1 complex;GO:1904813 ficolin-1-rich granule lumen;GO:0101002 ficolin-1-rich granule	GO:0035730 S-nitrosoglutathione binding;GO:0035731 dinitrosyl-iron complex binding;GO:0070026 nitric oxide binding		Cancer-related genes:Candidate cancer biomarkers; Predicted intracellular proteins; ENZYME proteins:Transferases; Enzymes	Cytosol;Mitochondria (Supported)				(hsa00480)Glutathione metabolism; (ko00480)Glutathione metabolism; (ko00982)Drug metabolism - cytochrome P450				(M22078)BIOCARTA MRP PATHWAY	0	0	0	0	1	0	1	1	1	0	1	0	0	0	0	1	0	1
PG	1	0	1	0	2983	GUCY1B1	GC-S-beta-1|GC-SB3|GUC1B3|GUCB3|GUCSB3|GUCY1B3	guanylate cyclase 1 soluble subunit beta 1	protein-coding	This gene encodes the beta subunit of the soluble guanylate cyclase (sGC), which catalyzes the conversion of GTP (guanosine triphosphate) to cGMP (cyclic guanosine monophosphate). The encoded protein contains an HNOX domain, which serves as a receptor for ligands such as nitric oxide, oxygen and nitrovasodilator drugs. Alternative splicing results in multiple transcript variants. [provided by Ref…	1	ko04921,hsa04921	0		0		GO:0099554 trans-synaptic signaling by soluble gas, modulating synaptic transmission;GO:0099555 trans-synaptic signaling by nitric oxide, modulating synaptic transmission;GO:0099163 synaptic signaling by nitric oxide	[GO:0008150] biological_process; [GO:0007165] signal transduction; [GO:0003674] molecular_function; [GO:0009058] biosynthetic process; [GO:0044281] small molecule metabolic process; [GO:0034641] cellular nitrogen compound metabolic process; [GO:0016829] lyase activity; [GO:0005575] cellular_component; [GO:0005622] intracellular anatomical structure; [GO:0005737] cytoplasm; [GO:0043167] ion bindin…	GO:0008074 guanylate cyclase complex, soluble;GO:0098831 presynaptic active zone cytoplasmic component;GO:0099738 cell cortex region	GO:0047805 cytidylate cyclase activity;GO:0004383 guanylate cyclase activity;GO:0004016 adenylate cyclase activity		Predicted intracellular proteins; Enzymes; ENZYME proteins:Lyases	Cytosol (Approved)				(hsa04730)Long-term depression; (ko04730)Long-term depression; (ko04924)Renin secretion	(hsa)cGMP signaling; (M00694)cGMP signaling		(M5947)HALLMARK IL2 STAT5 SIGNALING	(M22002)BIOCARTA RACC PATHWAY	0	0	0	0	0	0	0	0	0	0	0	0	0	0	0	0	0	1
PG	0	0	1	0	3248	HPGD	15-PGDH|PGDH|PGDH1|PHOAR1|SDR36C1	15-hydroxyprostaglandin dehydrogenase	protein-coding	This gene encodes a member of the short-chain nonmetalloenzyme alcohol dehydrogenase protein family. The encoded enzyme is responsible for the metabolism of prostaglandins, which function in a variety of physiologic and cellular processes such as inflammation. Mutations in this gene result in primary autosomal recessive hypertrophic osteoarthropathy and cranioosteoarthropathy. Multiple transcript…	1	GO:1905828,GO:1905344,GO:0004957,GO:0004955,WP98,GO:0006693	1	GO:0019372,R-HSA-2142753	0		GO:1905828 regulation of prostaglandin catabolic process;GO:0062232 prostanoid catabolic process;GO:1905344 prostaglandin catabolic process	[GO:0008150] biological_process; [GO:0003674] molecular_function; [GO:0016491] oxidoreductase activity; [GO:0005575] cellular_component; [GO:0005622] intracellular anatomical structure; [GO:0005737] cytoplasm; [GO:0005634] nucleus; [GO:0043226] organelle; [GO:0005654] nucleoplasm; [GO:0005829] cytosol; [GO:0006629] lipid metabolic process; [GO:0044281] small molecule metabolic process; [GO:004316…	GO:0016323 basolateral plasma membrane;GO:0009925 basal plasma membrane;GO:0045178 basal part of cell	GO:0016404 15-hydroxyprostaglandin dehydrogenase (NAD+) activity;GO:0004957 prostaglandin E receptor activity;GO:0004955 prostaglandin receptor activity		Cancer-related genes:Candidate cancer biomarkers; Predicted intracellular proteins; Enzymes; ENZYME proteins:Oxidoreductases; Disease related genes; Potential drug targets	Cytosol (Supported); Additional: Nucleoplasm				(ko05202)Transcriptional misregulation in cancer; (hsa05202)Transcriptional misregulation in cancer			(M5908)HALLMARK ANDROGEN RESPONSE; (M5935)HALLMARK FATTY ACID METABOLISM		0	0	1	0	1	0	1	0	0	1	0	0	0	0	0	0	0	0
PG	1	0	0	0	3290	HSD11B1	11-DH|11-beta-HSD1|CORTRD2|HDL|HSD11|HSD11B|HSD11L|SDR26C1	hydroxysteroid 11-beta dehydrogenase 1	protein-coding	The protein encoded by this gene is a microsomal enzyme that catalyzes the conversion of the stress hormone cortisol to the inactive metabolite cortisone. In addition, the encoded protein can catalyze the reverse reaction, the conversion of cortisone to cortisol. Too much cortisol can lead to central obesity, and a particular variation in this gene has been associated with obesity and insulin res…	1	WP98	0		0		GO:0006706 steroid catabolic process;GO:0030324 lung development;GO:0030323 respiratory tube development	[GO:0008150] biological_process; [GO:0005575] cellular_component; [GO:0003674] molecular_function; [GO:0016491] oxidoreductase activity; [GO:0005622] intracellular anatomical structure; [GO:0043226] organelle; [GO:0005737] cytoplasm; [GO:0005783] endoplasmic reticulum; [GO:0006629] lipid metabolic process; [GO:0008289] lipid binding; [GO:0009058] biosynthetic process; [GO:0009056] catabolic proce…	GO:0030176 integral component of endoplasmic reticulum membrane;GO:0031227 intrinsic component of endoplasmic reticulum membrane;GO:0031301 integral component of organelle membrane	GO:0070524 11-beta-hydroxysteroid dehydrogenase (NADP+) activity;GO:0003845 11-beta-hydroxysteroid dehydrogenase [NAD(P)] activity;GO:0033764 steroid dehydrogenase activity, acting on the CH-OH group of donors, NAD or NADP as acceptor		Predicted intracellular proteins; Enzymes; ENZYME proteins:Oxidoreductases; Disease related genes; Potential drug targets					(hsa)C21-Steroid hormone biosynthesis, progesterone => cortisol/cortisone; (M00109)C21-Steroid hormone biosynthesis, progesterone => cortisol/cortisone; (hsa00140)Steroid hormone biosynthesis			(M5934)HALLMARK XENOBIOTIC METABOLISM; (M5953)HALLMARK KRAS SIGNALING UP	(M22017)BIOCARTA VOBESITY PATHWAY	0	0	0	0	0	1	0	0	0	0	0	0	0	0	0	0	0	0
PG	0	1	0	0	3291	HSD11B2	AME|AME1|HSD11K|HSD2|SDR9C3	hydroxysteroid 11-beta dehydrogenase 2	protein-coding	There are at least two isozymes of the corticosteroid 11-beta-dehydrogenase, a microsomal enzyme complex responsible for the interconversion of cortisol and cortisone. The type I isozyme has both 11-beta-dehydrogenase (cortisol to cortisone) and 11-oxoreductase (cortisone to cortisol) activities. The type II isozyme, encoded by this gene, has only 11-beta-dehydrogenase activity. In aldosterone-se…	1	WP98	0		0		GO:0002017 regulation of blood volume by renal aldosterone;GO:0006704 glucocorticoid biosynthetic process;GO:0003084 positive regulation of systemic arterial blood pressure	[GO:0008150] biological_process; [GO:0003674] molecular_function; [GO:0016491] oxidoreductase activity; [GO:0005575] cellular_component; [GO:0005622] intracellular anatomical structure; [GO:0043226] organelle; [GO:0005737] cytoplasm; [GO:0005783] endoplasmic reticulum; [GO:0005634] nucleus; [GO:0005654] nucleoplasm; [GO:0005811] lipid droplet; [GO:0009058] biosynthetic process; [GO:0006629] lipid…	GO:0005811 lipid droplet;GO:0005789 endoplasmic reticulum membrane;GO:0098827 endoplasmic reticulum subcompartment	GO:0003845 11-beta-hydroxysteroid dehydrogenase [NAD(P)] activity;GO:0033764 steroid dehydrogenase activity, acting on the CH-OH group of donors, NAD or NADP as acceptor;GO:0016229 steroid dehydrogenase activity		Disease related genes	Lipid droplets (Approved); Additional: Nucleoplasm				(hsa)C21-Steroid hormone biosynthesis, progesterone => cortisol/cortisone; (M00109)C21-Steroid hormone biosynthesis, progesterone => cortisol/cortisone; (hsa04960)Aldosterone-regulated sodium reabsorption			(M5949)HALLMARK PEROXISOME; (M5956)HALLMARK KRAS SIGNALING DN		0	0	0	0	1	1	0	0	0	0	0	0	0	0	0	0	0	0
PG	1	0	0	0	3708	ITPR1	ACV|CLA4|INSP3R1|IP3R|IP3R1|PPP1R94|SCA15|SCA16|SCA29	inositol 1,4,5-trisphosphate receptor type 1	protein-coding	This gene encodes an intracellular receptor for inositol 1,4,5-trisphosphate. Upon stimulation by inositol 1,4,5-trisphosphate, this receptor mediates calcium release from the endoplasmic reticulum. Mutations in this gene cause spinocerebellar ataxia type 15, a disease associated with an heterogeneous group of cerebellar disorders. Multiple transcript variants have been identified for this gene. …	1	ko04921,hsa04921	0		0		GO:0050882 voluntary musculoskeletal movement;GO:0042045 epithelial fluid transport;GO:0099566 regulation of postsynaptic cytosolic calcium ion concentration	[GO:0005575] cellular_component; [GO:0006810] transport; [GO:0008150] biological_process; [GO:0055085] transmembrane transport; [GO:0022857] transmembrane transporter activity; [GO:0003674] molecular_function; [GO:0007165] signal transduction; [GO:0043167] ion binding; [GO:0005622] intracellular anatomical structure; [GO:0043226] organelle; [GO:0005737] cytoplasm; [GO:0005783] endoplasmic reticul…	GO:0005955 calcineurin complex;GO:0031088 platelet dense granule membrane;GO:0031095 platelet dense tubular network membrane	GO:0098695 inositol 1,4,5-trisphosphate receptor activity involved in regulation of postsynaptic cytosolic calcium levels;GO:0005220 inositol 1,4,5-trisphosphate-sensitive calcium-release channel activity;GO:0019855 calcium channel inhibitor activity		Transporters:Transporter channels and pores; Potential drug targets; Disease related genes	Vesicles (Approved)			(M16518)ST WNT CA2 CYCLIC GMP PATHWAY; (M7416)ST GAQ PATHWAY; (M2701)ST MYOCYTE AD PATHWAY	(hsa04730)Long-term depression; (ko04730)Long-term depression; (ko04720)Long-term potentiation					0	0	0	0	0	0	0	0	1	0	0	0	0	0	0	1	0	0
PG	1	0	1	0	3725	JUN	AP-1|AP1|c-Jun|cJUN|p39	Jun proto-oncogene, AP-1 transcription factor subunit	protein-coding	This gene is the putative transforming gene of avian sarcoma virus 17. It encodes a protein which is highly similar to the viral protein, and which interacts directly with specific target DNA sequences to regulate gene expression. This gene is intronless and is mapped to 1p32-p31, a chromosomal region involved in both translocations and deletions in human malignancies. [provided by RefSeq, Jul 20…	1	ko04921,hsa04921	0		1	GO:0009612	GO:0051365 cellular response to potassium ion starvation;GO:1990441 negative regulation of transcription from RNA polymerase II promoter in response to endoplasmic reticulum stress;GO:0045657 positive regulation of monocyte differentiation	[GO:0003674] molecular_function; [GO:0003677] DNA binding; [GO:0008150] biological_process; [GO:0009058] biosynthetic process; [GO:0034641] cellular nitrogen compound metabolic process; [GO:0003700] DNA-binding transcription factor activity; [GO:0008283] cell population proliferation; [GO:0007165] signal transduction; [GO:0003723] RNA binding; [GO:0005575] cellular_component; [GO:0005622] intrace…	GO:0035976 transcription factor AP-1 complex;GO:0000791 euchromatin;GO:0090575 RNA polymerase II transcription regulator complex	GO:0071837 HMG box domain binding;GO:0035497 cAMP response element binding;GO:0070412 R-SMAD binding		Cancer-related genes:Candidate cancer biomarkers; Predicted intracellular proteins; FDA approved drug targets:Small molecule drugs; Transcription factors:Basic domains	Nucleoplasm (Enhanced)			(M190)PID TCR JNK PATHWAY; (M206)PID PDGFRA PATHWAY; (M15743)ST GA12 PATHWAY	(ko05030)Cocaine addiction; (hsa05030)Cocaine addiction; (hsa05210)Colorectal cancer			(M5897)HALLMARK IL6 JAK STAT3 SIGNALING; (M5902)HALLMARK APOPTOSIS; (M5890)HALLMARK TNFA SIGNALING VIA NFKB	(M22039)BIOCARTA TSP1 PATHWAY; (M15513)BIOCARTA D4GDI PATHWAY; (M18899)BIOCARTA DREAM PATHWAY	0	0	0	0	0	0	1	0	0	1	0	0	0	0	0	1	0	1
PG	1	0	0	0	5604	MAP2K1	CFC3|MAPKK1|MEK1|MEL|MKK1|PRKMK1	mitogen-activated protein kinase kinase 1	protein-coding	The protein encoded by this gene is a member of the dual specificity protein kinase family, which acts as a mitogen-activated protein (MAP) kinase kinase. MAP kinases, also known as extracellular signal-regulated kinases (ERKs), act as an integration point for multiple biochemical signals. This protein kinase lies upstream of MAP kinases and stimulates the enzymatic activity of MAP kinases upon w…	1	ko04921,hsa04921	0		0		GO:0090170 regulation of Golgi inheritance;GO:0060440 trachea formation;GO:0060020 Bergmann glial cell differentiation	[GO:0003674] molecular_function; [GO:0043167] ion binding; [GO:0008150] biological_process; [GO:0006464] cellular protein modification process; [GO:0016301] kinase activity; [GO:0008283] cell population proliferation; [GO:0007165] signal transduction; [GO:0009058] biosynthetic process; [GO:0034641] cellular nitrogen compound metabolic process; [GO:0005575] cellular_component; [GO:0005622] intrace…	GO:0005770 late endosome;GO:0005769 early endosome;GO:0005925 focal adhesion	GO:0005078 MAP-kinase scaffold activity;GO:0004708 MAP kinase kinase activity;GO:0004712 protein serine/threonine/tyrosine kinase activity	STE Ser/Thr protein kinase family	Cancer-related genes:Candidate cancer biomarkers; ENZYME proteins:Transferases; RAS pathway related proteins; Cancer-related genes:Mutated cancer genes; Predicted intracellular proteins; FDA approved drug targets:Small molecule drugs; Enzymes; Disease related genes; Kinases:STE Ser/Thr protein kinases	Cytosol;Plasma membrane (Enhanced)			(M134)PID TCR RAS PATHWAY; (M18895)SA TRKA RECEPTOR; (M267)PID ANTHRAX PATHWAY	(ko04320)Dorso-ventral axis formation; (hsa04320)Dorso-ventral axis formation; (ko05216)Thyroid cancer	(hsa)MAPK (ERK1/2) signaling; (M00687)MAPK (ERK1/2) signaling			(M18837)BIOCARTA EGFR SMRTE PATHWAY; (M89)BIOCARTA CDK5 PATHWAY; (M668)BIOCARTA BARR MAPK PATHWAY	0	1	0	0	0	0	0	1	0	1	1	0	0	0	0	0	0	0
PG	1	0	0	0	4637	MYL6	ESMLC|LC17|LC17-GI|LC17-NM|LC17A|LC17B|MLC-3|MLC1SM|MLC3NM|MLC3SM	myosin light chain 6	protein-coding	Myosin is a hexameric ATPase cellular motor protein. It is composed of two heavy chains, two nonphosphorylatable alkali light chains, and two phosphorylatable regulatory light chains. This gene encodes a myosin alkali light chain that is expressed in smooth muscle and non-muscle tissues. Genomic sequences representing several pseudogenes have been described and two transcript variants encoding di…	1	ko04921,hsa04921	0		0		GO:0030049 muscle filament sliding;GO:0033275 actin-myosin filament sliding;GO:0070252 actin-mediated cell contraction	[GO:0003674] molecular_function; [GO:0043167] ion binding; [GO:0005575] cellular_component; [GO:0005622] intracellular anatomical structure; [GO:0032991] protein-containing complex; [GO:0043226] organelle; [GO:0005856] cytoskeleton; [GO:0005737] cytoplasm; [GO:0005829] cytosol; [GO:0005615] extracellular space; [GO:0005576] extracellular region; [GO:0008150] biological_process; [GO:0048856] anato…	GO:0016461 unconventional myosin complex;GO:0016459 myosin complex;GO:0005903 brush border	GO:0000146 microfilament motor activity;GO:0008307 structural constituent of muscle;GO:0003774 cytoskeletal motor activity		Predicted intracellular proteins					(hsa04270)Vascular smooth muscle contraction; (ko04270)Vascular smooth muscle contraction; (ko04921)Oxytocin signaling pathway					1	0	0	0	0	0	0	0	0	0	0	0	0	0	0	0	0	0
PG	1	0	0	0	4773	NFATC2	NFAT1|NFATP	nuclear factor of activated T cells 2	protein-coding	This gene is a member of the nuclear factor of activated T cells (NFAT) family. The product of this gene is a DNA-binding protein with a REL-homology region (RHR) and an NFAT-homology region (NHR). This protein is present in the cytosol and only translocates to the nucleus upon T cell receptor (TCR) stimulation, where it becomes a member of the nuclear factors of activated T cells transcription c…	1	ko04921,hsa04921	0		0		GO:1905064 negative regulation of vascular associated smooth muscle cell differentiation;GO:1901741 positive regulation of myoblast fusion;GO:1901739 regulation of myoblast fusion	[GO:0003674] molecular_function; [GO:0003677] DNA binding; [GO:0008150] biological_process; [GO:0009058] biosynthetic process; [GO:0034641] cellular nitrogen compound metabolic process; [GO:0003700] DNA-binding transcription factor activity; [GO:0048856] anatomical structure development; [GO:0030154] cell differentiation; [GO:0005575] cellular_component; [GO:0005622] intracellular anatomical stru…	GO:0005667 transcription regulator complex;GO:1990904 ribonucleoprotein complex;GO:0000785 chromatin	GO:0019902 phosphatase binding;GO:0001227 DNA-binding transcription repressor activity, RNA polymerase II-specific;GO:0001217 DNA-binding transcription repressor activity		Predicted intracellular proteins; Transcription factors:Immunoglobulin fold; Cancer-related genes	Cytosol;Nucleoplasm (Supported)			(M235)PID TCR CALCIUM PATHWAY; (M23)PID WNT NONCANONICAL PATHWAY; (M65)PID FRA PATHWAY	(ko04370)VEGF signaling pathway; (hsa04370)VEGF signaling pathway; (ko04662)B cell receptor signaling pathway				(M1394)BIOCARTA GATA3 PATHWAY; (M3430)BIOCARTA CALCINEURIN PATHWAY; (M5290)BIOCARTA MEF2D PATHWAY	0	0	0	0	0	0	0	0	0	0	1	0	0	0	0	0	0	0
PG	1	0	0	0	5021	OXTR	OT-R|OTR	oxytocin receptor	protein-coding	The protein encoded by this gene belongs to the G-protein coupled receptor family and acts as a receptor for oxytocin. Its activity is mediated by G proteins which activate a phosphatidylinositol-calcium second messenger system. The oxytocin-oxytocin receptor system plays an important role in the uterus during parturition. [provided by RefSeq, Jul 2008]	1	ko04921,hsa04921	0		0		GO:0034059 response to anoxia;GO:0010701 positive regulation of norepinephrine secretion;GO:0042713 sperm ejaculation	[GO:0008150] biological_process; [GO:0007165] signal transduction; [GO:0005575] cellular_component; [GO:0003674] molecular_function; [GO:0005886] plasma membrane; [GO:0003013] circulatory system process; [GO:0042592] homeostatic process; [GO:0048856] anatomical structure development; [GO:0000003] reproduction; [GO:0050877] nervous system process; [GO:0006810] transport; [GO:0007267] cell-cell sig…	GO:0005902 microvillus;GO:0005912 adherens junction;GO:0098858 actin-based cell projection	GO:0004990 oxytocin receptor activity;GO:0005000 vasopressin receptor activity;GO:0017046 peptide hormone binding		Transporters; FDA approved drug targets:Biotech drugs; Predicted intracellular proteins; FDA approved drug targets:Small molecule drugs; G-protein coupled receptors:GPCRs excl olfactory receptors					(ko04921)Oxytocin signaling pathway; (hsa04921)Oxytocin signaling pathway; (hsa04020)Calcium signaling pathway			(M5930)HALLMARK EPITHELIAL MESENCHYMAL TRANSITION		1	0	1	0	0	0	0	0	0	0	0	0	0	1	0	0	0	0
PG	1	0	0	0	10464	PIBF1	C13orf24|CEP90|JBTS33|PIBF	progesterone immunomodulatory binding factor 1	protein-coding	This gene encodes a protein that is induced by the steroid hormone progesterone and plays a role in the maintenance of pregnancy. The encoded protein regulates multiple facets of the immune system to promote normal pregnancy including cytokine synthesis, natural killer (NK) cell activity, and arachidonic acid metabolism. Low serum levels of this protein have been associated with spontaneous pre-t…	1	GO:0031393,GO:0031392,GO:0001516,GO:0006693	0		0		GO:0031393 negative regulation of prostaglandin biosynthetic process;GO:0032815 negative regulation of natural killer cell activation;GO:0031392 regulation of prostaglandin biosynthetic process	[GO:0005575] cellular_component; [GO:0005622] intracellular anatomical structure; [GO:0005634] nucleus; [GO:0043226] organelle; [GO:0005737] cytoplasm; [GO:0005576] extracellular region; [GO:0005856] cytoskeleton; [GO:0005615] extracellular space; [GO:0003674] molecular_function; [GO:0008150] biological_process; [GO:0002376] immune system process; [GO:0005815] microtubule organizing center; [GO:0…	GO:0034451 centriolar satellite;GO:0005813 centrosome;GO:0005815 microtubule organizing center	GO:0005136 interleukin-4 receptor binding;GO:0070851 growth factor receptor binding;GO:0005126 cytokine receptor binding		Predicted intracellular proteins; Predicted secreted proteins	Centriolar satellite (Supported)	yes	yes							0	0	0	0	1	0	0	1	1	0	0	0	0	0	0	0	0	0
PG	0	1	0	0	23236	PLCB1	DEE12|EIEE12|PI-PLC|PLC-154|PLC-I|PLC-beta-1|PLC154|PLCB1A|PLCB1B	phospholipase C beta 1	protein-coding	The protein encoded by this gene catalyzes the formation of inositol 1,4,5-trisphosphate and diacylglycerol from phosphatidylinositol 4,5-bisphosphate. This reaction uses calcium as a cofactor and plays an important role in the intracellular transduction of many extracellular signals. This gene is activated by two G-protein alpha subunits, alpha-q and alpha-11. Two transcript variants encoding di…	1	ko04921,hsa04921	0		0		GO:0060466 activation of meiosis involved in egg activation;GO:2000438 negative regulation of monocyte extravasation;GO:0035724 CD24 biosynthetic process	[GO:0005575] cellular_component; [GO:0005622] intracellular anatomical structure; [GO:0005634] nucleus; [GO:0043226] organelle; [GO:0008150] biological_process; [GO:0007165] signal transduction; [GO:0005737] cytoplasm; [GO:0003674] molecular_function; [GO:0043167] ion binding; [GO:0006629] lipid metabolic process; [GO:0009056] catabolic process; [GO:0007049] cell cycle; [GO:0048856] anatomical st…	GO:0098982 GABA-ergic synapse;GO:0031965 nuclear membrane;GO:0098978 glutamatergic synapse	GO:0005521 lamin binding;GO:0004435 phosphatidylinositol phospholipase C activity;GO:0004629 phospholipase C activity		Predicted intracellular proteins; ENZYME proteins:Hydrolases; Enzymes; Disease related genes; Potential drug targets	Plasma membrane (Approved)			(M252)PID IL8 CXCR1 PATHWAY; (M213)PID AR NONGENOMIC PATHWAY; (M210)PID IL8 CXCR2 PATHWAY	(hsa)Inositol phosphate metabolism, PI=> PIP2 => Ins(1,4,5)P3 => Ins(1,3,4,5)P4; (M00130)Inositol phosphate metabolism, PI=> PIP2 => Ins(1,4,5)P3 => Ins(1,3,4,5)P4; (ko05143)African trypanosomiasis			(M5923)HALLMARK PI3K AKT MTOR SIGNALING	(M22076)BIOCARTA TUBBY PATHWAY; (M22057)BIOCARTA PKC PATHWAY; (M22029)BIOCARTA PLC PATHWAY	1	1	0	1	0	0	0	0	0	0	0	0	0	0	0	0	0	0
PG	0	0	0	1	84687	PPP1R9B	PPP1R6|PPP1R9|SPINO|Spn	protein phosphatase 1 regulatory subunit 9B	protein-coding	This gene encodes a scaffold protein that functions as a regulatory subunit of protein phosphatase 1a. Expression of this gene is particularly high in dendritic spines, suggesting that the encoded protein may play a role in receiving signals from the central nervous system. The encoded protein has putative tumor suppressor function and decreased expression has been observed in tumors. [provided b…	1	GO:0034695,GO:0034694	0		0		GO:1903119 protein localization to actin cytoskeleton;GO:0044379 protein localization to actin cortical patch;GO:1904370 regulation of protein localization to actin cortical patch	[GO:0003674] molecular_function; [GO:0008092] cytoskeletal protein binding; [GO:0008150] biological_process; [GO:0008283] cell population proliferation; [GO:0019899] enzyme binding; [GO:0007267] cell-cell signaling; [GO:0005575] cellular_component; [GO:0005622] intracellular anatomical structure; [GO:0005634] nucleus; [GO:0043226] organelle; [GO:0034641] cellular nitrogen compound metabolic proce…	GO:1990780 cytoplasmic side of dendritic spine plasma membrane;GO:0044326 dendritic spine neck;GO:0044327 dendritic spine head	GO:0031749 D2 dopamine receptor binding;GO:0050780 dopamine receptor binding;GO:0008157 protein phosphatase 1 binding		Predicted intracellular proteins										1	0	0	0	0	0	1	0	1	0	0	0	0	0	0	0	0	0
PG	0	1	0	0	5565	PRKAB2		protein kinase AMP-activated non-catalytic subunit beta 2	protein-coding	The protein encoded by this gene is a regulatory subunit of the AMP-activated protein kinase (AMPK). AMPK is a heterotrimer consisting of an alpha catalytic subunit, and non-catalytic beta and gamma subunits. AMPK is an important energy-sensing enzyme that monitors cellular energy status. In response to cellular metabolic stresses, AMPK is activated, and thus phosphorylates and inactivates acetyl…	1	ko04921,hsa04921	0		0		GO:0120162 positive regulation of cold-induced thermogenesis;GO:0106106 cold-induced thermogenesis;GO:0120161 regulation of cold-induced thermogenesis	[GO:0003674] molecular_function; [GO:0008150] biological_process; [GO:0006464] cellular protein modification process; [GO:0006629] lipid metabolic process; [GO:0044281] small molecule metabolic process; [GO:0009058] biosynthetic process; [GO:0005575] cellular_component; [GO:0005622] intracellular anatomical structure; [GO:0005634] nucleus; [GO:0043226] organelle; [GO:0005737] cytoplasm; [GO:00198…	GO:0031588 nucleotide-activated protein kinase complex;GO:1902911 protein kinase complex;GO:0061695 transferase complex, transferring phosphorus-containing groups	GO:0004679 AMP-activated protein kinase activity;GO:0004674 protein serine/threonine kinase activity;GO:0004672 protein kinase activity		Predicted intracellular proteins	Nucleoplasm (Approved); Additional: Cytosol				(ko04710)Circadian rhythm; (hsa04710)Circadian rhythm - mammal; (hsa04213)Longevity regulating pathway - multiple species				(M18053)BIOCARTA LEPTIN PATHWAY; (M22004)BIOCARTA CHREBP PATHWAY	0	0	0	0	1	0	0	0	0	0	0	0	0	0	0	0	0	0
PG	0	0	1	0	51422	PRKAG2	AAKG|AAKG2|CMH6|H91620p|WPWS	protein kinase AMP-activated non-catalytic subunit gamma 2	protein-coding	AMP-activated protein kinase (AMPK) is a heterotrimeric protein composed of a catalytic alpha subunit, a noncatalytic beta subunit, and a noncatalytic regulatory gamma subunit. Various forms of each of these subunits exist, encoded by different genes. AMPK is an important energy-sensing enzyme that monitors cellular energy status and functions by inactivating key enzymes involved in regulating de…	1	ko04921,hsa04921	0		0		GO:2000480 negative regulation of cAMP-dependent protein kinase activity;GO:2000479 regulation of cAMP-dependent protein kinase activity;GO:0010800 positive regulation of peptidyl-threonine phosphorylation	[GO:0003674] molecular_function; [GO:0008150] biological_process; [GO:0006464] cellular protein modification process; [GO:0043167] ion binding; [GO:0016301] kinase activity; [GO:0006629] lipid metabolic process; [GO:0044281] small molecule metabolic process; [GO:0005575] cellular_component; [GO:0005615] extracellular space; [GO:0005576] extracellular region; [GO:0009058] biosynthetic process; [GO…	GO:0031588 nucleotide-activated protein kinase complex;GO:1902911 protein kinase complex;GO:0061695 transferase complex, transferring phosphorus-containing groups	GO:0008607 phosphorylase kinase regulator activity;GO:0004679 AMP-activated protein kinase activity;GO:0004862 cAMP-dependent protein kinase inhibitor activity		Predicted intracellular proteins; Disease related genes	Nucleoplasm (Approved)				(ko04710)Circadian rhythm; (hsa04710)Circadian rhythm - mammal; (hsa04213)Longevity regulating pathway - multiple species				(M18053)BIOCARTA LEPTIN PATHWAY; (M22004)BIOCARTA CHREBP PATHWAY	0	0	0	0	1	1	0	1	1	0	0	0	0	0	0	0	0	0
PG	0	1	0	0	5732	PTGER2	EP2	prostaglandin E receptor 2	protein-coding	This gene encodes a receptor for prostaglandin E2, a metabolite of arachidonic acid which has different biologic activities in a wide range of tissues. Mutations in this gene are associated with aspirin-induced susceptibility to asthma. [provided by RefSeq, Oct 2009]	1	GO:0004957,GO:0004955,GO:0071380,GO:0071379,GO:0034695,GO:0034694,WP98	0		0		GO:1904344 regulation of gastric mucosal blood circulation;GO:1904346 positive regulation of gastric mucosal blood circulation;GO:1990768 gastric mucosal blood circulation	[GO:0008150] biological_process; [GO:0007165] signal transduction; [GO:0005575] cellular_component; [GO:0003674] molecular_function; [GO:0005886] plasma membrane; [GO:0002376] immune system process; [GO:0006950] response to stress; [GO:0042592] homeostatic process; [GO:0003013] circulatory system process	GO:0005887 integral component of plasma membrane;GO:0031226 intrinsic component of plasma membrane;GO:0016021 integral component of membrane	GO:0004957 prostaglandin E receptor activity;GO:0004955 prostaglandin receptor activity;GO:0004954 prostanoid receptor activity		FDA approved drug targets:Small molecule drugs; G-protein coupled receptors:GPCRs excl olfactory receptors					(ko04924)Renin secretion; (hsa04924)Renin secretion; (hsa04750)inflammatory mediator regulation of trp channels			(M5947)HALLMARK IL2 STAT5 SIGNALING; (M5932)HALLMARK INFLAMMATORY RESPONSE	(M22003)BIOCARTA EICOSANOID PATHWAY	0	0	0	0	0	0	0	0	0	0	0	0	0	0	0	0	0	0
PG	1	0	0	0	5734	PTGER4	EP4|EP4R	prostaglandin E receptor 4	protein-coding	The protein encoded by this gene is a member of the G-protein coupled receptor family. This protein is one of four receptors identified for prostaglandin E2 (PGE2). This receptor can activate T-cell factor signaling. It has been shown to mediate PGE2 induced expression of early growth response 1 (EGR1), regulate the level and stability of cyclooxygenase-2 mRNA, and lead to the phosphorylation of …	1	GO:0004957,GO:0004955,GO:0071380,GO:0071379,GO:0034695,GO:0034694,WP98	0		1	GO:0071260,GO:0009612	GO:0072682 eosinophil extravasation;GO:2000419 regulation of eosinophil extravasation;GO:2000420 negative regulation of eosinophil extravasation	[GO:0008150] biological_process; [GO:0007165] signal transduction; [GO:0005575] cellular_component; [GO:0003674] molecular_function; [GO:0005886] plasma membrane; [GO:0002376] immune system process; [GO:0048856] anatomical structure development; [GO:0006950] response to stress; [GO:0006464] cellular protein modification process; [GO:0042592] homeostatic process; [GO:0007010] cytoskeleton organiza…	GO:0016021 integral component of membrane;GO:0031224 intrinsic component of membrane;GO:0005886 plasma membrane	GO:0004957 prostaglandin E receptor activity;GO:0004955 prostaglandin receptor activity;GO:0004954 prostanoid receptor activity		FDA approved drug targets:Small molecule drugs; G-protein coupled receptors:GPCRs excl olfactory receptors					(ko04924)Renin secretion; (hsa04924)Renin secretion; (hsa04750)inflammatory mediator regulation of trp channels			(M5890)HALLMARK TNFA SIGNALING VIA NFKB; (M5932)HALLMARK INFLAMMATORY RESPONSE	(M22003)BIOCARTA EICOSANOID PATHWAY	1	0	0	0	0	0	0	0	0	0	0	1	0	0	0	0	1	0
PG	1	0	1	0	22949	PTGR1	DIG-1|LTB4DH|PGR1|ZADH3	prostaglandin reductase 1	protein-coding	This gene encodes an enzyme that is involved in the inactivation of the chemotactic factor, leukotriene B4. The encoded protein specifically catalyzes the NADP+ dependent conversion of leukotriene B4 to 12-oxo-leukotriene B4. A pseudogene of this gene is found on chromosome 1. Alternative splicing results in multiple transcript variants. [provided by RefSeq, Mar 2009]	1	GO:0036132,GO:0006693	1	GO:0006691,R-HSA-2142753	0		GO:2001302 lipoxin A4 metabolic process;GO:2001300 lipoxin metabolic process;GO:0097327 response to antineoplastic agent	[GO:0005575] cellular_component; [GO:0005622] intracellular anatomical structure; [GO:0005737] cytoplasm; [GO:0008150] biological_process; [GO:0003674] molecular_function; [GO:0016491] oxidoreductase activity; [GO:0006629] lipid metabolic process; [GO:0044281] small molecule metabolic process; [GO:0005615] extracellular space; [GO:0005576] extracellular region; [GO:0043226] organelle	GO:0070062 extracellular exosome;GO:1903561 extracellular vesicle;GO:0043230 extracellular organelle	GO:0032440 2-alkenal reductase [NAD(P)+] activity;GO:0035798 2-alkenal reductase (NADP+) activity;GO:0036185 13-lipoxin reductase activity		Predicted intracellular proteins; Enzymes; ENZYME proteins:Oxidoreductases								(M5934)HALLMARK XENOBIOTIC METABOLISM		0	0	0	0	1	1	0	0	0	0	0	0	0	0	0	0	0	0
PG	1	0	1	0	5997	RGS2	G0S8	regulator of G protein signaling 2	protein-coding	Regulator of G protein signaling (RGS) family members are regulatory molecules that act as GTPase activating proteins (GAPs) for G alpha subunits of heterotrimeric G proteins. RGS proteins are able to deactivate G protein subunits of the Gi alpha, Go alpha and Gq alpha subtypes. They drive G proteins into their inactive GDP-bound forms. Regulator of G protein signaling 2 belongs to this family. T…	1	ko04921,hsa04921	0		0		GO:0140194 negative regulation of adenylate cyclase-inhibiting adrenergic receptor signaling pathway involved in heart process;GO:0086096 adenylate cyclase-inhibiting adrenergic receptor signaling pathway involved in heart process;GO:0140193 regulation of adenylate cyclase-inhibiting adrenergic receptor signaling pathway involved in heart process	[GO:0003674] molecular_function; [GO:0030234] enzyme regulator activity; [GO:0008150] biological_process; [GO:0007165] signal transduction; [GO:0003013] circulatory system process; [GO:0006464] cellular protein modification process; [GO:0005575] cellular_component; [GO:0005622] intracellular anatomical structure; [GO:0005634] nucleus; [GO:0043226] organelle; [GO:0005737] cytoplasm; [GO:0005829] c…	GO:0009898 cytoplasmic side of plasma membrane;GO:0098562 cytoplasmic side of membrane;GO:0098552 side of membrane	GO:0001965 G-protein alpha-subunit binding;GO:0048487 beta-tubulin binding;GO:0005516 calmodulin binding		Predicted intracellular proteins	Cytosol (Supported)				(ko04921)Oxytocin signaling pathway; (hsa04921)Oxytocin signaling pathway; (ko04022)cGMP-PKG signaling pathway					0	0	0	0	0	0	0	1	1	0	0	0	0	0	0	0	0	0
PG	1	0	0	0	6277	S100A6	2A9|5B10|CABP|CACY|PRA|S10A6	S100 calcium binding protein A6	protein-coding	The protein encoded by this gene is a member of the S100 family of proteins containing 2 EF-hand calcium-binding motifs. S100 proteins are localized in the cytoplasm and/or nucleus of a wide range of cells, and involved in the regulation of a number of cellular processes such as cell cycle progression and differentiation. S100 genes include at least 13 members which are located as a cluster on ch…	1	WP98	0		0		GO:0048146 positive regulation of fibroblast proliferation;GO:0048145 regulation of fibroblast proliferation;GO:0048144 fibroblast proliferation	[GO:0003674] molecular_function; [GO:0043167] ion binding; [GO:0005575] cellular_component; [GO:0005622] intracellular anatomical structure; [GO:0005634] nucleus; [GO:0043226] organelle; [GO:0005737] cytoplasm; [GO:0005829] cytosol; [GO:0005886] plasma membrane; [GO:0006810] transport; [GO:0008150] biological_process; [GO:0055085] transmembrane transport; [GO:0007165] signal transduction; [GO:004…	GO:0031234 extrinsic component of cytoplasmic side of plasma membrane;GO:0009898 cytoplasmic side of plasma membrane;GO:0019897 extrinsic component of plasma membrane	GO:0044548 S100 protein binding;GO:0005523 tropomyosin binding;GO:0048306 calcium-dependent protein binding		Cancer-related genes:Candidate cancer biomarkers; Predicted intracellular proteins	Cytosol;Plasma membrane (Enhanced)			(M5883)NABA SECRETED FACTORS; (M5885)NABA MATRISOME ASSOCIATED; (M5889)NABA MATRISOME						0	0	0	0	0	0	0	0	0	0	1	0	0	0	0	0	0	0
PG	0	1	0	0	7356	SCGB1A1	CC10|CC16|CCPBP|CCSP|UGB|UP-1|UP1	secretoglobin family 1A member 1	protein-coding	This gene encodes a member of the secretoglobin family of small secreted proteins. The encoded protein has been implicated in numerous functions including anti-inflammation, inhibition of phospholipase A2 and the sequestering of hydrophobic ligands. Defects in this gene are associated with a susceptibility to asthma. [provided by RefSeq, May 2010]	1	WP98	0		0		GO:0034021 response to silicon dioxide;GO:0010193 response to ozone;GO:0032696 negative regulation of interleukin-13 production	[GO:0008150] biological_process; [GO:0007165] signal transduction; [GO:0005575] cellular_component; [GO:0005576] extracellular region; [GO:0003674] molecular_function; [GO:0030234] enzyme regulator activity; [GO:0005615] extracellular space; [GO:0005622] intracellular anatomical structure; [GO:0005737] cytoplasm; [GO:0009058] biosynthetic process; [GO:0034641] cellular nitrogen compound metabolic…	GO:0005791 rough endoplasmic reticulum;GO:0005635 nuclear envelope;GO:0030141 secretory granule	GO:0097160 polychlorinated biphenyl binding;GO:0019834 phospholipase A2 inhibitor activity;GO:0004859 phospholipase inhibitor activity		Cancer-related genes:Candidate cancer biomarkers; Predicted intracellular proteins; Predicted secreted proteins		yes	yes	(M285)PID HNF3A PATHWAY				(M5949)HALLMARK PEROXISOME; (M5956)HALLMARK KRAS SIGNALING DN		0	0	0	0	0	0	1	0	0	0	0	0	0	0	1	0	0	1
PG	1	0	0	0	6578	SLCO2A1	MATR1|OATP2A1|PGT|PHOAD|PHOAR2|SLC21A2	solute carrier organic anion transporter family member 2A1	protein-coding	This gene encodes a prostaglandin transporter that is a member of the 12-membrane-spanning superfamily of transporters. The encoded protein may be involved in mediating the uptake and clearance of prostaglandins in numerous tissues. [provided by RefSeq, Dec 2011]	1	GO:0015132,GO:0015732	0		0		GO:0043252 sodium-independent organic anion transport;GO:0015732 prostaglandin transport;GO:0071715 icosanoid transport	[GO:0003674] molecular_function; [GO:0005575] cellular_component; [GO:0006810] transport; [GO:0008150] biological_process; [GO:0055085] transmembrane transport; [GO:0022857] transmembrane transporter activity; [GO:0005886] plasma membrane	GO:0005887 integral component of plasma membrane;GO:0031226 intrinsic component of plasma membrane;GO:0016021 integral component of membrane	GO:0015132 prostaglandin transmembrane transporter activity;GO:0071714 icosanoid transmembrane transporter activity;GO:0015347 sodium-independent organic anion transmembrane transporter activity		Transporters:Electrochemical Potential-driven transporters; Potential drug targets; Disease related genes								(M5944)HALLMARK ANGIOGENESIS		0	0	0	0	0	0	0	0	0	0	0	0	0	0	0	0	0	0
PG	0	1	0	0	6662	SOX9	CMD1|CMPD1|SRA1|SRXX2|SRXY10	SRY-box transcription factor 9	protein-coding	The protein encoded by this gene recognizes the sequence CCTTGAG along with other members of the HMG-box class DNA-binding proteins. It acts during chondrocyte differentiation and, with steroidogenic factor 1, regulates transcription of the anti-Muellerian hormone (AMH) gene. Deficiencies lead to the skeletal malformation syndrome campomelic dysplasia, frequently with sex reversal. [provided by R…	1	WP98	0		1	GO:0071260,GO:0009612	GO:0060517 epithelial cell proliferation involved in prostatic bud elongation;GO:0060784 regulation of cell proliferation involved in tissue homeostasis;GO:0007542 primary sex determination, germ-line	[GO:0008150] biological_process; [GO:0009058] biosynthetic process; [GO:0034641] cellular nitrogen compound metabolic process; [GO:0005575] cellular_component; [GO:0005622] intracellular anatomical structure; [GO:0005634] nucleus; [GO:0043226] organelle; [GO:0003674] molecular_function; [GO:0003700] DNA-binding transcription factor activity; [GO:0008219] cell death; [GO:0005654] nucleoplasm; [GO:…	GO:0005667 transcription regulator complex;GO:0000785 chromatin;GO:0005694 chromosome	GO:0097157 pre-mRNA intronic binding;GO:0034236 protein kinase A catalytic subunit binding;GO:0043425 bHLH transcription factor binding		Cancer-related genes:Candidate cancer biomarkers; Predicted intracellular proteins; Transcription factors:Other all-alpha-helical DNA-binding domains; Disease related genes	Nucleoplasm (Enhanced)				(ko04024)cAMP signaling pathway; (hsa04024)cAMP signaling pathway			(M5937)HALLMARK GLYCOLYSIS; (M5953)HALLMARK KRAS SIGNALING UP		1	1	0	1	1	0	1	0	0	1	0	1	0	0	1	0	1	0
mechanical	1	0	1	0	358	AQP1	AQP-CHIP|CHIP28|CO	aquaporin 1 (Colton blood group)	protein-coding	This gene encodes a small integral membrane protein with six bilayer spanning domains that functions as a water channel protein. This protein permits passive transport of water along an osmotic gradient. This gene is a possible candidate for disorders involving imbalance in ocular fluid movement. [provided by RefSeq, Aug 2016]	0		0		1	GO:0071260,GO:0009612	GO:0085018 maintenance of symbiont-containing vacuole by host;GO:0035378 carbon dioxide transmembrane transport;GO:0046878 positive regulation of saliva secretion	[GO:0005575] cellular_component; [GO:0006810] transport; [GO:0008150] biological_process; [GO:0055085] transmembrane transport; [GO:0022857] transmembrane transporter activity; [GO:0003674] molecular_function; [GO:0005622] intracellular anatomical structure; [GO:0005634] nucleus; [GO:0043226] organelle; [GO:0005737] cytoplasm; [GO:0008219] cell death; [GO:0005886] plasma membrane; [GO:0005635] nu…	GO:0020003 symbiont-containing vacuole;GO:0030430 host cell cytoplasm;GO:0033646 host intracellular part	GO:0030184 nitric oxide transmembrane transporter activity;GO:0035379 carbon dioxide transmembrane transporter activity;GO:0005223 intracellular cGMP-activated cation channel activity		Transporters:Transporter channels and pores; Blood group antigen proteins	Plasma membrane (Supported)				(ko04964)Proximal tubule bicarbonate reclamation; (hsa04964)Proximal tubule bicarbonate reclamation; (ko04924)Renin secretion					1	0	1	0	0	0	0	0	0	1	0	0	0	0	0	0	0	1
mechanical	1	0	0	0	50617	ATP6V0A4	A4|ATP6N1B|ATP6N2|DRTA3|RDRTA2|RTA1C|RTADR|STV1|VPH1|VPP2	ATPase H+ transporting V0 subunit a4	protein-coding	This gene encodes a component of vacuolar ATPase (V-ATPase), a multisubunit enzyme that mediates acidification of intracellular compartments of eukaryotic cells. V-ATPase dependent acidification is necessary for such intracellular processes as protein sorting, zymogen activation, receptor-mediated endocytosis, and synaptic vesicle proton gradient generation. V-ATPase is composed of a cytosolic V1…	0		0		1	GO:0050954	GO:0007035 vacuolar acidification;GO:0051452 intracellular pH reduction;GO:0045851 pH reduction	[GO:0022857] transmembrane transporter activity; [GO:0003674] molecular_function; [GO:0006810] transport; [GO:0008150] biological_process; [GO:0055085] transmembrane transport; [GO:0005575] cellular_component; [GO:0032991] protein-containing complex; [GO:0005622] intracellular anatomical structure; [GO:0043226] organelle; [GO:0005737] cytoplasm; [GO:0005773] vacuole; [GO:0005886] plasma membrane;…	GO:0000220 vacuolar proton-transporting V-type ATPase, V0 domain;GO:0033179 proton-transporting V-type ATPase, V0 domain;GO:0016471 vacuolar proton-transporting V-type ATPase complex	GO:0051117 ATPase binding;GO:0015078 proton transmembrane transporter activity;GO:0022890 inorganic cation transmembrane transporter activity		Predicted intracellular proteins; Transporters:Primary Active Transporters; Potential drug targets; Disease related genes	Cytosol (Uncertain)				(ko04966)Collecting duct acid secretion; (hsa04966)Collecting duct acid secretion; (ko05110)Vibrio cholerae infection		(hsa)V-type ATPase, eukaryotes; (M00160)V-type ATPase, eukaryotes	(M5916)HALLMARK APICAL SURFACE		0	0	1	0	0	0	0	0	0	0	0	0	1	0	0	0	1	0
mechanical	1	0	1	0	7832	BTG2	APRO1|PC3|TIS21	BTG anti-proliferation factor 2	protein-coding	The protein encoded by this gene is a member of the BTG/Tob family. This family has structurally related proteins that appear to have antiproliferative properties. This encoded protein is involved in the regulation of the G1/S transition of the cell cycle. [provided by RefSeq, Jul 2008]	0		0		1	GO:0009612	GO:0060213 positive regulation of nuclear-transcribed mRNA poly(A) tail shortening;GO:0021542 dentate gyrus development;GO:0060211 regulation of nuclear-transcribed mRNA poly(A) tail shortening	[GO:0008150] biological_process; [GO:0009058] biosynthetic process; [GO:0034641] cellular nitrogen compound metabolic process; [GO:0006412] translation; [GO:0003674] molecular_function; [GO:0008283] cell population proliferation; [GO:0005575] cellular_component; [GO:0005622] intracellular anatomical structure; [GO:0005634] nucleus; [GO:0043226] organelle; [GO:0005737] cytoplasm; [GO:0007165] sign…	GO:0070062 extracellular exosome;GO:1903561 extracellular vesicle;GO:0043230 extracellular organelle	GO:0003714 transcription corepressor activity;GO:0003712 transcription coregulator activity;GO:0140110 transcription regulator activity		Cancer-related genes:Candidate cancer biomarkers; Predicted intracellular proteins	Vesicles (Approved); Additional: Nucleoplasm			(M145)PID P53 DOWNSTREAM PATHWAY	(hsa03018)RNA degradation; (ko03018)RNA degradation			(M5941)HALLMARK UV RESPONSE UP; (M5902)HALLMARK APOPTOSIS; (M5890)HALLMARK TNFA SIGNALING VIA NFKB	(M22014)BIOCARTA BTG2 PATHWAY	0	0	0	0	0	0	0	0	0	0	0	0	0	0	0	0	0	0
mechanical	1	0	1	0	64072	CDH23	CDHR23|PITA5|USH1D	cadherin related 23	protein-coding	This gene is a member of the cadherin superfamily, whose genes encode calcium dependent cell-cell adhesion glycoproteins. The encoded protein is thought to be involved in stereocilia organization and hair bundle formation. The gene is located in a region containing the human deafness loci DFNB12 and USH1D. Usher syndrome 1D and nonsyndromic autosomal recessive deafness DFNB12 are caused by alleli…	0		0		1	GO:0042490,GO:0050954	GO:0050957 equilibrioception;GO:0060122 inner ear receptor cell stereocilium organization;GO:0045494 photoreceptor cell maintenance	[GO:0005575] cellular_component; [GO:0005886] plasma membrane; [GO:0003674] molecular_function; [GO:0043167] ion binding; [GO:0008150] biological_process; [GO:0007155] cell adhesion; [GO:0050877] nervous system process; [GO:0043226] organelle; [GO:0048856] anatomical structure development; [GO:0030154] cell differentiation; [GO:0032991] protein-containing complex; [GO:0042592] homeostatic process…	GO:0016342 catenin complex;GO:0032420 stereocilium;GO:0032421 stereocilium bundle	GO:0045296 cadherin binding;GO:0050839 cell adhesion molecule binding;GO:0005509 calcium ion binding		Predicted intracellular proteins; Disease related genes										0	0	0	0	0	0	0	0	0	0	0	0	0	0	0	0	0	0
mechanical	0	1	0	0	55636	CHD7	CRG|HH5|IS3|KAL5	chromodomain helicase DNA binding protein 7	protein-coding	This gene encodes a protein that contains several helicase family domains. Mutations in this gene have been found in some patients with the CHARGE syndrome. Two transcript variants encoding different isoforms have been found for this gene. [provided by RefSeq, Oct 2015]	0		0		1	GO:0050954	GO:0003226 right ventricular compact myocardium morphogenesis;GO:0003221 right ventricular cardiac muscle tissue morphogenesis;GO:0021553 olfactory nerve development	[GO:0003674] molecular_function; [GO:0043167] ion binding; [GO:0005575] cellular_component; [GO:0005622] intracellular anatomical structure; [GO:0005634] nucleus; [GO:0043226] organelle; [GO:0005654] nucleoplasm; [GO:0005730] nucleolus; [GO:0003677] DNA binding; [GO:0008150] biological_process; [GO:0051276] chromosome organization; [GO:0016887] ATPase activity; [GO:0004386] helicase activity; [GO…	GO:0005730 nucleolus;GO:0005654 nucleoplasm;GO:0031981 nuclear lumen	GO:0070615 nucleosome-dependent ATPase activity;GO:1990841 promoter-specific chromatin binding;GO:0003678 DNA helicase activity		Cancer-related genes:Candidate cancer biomarkers; Predicted intracellular proteins; ENZYME proteins:Hydrolases; Enzymes; Disease related genes; Potential drug targets	Nucleoplasm (Supported); Additional: Nucleoli			(M23)PID WNT NONCANONICAL PATHWAY						0	0	0	0	0	0	0	0	0	1	0	1	0	0	0	0	0	0
mechanical	1	0	1	0	1185	CLCN6	CLC-6|CONRIBA	chloride voltage-gated channel 6	protein-coding	This gene encodes a member of the voltage-dependent chloride channel protein family. Members of this family can function as either chloride channels or antiporters. This protein is primarily localized to late endosomes and functions as a chloride/proton antiporter. Alternate splicing results in both coding and non-coding variants. Additional alternately spliced variants have been described but th…	0		0		1	GO:0009612	GO:0006884 cell volume homeostasis;GO:1902476 chloride transmembrane transport;GO:0098661 inorganic anion transmembrane transport	[GO:0005575] cellular_component; [GO:0006810] transport; [GO:0008150] biological_process; [GO:0055085] transmembrane transport; [GO:0022857] transmembrane transporter activity; [GO:0003674] molecular_function; [GO:0043167] ion binding; [GO:0005622] intracellular anatomical structure; [GO:0043226] organelle; [GO:0005737] cytoplasm; [GO:0005768] endosome; [GO:0031410] cytoplasmic vesicle; [GO:00057…	GO:0005765 lysosomal membrane;GO:0098852 lytic vacuole membrane;GO:0005774 vacuolar membrane	GO:0005247 voltage-gated chloride channel activity;GO:0015108 chloride transmembrane transporter activity;GO:0008308 voltage-gated anion channel activity			Cytosol;Plasma membrane (Approved)									0	0	0	0	0	0	0	0	0	0	0	0	1	0	0	0	0	0
mechanical	0	0	0	1	26047	CNTNAP2	AUTS15|CASPR2|CDFE|NRXN4|PTHSL1	contactin associated protein 2	protein-coding	This gene encodes a member of the neurexin family which functions in the vertebrate nervous system as cell adhesion molecules and receptors. This protein, like other neurexin proteins, contains epidermal growth factor repeats and laminin G domains. In addition, it includes an F5/8 type C domain, discoidin/neuropilin- and fibrinogen-like domains, thrombospondin N-terminal-like domains and a putati…	0		0		1	GO:0007638,GO:0009612	GO:0071109 superior temporal gyrus development;GO:0045163 clustering of voltage-gated potassium channels;GO:0071205 protein localization to juxtaparanode region of axon	[GO:0008150] biological_process; [GO:0005575] cellular_component; [GO:0007155] cell adhesion; [GO:0003674] molecular_function; [GO:0048856] anatomical structure development; [GO:0030154] cell differentiation; [GO:0000902] cell morphogenesis; [GO:0019899] enzyme binding; [GO:0005622] intracellular anatomical structure; [GO:0043226] organelle; [GO:0005737] cytoplasm; [GO:0005768] endosome; [GO:0031…	GO:0033010 paranodal junction;GO:0044224 juxtaparanode region of axon;GO:0030673 axolemma	GO:0019899 enzyme binding;GO:0005515 protein binding;GO:0005488 binding		Predicted intracellular proteins; Disease related genes					(hsa04514)Cell adhesion molecules (CAMs); (ko04514)Cell adhesion molecules (CAMs)					1	0	0	0	0	0	0	0	0	0	1	0	0	1	0	0	0	0
mechanical	0	1	0	0	3627	CXCL10	C7|IFI10|INP10|IP-10|SCYB10|crg-2|gIP-10|mob-1	C-X-C motif chemokine ligand 10	protein-coding	This antimicrobial gene encodes a chemokine of the CXC subfamily and ligand for the receptor CXCR3. Binding of this protein to CXCR3 results in pleiotropic effects, including stimulation of monocytes, natural killer and T-cell migration, and modulation of adhesion molecule expression. This gene may also be a key regulator of the 'cytokine storm' immune response to SARS-CoV-2 infection. [provided …	0		0		1	GO:0009612	GO:1901740 negative regulation of myoblast fusion;GO:0034242 negative regulation of syncytium formation by plasma membrane fusion;GO:1901509 regulation of endothelial tube morphogenesis	[GO:0005575] cellular_component; [GO:0005576] extracellular region; [GO:0008150] biological_process; [GO:0040011] locomotion; [GO:0002376] immune system process; [GO:0006950] response to stress; [GO:0003674] molecular_function; [GO:0048870] cell motility; [GO:0005615] extracellular space; [GO:0043167] ion binding; [GO:0007165] signal transduction; [GO:0006464] cellular protein modification proces…	GO:0009897 external side of plasma membrane;GO:0098552 side of membrane;GO:0009986 cell surface	GO:0048248 CXCR3 chemokine receptor binding;GO:0008603 cAMP-dependent protein kinase regulator activity;GO:0045236 CXCR chemokine receptor binding		Cancer-related genes:Candidate cancer biomarkers; Predicted secreted proteins		yes	yes	(M222)PID CXCR3 PATHWAY; (M5883)NABA SECRETED FACTORS; (M5885)NABA MATRISOME ASSOCIATED	(ko04623)Cytosolic DNA-sensing pathway; (ko04622)RIG-I-like receptor signaling pathway; (hsa04623)Cytosolic DNA-sensing pathway			(M5897)HALLMARK IL6 JAK STAT3 SIGNALING; (M5911)HALLMARK INTERFERON ALPHA RESPONSE; (M5947)HALLMARK IL2 STAT5 SIGNALING		0	0	0	0	0	0	0	1	0	1	1	0	0	0	0	0	0	0
mechanical	0	1	0	0	51473	DCDC2	DCDC2A|DFNB66|NPHP19|NSC|RU2|RU2S	doublecortin domain containing 2	protein-coding	This gene encodes a doublecortin domain-containing family member. The doublecortin domain has been demonstrated to bind tubulin and enhance microtubule polymerization. This family member is thought to function in neuronal migration where it may affect the signaling of primary cilia. Mutations in this gene have been associated with reading disability (RD) type 2, also referred to as developmental …	0		0		1	GO:0050954	GO:0045880 positive regulation of smoothened signaling pathway;GO:0006968 cellular defense response;GO:0008589 regulation of smoothened signaling pathway	[GO:0008150] biological_process; [GO:0050877] nervous system process; [GO:0007267] cell-cell signaling; [GO:0007165] signal transduction; [GO:0005575] cellular_component; [GO:0043226] organelle; [GO:0005929] cilium; [GO:0022607] cellular component assembly; [GO:0005622] intracellular anatomical structure; [GO:0005737] cytoplasm; [GO:0005634] nucleus; [GO:0005654] nucleoplasm; [GO:0005829] cytosol…	GO:0060091 kinocilium;GO:0097732 9+2 non-motile cilium;GO:0032421 stereocilium bundle	GO:0019894 kinesin binding;GO:0008092 cytoskeletal protein binding;GO:0005515 protein binding		Predicted intracellular proteins; Disease related genes	Cytosol;Mitotic spindle (Enhanced); Additional: Centriolar satellite;Microtubules									0	0	0	0	0	0	0	0	0	0	1	0	0	0	0	0	0	0
mechanical	1	0	0	0	80204	FBXO11	FBX11|IDDFBA|PRMT9|UBR6|UG063H01|VIT1	F-box protein 11	protein-coding	This gene encodes a member of the F-box protein family which is characterized by an approximately 40 amino acid motif, the F-box. The F-box proteins constitute one of the four subunits of ubiquitin protein ligase complex called SCFs (SKP1-cullin-F-box), which function in phosphorylation-dependent ubiquitination. The F-box proteins are divided into 3 classes: Fbws containing WD-40 domains, Fbls co…	0		0		1	GO:0050954	GO:0035246 peptidyl-arginine N-methylation;GO:0018216 peptidyl-arginine methylation;GO:0018195 peptidyl-arginine modification	[GO:0003674] molecular_function; [GO:0043167] ion binding; [GO:0008150] biological_process; [GO:0006464] cellular protein modification process; [GO:0005575] cellular_component; [GO:0005622] intracellular anatomical structure; [GO:0032991] protein-containing complex; [GO:0005634] nucleus; [GO:0043226] organelle; [GO:0005654] nucleoplasm; [GO:0005730] nucleolus; [GO:0005737] cytoplasm; [GO:0005829]…	GO:0000151 ubiquitin ligase complex;GO:0140535 intracellular protein-containing complex;GO:1990234 transferase complex	GO:0016273 arginine N-methyltransferase activity;GO:0016274 protein-arginine N-methyltransferase activity;GO:0008276 protein methyltransferase activity		Cancer-related genes:Mutational cancer driver genes; Disease related genes; Predicted intracellular proteins	Nucleoli;Nucleoplasm (Supported)			(M261)PID P53 REGULATION PATHWAY						0	0	0	0	0	0	0	0	0	0	0	0	0	0	0	0	0	0
mechanical	0	0	1	0	2354	FOSB	AP-1|G0S3|GOS3|GOSB	FosB proto-oncogene, AP-1 transcription factor subunit	protein-coding	The Fos gene family consists of 4 members: FOS, FOSB, FOSL1, and FOSL2. These genes encode leucine zipper proteins that can dimerize with proteins of the JUN family, thereby forming the transcription factor complex AP-1. As such, the FOS proteins have been implicated as regulators of cell proliferation, differentiation, and transformation. Alternatively spliced transcript variants encoding differ…	0		0		1	GO:0009612	GO:0051412 response to corticosterone;GO:0014072 response to isoquinoline alkaloid;GO:0043278 response to morphine	[GO:0003674] molecular_function; [GO:0003677] DNA binding; [GO:0005575] cellular_component; [GO:0005622] intracellular anatomical structure; [GO:0005634] nucleus; [GO:0043226] organelle; [GO:0008150] biological_process; [GO:0009058] biosynthetic process; [GO:0034641] cellular nitrogen compound metabolic process; [GO:0003700] DNA-binding transcription factor activity; [GO:0005654] nucleoplasm; [GO…	GO:0000785 chromatin;GO:0005694 chromosome;GO:0005654 nucleoplasm	GO:0001228 DNA-binding transcription activator activity, RNA polymerase II-specific;GO:0001216 DNA-binding transcription activator activity;GO:0008134 transcription factor binding		Predicted intracellular proteins; Transcription factors:Basic domains	Nucleoplasm (Supported); Additional: Vesicles			(M167)PID AP1 PATHWAY	(ko05030)Cocaine addiction; (hsa05030)Cocaine addiction; (ko05031)Amphetamine addiction			(M5941)HALLMARK UV RESPONSE UP; (M5890)HALLMARK TNFA SIGNALING VIA NFKB	(M22073)BIOCARTA FOSB PATHWAY	0	0	0	0	0	0	0	0	0	0	0	0	0	0	0	0	0	1
mechanical	0	1	0	0	2729	GCLC	GCL|GCS|GLCL|GLCLC	glutamate-cysteine ligase catalytic subunit	protein-coding	Glutamate-cysteine ligase, also known as gamma-glutamylcysteine synthetase is the first rate-limiting enzyme of glutathione synthesis. The enzyme consists of two subunits, a heavy catalytic subunit and a light regulatory subunit. This locus encodes the catalytic subunit, while the regulatory subunit is derived from a different gene located on chromosome 1p22-p21. Mutations at this locus have been…	0		0		1	GO:0071260,GO:0009612	GO:0097069 cellular response to thyroxine stimulus;GO:1904387 cellular response to L-phenylalanine derivative;GO:2000490 negative regulation of hepatic stellate cell activation	[GO:0003674] molecular_function; [GO:0016874] ligase activity; [GO:0008150] biological_process; [GO:0009058] biosynthetic process; [GO:0034641] cellular nitrogen compound metabolic process; [GO:0006790] sulfur compound metabolic process; [GO:0043167] ion binding; [GO:0008219] cell death; [GO:0005575] cellular_component; [GO:0005622] intracellular anatomical structure; [GO:0005737] cytoplasm; [GO:…	GO:0017109 glutamate-cysteine ligase complex;GO:1902494 catalytic complex;GO:0005739 mitochondrion	GO:0004357 glutamate-cysteine ligase activity;GO:0016595 glutamate binding;GO:0016881 acid-amino acid ligase activity		ENZYME proteins:Ligase; Predicted intracellular proteins; Enzymes; Disease related genes; Potential drug targets	Nucleoplasm (Approved); Additional: Cytosol;Nucleoli				(hsa)Glutathione biosynthesis, glutamate => glutathione; (M00118)Glutathione biosynthesis, glutamate => glutathione; (ko04216)Ferroptosis			(M5938)HALLMARK REACTIVE OXYGEN SPECIES PATHWAY; (M5924)HALLMARK MTORC1 SIGNALING; (M5934)HALLMARK XENOBIOTIC METABOLISM		0	0	0	0	0	0	1	0	1	0	0	0	0	0	0	0	0	1
mechanical	0	1	0	0	643226	GRXCR2	DFNB101	glutaredoxin and cysteine rich domain containing 2	protein-coding	This gene encodes a protein containing a glutaredoxin domain, which functions in protein S-glutathionylation. A mutation in this gene was found in a family with autoosomal recessive nonsyndromic sensorineural deafness-101. [provided by RefSeq, Jun 2014]	0		0		1	GO:0042490,GO:0050954	GO:0060088 auditory receptor cell stereocilium organization;GO:0002093 auditory receptor cell morphogenesis;GO:0060117 auditory receptor cell development	[GO:0008150] biological_process; [GO:0050877] nervous system process; [GO:0005575] cellular_component; [GO:0048856] anatomical structure development; [GO:0009790] embryo development; [GO:0030154] cell differentiation; [GO:0000902] cell morphogenesis; [GO:0043226] organelle	GO:0120043 stereocilium shaft;GO:0120044 stereocilium base;GO:0032420 stereocilium			Predicted intracellular proteins; Disease related genes										0	1	0	0	0	0	0	0	0	0	1	0	0	0	0	0	0	0
mechanical	0	1	0	1	3280	HES1	HES-1|HHL|HRY|bHLHb39	hes family bHLH transcription factor 1	protein-coding	This protein belongs to the basic helix-loop-helix family of transcription factors. It is a transcriptional repressor of genes that require a bHLH protein for their transcription. The protein has a particular type of basic domain that contains a helix interrupting protein that binds to the N-box rather than the canonical E-box. [provided by RefSeq, Jul 2008]	0		0		1	GO:0042490	GO:0045977 positive regulation of mitotic cell cycle, embryonic;GO:0061105 regulation of stomach neuroendocrine cell differentiation;GO:0061106 negative regulation of stomach neuroendocrine cell differentiation	[GO:0003674] molecular_function; [GO:0003677] DNA binding; [GO:0008150] biological_process; [GO:0009058] biosynthetic process; [GO:0034641] cellular nitrogen compound metabolic process; [GO:0008283] cell population proliferation; [GO:0048856] anatomical structure development; [GO:0005575] cellular_component; [GO:0005622] intracellular anatomical structure; [GO:0005634] nucleus; [GO:0043226] organ…	GO:0005654 nucleoplasm;GO:0031981 nuclear lumen;GO:0032991 protein-containing complex	GO:0071820 N-box binding;GO:0043398 HLH domain binding;GO:0070888 E-box binding		Predicted intracellular proteins; Transcription factors:Basic domains	Nucleoplasm (Supported)			(M1)PID FANCONI PATHWAY; (M236)PID DELTA NP63 PATHWAY; (M288)PID HES HEY PATHWAY	(hsa04950)Maturity onset diabetes of the young; (ko04950)Maturity onset diabetes of the young; (hsa04330)Notch signaling pathway			(M5903)HALLMARK NOTCH SIGNALING; (M5890)HALLMARK TNFA SIGNALING VIA NFKB; (M5906)HALLMARK ESTROGEN RESPONSE EARLY	(M22042)BIOCARTA HES PATHWAY	0	1	0	0	0	0	1	0	0	1	1	0	0	0	1	0	0	0
mechanical	0	1	0	0	3673	ITGA2	BR|CD49B|GPIa|HPA-5|VLA-2|VLAA2	integrin subunit alpha 2	protein-coding	This gene encodes the alpha subunit of a transmembrane receptor for collagens and related proteins. The encoded protein forms a heterodimer with a beta subunit and mediates the adhesion of platelets and other cell types to the extracellular matrix. Loss of the encoded protein is associated with bleeding disorder platelet-type 9. Antibodies against this protein are found in several immune disorder…	0		0		1	GO:0050966,GO:0050974,GO:0050982,GO:0071260,GO:0050954,GO:0009612	GO:0033343 positive regulation of collagen binding;GO:0033341 regulation of collagen binding;GO:0033591 response to L-ascorbic acid	[GO:0008150] biological_process; [GO:0007155] cell adhesion; [GO:0005575] cellular_component; [GO:0032991] protein-containing complex; [GO:0005886] plasma membrane; [GO:0003674] molecular_function; [GO:0043167] ion binding; [GO:0044403] symbiotic process; [GO:0007165] signal transduction; [GO:0006950] response to stress; [GO:0030198] extracellular matrix organization; [GO:0048856] anatomical stru…	GO:0034666 integrin alpha2-beta1 complex;GO:0008305 integrin complex;GO:0098636 protein complex involved in cell adhesion	GO:0098639 collagen binding involved in cell-matrix adhesion;GO:0038064 collagen receptor activity;GO:0098634 cell-matrix adhesion mediator activity		Cancer-related genes:Candidate cancer biomarkers; CD markers	Nucleoplasm (Approved); Additional: Cytosol			(M274)PID LYMPH ANGIOGENESIS PATHWAY; (M47)PID INTEGRIN CS PATHWAY; (M240)PID SYNDECAN 2 PATHWAY	(ko05412)Arrhythmogenic right ventricular cardiomyopathy (ARVC); (hsa05412)Arrhythmogenic right ventricular cardiomyopathy (ARVC); (hsa04512)ECM-receptor interaction			(M5946)HALLMARK COAGULATION; (M5915)HALLMARK APICAL JUNCTION; (M5930)HALLMARK EPITHELIAL MESENCHYMAL TRANSITION		0	1	1	0	0	0	0	0	0	1	1	0	0	1	1	0	0	0
mechanical	0	1	0	0	4192	MDK	ARAP|MK|NEGF2	midkine	protein-coding	This gene encodes a member of a small family of secreted growth factors that binds heparin and responds to retinoic acid. The encoded protein promotes cell growth, migration, and angiogenesis, in particular during tumorigenesis. This gene has been targeted as a therapeutic for a variety of different disorders. Alternatively spliced transcript variants encoding multiple isoforms have been observed…	0		0		1	GO:0009612	GO:0030421 defecation;GO:0106091 glial cell projection elongation;GO:1905555 positive regulation of blood vessel branching	[GO:0003674] molecular_function; [GO:0005575] cellular_component; [GO:0005576] extracellular region; [GO:0008150] biological_process; [GO:0048856] anatomical structure development; [GO:0030154] cell differentiation; [GO:0043167] ion binding; [GO:0051301] cell division; [GO:0040011] locomotion; [GO:0048870] cell motility; [GO:0007267] cell-cell signaling; [GO:0007165] signal transduction; [GO:0006…	GO:0062023 collagen-containing extracellular matrix;GO:0031012 extracellular matrix;GO:0030312 external encapsulating structure	GO:1904399 heparan sulfate binding;GO:0035374 chondroitin sulfate binding;GO:0008083 growth factor activity		Cancer-related genes:Candidate cancer biomarkers; Predicted secreted proteins	Vesicles (Approved)	yes	yes	(M165)PID SYNDECAN 4 PATHWAY; (M277)PID INTEGRIN A4B1 PATHWAY; (M18)PID INTEGRIN1 PATHWAY				(M5907)HALLMARK ESTROGEN RESPONSE LATE; (M5915)HALLMARK APICAL JUNCTION		1	0	0	0	0	0	0	0	0	1	1	1	0	1	1	0	1	0
mechanical	0	1	0	0	146183	OTOA	CT108|DFNB22	otoancorin	protein-coding	The protein encoded by this gene is specifically expressed in the inner ear, and is located at the interface between the apical surface of the inner ear sensory epithelia and their overlying acellular gels. It is prposed that this protein is involved in the attachment of the inner ear acellular gels to the apical surface of the underlying nonsensory cells. Mutations in this gene are associated wi…	0		0		1	GO:0050954	GO:0019226 transmission of nerve impulse;GO:0007605 sensory perception of sound;GO:0035637 multicellular organismal signaling	[GO:0005575] cellular_component; [GO:0005886] plasma membrane; [GO:0005576] extracellular region; [GO:0008150] biological_process; [GO:0050877] nervous system process; [GO:0007155] cell adhesion	GO:0031225 anchored component of membrane;GO:0016324 apical plasma membrane;GO:0045177 apical part of cell			Predicted intracellular proteins; Predicted secreted proteins; Disease related genes		yes	yes							0	0	1	0	0	0	0	0	0	0	0	0	0	1	0	0	0	0
mechanical	0	1	0	0	80055	PGAP1	Bst1|ISPD3024|MRT42|NEDDSBA|SPG67	post-GPI attachment to proteins inositol deacylase 1	protein-coding	The protein encoded by this gene functions early in the glycosylphosphatidylinositol (GPI) biosynthetic pathway, catalyzing the inositol deacylation of GPI. The encoded protein is required for the production of GPI that can attach to proteins, and this may be an important factor in the transport of GPI-anchored proteins from the endoplasmic reticulum to the Golgi. Defects in this gene are a cause…	0		0		1	GO:0050954	GO:1902953 positive regulation of ER to Golgi vesicle-mediated transport;GO:0016255 attachment of GPI anchor to protein;GO:0060628 regulation of ER to Golgi vesicle-mediated transport	[GO:0003674] molecular_function; [GO:0005575] cellular_component; [GO:0006810] transport; [GO:0008150] biological_process; [GO:0015031] protein transport; [GO:0005622] intracellular anatomical structure; [GO:0043226] organelle; [GO:0005737] cytoplasm; [GO:0005783] endoplasmic reticulum; [GO:0016192] vesicle-mediated transport; [GO:0009058] biosynthetic process; [GO:0006464] cellular protein modif…	GO:0005789 endoplasmic reticulum membrane;GO:0098827 endoplasmic reticulum subcompartment;GO:0042175 nuclear outer membrane-endoplasmic reticulum membrane network	GO:0050185 phosphatidylinositol deacylase activity;GO:0052689 carboxylic ester hydrolase activity;GO:0016788 hydrolase activity, acting on ester bonds		Predicted intracellular proteins; Disease related genes					(ko00563)Glycosylphosphatidylinositol (GPI)-anchor biosynthesis; (hsa00563)Glycosylphosphatidylinositol(GPI)-anchor biosynthesis; (hsa01100)Metabolic pathways					0	0	0	0	1	0	0	0	0	0	0	0	0	0	0	0	0	0
mechanical	1	0	0	0	5310	PKD1	PBP|PC1|Pc-1|TRPP1	polycystin 1, transient receptor potential channel interacting	protein-coding	This gene encodes a member of the polycystin protein family. The encoded glycoprotein contains a large N-terminal extracellular region, multiple transmembrane domains and a cytoplasmic C-tail. It is an integral membrane protein that functions as a regulator of calcium permeable cation channels and intracellular calcium homoeostasis. It is also involved in cell-cell/matrix interactions and may mod…	0		0		1	GO:0050982,GO:0009612	GO:0072287 metanephric distal tubule morphogenesis;GO:0072237 metanephric proximal tubule development;GO:0072021 ascending thin limb development	[GO:0005575] cellular_component; [GO:0003674] molecular_function; [GO:0008150] biological_process; [GO:0048856] anatomical structure development; [GO:0009058] biosynthetic process; [GO:0034641] cellular nitrogen compound metabolic process; [GO:0005622] intracellular anatomical structure; [GO:0005737] cytoplasm; [GO:0005634] nucleus; [GO:0043226] organelle; [GO:0005783] endoplasmic reticulum; [GO:…	GO:0002133 polycystin complex;GO:0030660 Golgi-associated vesicle membrane;GO:0016328 lateral plasma membrane	GO:0042813 Wnt-activated receptor activity;GO:0005262 calcium channel activity;GO:0044325 transmembrane transporter binding		Transporters:Transporter channels and pores; Predicted intracellular proteins; Potential drug targets; Disease related genes								(M5915)HALLMARK APICAL JUNCTION		1	0	1	0	0	0	0	1	0	1	0	1	0	1	1	0	0	0
mechanical	0	1	0	0	23262	PPIP5K2	CFAP160|DFNB100|HISPPD1|IP7K2|VIP2	diphosphoinositol pentakisphosphate kinase 2	protein-coding	This gene encodes a member of the histidine acid phosphatase family of proteins. Despite containing a histidine acid phosphatase domain, the encoded protein functions as an inositol pyrophosphate kinase, and is thought to lack phosphatase activity. This kinase activity is the mechanism by which the encoded protein synthesizes high-energy inositol pyrophosphates, which act as signaling molecules t…	0		0		1	GO:0050954	GO:0006020 inositol metabolic process;GO:0032958 inositol phosphate biosynthetic process;GO:0043647 inositol phosphate metabolic process	[GO:0003674] molecular_function; [GO:0016301] kinase activity; [GO:0008150] biological_process; [GO:0005575] cellular_component; [GO:0005622] intracellular anatomical structure; [GO:0005737] cytoplasm; [GO:0043167] ion binding; [GO:0005829] cytosol; [GO:0050877] nervous system process; [GO:0044281] small molecule metabolic process; [GO:0005975] carbohydrate metabolic process; [GO:0009058] biosynt…	GO:0005829 cytosol;GO:0005737 cytoplasm;GO:0005622 intracellular anatomical structure	GO:0033857 diphosphoinositol-pentakisphosphate kinase activity;GO:0102092 5-diphosphoinositol pentakisphosphate 3-kinase activity;GO:0052723 inositol hexakisphosphate 1-kinase activity		ENZYME proteins:Transferases; Predicted intracellular proteins; Enzymes	Vesicles (Approved)				(ko04070)Phosphatidylinositol signaling system; (hsa04070)Phosphatidylinositol signaling system					0	0	0	0	1	1	0	0	0	0	0	0	0	0	0	0	0	0
mechanical	1	0	0	0	5493	PPL		periplakin	protein-coding	The protein encoded by this gene is a component of desmosomes and of the epidermal cornified envelope in keratinocytes. The N-terminal domain of this protein interacts with the plasma membrane and its C-terminus interacts with intermediate filaments. Through its rod domain, this protein forms complexes with envoplakin. This protein may serve as a link between the cornified envelope and desmosomes…	0		0		1	GO:0009612	GO:0045104 intermediate filament cytoskeleton organization;GO:0045103 intermediate filament-based process;GO:0031424 keratinization	[GO:0003674] molecular_function; [GO:0005575] cellular_component; [GO:0005622] intracellular anatomical structure; [GO:0043226] organelle; [GO:0005856] cytoskeleton; [GO:0008150] biological_process; [GO:0007010] cytoskeleton organization; [GO:0005737] cytoplasm; [GO:0005886] plasma membrane; [GO:0048856] anatomical structure development; [GO:0030154] cell differentiation; [GO:0005829] cytosol; [G…	GO:0030057 desmosome;GO:0001533 cornified envelope;GO:0005882 intermediate filament	GO:0005200 structural constituent of cytoskeleton;GO:0045296 cadherin binding;GO:0050839 cell adhesion molecule binding		Predicted intracellular proteins	Plasma membrane (Approved); Additional: Cytosol;Nucleoplasm									0	1	0	0	0	0	0	0	0	0	0	0	0	0	0	0	0	0
mechanical	0	1	0	0	5723	PSPH	PSP|PSPHD	phosphoserine phosphatase	protein-coding	The protein encoded by this gene belongs to a subfamily of the phosphotransferases. This encoded enzyme is responsible for the third and last step in L-serine formation. It catalyzes magnesium-dependent hydrolysis of L-phosphoserine and is also involved in an exchange reaction between L-serine and L-phosphoserine. Deficiency of this protein is thought to be linked to Williams syndrome. [provided …	0		0		1	GO:0009612	GO:0006564 L-serine biosynthetic process;GO:0006563 L-serine metabolic process;GO:0009070 serine family amino acid biosynthetic process	[GO:0003674] molecular_function; [GO:0043167] ion binding; [GO:0008150] biological_process; [GO:0009058] biosynthetic process; [GO:0044281] small molecule metabolic process; [GO:0006520] cellular amino acid metabolic process; [GO:0005575] cellular_component; [GO:0005622] intracellular anatomical structure; [GO:0005737] cytoplasm; [GO:0016791] phosphatase activity; [GO:0005829] cytosol; [GO:004885…	GO:0043005 neuron projection;GO:0120025 plasma membrane bounded cell projection;GO:0042995 cell projection	GO:0036424 L-phosphoserine phosphatase activity;GO:0036425 D-phosphoserine phosphatase activity;GO:0004647 phosphoserine phosphatase activity		Predicted intracellular proteins; ENZYME proteins:Hydrolases; Enzymes; Disease related genes; Potential drug targets	Cytosol (Approved)				(hsa)Serine biosynthesis, glycerate-3P => serine; (M00020)Serine biosynthesis, glycerate-3P => serine; (ko00260)Glycine, serine and threonine metabolism			(M5924)HALLMARK MTORC1 SIGNALING		0	0	0	0	1	0	0	0	0	0	0	0	0	0	0	0	0	0
mechanical	0	1	0	0	5269	SERPINB6	CAP|DFNB91|MSTP057|PI-6|PI6|PTI|SPI3	serpin family B member 6	protein-coding	The protein encoded by this gene is a member of the serpin (serine proteinase inhibitor) superfamily, and ovalbumin(ov)-serpin subfamily. It was originally discovered as a placental thrombin inhibitor. The mouse homolog was found to be expressed in the hair cells of the inner ear. Mutations in this gene are associated with nonsyndromic progressive hearing loss, suggesting that this serpin plays a…	0		0		1	GO:0050954	GO:0071470 cellular response to osmotic stress;GO:0006970 response to osmotic stress;GO:0007605 sensory perception of sound	[GO:0005575] cellular_component; [GO:0005615] extracellular space; [GO:0005576] extracellular region; [GO:0005622] intracellular anatomical structure; [GO:0005737] cytoplasm; [GO:0008150] biological_process; [GO:0050877] nervous system process; [GO:0005886] plasma membrane; [GO:0003674] molecular_function; [GO:0030234] enzyme regulator activity; [GO:0043226] organelle; [GO:0031012] extracellular …	GO:0097180 serine protease inhibitor complex;GO:0097179 protease inhibitor complex;GO:1904090 peptidase inhibitor complex	GO:0004867 serine-type endopeptidase inhibitor activity;GO:0002020 protease binding;GO:0004866 endopeptidase inhibitor activity		Predicted intracellular proteins; Disease related genes	Centrosome (Approved)			(M7955)SIG INSULIN RECEPTOR PATHWAY IN CARDIAC MYOCYTES; (M3468)NABA ECM REGULATORS; (M5885)NABA MATRISOME ASSOCIATED	(ko05146)Amoebiasis; (hsa05146)Amoebiasis			(M5947)HALLMARK IL2 STAT5 SIGNALING		0	0	0	0	0	0	0	0	0	0	0	0	0	0	0	0	0	0
mechanical	1	0	1	0	5172	SLC26A4	DFNB4|EVA|PDS|TDH2B	solute carrier family 26 member 4	protein-coding	Mutations in this gene are associated with Pendred syndrome, the most common form of syndromic deafness, an autosomal-recessive disease. It is highly homologous to the SLC26A3 gene; they have similar genomic structures and this gene is located 3' of the SLC26A3 gene. The encoded protein has homology to sulfate transporters. [provided by RefSeq, Jul 2008]	0		0		1	GO:0050954	GO:0015705 iodide transport;GO:0019532 oxalate transport;GO:1902358 sulfate transmembrane transport	[GO:0005575] cellular_component; [GO:0006810] transport; [GO:0008150] biological_process; [GO:0055085] transmembrane transport; [GO:0022857] transmembrane transporter activity; [GO:0003674] molecular_function; [GO:0005886] plasma membrane; [GO:0005615] extracellular space; [GO:0005576] extracellular region; [GO:0043226] organelle; [GO:0050877] nervous system process; [GO:0042592] homeostatic proc…	GO:0031526 brush border membrane;GO:0005903 brush border;GO:0098862 cluster of actin-based cell projections	GO:0015111 iodide transmembrane transporter activity;GO:0019531 oxalate transmembrane transporter activity;GO:0008271 secondary active sulfate transmembrane transporter activity		Transporters:Electrochemical Potential-driven transporters; Potential drug targets; Disease related genes					(ko04918)Thyroid hormone synthesis; (hsa04918)Thyroid hormone synthesis					0	0	1	0	0	0	0	0	0	0	0	0	0	0	0	0	0	0
mechanical	1	0	0	0	6513	SLC2A1	CSE|DYT17|DYT18|DYT9|EIG12|GLUT|GLUT-1|GLUT1|GLUT1DS|HTLVR|PED|SDCHCN	solute carrier family 2 member 1	protein-coding	This gene encodes a major glucose transporter in the mammalian blood-brain barrier. The encoded protein is found primarily in the cell membrane and on the cell surface, where it can also function as a receptor for human T-cell leukemia virus (HTLV) I and II. Mutations in this gene have been found in a family with paroxysmal exertion-induced dyskinesia. [provided by RefSeq, Apr 2013]	0		0		1	GO:0071260,GO:0009612	GO:1904016 response to Thyroglobulin triiodothyronine;GO:0098708 glucose import across plasma membrane;GO:0098704 carbohydrate import across plasma membrane	[GO:0005575] cellular_component; [GO:0006810] transport; [GO:0008150] biological_process; [GO:0055085] transmembrane transport; [GO:0022857] transmembrane transporter activity; [GO:0003674] molecular_function; [GO:0005886] plasma membrane; [GO:0005622] intracellular anatomical structure; [GO:0043226] organelle; [GO:0005737] cytoplasm; [GO:0031410] cytoplasmic vesicle; [GO:0005615] extracellular s…	GO:0001939 female pronucleus;GO:0045120 pronucleus;GO:0014704 intercalated disc	GO:0033300 dehydroascorbic acid transmembrane transporter activity;GO:0055056 D-glucose transmembrane transporter activity;GO:0005324 long-chain fatty acid transporter activity		Cancer-related genes:Candidate cancer biomarkers; Predicted intracellular proteins; Transporters:Electrochemical Potential-driven transporters; Disease related genes; Potential drug targets	Plasma membrane (Enhanced)			(M44)PID HIF2PATHWAY; (M255)PID HIF1 TFPATHWAY; (M66)PID MYC ACTIV PATHWAY	(ko05230)Central carbon metabolism in cancer; (ko05211)Renal cell carcinoma; (hsa05211)Renal cell carcinoma			(M5923)HALLMARK PI3K AKT MTOR SIGNALING; (M5891)HALLMARK HYPOXIA; (M5906)HALLMARK ESTROGEN RESPONSE EARLY	(M15422)BIOCARTA VITCB PATHWAY	0	0	1	0	0	0	0	0	0	0	0	0	0	0	0	0	0	1
mechanical	1	0	0	0	84530	SRRM4	KIAA1853|MU-MB-2.76|nSR100	serine/arginine repetitive matrix 4	protein-coding	SRRM4 promotes alternative splicing and inclusion of neural-specific exons in target mRNAs (Calarco et al., 2009 [PubMed 19737518]).[supplied by OMIM, Oct 2009]	0		0		1	GO:0050954	GO:0042551 neuron maturation;GO:0000381 regulation of alternative mRNA splicing, via spliceosome;GO:0000380 alternative mRNA splicing, via spliceosome	[GO:0003674] molecular_function; [GO:0003723] RNA binding; [GO:0005575] cellular_component; [GO:0005622] intracellular anatomical structure; [GO:0005634] nucleus; [GO:0043226] organelle; [GO:0008150] biological_process; [GO:0034641] cellular nitrogen compound metabolic process; [GO:0006397] mRNA processing; [GO:0030154] cell differentiation; [GO:0048856] anatomical structure development; [GO:0003…	GO:0005634 nucleus;GO:0043231 intracellular membrane-bounded organelle;GO:0043229 intracellular organelle	GO:0003729 mRNA binding;GO:0003723 RNA binding;GO:0042802 identical protein binding		Predicted intracellular proteins										0	0	0	0	0	0	0	0	0	0	0	0	0	0	0	0	0	0
mechanical	0	1	0	0	51311	TLR8	CD288	toll like receptor 8	protein-coding	The protein encoded by this gene is a member of the Toll-like receptor (TLR) family which plays a fundamental role in pathogen recognition and activation of innate immunity. TLRs are highly conserved from Drosophila to humans and share structural and functional similarities. They recognize pathogen-associated molecular patterns (PAMPs) that are expressed on infectious agents, and mediate the prod…	0		0		1	GO:0071260,GO:0009612	GO:0034158 toll-like receptor 8 signaling pathway;GO:0032695 negative regulation of interleukin-12 production;GO:0032727 positive regulation of interferon-alpha production	[GO:0003674] molecular_function; [GO:0003677] DNA binding; [GO:0005575] cellular_component; [GO:0003723] RNA binding; [GO:0008150] biological_process; [GO:0007165] signal transduction; [GO:0006950] response to stress; [GO:0002376] immune system process; [GO:0005622] intracellular anatomical structure; [GO:0043226] organelle; [GO:0005737] cytoplasm; [GO:0005768] endosome; [GO:0031410] cytoplasmic …	GO:0036020 endolysosome membrane;GO:0036019 endolysosome;GO:0005765 lysosomal membrane	GO:0038187 pattern recognition receptor activity;GO:0003953 NAD+ nucleosidase activity;GO:0016799 hydrolase activity, hydrolyzing N-glycosyl compounds		CD markers					(ko04620)Toll-like receptor signaling pathway; (hsa04620)Toll-like receptor signaling pathway			(M5953)HALLMARK KRAS SIGNALING UP		0	0	0	0	0	0	0	0	0	0	0	0	1	0	0	0	0	0
mechanical	1	0	0	0	55362	TMEM63B	C6orf110	transmembrane protein 63B	protein-coding		0		0		1	GO:0008381	GO:0098655 cation transmembrane transport;GO:0034220 ion transmembrane transport;GO:0006812 cation transport	[GO:0005575] cellular_component; [GO:0005886] plasma membrane; [GO:0006810] transport; [GO:0008150] biological_process; [GO:0055085] transmembrane transport; [GO:0005622] intracellular anatomical structure; [GO:0043226] organelle; [GO:0005856] cytoskeleton; [GO:0022857] transmembrane transporter activity; [GO:0003674] molecular_function	GO:0015629 actin cytoskeleton;GO:0005856 cytoskeleton;GO:0016021 integral component of membrane	GO:1990760 osmolarity-sensing cation channel activity;GO:0005034 osmosensor activity;GO:0140299 small molecule sensor activity		Transporters:Transporter channels and pores	Actin filaments;Plasma membrane (Enhanced)									0	0	0	0	0	0	0	0	0	0	0	0	0	0	0	0	0	0
mechanical	1	0	1	0	123016	TTC8	BBS8|RP51	tetratricopeptide repeat domain 8	protein-coding	This gene encodes a protein that has been directly linked to Bardet-Biedl syndrome. The primary features of this syndrome include retinal dystrophy, obesity, polydactyly, renal abnormalities and learning disabilities. Experimentation in non-human eukaryotes suggests that this gene is expressed in ciliated cells and that it is involved in the formation of cilia. A mutation in this gene has also be…	0		0		1	GO:0042490	GO:0048560 establishment of anatomical structure orientation;GO:0050893 sensory processing;GO:1903251 multi-ciliated epithelial cell differentiation	[GO:0005575] cellular_component; [GO:0032991] protein-containing complex; [GO:0043226] organelle; [GO:0005929] cilium; [GO:0008150] biological_process; [GO:0022607] cellular component assembly; [GO:0003674] molecular_function; [GO:0005622] intracellular anatomical structure; [GO:0005737] cytoplasm; [GO:0006810] transport; [GO:0015031] protein transport; [GO:0005886] plasma membrane; [GO:0005856] …	GO:0034464 BBSome;GO:0032391 photoreceptor connecting cilium;GO:0035869 ciliary transition zone	GO:0061629 RNA polymerase II-specific DNA-binding transcription factor binding;GO:0140297 DNA-binding transcription factor binding;GO:0008134 transcription factor binding		Predicted intracellular proteins; Disease related genes										1	1	0	0	0	0	0	0	0	0	1	0	0	0	0	0	0	0
mechanical	0	1	0	0	7273	TTN	CMD1G|CMH9|CMPD4|EOMFC|HMERF|LGMD2J|LGMDR10|MYLK5|SALMY|TMD	titin	protein-coding	This gene encodes a large abundant protein of striated muscle. The product of this gene is divided into two regions, a N-terminal I-band and a C-terminal A-band. The I-band, which is the elastic part of the molecule, contains two regions of tandem immunoglobulin domains on either side of a PEVK region that is rich in proline, glutamate, valine and lysine. The A-band, which is thought to act as a …	0		0		1	GO:0050982,GO:0009612	GO:0030241 skeletal muscle myosin thick filament assembly;GO:0071688 striated muscle myosin thick filament assembly;GO:0048769 sarcomerogenesis	[GO:0003674] molecular_function; [GO:0043167] ion binding; [GO:0008150] biological_process; [GO:0006464] cellular protein modification process; [GO:0016301] kinase activity; [GO:0005575] cellular_component; [GO:0005622] intracellular anatomical structure; [GO:0005634] nucleus; [GO:0043226] organelle; [GO:0005737] cytoplasm; [GO:0005576] extracellular region; [GO:0005829] cytosol; [GO:0005615] ext…	GO:0000794 condensed nuclear chromosome;GO:0030018 Z disc;GO:0031674 I band	GO:0031433 telethonin binding;GO:0097493 structural molecule activity conferring elasticity;GO:0051371 muscle alpha-actinin binding	CAMK Ser/Thr protein kinase family	ENZYME proteins:Transferases; Predicted intracellular proteins; Enzymes; Disease related genes; Kinases:CAMK Ser/Thr protein kinases; Potential drug targets					(hsa05410)Hypertrophic cardiomyopathy (HCM); (ko05410)Hypertrophic cardiomyopathy (HCM); (ko05414)Dilated cardiomyopathy					1	0	0	0	0	0	0	1	0	0	1	0	0	0	0	0	0	1
mechanical	1	0	0	0	54532	USP53		ubiquitin specific peptidase 53	protein-coding		0		0		1	GO:0050954,GO:0009612	GO:0010996 response to auditory stimulus;GO:0001508 action potential;GO:0016579 protein deubiquitination	[GO:0003674] molecular_function; [GO:0008233] peptidase activity; [GO:0008150] biological_process; [GO:0006464] cellular protein modification process; [GO:0005575] cellular_component; [GO:0050877] nervous system process; [GO:0008219] cell death	GO:0005923 bicellular tight junction;GO:0070160 tight junction;GO:0043296 apical junction complex	GO:0004843 thiol-dependent deubiquitinase;GO:0101005 deubiquitinase activity;GO:0019783 ubiquitin-like protein-specific protease activity		Predicted intracellular proteins; Peptidases:Cysteine-type peptidases; Enzymes	Cytosol;Plasma membrane (Approved)									0	0	0	0	0	0	0	0	0	0	0	0	0	0	0	0	0	0
mechanical	1	0	0	0	7466	WFS1	CTRCT41|WFRS|WFS|WFSL	wolframin ER transmembrane glycoprotein	protein-coding	This gene encodes a transmembrane protein, which is located primarily in the endoplasmic reticulum and ubiquitously expressed with highest levels in brain, pancreas, heart, and insulinoma beta-cell lines. Mutations in this gene are associated with Wolfram syndrome, also called DIDMOAD (Diabetes Insipidus, Diabetes Mellitus, Optic Atrophy, and Deafness), an autosomal recessive disorder. The diseas…	0		0		1	GO:0050954	GO:1903892 negative regulation of ATF6-mediated unfolded protein response;GO:1903891 regulation of ATF6-mediated unfolded protein response;GO:2000675 negative regulation of type B pancreatic cell apoptotic process	[GO:0003674] molecular_function; [GO:0005575] cellular_component; [GO:0005622] intracellular anatomical structure; [GO:0043226] organelle; [GO:0005737] cytoplasm; [GO:0005783] endoplasmic reticulum; [GO:0008150] biological_process; [GO:0042592] homeostatic process; [GO:0009056] catabolic process; [GO:0006950] response to stress; [GO:0006464] cellular protein modification process; [GO:0019899] enz…	GO:0030285 integral component of synaptic vesicle membrane;GO:0098563 intrinsic component of synaptic vesicle membrane;GO:0030672 synaptic vesicle membrane	GO:0070628 proteasome binding;GO:0048306 calcium-dependent protein binding;GO:0051117 ATPase binding		Potential drug targets; Disease related genes; Transporters:Accessory Factors Involved in Transport					(ko04141)Protein processing in endoplasmic reticulum; (hsa04141)Protein processing in endoplasmic reticulum			(M5922)HALLMARK UNFOLDED PROTEIN RESPONSE; (M5906)HALLMARK ESTROGEN RESPONSE EARLY; (M5907)HALLMARK ESTROGEN RESPONSE LATE		0	0	0	0	0	0	0	0	1	0	0	0	0	0	0	1	0	0
mechanical	1	0	0	0	25861	WHRN	CIP98|DFNB31|PDZD7B|USH2D|WI	whirlin	protein-coding	This gene is thought to function in the organization and stabilization of sterocilia elongation and actin cystoskeletal assembly, based on studies of the related mouse gene. Mutations in this gene have been associated with autosomal recessive non-syndromic deafness and Usher Syndrome. Alternative splicing results in multiple transcript variants. [provided by RefSeq, Nov 2016]	0		0		1	GO:0050910,GO:0050974,GO:0050982,GO:0042490,GO:0050954,GO:0009612	GO:1990227 paranodal junction maintenance;GO:0021694 cerebellar Purkinje cell layer formation;GO:0060088 auditory receptor cell stereocilium organization	[GO:0003674] molecular_function; [GO:0008150] biological_process; [GO:0050877] nervous system process; [GO:0005575] cellular_component; [GO:0005622] intracellular anatomical structure; [GO:0005737] cytoplasm; [GO:0005886] plasma membrane; [GO:0042592] homeostatic process; [GO:0043226] organelle; [GO:0048856] anatomical structure development; [GO:0030154] cell differentiation; [GO:0005929] cilium;…	GO:1990696 USH2 complex;GO:1990075 periciliary membrane compartment;GO:0002141 stereocilia ankle link	GO:0042802 identical protein binding;GO:0005515 protein binding;GO:0005488 binding		Predicted intracellular proteins; Disease related genes										0	1	0	0	0	0	0	0	0	0	1	0	0	1	0	0	0	0
	42	26	17	3
prostaglandin (PG)	33
arachidonic acid (AA)	12
mechanical	37
Comp1: comparison 1
Comp2: comparison 2
HP: higher in pregnant mares
LP: lower in pregnant mares
[truncated: 23 more columns]
