# Supplementary material for: Spatiotemporal endometrial transcriptome analysis revealed the luminal epithelium as key player during initial maternal recognition of pregnancy in the mare
Source: Sci Rep. 2021 Nov 16;11:22293. doi: 10.1038/s41598-021-01785-3 (PMC8595723; doi:10.1038/s41598-021-01785-3)
Supplement: Supplementary file 12 — Supplementary Table S10. [file 41598_2021_1785_MOESM12_ESM.xlsx]

## Sheet: ST13 Genes SOTA clusters 3-6
Eca Gene ID	Eca Gene symbol	Eca Gene description	Hsa Gene ID	Hsa Gene symbol	Hsa Gene description	C_10	C_13	P_10	P_11	P_12	P_13	P13-C13	P13 down	P13 up
100061692	A2M	alpha-2-macroglobulin	2	A2M	alpha-2-macroglobulin	0.714543	1.59991	-0.447301	-0.622086	-0.207926	-0.955337	-2.55525	1	0
100071715	ABLIM3	actin binding LIM protein family member 3	22885	ABLIM3	actin binding LIM protein family member 3	0.042006	2.04256	-0.690112	-0.341122	-0.782514	-0.133281	-2.17584	1	0
100061000	ACSS3	acyl-CoA synthetase short chain family member 3	79611	ACSS3	acyl-CoA synthetase short chain family member 3	0.414428	0.483997	0.099162	0.174597	-0.606675	-0.599336	-1.08333	1	0
100058721	ADAM28	ADAM metallopeptidase domain 28	10863	ADAM28	ADAM metallopeptidase domain 28	0.398873	0.667144	-0.043974	-0.393179	-0.038047	-0.537993	-1.20514	1	0
100054088	AMACR	alpha-methylacyl-CoA racemase	23600	AMACR	alpha-methylacyl-CoA racemase	0.258513	0.885996	0.309393	-0.323141	-0.395709	-0.538858	-1.42485	1	0
100053718	ANOS1	anosmin 1	3730	ANOS1	anosmin 1	0.466665	1.06797	0.340088	-0.668529	-0.753853	-0.939394	-2.00736	1	0
100070976	AOX1	aldehyde oxidase 1	316	AOX1	aldehyde oxidase 1	-0.259896	1.09706	-0.06268	0.334535	-0.253444	-0.439049	-1.53611	1	0
100072588	APEX1	apurinic/apyrimidinic endodeoxyribonuclease 1	328	APEX1	apurinic/apyrimidinic endodeoxyribonuclease 1	0.131567	0.903597	-0.117495	-0.434087	-0.119297	-0.32754	-1.23114	1	0
100068652	ARHGAP42	Rho GTPase activating protein 42	143872	ARHGAP42	Rho GTPase activating protein 42	0.069693	0.962029	-0.322243	0.036001	-0.429764	-0.130999	-1.09303	1	0
100057460	ARL4C	ADP ribosylation factor like GTPase 4C	10123	ARL4C	ADP ribosylation factor like GTPase 4C	-0.526738	2.31292	-1.0318	-0.581078	-0.707808	0.549826	-1.7631	1	0
100054335	ASIP	agouti signaling protein	434	ASIP	agouti signaling protein	0.005818	1.33305	0.236131	-0.541	0.057304	-1.07148	-2.40453	1	0
100067061	ATAD2	ATPase family AAA domain containing 2	29028	ATAD2	ATPase family AAA domain containing 2	0.13947	0.873205	0.247232	-0.193403	-0.183923	-0.774367	-1.64757	1	0
100052751	ATP7B	ATPase copper transporting beta	540	ATP7B	ATPase copper transporting beta	-0.384228	1.39542	-0.25897	0.006601	-0.467138	-0.186613	-1.58204	1	0
100063997	BAMBI	BMP and activin membrane bound inhibitor	25805	BAMBI	BMP and activin membrane bound inhibitor	0.148808	1.14884	0.215665	-0.924052	-0.121651	-0.878398	-2.02724	1	0
100064312	BCL2L11	BCL2 like 11	10018	BCL2L11	BCL2 like 11	-0.089891	1.31733	-0.21879	-0.515243	-0.22906	-0.254591	-1.57192	1	0
100059466	BMP2K	BMP2 inducible kinase	55589	BMP2K	BMP2 inducible kinase	0.016678	0.747166	-0.082028	-0.133728	-0.195606	-0.353159	-1.10032	1	0
100051990	BRCA1	BRCA1 DNA repair associated	672	BRCA1	BRCA1 DNA repair associated	-0.634502	0.986963	0.029444	0.374858	0.242998	-0.467164	-1.45413	1	0
100630504	C12H11orf95	chromosome 12 C11orf95 homolog	65998	C11orf95	chromosome 11 open reading frame 95	0.138346	0.562198	0.392484	-0.152618	-0.510858	-0.460192	-1.02239	1	0
100071540	CCL15	C-C motif chemokine ligand 15	6359	CCL15	C-C motif chemokine ligand 15	0.106882	1.29626	-0.64176	-0.251757	0.137506	-0.403215	-1.69947	1	0
100054450	CD5L	CD5 molecule like	922	CD5L	CD5 molecule like	-0.007567	1.16548	-0.228916	-0.325677	-0.05794	-0.340147	-1.50562	1	0
100052425	CDC25B	cell division cycle 25B	994	CDC25B	cell division cycle 25B	-0.594777	1.45091	-0.747856	-0.105173	0.042533	0.24262	-1.20829	1	0
100060468	CDC7	cell division cycle 7	8317	CDC7	cell division cycle 7	0.229299	1.22139	-0.393542	-0.185236	-0.153608	-0.505931	-1.72732	1	0
100057413	CENPK	centromere protein K	64105	CENPK	centromere protein K	0.725806	0.83244	0.139758	-0.009672	-0.700544	-0.885099	-1.71754	1	0
100052305	CERS6	ceramide synthase 6	253782	CERS6	ceramide synthase 6	-0.144821	1.50588	-0.55885	0.054832	-0.12492	-0.37614	-1.88202	1	0
100061158	CHL1	cell adhesion molecule L1 like	10752	CHL1	cell adhesion molecule L1 like	0.260844	1.59099	-0.587672	-0.421844	-1.1136	-0.020621	-1.61161	1	0
100050509	CLDN10	claudin 10	9071	CLDN10	claudin 10	0.390911	1.01608	-0.100491	-0.327552	-0.336283	-0.723564	-1.73964	1	0
100056600	CTSZ	cathepsin Z	1522	CTSZ	cathepsin Z	-0.026237	1.32357	-0.412076	-0.139373	-0.143509	-0.291701	-1.61527	1	0
100050993	CXCL10	C-X-C motif chemokine ligand 10	3627	CXCL10	C-X-C motif chemokine ligand 10	0.504106	0.935784	0.147716	-0.271295	0.118662	-0.823799	-1.75958	1	0
100071693	DACH2	dachshund family transcription factor 2	117154	DACH2	dachshund family transcription factor 2	-0.600404	1.91979	-1.28899	0.348765	-0.349955	0.510663	-1.40913	1	0
100057185	DEPTOR	DEP domain containing MTOR interacting protein	64798	DEPTOR	DEP domain containing MTOR interacting protein	0.410986	0.484588	0.016102	-0.00866	-0.482163	-0.683858	-1.16845	1	0
100067985	DGKG	diacylglycerol kinase gamma	1608	DGKG	diacylglycerol kinase gamma	0.420453	1.21965	-0.025685	-0.260431	-0.668219	-0.780397	-2.00004	1	0
100052248	E2F3	E2F transcription factor 3	1871	E2F3	E2F transcription factor 3	-0.186215	1.19075	0.236502	-0.24084	-0.066076	-0.820072	-2.01082	1	0
100065499	EDA	ectodysplasin A	1896	EDA	ectodysplasin A	-0.187793	1.19996	0.157298	-0.104684	-0.810048	-0.242415	-1.44238	1	0
100064730	EFNB2	ephrin B2	1948	EFNB2	ephrin B2	-0.515701	1.93453	-0.859322	-0.347472	-0.04469	-0.138507	-2.07303	1	0
100052318	ELK3	ETS transcription factor ELK3	2004	ELK3	ETS transcription factor ELK3	0.192798	0.828078	-0.091264	-0.113104	-0.145021	-0.511402	-1.33948	1	0
100072829	ELOVL6	ELOVL fatty acid elongase 6	79071	ELOVL6	ELOVL fatty acid elongase 6	0.16803	1.23379	-0.048732	-0.39015	-0.569865	-0.445369	-1.67916	1	0
100051255	EMP2	epithelial membrane protein 2	2013	EMP2	epithelial membrane protein 2	-0.002715	1.46921	-0.613106	-0.314213	-0.216252	-0.101164	-1.57037	1	0
100067583	ENPP3	ectonucleotide pyrophosphatase/phosphodiesterase 3	5169	ENPP3	ectonucleotide pyrophosphatase/phosphodiesterase 3	0.265506	1.67115	-0.309769	-0.561827	-0.496495	-0.547606	-2.21875	1	0
791249	ESR1	estrogen receptor 1	2099	ESR1	estrogen receptor 1	0.030653	1.43191	-0.269827	-0.745762	-0.325907	-0.148094	-1.58	1	0
100065121	ETV4	ETS variant transcription factor 4	2118	ETV4	ETS variant transcription factor 4	-0.244381	1.22721	-0.137406	-0.263454	-0.261758	-0.041509	-1.26872	1	0
100053896	FBLIM1	filamin binding LIM protein 1	54751	FBLIM1	filamin binding LIM protein 1	-0.17784	1.22135	-0.229448	-0.49023	-0.234878	-0.10526	-1.32661	1	0
100147583	FCGRT	Fc fragment of IgG receptor and transporter	2217	FCGRT	Fc fragment of IgG receptor and transporter	0.244856	0.655012	0.036879	0.004218	-0.323575	-0.558652	-1.21366	1	0
100065128	FGD6	FYVE, RhoGEF and PH domain containing 6	55785	FGD6	FYVE, RhoGEF and PH domain containing 6	0.504934	0.671263	0.146171	-0.046076	-0.603223	-0.607962	-1.27923	1	0
100033961	FGF7	fibroblast growth factor 7	2252	FGF7	fibroblast growth factor 7	-0.481684	1.83638	-1.17439	-0.118966	0.690144	-0.275868	-2.11225	1	0
100051056	FLRT3	fibronectin leucine rich transmembrane protein 3	23767	FLRT3	fibronectin leucine rich transmembrane protein 3	0.335393	0.973811	0.386617	-0.281493	-0.515616	-0.601496	-1.57531	1	0
100058192	GLIPR1L2	GLIPR1 like 2	144321	GLIPR1L2	GLIPR1 like 2	0.270094	0.412286	-0.058354	-0.154087	0.017911	-0.615985	-1.02827	1	0
100629321	GMNC	geminin coiled-coil domain containing	647309	GMNC	geminin coiled-coil domain containing	0.335122	1.44971	0.01031	-0.583677	-0.559547	-0.812475	-2.26219	1	0
100052598	GMNN	geminin DNA replication inhibitor	51053	GMNN	geminin DNA replication inhibitor	-0.120184	1.06532	-0.356853	-0.873473	-0.140149	0.036634	-1.02868	1	0
100058605	GNG4	G protein subunit gamma 4	2786	GNG4	G protein subunit gamma 4	0.249219	1.45368	-0.539956	-0.600722	-0.253786	-0.234794	-1.68847	1	0
100067870	GPNMB	glycoprotein nmb	10457	GPNMB	glycoprotein nmb	-0.526839	1.75255	0.224143	-0.093662	0.132537	-0.855742	-2.60829	1	0
100064151	GPRIN3	GPRIN family member 3	285513	GPRIN3	GPRIN family member 3	-0.700953	2.33067	0.092381	-0.436047	0.023379	-0.54213	-2.8728	1	0
100050590	GPX7	glutathione peroxidase 7	2882	GPX7	glutathione peroxidase 7	-0.259789	1.15132	-0.165509	0.148073	-0.141454	-0.378492	-1.52981	1	0
100051329	GRIN2A	glutamate ionotropic receptor NMDA type subunit 2A	2903	GRIN2A	glutamate ionotropic receptor NMDA type subunit 2A	-0.239407	1.77565	-0.428568	-0.715326	-0.553007	0.097152	-1.6785	1	0
100052966	H1-1	H1.1 linker histone, cluster member	3024	H1-1	H1.1 linker histone, cluster member	0.443549	0.906769	-0.385737	-0.090674	-0.093565	-0.649375	-1.55614	1	0
100053018	H4C1	H4 clustered histone 1	8359	H4C1	H4 clustered histone 1	0.111651	1.04553	-0.11238	-0.093421	-0.223707	-0.462706	-1.50824	1	0
102148494	H4C2	H4 clustered histone 2	8366	H4C2	H4 clustered histone 2	0.180729	0.934617	0.403177	-0.208802	-0.25718	-0.80848	-1.7431	1	0
100054521	H4C8	H4 clustered histone 8	8365	H4C8	H4 clustered histone 8	0.252117	0.680084	-0.00136	0.138988	-0.278064	-0.647589	-1.32767	1	0
100069015	HES1	hes family bHLH transcription factor 1	3280	HES1	hes family bHLH transcription factor 1	0.057553	2.22741	-0.440877	-0.880373	0.133206	-0.597802	-2.82521	1	0
100034110	HRH1	histamine receptor H1	3269	HRH1	histamine receptor H1	-0.198529	1.38413	-0.655722	-0.864495	0.037113	0.353524	-1.0306	1	0
100064062	HUNK	hormonally up-regulated Neu-associated kinase	30811	HUNK	hormonally up-regulated Neu-associated kinase	-0.435787	2.38121	-0.590038	-0.50933	-1.07223	0.601503	-1.7797	1	0
100056218	IRF8	interferon regulatory factor 8	3394	IRF8	interferon regulatory factor 8	0.156774	0.51537	-0.142504	0.018853	0.181891	-0.539498	-1.05487	1	0
100061987	IRS1	insulin receptor substrate 1	3667	IRS1	insulin receptor substrate 1	0.072511	0.855149	0.053042	-0.054505	-0.486686	-0.392121	-1.24727	1	0
100056413	KIF5C	kinesin family member 5C	3800	KIF5C	kinesin family member 5C	0.291747	0.96091	0.783928	-0.11572	-0.440144	-1.0407	-2.00161	1	0
100062790	KRT7	keratin 7	3855	KRT7	keratin 7	0.121786	1.65643	0.017793	-0.225446	-1.03289	-0.116768	-1.7732	1	0
102149211	LAIR1	leukocyte associated immunoglobulin like receptor 1	3903	LAIR1	leukocyte associated immunoglobulin like receptor 1	-0.265526	1.09513	-0.384836	-0.209536	-0.140162	0.052718	-1.04241	1	0
100054260	LOC100054260	solute carrier family 28 member 3	64078	SLC28A3	solute carrier family 28 member 3	0.133934	0.491587	0.080941	0.153961	-0.311162	-0.507067	-0.998654	1	0
100057212	LOC100057212	prostaglandin F synthase 1	1109	AKR1C4	aldo-keto reductase family 1 member C4	0.051897	1.45624	-0.010835	-0.503051	-0.231787	-0.543053	-1.99929	1	0
100058028	LOC100058028	uncharacterized LOC100058028	56984	PSMG2	proteasome assembly chaperone 2	0.249054	0.621598	0.171011	-0.240639	0.052785	-0.656323	-1.27792	1	0
100071601	LOC100071601	zinc finger protein 300	91975	ZNF300	zinc finger protein 300	-0.302543	0.865718	0.020584	-0.241702	-0.040807	-0.13101	-0.996728	1	0
100073089	LOC100073089	ectonucleotide pyrophosphatase/phosphodiesterase family member 3	5169	ENPP3	ectonucleotide pyrophosphatase/phosphodiesterase 3	-0.092166	1.5288	0.261402	0.005185	-0.2626	-0.89657	-2.42537	1	0
100630090	LOC100630090	C-type lectin domain family 2 member H	94071	Clec2h	C-type lectin domain family 2, member h [Mus musculus]	0.059816	0.837964	-0.018131	0.245968	-0.12522	-0.391437	-1.2294	1	0
100630171	LOC100630171	regakine-1	504773	LOC504773	regakine 1 (Bos taurus)	-0.206305	1.66124	-0.463622	-0.304945	-0.112948	-0.127612	-1.78885	1	0
102150154	LOC102150154	uncharacterized LOC102150154	147664	ERVV-1	endogenous retrovirus group V member 1, envelope	0.261182	1.29441	-0.500391	-0.294856	-0.410299	-0.192654	-1.48706	1	0
102150637	LOC102150637	uncharacterized LOC102150637				0.116474	0.851449	-0.081454	-0.063814	-0.001724	-0.690122	-1.54157	1	0
102150802	LOC102150802	uncharacterized LOC102150802				0.330796	0.397905	0.168051	0.015926	0.057407	-0.85632	-1.25422	1	0
106781781	LOC106781781	uncharacterized LOC106781781				0.383309	0.713362	0.313718	-0.209421	-0.20158	-0.744508	-1.45787	1	0
111767504	LOC111767504	aminopeptidase N-like	290	ANPEP	alanyl aminopeptidase, membrane	0.342086	1.23828	-0.164004	-0.429553	-0.199225	-0.613827	-1.8521	1	0
111770564	LOC111770564	uncharacterized LOC111770564				0.325035	0.704224	-0.019198	-0.315336	-0.153513	-0.494716	-1.19894	1	0
111770618	LOC111770618	uncharacterized LOC111770618				0.591229	0.842295	0.481443	-0.25829	-0.37785	-1.0097	-1.85199	1	0
111775590	LOC111775590	uncharacterized LOC111775590				0.158249	0.551432	0.530866	-0.423951	-0.149257	-0.717044	-1.26848	1	0
100055709	MAFB	MAF bZIP transcription factor B	9935	MAFB	MAF bZIP transcription factor B	0.286907	0.751877	-0.254417	-0.165771	-0.058168	-0.392847	-1.14472	1	0
100070269	MARCKSL1	MARCKS like 1	65108	MARCKSL1	MARCKS like 1	0.749876	0.810338	0.385553	-0.084247	-0.524046	-1.25605	-2.06639	1	0
100054316	MBNL3	muscleblind like splicing regulator 3	55796	MBNL3	muscleblind like splicing regulator 3	0.183823	0.968634	-0.208992	-0.163645	-0.225205	-0.40552	-1.37415	1	0
100055572	MCM6	minichromosome maintenance complex component 6	4175	MCM6	minichromosome maintenance complex component 6	-0.092804	1.40811	-0.310983	-0.077142	-0.21555	-0.399351	-1.80746	1	0
100068673	MCM7	minichromosome maintenance complex component 7	4176	MCM7	minichromosome maintenance complex component 7	-0.201543	1.12	-0.261967	-0.162173	0.11304	-0.308903	-1.4289	1	0
100147284	MDK	midkine	4192	MDK	midkine	-0.234231	2.42811	-0.11291	-0.538307	-0.275553	-0.888847	-3.31695	1	0
100057213	MEST	mesoderm specific transcript	4232	MEST	mesoderm specific transcript	0.216939	0.847698	0.10939	-0.342504	-0.667032	-0.40838	-1.25608	1	0
100063974	MEX3A	mex-3 RNA binding family member A	92312	MEX3A	mex-3 RNA binding family member A	0.312892	1.74468	-0.080659	-0.457706	-0.854365	-0.533791	-2.27847	1	0
100063818	MIS18BP1	MIS18 binding protein 1	55320	MIS18BP1	MIS18 binding protein 1	0.119172	1.22069	0.023811	-0.284686	-0.186427	-0.757289	-1.97798	1	0
100070559	MMD	monocyte to macrophage differentiation associated	23531	MMD	monocyte to macrophage differentiation associated	-0.649671	2.27086	-0.503006	-0.175889	-0.344637	-0.187104	-2.45796	1	0
100062872	MMP15	matrix metallopeptidase 15	4324	MMP15	matrix metallopeptidase 15	0.465322	1.20563	0.108999	-0.42963	-0.609161	-0.728881	-1.93451	1	0
100066669	MPEG1	macrophage expressed 1	219972	MPEG1	macrophage expressed 1	-0.043346	1.17324	-0.326902	-0.316984	0.14318	-0.267899	-1.44113	1	0
100061443	MS4A7	membrane spanning 4-domains A7	58475	MS4A7	membrane spanning 4-domains A7	0.109361	1.29989	-0.603354	-0.065352	-0.290727	-0.186356	-1.48624	1	0
102147652	MUC6	mucin 6, oligomeric mucus/gel-forming	4588	MUC6	mucin 6, oligomeric mucus/gel-forming	0.302017	2.09762	-0.544194	-1.02992	-0.234403	-0.789364	-2.88698	1	0
100057831	NAAA	N-acylethanolamine acid amidase	27163	NAAA	N-acylethanolamine acid amidase	0.133206	1.3159	-0.655591	-0.39938	-0.181142	-0.012466	-1.32837	1	0
100068609	NCAPG	non-SMC condensin I complex subunit G	64151	NCAPG	non-SMC condensin I complex subunit G	0.399548	1.35457	-0.535988	-0.566418	-0.462013	-0.230848	-1.58542	1	0
100069485	NEMP2	nuclear envelope integral membrane protein 2	100131211	NEMP2	nuclear envelope integral membrane protein 2	0.30505	0.589077	-0.070492	-0.128707	-0.264246	-0.426201	-1.01528	1	0
100629522	NREP	neuronal regeneration related protein	9315	NREP	neuronal regeneration related protein	0.434865	0.869858	0.093277	-0.175956	-0.566938	-0.529704	-1.39956	1	0
100054242	NRIP1	nuclear receptor interacting protein 1	8204	NRIP1	nuclear receptor interacting protein 1	0.10391	0.776741	-0.040535	-0.183777	-0.10464	-0.388112	-1.16485	1	0
100049961	PADI1	peptidyl arginine deiminase 1	29943	PADI1	peptidyl arginine deiminase 1	-0.927028	2.02036	-0.204293	-0.596199	-0.292871	0.221333	-1.79902	1	0
100050548	PAG1	phosphoprotein membrane anchor with glycosphingolipid microdomains 1	55824	PAG1	phosphoprotein membrane anchor with glycosphingolipid microdomains 1	-0.278659	0.923998	-0.020668	0.043764	-0.116348	-0.11297	-1.03697	1	0
100061451	PALLD	palladin, cytoskeletal associated protein	23022	PALLD	palladin, cytoskeletal associated protein	0.107261	0.991764	-0.411476	-0.309	-0.304417	-0.20633	-1.19809	1	0
100034086	PDE3A	phosphodiesterase 3A	5139	PDE3A	phosphodiesterase 3A	0.266294	0.928663	0.191661	-0.120665	-0.311385	-0.59557	-1.52423	1	0
100064208	PKHD1L1	PKHD1 like 1	93035	PKHD1L1	PKHD1 like 1	-0.341164	2.48341	-0.511412	-0.087718	-0.698531	-0.689574	-3.17299	1	0
100033889	PLA2G4A	phospholipase A2 group IVA	5321	PLA2G4A	phospholipase A2 group IVA	-0.165678	1.041	0.013395	-0.410025	-0.156697	-0.182264	-1.22327	1	0
100057530	PLEKHA2	pleckstrin homology domain containing A2	59339	PLEKHA2	pleckstrin homology domain containing A2	0.111061	0.946955	-0.115144	0.116809	-0.22043	-0.484999	-1.43195	1	0
100068233	PLEKHS1	pleckstrin homology domain containing S1	79949	PLEKHS1	pleckstrin homology domain containing S1	0.465059	2.31383	-0.75167	-0.587562	-0.775227	-0.39847	-2.7123	1	0
100064706	PLXNC1	plexin C1	10154	PLXNC1	plexin C1	0.022833	0.868972	-0.222267	-0.017043	0.053029	-0.492862	-1.36183	1	0
100073095	PPIC	peptidylprolyl isomerase C	5480	PPIC	peptidylprolyl isomerase C	-0.238572	1.14687	-0.017062	0.055808	-0.402537	-0.425613	-1.57249	1	0
100051885	PTPRD	protein tyrosine phosphatase receptor type D	5789	PTPRD	protein tyrosine phosphatase receptor type D	0.146309	1.50484	-0.84372	-0.817857	-0.054344	-0.004619	-1.50945	1	0
100073063	PTPRK	protein tyrosine phosphatase receptor type K	5796	PTPRK	protein tyrosine phosphatase receptor type K	0.182888	0.741543	-0.020925	-0.147666	-0.215584	-0.488936	-1.23048	1	0
100071340	RAD51	RAD51 recombinase	5888	RAD51	RAD51 recombinase	-0.490311	1.23748	0.041774	0.338196	-0.217945	-0.611682	-1.84916	1	0
100056699	RASAL1	RAS protein activator like 1	8437	RASAL1	RAS protein activator like 1	-0.159414	1.51833	-0.897244	0.033344	-0.258185	0.106448	-1.41189	1	0
100056761	RBBP7	RB binding protein 7, chromatin remodeling factor	5931	RBBP7	RB binding protein 7, chromatin remodeling factor	-0.149184	1.2278	-0.107289	-0.133612	-0.332975	-0.32274	-1.55054	1	0
100069786	RBL1	RB transcriptional corepressor like 1	5933	RBL1	RB transcriptional corepressor like 1	0.122027	0.58711	0.108704	0.041745	-0.244311	-0.450199	-1.03731	1	0
100069075	ROBO1	roundabout guidance receptor 1	6091	ROBO1	roundabout guidance receptor 1	0.711553	1.26719	-0.269032	-0.348032	-0.28622	-0.865044	-2.13223	1	0
100064844	RPF1	ribosome production factor 1 homolog	80135	RPF1	ribosome production factor 1 homolog	0.302443	0.593332	-0.008739	-0.239442	-0.228483	-0.444131	-1.03746	1	0
100058327	SEMA3D	semaphorin 3D	223117	SEMA3D	semaphorin 3D	0.20711	1.19535	0.038417	-0.443493	-0.272913	-0.676026	-1.87138	1	0
100073147	SEMA6A	semaphorin 6A	57556	SEMA6A	semaphorin 6A	-0.250657	1.35451	-0.042689	-0.452731	-0.194264	-0.220696	-1.5752	1	0
100065007	SERPINA6	serpin family A member 6	866	SERPINA6	serpin family A member 6	-0.580514	2.46095	-0.915718	-0.929546	-0.207443	0.431793	-2.02916	1	0
100070958	SGO2	shugoshin 2	151246	SGO2	shugoshin 2	-0.041923	1.24302	-0.286444	-0.200716	-0.236881	-0.381739	-1.62476	1	0
100065797	SH3BP4	SH3 domain binding protein 4	23677	SH3BP4	SH3 domain binding protein 4	-0.287117	2.03067	-0.737471	-0.51581	-0.492499	0.15845	-1.87222	1	0
100050662	SHISA2	shisa family member 2	387914	SHISA2	shisa family member 2	-0.314301	1.87227	0.302923	0.17136	-0.655143	-1.03115	-2.90342	1	0
100009694	SLC16A1	solute carrier family 16 member 1	6566	SLC16A1	solute carrier family 16 member 1	0.385511	0.599483	0.041667	-0.422092	0.040112	-0.618438	-1.21792	1	0
100071573	SLC16A12	solute carrier family 16 member 12	387700	SLC16A12	solute carrier family 16 member 12	-0.269509	2.3536	-1.33835	-0.862497	-0.906407	0.903104	-1.4505	1	0
100054822	SMARCA1	SWI/SNF related, matrix associated, actin dependent regulator of chromatin, subfamily a, member 1	6594	SMARCA1	SWI/SNF related, matrix associated, actin dependent regulator of chromatin, subfamily a, member 1	-0.295993	1.15111	-0.430486	-0.095475	-0.178221	-0.021469	-1.17258	1	0
100052877	SOSTDC1	sclerostin domain containing 1	25928	SOSTDC1	sclerostin domain containing 1	-0.704778	0.890339	0.003076	0.767223	-0.136366	-0.439685	-1.33002	1	0
111769285	SOX4	SRY-box transcription factor 4	6659	SOX4	SRY-box transcription factor 4	0.058391	1.47545	0.230992	-0.28575	-0.389355	-0.899855	-2.3753	1	0
100033908	SOX9	SRY-box transcription factor 9	6662	SOX9	SRY-box transcription factor 9	-0.186099	2.24255	-0.444396	-0.240658	-0.780121	-0.291741	-2.5343	1	0
100053106	SPDEF	SAM pointed domain containing ETS transcription factor	25803	SPDEF	SAM pointed domain containing ETS transcription factor	0.428981	1.3708	-0.079598	-0.222562	-0.726885	-0.574222	-1.94502	1	0
100057411	STMN1	stathmin 1	3925	STMN1	stathmin 1	0.006716	0.727315	0.405956	0.425593	-0.30407	-1.0535	-1.78081	1	0
100052660	STON2	stonin 2	85439	STON2	stonin 2	0.216049	0.932471	-0.003068	-0.237829	-0.576602	-0.488663	-1.42113	1	0
100054912	TENM1	teneurin transmembrane protein 1	10178	TENM1	teneurin transmembrane protein 1	0.3739	0.604346	0.025791	-0.029134	0.005073	-0.594505	-1.19885	1	0
100049577	TLR1	toll like receptor 1	7096	TLR1	toll like receptor 1	-0.109903	1.13394	-0.281142	-0.243163	-0.054451	-0.15494	-1.28888	1	0
100064614	TLR10	toll like receptor 10	81793	TLR10	toll like receptor 10	0.388596	0.981611	-0.401415	-0.16356	-0.437979	-0.334242	-1.31585	1	0
100054367	TLR8	toll like receptor 8	51311	TLR8	toll like receptor 8	0.196978	1.16716	-0.344317	-0.542357	0.186792	-0.440683	-1.60784	1	0
111773239	TMEM229A	transmembrane protein 229A	730130	TMEM229A	transmembrane protein 229A	-0.4126	2.35332	-0.720814	-1.12043	-0.232609	0.092857	-2.26046	1	0
102148293	TMEM37	transmembrane protein 37	140738	TMEM37	transmembrane protein 37	-0.277815	1.09038	-0.148421	0.1047	-0.164009	-0.419739	-1.51012	1	0
100629405	TMEM47	transmembrane protein 47	83604	TMEM47	transmembrane protein 47	0.124429	1.5123	-0.370024	-0.550206	-0.130055	-0.280144	-1.79244	1	0
100033928	TMSB10	thymosin beta 10	9168	TMSB10	thymosin beta 10	-0.024109	1.27492	-0.300548	-0.204459	-0.733131	-0.004996	-1.27992	1	0
100055660	TRIM62	tripartite motif containing 62	55223	TRIM62	tripartite motif containing 62	0.383502	0.819369	-0.343369	-0.070713	-0.262878	-0.359193	-1.17856	1	0
100055995	TTC23	tetratricopeptide repeat domain 23	64927	TTC23	tetratricopeptide repeat domain 23	0.254698	0.597404	0.045109	-0.119681	-0.250353	-0.467363	-1.06477	1	0
100059822	TTYH3	tweety family member 3	80727	TTYH3	tweety family member 3	0.285467	0.871619	0.15736	-0.322267	-0.294098	-0.599532	-1.47115	1	0
100051013	TUBB	tubulin beta class I	203068	TUBB	tubulin beta class I	-0.025419	1.31949	-0.708621	-0.26954	-0.065181	-0.007056	-1.32654	1	0
100072587	UGT8	UDP glycosyltransferase 8	7368	UGT8	UDP glycosyltransferase 8	0.583012	2.47669	-0.148626	-0.800045	-0.942255	-1.1265	-3.60319	1	0
100071097	UPK1B	uroplakin 1B	7348	UPK1B	uroplakin 1B	-0.621588	2.5844	-1.13333	-0.935983	-0.736847	0.986803	-1.5976	1	0
100068127	VWA2	von Willebrand factor A domain containing 2	340706	VWA2	von Willebrand factor A domain containing 2	0.078111	1.24248	-0.196831	-0.370149	-0.01004	-0.29909	-1.54157	1	0
100056017	WNT5B	Wnt family member 5B	81029	WNT5B	Wnt family member 5B	0.317985	1.17923	0.067225	-0.280744	-0.134781	-1.07761	-2.25684	1	0
100060655	ZNF146	zinc finger protein 146	7705	ZNF146	zinc finger protein 146	0.016899	0.847089	-0.093179	-0.368064	-0.061711	-0.238051	-1.08514	1	0
100057981	ZNF704	zinc finger protein 704	619279	ZNF704	zinc finger protein 704	0.206316	0.673976	0.421002	0.244086	-0.424626	-0.61196	-1.28594	1	0
100059173	ZNRF3	zinc and ring finger 3	84133	ZNRF3	zinc and ring finger 3	-0.002132	1.18869	-0.121063	-0.319676	-0.237752	-0.297216	-1.48591	1	0
100052116	ABHD14B	abhydrolase domain containing 14B	84836	ABHD14B	abhydrolase domain containing 14B	0.472217	-1.51966	0.742715	0.469798	0.029212	-0.47085	1.04881	0	1
100069942	ACSF2	acyl-CoA synthetase family member 2	80221	ACSF2	acyl-CoA synthetase family member 2	-0.229242	-1.42814	-0.016467	0.443835	0.304548	0.814752	2.24289	0	1
100063219	ADAM15	ADAM metallopeptidase domain 15	8751	ADAM15	ADAM metallopeptidase domain 15	0.013269	-1.73177	0.749861	0.507367	0.00111	0.311221	2.04299	0	1
100068579	ADAM23	ADAM metallopeptidase domain 23	8745	ADAM23	ADAM metallopeptidase domain 23	0.595159	-1.89387	0.398681	0.120931	0.440805	0.038399	1.93227	0	1
100063467	ADAMTSL1	ADAMTS like 1	92949	ADAMTSL1	ADAMTS like 1	-0.874358	-2.49828	0.2468	1.41147	1.05179	1.16082	3.6591	0	1
100033857	ADM	adrenomedullin	133	ADM	adrenomedullin	-1.14968	-2.24498	0.050862	1.52617	1.45179	0.811171	3.05615	0	1
100067146	ANGPTL2	angiopoietin like 2	23452	ANGPTL2	angiopoietin like 2	0.058838	-1.88772	0.471837	-0.113463	0.57232	0.473304	2.36103	0	1
100055611	ANKRD27	ankyrin repeat domain 27	84079	ANKRD27	ankyrin repeat domain 27	-0.188688	-0.780697	0.18577	0.255342	0.230184	0.26534	1.04604	0	1
100050849	ATF3	activating transcription factor 3	467	ATF3	activating transcription factor 3	-1.14609	-1.6904	0.57998	0.648172	0.120083	0.959978	2.65038	0	1
100057005	ATP6V1C2	ATPase H+ transporting V1 subunit C2	245973	ATP6V1C2	ATPase H+ transporting V1 subunit C2	-1.25942	-2.29038	0.391517	1.61707	0.902205	1.33675	3.62713	0	1
100050769	BCAP29	B cell receptor associated protein 29	55973	BCAP29	B cell receptor associated protein 29	-1.09733	-1.52536	-0.028578	0.891548	1.16752	0.831035	2.35639	0	1
100053122	BTG2	BTG anti-proliferation factor 2	7832	BTG2	BTG anti-proliferation factor 2	-1.14047	-1.64212	0.706157	1.13915	0.496221	0.408836	2.05096	0	1
100058281	C2CD2	C2 calcium dependent domain containing 2	25966	C2CD2	C2 calcium dependent domain containing 2	-0.427774	-0.862271	-0.043887	0.632656	0.298558	0.369852	1.23212	0	1
100060647	CAT	catalase	847	CAT	catalase	-0.573072	-1.10628	0.636293	1.00665	0.370621	-0.084817	1.02146	0	1
100068163	CD109	CD109 molecule	135228	CD109	CD109 molecule	-0.187466	-1.07147	0.476307	0.085474	0.253885	0.166022	1.2375	0	1
100066969	CD320	CD320 molecule	51293	CD320	CD320 molecule	-0.404651	-2.06296	0.152893	0.977617	0.343228	1.00267	3.06563	0	1
100146534	CDH23	cadherin related 23	64072	CDH23	cadherin related 23	-0.308277	-1.08056	0.319966	0.762483	0.200779	0.539637	1.6202	0	1
100071474	CEBPB	CCAAT enhancer binding protein beta	1051	CEBPB	CCAAT enhancer binding protein beta	-0.123084	-1.13379	0.161288	0.444172	0.202914	0.253663	1.38745	0	1
100058020	CENPU	centromere protein U	79682	CENPU	centromere protein U	-1.14441	-1.07905	0.116196	1.07163	0.821084	0.523705	1.60275	0	1
111767596	CGNL1	cingulin like 1	84952	CGNL1	cingulin like 1	-0.509281	-1.09612	0.165347	0.819678	0.696503	0.062768	1.15889	0	1
100059922	CLDN3	claudin 3	1365	CLDN3	claudin 3	-0.47616	-0.684585	0.138584	0.452577	0.065602	0.506624	1.19121	0	1
100059948	CLDN4	claudin 4	1364	CLDN4	claudin 4	-0.757228	-1.55556	0.05481	0.476416	0.665869	0.941522	2.49708	0	1
100060346	CLUH	clustered mitochondria homolog	23277	CLUH	clustered mitochondria homolog	-0.497849	-0.778719	-0.171028	0.674618	0.417564	0.4978	1.27652	0	1
100069427	COL22A1	collagen type XXII alpha 1 chain	169044	COL22A1	collagen type XXII alpha 1 chain	-0.038681	-1.86047	0.177189	0.764303	0.241995	0.430689	2.29115	0	1
100068414	CSRNP1	cysteine and serine rich nuclear protein 1	64651	CSRNP1	cysteine and serine rich nuclear protein 1	-0.895045	-1.60606	-0.135257	0.643693	0.278473	1.19426	2.80032	0	1
100064917	CYB5R1	cytochrome b5 reductase 1	51706	CYB5R1	cytochrome b5 reductase 1	-0.321137	-1.14559	0.103876	0.719285	0.384375	0.322667	1.46825	0	1
100071050	CYB5R3	cytochrome b5 reductase 3	1727	CYB5R3	cytochrome b5 reductase 3	-0.006485	-0.89121	0.197615	0.315381	0.015346	0.183992	1.0752	0	1
100066655	DAB2	DAB adaptor protein 2	1601	DAB2	DAB adaptor protein 2	0.94818	-1.49453	0.316305	-0.402178	-0.196661	0.114127	1.60865	0	1
100060062	DHRS7	dehydrogenase/reductase 7	51635	DHRS7	dehydrogenase/reductase 7	-0.64064	-0.680371	0.076422	0.954841	0.130477	0.34302	1.02339	0	1
100069605	DNAJC6	DnaJ heat shock protein family (Hsp40) member C6	9829	DNAJC6	DnaJ heat shock protein family (Hsp40) member C6	0.065717	-1.42497	0.489522	0.885578	0.235258	-0.349793	1.07518	0	1
100057307	DOCK6	dedicator of cytokinesis 6	57572	DOCK6	dedicator of cytokinesis 6	-0.193319	-0.70889	-0.118813	0.085297	0.200351	0.640147	1.34904	0	1
100061124	DPP4	dipeptidyl peptidase 4	1803	DPP4	dipeptidyl peptidase 4	0.487802	-1.5622	0.77739	0.027332	0.098385	-0.164077	1.39812	0	1
100071300	DPYSL5	dihydropyrimidinase like 5	56896	DPYSL5	dihydropyrimidinase like 5	0.462776	-2.3709	0.981082	0.977005	0.286584	-0.607427	1.76347	0	1
100065604	DTNBP1	dystrobrevin binding protein 1	84062	DTNBP1	dystrobrevin binding protein 1	-0.165253	-0.973858	0.147508	0.710109	0.149933	0.079846	1.0537	0	1
100069834	DUSP1	dual specificity phosphatase 1	1843	DUSP1	dual specificity phosphatase 1	-0.915591	-1.81558	0.788714	0.771503	0.277086	0.832381	2.64796	0	1
100072574	EGR1	early growth response 1	1958	EGR1	early growth response 1	-0.838208	-1.69712	0.467122	0.78846	0.50902	0.661047	2.35817	0	1
100062890	EGR2	early growth response 2	1959	EGR2	early growth response 2	-1.50018	-2.70211	0.347271	0.944465	0.656256	1.60653	4.30863	0	1
100629236	EIF4E3	eukaryotic translation initiation factor 4E family member 3	317649	EIF4E3	eukaryotic translation initiation factor 4E family member 3	-0.523957	-1.49437	0.136745	0.582619	0.608857	0.638724	2.13309	0	1
100057280	ENGASE	endo-beta-N-acetylglucosaminidase	64772	ENGASE	endo-beta-N-acetylglucosaminidase	-0.217991	-1.36211	0.335223	0.801073	0.295936	0.333555	1.69567	0	1
100059009	EPB41L4B	erythrocyte membrane protein band 4.1 like 4B	54566	EPB41L4B	erythrocyte membrane protein band 4.1 like 4B	-0.6531	-1.1394	0.105951	0.368911	0.652048	0.56793	1.70733	0	1
100056221	EPHA1	EPH receptor A1	2041	EPHA1	EPH receptor A1	-0.171889	-0.811264	0.214827	0.251963	-0.048393	0.417513	1.22878	0	1
100051395	EVPL	envoplakin	2125	EVPL	envoplakin	0.426044	-1.23106	0.337064	0.094764	-0.305829	0.331082	1.56214	0	1
100058506	F3	coagulation factor III, tissue factor	2152	F3	coagulation factor III, tissue factor	0.794943	-2.59563	0.905002	0.221325	-0.372696	0.2883	2.88393	0	1
100062666	FAM13C	family with sequence similarity 13 member C	220965	FAM13C	family with sequence similarity 13 member C	-0.396067	-0.886582	0.024052	0.001894	0.312484	0.664012	1.55059	0	1
100050366	FAM189A2	family with sequence similarity 189 member A2	9413	FAM189A2	family with sequence similarity 189 member A2	0.329283	-2.0139	0.640604	0.367703	0.297783	-0.046022	1.96788	0	1
102148429	FRMD8	FERM domain containing 8	83786	FRMD8	FERM domain containing 8	-0.334298	-1.13502	0.390984	0.611496	0.291241	0.212028	1.34705	0	1
100050475	GEM	GTP binding protein overexpressed in skeletal muscle	2669	GEM	GTP binding protein overexpressed in skeletal muscle	-0.869838	-1.22589	0.194015	0.32973	-0.137331	1.10224	2.32813	0	1
100065723	GMPR	guanosine monophosphate reductase	2766	GMPR	guanosine monophosphate reductase	0.213242	-0.919352	0.108855	0.564777	-0.36672	0.227547	1.1469	0	1
100062569	GOLIM4	golgi integral membrane protein 4	27333	GOLIM4	golgi integral membrane protein 4	-0.669864	-0.870247	0.157877	0.689365	0.599994	0.405242	1.27549	0	1
100063477	GRIK4	glutamate ionotropic receptor kainate type subunit 4	2900	GRIK4	glutamate ionotropic receptor kainate type subunit 4	-0.649094	-1.41027	0.133408	0.122952	0.588303	1.2599	2.67016	0	1
100065919	GRK5	G protein-coupled receptor kinase 5	2869	GRK5	G protein-coupled receptor kinase 5	-0.022393	-1.14217	0.028286	0.219971	0.65389	0.370468	1.51264	0	1
100056014	GSTK1	glutathione S-transferase kappa 1	373156	GSTK1	glutathione S-transferase kappa 1	-0.527314	-1.24494	0.625217	0.912282	0.449844	-0.130717	1.11423	0	1
100069551	GUCY1B1	guanylate cyclase 1 soluble subunit beta 1	2983	GUCY1B1	guanylate cyclase 1 soluble subunit beta 1	-0.378611	-1.55974	0.68837	0.68306	0.428721	0.048407	1.60815	0	1
100055240	HDAC11	histone deacetylase 11	79885	HDAC11	histone deacetylase 11	-0.303686	-1.80429	0.620286	0.901495	0.433896	0.274211	2.07851	0	1
100058549	HEY1	hes related family bHLH transcription factor with YRPW motif 1	23462	HEY1	hes related family bHLH transcription factor with YRPW motif 1	0.580719	-0.89361	0.26775	-0.381917	-0.312801	0.358782	1.25239	0	1
100058026	IRAK3	interleukin 1 receptor associated kinase 3	11213	IRAK3	interleukin 1 receptor associated kinase 3	-0.034676	-1.70093	0.601375	0.685924	0.30761	0.027521	1.72845	0	1
100053462	ITGB8	integrin subunit beta 8	3696	ITGB8	integrin subunit beta 8	-0.44087	-1.57327	0.093134	0.625514	0.622529	0.638028	2.21129	0	1
100070032	ITIH5	inter-alpha-trypsin inhibitor heavy chain 5	80760	ITIH5	inter-alpha-trypsin inhibitor heavy chain 5	-0.188465	-0.658332	-0.142931	0.215421	0.502467	0.34289	1.00122	0	1
100067469	JUN	Jun proto-oncogene, AP-1 transcription factor subunit	3725	JUN	Jun proto-oncogene, AP-1 transcription factor subunit	-0.526067	-1.04601	0.279968	0.834948	0.30645	0.246752	1.29276	0	1
100056640	KCNS3	potassium voltage-gated channel modifier subfamily S member 3	3790	KCNS3	potassium voltage-gated channel modifier subfamily S member 3	0.389982	-2.12818	0.20528	-0.463469	0.592637	0.809665	2.93785	0	1
100033959	KDR	kinase insert domain receptor	3791	KDR	kinase insert domain receptor	-0.091835	-0.793145	-0.309642	0.299	0.692064	0.337985	1.13113	0	1
100059331	KIAA1210	KIAA1210	57481	KIAA1210	KIAA1210	-0.45245	-1.37565	-0.189999	0.471448	0.279649	0.96294	2.33859	0	1
100147291	KLC3	kinesin light chain 3	147700	KLC3	kinesin light chain 3	-0.585019	-0.756671	0.248725	0.648315	0.272242	0.355805	1.11248	0	1
102147730	KLF2	Kruppel like factor 2	10365	KLF2	Kruppel like factor 2	-0.485353	-0.997117	0.150351	1.02318	0.252237	0.262678	1.25979	0	1
100054047	KLF4	Kruppel like factor 4	9314	KLF4	Kruppel like factor 4	-0.020262	-1.6317	0.3351	0.538566	-0.300664	0.636429	2.26813	0	1
100057457	KLF6	Kruppel like factor 6	1316	KLF6	Kruppel like factor 6	-0.669789	-0.764736	0.155285	0.682511	0.255017	0.291445	1.05618	0	1
100050300	KLF9	Kruppel like factor 9	687	KLF9	Kruppel like factor 9	-0.563582	-0.901001	0.378651	0.826243	0.389265	0.276691	1.17769	0	1
100067152	KLHL38	kelch like family member 38	340359	KLHL38	kelch like family member 38	-0.27978	-1.29737	0.521188	0.56906	0.262786	0.145286	1.44265	0	1
100055206	LDHD	lactate dehydrogenase D	197257	LDHD	lactate dehydrogenase D	0.830318	-1.42037	0.380926	-0.125261	-0.399671	0.293463	1.71383	0	1
100058957	LMCD1	LIM and cysteine rich domains 1	29995	LMCD1	LIM and cysteine rich domains 1	-0.717649	-1.53727	0.607063	0.405741	0.544528	0.605593	2.14286	0	1
100061341	LOC100061341	transducin-like enhancer protein 1	7088	TLE1	TLE family member 1, transcriptional corepressor	-0.198561	-1.11907	0.323418	0.262582	0.185654	0.514591	1.63366	0	1
100065039	LOC100065039	keratin-associated protein 23-1-like	140258	KRTAP13-1	keratin associated protein 13-1	-0.825251	-1.28588	0.211905	0.58036	0.089604	0.837063	2.12295	0	1
100067649	LOC100067649	vascular non-inflammatory molecule 3	55350	VNN3	vanin 3	0.594257	-1.80189	0.277259	-0.117468	0.324836	0.192961	1.99485	0	1
100068696	LOC100068696	canalicular multispecific organic anion transporter 1	150000	ABCC13	ATP binding cassette subfamily C member 13 (pseudogene)	0.192443	-2.64283	0.58301	0.446658	0.800478	0.276481	2.91931	0	1
102147400	LOC102147400	uncharacterized LOC102147400				-0.402333	-1.04598	0.133334	0.327525	0.334231	0.490296	1.53627	0	1
102149359	LOC102149359	uncharacterized LOC102149359				0.319979	-1.25654	0.476207	0.391725	0.004847	-0.161346	1.09519	0	1
102149605	LOC102149605	uncharacterized LOC102149605				-1.15635	-1.35164	0.297823	1.0131	0.540948	0.928655	2.28029	0	1
102149797	LOC102149797	uncharacterized LOC102149797				0.067905	-1.63856	0.499133	0.157334	0.549498	0.032302	1.67086	0	1
102150260	LOC102150260	uncharacterized LOC102150260				-0.410419	-0.978786	0.867276	-0.347404	-0.053568	0.501914	1.4807	0	1
102150469	LOC102150469	uncharacterized LOC102150469				-0.409402	-0.908195	0.101594	0.923238	0.120756	0.286716	1.19491	0	1
106781521	LOC106781521	uncharacterized LOC106781521				-0.110989	-1.35998	-0.201489	0.079528	0.549364	0.724466	2.08444	0	1
106781657	LOC106781657	uncharacterized LOC106781657				-0.355454	-1.68441	0.361483	0.670769	0.829249	0.352467	2.03688	0	1
106781774	LOC106781774	uncharacterized LOC106781774				-0.598506	-0.887348	0.19015	0.042825	0.34776	0.626884	1.51423	0	1
106782168	LOC106782168	uncharacterized LOC106782168				-0.545449	-0.724422	0.510253	0.310617	0.321353	0.352222	1.07664	0	1
106782575	LOC106782575	uncharacterized LOC106782575				-0.092656	-1.78753	0.799454	0.665183	0.195662	0.066113	1.85365	0	1
106783454	LOC106783454	uncharacterized LOC106783454				-0.864801	-1.57869	0.343224	0.451927	0.957046	0.635468	2.21416	0	1
111767866	LOC111767866	uncharacterized LOC111767866				-0.472987	-1.19587	0.07277	0.813802	0.549929	0.518853	1.71472	0	1
111769093	LOC111769093	uncharacterized LOC111769093				0.309913	-1.31302	0.489759	-0.128786	0.288874	-0.069292	1.24373	0	1
111769757	LOC111769757	uncharacterized LOC111769757				-0.816062	-0.735043	0.056848	0.95876	0.355907	0.356707	1.09175	0	1
111770694	LOC111770694	uncharacterized LOC111770694				-0.652453	-0.907882	0.308832	0.613619	0.452881	0.450097	1.35798	0	1
111771592	LOC111771592	uncharacterized LOC111771592				-0.464244	-1.33538	0.213322	0.854287	0.45995	0.479159	1.81453	0	1
111773358	LOC111773358	small nucleolar RNA U109	677765	SCARNA18	small Cajal body-specific RNA 18	-0.891358	-1.20636	-0.026691	0.74942	0.898944	0.733763	1.94013	0	1
111773469	LOC111773469	uncharacterized LOC111773469				0.298061	-1.25374	0.435182	-0.081769	0.380389	-0.257918	0.99582	0	1
111774065	LOC111774065	uncharacterized LOC111774065				-0.130545	-1.85774	0.495282	0.90655	0.583167	0.020279	1.87802	0	1
111774145	LOC111774145	ubiquitin-associated and SH3 domain-containing protein B-like	84959	UBASH3B	ubiquitin associated and SH3 domain containing B	-0.055598	-1.17974	0.416117	0.810031	-0.042694	-0.058363	1.12138	0	1
111775308	LOC111775308	5'-nucleotidase-like	4907	NT5E	5'-nucleotidase ecto	-0.60727	-1.49121	0.098936	0.179509	0.564315	0.887955	2.37916	0	1
100064702	MACIR	macrophage immunometabolism regulator	90355	MACIR	macrophage immunometabolism regulator	-0.32527	-1.66082	0.378285	0.556339	0.387177	0.63812	2.29894	0	1
100055112	MAFF	MAF bZIP transcription factor F	23764	MAFF	MAF bZIP transcription factor F	-0.44056	-0.861728	-0.050598	0.235077	0.218763	0.599234	1.46096	0	1
100072869	MAN1A1	mannosidase alpha class 1A member 1	4121	MAN1A1	mannosidase alpha class 1A member 1	-0.494975	-0.778114	-0.193773	1.03166	0.480512	0.271689	1.0498	0	1
100067947	MANBA	mannosidase beta	4126	MANBA	mannosidase beta	-0.236985	-1.29476	0.402844	0.30444	0.35133	0.465572	1.76034	0	1
100049873	MCTP2	multiple C2 and transmembrane domain containing 2	55784	MCTP2	multiple C2 and transmembrane domain containing 2	-0.27692	-1.62164	0.770652	1.07168	0.129288	-0.154915	1.46673	0	1
100068365	MFSD2A	major facilitator superfamily domain containing 2A	84879	MFSD2A	major facilitator superfamily domain containing 2A	-0.727469	-2.15935	0.056269	0.789188	0.920042	1.07621	3.23557	0	1
100071978	NAV2	neuron navigator 2	89797	NAV2	neuron navigator 2	0.399972	-1.88093	0.599593	0.653281	0.299958	-0.220846	1.66009	0	1
100050800	NDP	norrin cystine knot growth factor NDP	4693	NDP	norrin cystine knot growth factor NDP	0.766858	-3.04623	1.36072	0.889551	0.49137	-0.789106	2.25712	0	1
100052657	NFATC2	nuclear factor of activated T cells 2	4773	NFATC2	nuclear factor of activated T cells 2	-0.18463	-1.02567	-0.237973	0.192441	0.632882	0.42787	1.45354	0	1
100051387	NHS	NHS actin remodeling regulator	4810	NHS	NHS actin remodeling regulator	-0.4613	-1.39532	0.229475	0.745863	0.510154	0.413238	1.80856	0	1
100058172	NKX3-1	NK3 homeobox 1	4824	NKX3-1	NK3 homeobox 1	-0.068411	-0.893465	0.235145	0.11872	0.061386	0.538935	1.4324	0	1
100146166	NR2F2	nuclear receptor subfamily 2 group F member 2	7026	NR2F2	nuclear receptor subfamily 2 group F member 2	-0.784866	-1.62922	-0.112843	0.911482	0.705505	0.897968	2.52719	0	1
100061353	NR4A1	nuclear receptor subfamily 4 group A member 1	3164	NR4A1	nuclear receptor subfamily 4 group A member 1	-1.48008	-3.36094	0.643109	1.0413	0.498834	1.88684	5.24778	0	1
100050666	NR4A2	nuclear receptor subfamily 4 group A member 2	4929	NR4A2	nuclear receptor subfamily 4 group A member 2	-1.01229	-2.82072	0.57579	0.924787	0.251867	1.40464	4.22536	0	1
100063566	NR4A3	nuclear receptor subfamily 4 group A member 3	8013	NR4A3	nuclear receptor subfamily 4 group A member 3	-1.68327	-4.0642	0.01693	1.31687	0.194597	2.7866	6.8508	0	1
100070458	NT5E	5'-nucleotidase ecto	4907	NT5E	5'-nucleotidase ecto	-0.638491	-1.48039	0.034568	0.236943	0.584552	0.899588	2.37998	0	1
100070326	PAX2	paired box 2	5076	PAX2	paired box 2	0.811602	-1.41789	0.464557	0.285326	-0.234375	-0.308856	1.10903	0	1
100062988	PBXIP1	PBX homeobox interacting protein 1	57326	PBXIP1	PBX homeobox interacting protein 1	-0.24974	-0.730088	0.147517	0.336015	0.208351	0.360892	1.09098	0	1
100072165	PCDH1	protocadherin 1	5097	PCDH1	protocadherin 1	-0.191814	-0.747384	-0.151666	0.135588	0.140829	0.676526	1.42391	0	1
100061488	PDGFD	platelet derived growth factor D	80310	PDGFD	platelet derived growth factor D	-0.631156	-0.73605	-0.030305	1.29196	0.001778	0.359326	1.09538	0	1
100068126	PKD1	polycystin 1, transient receptor potential channel interacting	5310	PKD1	polycystin 1, transient receptor potential channel interacting	-0.186759	-0.653961	-0.211177	0.350037	0.275196	0.402523	1.05648	0	1
100053794	PLAGL2	PLAG1 like zinc finger 2	5326	PLAGL2	PLAG1 like zinc finger 2	-0.558473	-0.89053	-0.104821	0.426461	0.289819	0.546035	1.43657	0	1
100051646	PLXNA2	plexin A2	5362	PLXNA2	plexin A2	0.475418	-1.11305	0.117336	-0.228523	0.312631	0.007281	1.12033	0	1
100070975	PM20D2	peptidase M20 domain containing 2	135293	PM20D2	peptidase M20 domain containing 2	-0.57716	-1.10081	0.123458	0.510178	0.7677	0.444779	1.54559	0	1
100062963	PMVK	phosphomevalonate kinase	10654	PMVK	phosphomevalonate kinase	0.090977	-1.2062	0.481095	-0.009746	-0.245427	0.425048	1.63125	0	1
100051382	PPP1R15A	protein phosphatase 1 regulatory subunit 15A	23645	PPP1R15A	protein phosphatase 1 regulatory subunit 15A	-0.409082	-1.16036	0.124317	0.819011	0.24618	0.363039	1.5234	0	1
100058646	PRDX3	peroxiredoxin 3	10935	PRDX3	peroxiredoxin 3	-0.088862	-0.815899	-0.029579	0.062908	0.124655	0.513099	1.329	0	1
100065904	PRNP	prion protein	5621	PRNP	prion protein	-0.098237	-1.05696	-0.035352	-0.085068	0.186627	0.741998	1.79895	0	1
100058059	PTGR1	prostaglandin reductase 1	22949	PTGR1	prostaglandin reductase 1	-1.33665	-2.39803	1.21388	1.66359	0.915375	0.263751	2.66179	0	1
100033979	PTHLH	parathyroid hormone like hormone	5744	PTHLH	parathyroid hormone like hormone	0.006347	-1.36541	-0.285491	-0.175813	0.271419	1.14661	2.51202	0	1
100146797	RASGEF1B	RasGEF domain family member 1B	153020	RASGEF1B	RasGEF domain family member 1B	0.267156	-1.53615	0.813783	0.394742	0.196087	-0.396532	1.13961	0	1
100064529	RASSF8	Ras association domain family member 8	11228	RASSF8	Ras association domain family member 8	-0.604897	-1.21822	-0.05939	0.448944	0.803195	0.682721	1.90095	0	1
100146791	RET	ret proto-oncogene	5979	RET	ret proto-oncogene	-0.140492	-1.30933	-0.464384	0.429713	-0.183111	1.26488	2.57421	0	1
100061031	RGCC	regulator of cell cycle	28984	RGCC	regulator of cell cycle	-0.592602	-1.27176	-0.010329	0.791778	0.737141	0.30606	1.57782	0	1
100051067	RGS2	regulator of G protein signaling 2	5997	RGS2	regulator of G protein signaling 2	-1.64384	-1.87266	0.517056	0.64203	0.740353	1.39547	3.26812	0	1
100057284	RNF144A	ring finger protein 144A	9781	RNF144A	ring finger protein 144A	-0.098014	-1.34245	0.518847	0.920252	0.360062	-0.236129	1.10632	0	1
100069955	RSAD1	radical S-adenosyl methionine domain containing 1	55316	RSAD1	radical S-adenosyl methionine domain containing 1	-0.241287	-0.667188	-0.144965	0.341116	0.338926	0.474769	1.14196	0	1
102147797	RTL5	retrotransposon Gag like 5	340526	RTL5	retrotransposon Gag like 5	-0.377571	-1.0258	-0.112254	0.051784	-0.115427	0.964248	1.99005	0	1
100630377	RUSC1	RUN and SH3 domain containing 1	23623	RUSC1	RUN and SH3 domain containing 1	0.471954	-1.07848	0.206307	-0.326741	-0.303405	0.480104	1.55858	0	1
100033995	S100G	S100 calcium binding protein G	795	S100G	S100 calcium binding protein G	0.312908	-4.19528	1.30888	0.836666	0.328173	0.732383	4.92767	0	1
100060968	SCD5	stearoyl-CoA desaturase 5	79966	SCD5	stearoyl-CoA desaturase 5	-1.21283	-1.41683	0.164535	1.57444	0.238493	0.638414	2.05525	0	1
100059623	SCNN1A	sodium channel epithelial 1 subunit alpha	6337	SCNN1A	sodium channel epithelial 1 subunit alpha	0.690218	-1.19724	0.303582	0.218922	-0.268914	-0.104026	1.09322	0	1
100053209	SDCBP2	syndecan binding protein 2	27111	SDCBP2	syndecan binding protein 2	-0.233249	-1.65674	0.373456	0.326077	0.30143	0.657411	2.31415	0	1
100065654	SGSM1	small G protein signaling modulator 1	129049	SGSM1	small G protein signaling modulator 1	-0.42624	-1.2615	0.273236	0.50262	0.232464	0.605179	1.86668	0	1
100070534	SHF	Src homology 2 domain containing F	90525	SHF	Src homology 2 domain containing F	-0.01271	-1.15835	0.003194	-0.107281	0.08748	0.672909	1.83126	0	1
100060961	SLC15A1	solute carrier family 15 member 1	6564	SLC15A1	solute carrier family 15 member 1	-1.69777	-2.03726	1.12603	1.09022	0.133238	1.41644	3.45371	0	1
100072871	SLC22A5	solute carrier family 22 member 5	6584	SLC22A5	solute carrier family 22 member 5	-0.408889	-1.03194	-0.134103	0.353843	0.639482	0.513638	1.54558	0	1
100070341	SLC25A25	solute carrier family 25 member 25	114789	SLC25A25	solute carrier family 25 member 25	-0.879324	-1.43763	0.023246	0.323413	0.246927	1.18004	2.61767	0	1
100060222	SLC26A4	solute carrier family 26 member 4	5172	SLC26A4	solute carrier family 26 member 4	-0.559499	-2.69081	0.72913	1.3052	0.653888	0.31155	3.00236	0	1
100066656	SLC4A11	solute carrier family 4 member 11	83959	SLC4A11	solute carrier family 4 member 11	-1.2356	-1.67863	0.047399	1.53472	0.929298	0.621175	2.2998	0	1
100056978	SLC6A12	solute carrier family 6 member 12	6539	SLC6A12	solute carrier family 6 member 12	-0.187641	-1.37183	-0.239363	0.422011	0.439731	0.731583	2.10341	0	1
100034162	SLCO1A2	solute carrier organic anion transporter family member 1A2	6579	SLCO1A2	solute carrier organic anion transporter family member 1A2	0.579778	-2.76376	1.68222	0.176161	-0.07912	-0.089894	2.67387	0	1
100147196	SOX17	SRY-box transcription factor 17	64321	SOX17	SRY-box transcription factor 17	0.104907	-1.10956	0.392012	-0.093608	-0.393032	0.654813	1.76437	0	1
100051200	SPTLC3	serine palmitoyltransferase long chain base subunit 3	55304	SPTLC3	serine palmitoyltransferase long chain base subunit 3	0.089817	-1.49096	0.318154	-0.123705	0.265271	0.370911	1.86187	0	1
100050582	STAC	SH3 and cysteine rich domain	6769	STAC	SH3 and cysteine rich domain	-0.212276	-1.83176	0.402393	-0.427754	1.26764	0.312241	2.144	0	1
100053652	SYNE3	spectrin repeat containing nuclear envelope family member 3	161176	SYNE3	spectrin repeat containing nuclear envelope family member 3	-0.216533	-1.19127	-0.031759	0.743667	0.539923	0.277173	1.46844	0	1
100067576	TACSTD2	tumor associated calcium signal transducer 2	4070	TACSTD2	tumor associated calcium signal transducer 2	-0.223033	-1.24811	0.093652	0.272878	0.432126	0.401884	1.64999	0	1
100033947	TIMP3	TIMP metallopeptidase inhibitor 3	7078	TIMP3	TIMP metallopeptidase inhibitor 3	0.582538	-1.63967	0.779885	0.102542	-0.035386	-0.331363	1.30831	0	1
100054804	TMCC2	transmembrane and coiled-coil domain family 2	9911	TMCC2	transmembrane and coiled-coil domain family 2	-0.261516	-0.887436	0.050799	0.74068	-0.143201	0.390212	1.27765	0	1
100146945	TMEM229B	transmembrane protein 229B	161145	TMEM229B	transmembrane protein 229B	-0.435627	-1.6868	-0.273696	0.243476	0.621999	1.31749	3.00429	0	1
100067695	TMEM63B	transmembrane protein 63B	55362	TMEM63B	transmembrane protein 63B	-0.143052	-0.872201	-0.112727	0.005661	0.280757	0.651563	1.52376	0	1
100056451	TOB1	transducer of ERBB2, 1	10140	TOB1	transducer of ERBB2, 1	-0.329579	-1.07272	0.024247	0.36088	0.132726	0.601811	1.67453	0	1
100050231	TRPM3	transient receptor potential cation channel subfamily M member 3	80036	TRPM3	transient receptor potential cation channel subfamily M member 3	0.232077	-1.64004	0.635465	0.232855	0.195027	0.021054	1.6611	0	1
100055509	TRPV6	transient receptor potential cation channel subfamily V member 6	55503	TRPV6	transient receptor potential cation channel subfamily V member 6	-0.795607	-2.16071	0.022283	0.900185	1.21315	0.866199	3.02691	0	1
100063281	TSPAN15	tetraspanin 15	23555	TSPAN15	tetraspanin 15	-0.500381	-1.12613	0.20222	0.856891	0.079659	0.63875	1.76488	0	1
100052922	TTC8	tetratricopeptide repeat domain 8	123016	TTC8	tetratricopeptide repeat domain 8	-0.355292	-0.853843	0.201377	0.177245	0.285988	0.356768	1.21061	0	1
100063571	UBASH3B	ubiquitin associated and SH3 domain containing B	84959	UBASH3B	ubiquitin associated and SH3 domain containing B	-0.06974	-1.19424	0.426064	0.833103	-0.068243	-0.048852	1.14539	0	1
100071009	UBE2J1	ubiquitin conjugating enzyme E2 J1	51465	UBE2J1	ubiquitin conjugating enzyme E2 J1	-0.589712	-0.899462	0.021193	0.408712	0.623958	0.480436	1.3799	0	1
100050109	UNC93A	unc-93 homolog A	54346	UNC93A	unc-93 homolog A	-0.952138	-2.21201	0.715928	0.975691	0.798514	0.852163	3.06417	0	1
111775192	ZFP36	ZFP36 ring finger protein	7538	ZFP36	ZFP36 ring finger protein	-0.529673	-1.30844	-1.5e-05	0.995306	0.478938	0.78064	2.08908	0	1
